# Supplementary material for: A novel mouse model expressing human forms for complement receptors CR1 and CR2
Source: BMC Genet. 2020 Sep 9;21:101. doi: 10.1186/s12863-020-00893-9 (PMC7487969; doi:10.1186/s12863-020-00893-9)
Supplement: Supplementary file 3 — Additional file 3. [file 12863_2020_893_MOESM3_ESM.xlsx]

## Sheet: 16NGS_003_howell_spleen_gene_F.
Feature.ID	FC	logFC_F.TM1B_M.TM1B_vs_F.WT_M.WT	logCPM	LR	PValue	FDR	CHR	START	END	STRAND	SYMBOL	DESCRIPTION	X18591S.genes.results_counts_cpm	X18592S.genes.results_counts_cpm	X18809S.genes.results_counts_cpm	X18812S.genes.results_counts_cpm	X18813S.genes.results_counts_cpm	X18953S.genes.results_counts_cpm	X18925S.genes.results_counts_cpm	X18927S.genes.results_counts_cpm	X18929S.genes.results_counts_cpm	X19024S.genes.results_counts_cpm	X19025S.genes.results_counts_cpm	X19026S.genes.results_counts_cpm	pos.mean	neg.mean
ENSMUSG00000026616	-28467.5	-14.797	3.0236	141.707	1.13e-32	1.74e-28	1	195136811	195176716	-1	Cr2	complement receptor 2 [Source:MGI Symbol;Acc:MGI:88489]	0	0	0	0	0	0.75306	17.7666	22.5648	51.0835	23.2776	21.0087	19.407	0.12551	25.8514
ENSMUSG00000063450	-269.523	-8.07427	2.82308	113.732	1.49e-26	1.15e-22	12	75818134	76110926	1	Syne2	spectrin repeat containing, nuclear envelope 2 [Source:MGI Symbol;Acc:MGI:2449316]	1.93589	0	0.592284	1.13719	2.12189	0.75306	14.7034	19.2465	20.2573	21.3903	14.7839	21.7594	1.09005	18.6901
ENSMUSG00000047632	-16556.8	-14.0151	3.3881	102.142	5.17e-24	2.66e-20	19	36917550	36919615	-1	Fgfbp3	fibroblast growth factor binding protein 3 [Source:MGI Symbol;Acc:MGI:1919764]	0	0	0	0.568595	0.530473	0	14.0907	19.2465	16.7343	62.2834	24.8993	16.4666	0.183178	25.6201
ENSMUSG00000038007	-28.7058	-4.84327	2.9476	52.807	3.68e-13	1.42e-09	4	86874396	86934822	1	Acer2	alkaline ceramidase 2 [Source:MGI Symbol;Acc:MGI:1920932]	0.645296	4.686	2.36914	5.68595	2.65236	3.01224	16.5413	13.9371	20.2573	19.5029	19.4525	14.1142	3.17516	17.3009
TRANSG_CR2CR1_TM1B	4266.2	12.0587	1.44914	48.7601	2.89e-12	8.94e-09	NA	NA	NA	NA	NA	NA	1.93589	5.27174	11.2534	6.82313	6.89614	1.50612	0	0	0	0	0	0	5.6144	0
ENSMUSG00000086741	-392.109	-8.61511	3.14395	44.5949	2.42e-11	6.24e-08	8	23138794	23149585	-1	Gm15816	predicted gene 15816 [Source:MGI Symbol;Acc:MGI:3802114]	0.645296	0	1.18457	0	0	0.75306	0.612641	3.31836	6.16526	35.8602	26.4555	15.2904	0.430487	14.617
ENSMUSG00000056999	-452.305	-8.82115	1.63592	36.4947	1.53e-09	3.38e-06	19	37268743	37337852	-1	Ide	insulin degrading enzyme [Source:MGI Symbol;Acc:MGI:96412]	0	0	0	0.568595	0.530473	0	6.73905	1.32734	3.523	4.40388	3.89051	3.52855	0.183178	3.90205
ENSMUSG00000048489	24.5636	4.61845	4.139	34.3474	4.61e-09	8.91e-06	6	116650609	116652794	1	8430408G22Rik	RIKEN cDNA 8430408G22 gene [Source:MGI Symbol;Acc:MGI:1918730]	23.8759	18.1582	8.88426	18.195	22.8103	18.0734	2.45056	2.65469	3.96338	6.29126	0.778102	5.29282	18.3329	3.5718
ENSMUSG00000036027	4.71307	2.23667	4.4163	32.8936	9.73e-09	1.6e-05	9	51289686	51328917	-1	1810046K07Rik	RIKEN cDNA 1810046K07 gene [Source:MGI Symbol;Acc:MGI:1917059]	23.8759	25.773	40.8676	27.2925	31.2979	26.3571	19.6045	14.6008	12.7709	6.92038	14.7839	12.938	29.244	13.6031
ENSMUSG00000096929	3.79169	1.92284	5.34522	32.7758	1.03e-08	1.6e-05	1	194976375	195037904	1	A330023F24Rik	RIKEN cDNA A330023F24 gene [Source:MGI Symbol;Acc:MGI:2443958]	37.4271	37.488	61.5975	59.1338	41.9073	42.1713	24.5056	23.2285	21.5784	22.6485	24.8993	24.6998	46.6209	23.5934
ENSMUSG00000103475	-4.80827	-2.26552	9.10426	31.7261	1.78e-08	2.49e-05	2	14345677	14347520	1	Gm37697	predicted gene, 37697 [Source:MGI Symbol;Acc:MGI:5610925]	144.546	462.742	370.77	377.547	380.879	432.256	587.522	726.72	670.692	927.96	924.385	991.522	361.457	804.8
ENSMUSG00000006574	-901.759	-9.8166	2.94972	31.5376	1.96e-08	2.52e-05	11	102348824	102366203	-1	Slc4a1	solute carrier family 4 (anion exchanger), member 1 [Source:MGI Symbol;Acc:MGI:109393]	0	0	0.592284	0.568595	0.530473	0	0.612641	0.663671	4.84413	24.5359	28.0117	7.0571	0.281892	10.9542
ENSMUSG00000108239	-247.949	-7.9539	2.45128	30.7244	2.97e-08	3.54e-05		135188480	135194960	1	RP23-171B16.2	6	0.645296	0.585749	0	0.568595	1.06095	0	4.28848	0.663671	7.04601	18.2446	32.6803	6.469	0.476764	11.5653
ENSMUSG00000005338	-95.4125	-6.57611	4.80942	30.424	3.47e-08	3.83e-05	1	173333258	173367695	-1	Cadm3	cell adhesion molecule 3 [Source:MGI Symbol;Acc:MGI:2137858]	1.29059	4.686	1.77685	6.25454	0	1.50612	3.0632	5.30937	14.092	125.825	110.49	30.5807	2.58568	48.2268
ENSMUSG00000037788	-16.6368	-4.05631	3.44117	29.3527	6.03e-08	6.22e-05	6	57727807	57825159	-1	Vopp1	vesicular, overexpressed in cancer, prosurvival protein 1 [Source:MGI Symbol;Acc:MGI:2141658]	1.93589	5.27174	2.96142	1.13719	3.71331	2.25918	4.28848	4.6457	11.4498	30.8272	21.0087	10.5856	2.87979	13.8009
ENSMUSG00000095567	-17.2463	-4.10821	4.57722	28.6952	8.47e-08	8.19e-05	4	156236010	156247616	1	Noc2l	nucleolar complex associated 2 homolog (S. cerevisiae) [Source:MGI Symbol;Acc:MGI:1931051]	3.87177	8.20049	8.88426	4.54876	7.95709	8.28366	7.35169	16.5918	18.9361	79.8989	71.5854	25.2879	6.95767	36.6086
ENSMUSG00000054428	-36.392	-5.18555	3.6734	27.9951	1.22e-07	0.000110608	4	132530555	132533659	-1	Atpif1	ATPase inhibitory factor 1 [Source:MGI Symbol;Acc:MGI:1196457]	0.645296	2.343	5.92284	3.41157	4.77425	0	2.45056	3.98203	10.1286	44.0388	37.3489	21.7594	2.84949	19.9514
ENSMUSG00000028332	-680.034	-9.40946	2.04102	27.0614	1.97e-07	0.00016543	4	46393989	46413506	-1	Hemgn	hemogen [Source:MGI Symbol;Acc:MGI:2136910]	0	0	0	0.568595	0	0	0	1.32734	2.64225	11.9534	10.8934	5.29282	0.0947658	5.35154
ENSMUSG00000078588	-12.3947	-3.63165	7.18091	27.0014	2.03e-07	0.00016543	4	117866524	117872557	-1	Ccdc24	coiled-coil domain containing 24 [Source:MGI Symbol;Acc:MGI:2685874]	30.3289	47.4457	59.2284	69.3685	42.9683	44.4305	79.0306	55.0847	120.222	442.904	414.728	164.077	48.9617	212.675
ENSMUSG00000036377	-12.3928	-3.63143	5.6142	25.6294	4.14e-07	0.000319777	5	76656512	76873554	1	C530008M17Rik	RIKEN cDNA C530008M17 gene [Source:MGI Symbol;Acc:MGI:2444817]	9.67944	20.5012	18.3608	52.3107	15.9142	3.7653	20.2171	22.5648	61.2122	141.553	126.052	87.6256	20.0886	76.5376
ENSMUSG00000025269	-7.12061	-2.832	8.1403	24.1852	8.75e-07	0.00061001	X	150519519	150589868	-1	Apex2	apurinic/apyrimidinic endonuclease 2 [Source:MGI Symbol;Acc:MGI:1924872]	90.3414	132.379	104.242	126.797	124.661	77.5651	144.583	109.506	195.527	693.296	739.197	261.113	109.331	357.204
ENSMUSG00000097554	-2.15619	-1.10848	14.9751	24.115	9.08e-07	0.00061001	5	5781530	5783636	1	Gm26825	predicted gene, 26825 [Source:MGI Symbol;Acc:MGI:5477319]	23321	35343.5	17900	21441.7	20130.4	41259.4	23530.9	30309.9	28038.7	53227.8	44302	58960.3	26566	39728.3
ENSMUSG00000026565	2.81201	1.4916	7.43576	24.2558	8.44e-07	0.00061001	1	165865154	166002678	-1	Pou2f1	POU domain, class 2, transcription factor 1 [Source:MGI Symbol;Acc:MGI:101898]	176.166	172.796	222.107	260.416	272.663	181.487	148.872	167.909	138.278	100.031	111.269	102.328	214.272	128.114
ENSMUSG00000020832	-74.3183	-6.21565	4.8371	23.6923	1.13e-06	0.000721725	11	78073376	78080383	-1	Eral1	Era (G-protein)-like 1 (E. coli) [Source:MGI Symbol;Acc:MGI:1889295]	1.29059	6.44324	8.88426	5.68595	0	2.25918	3.67584	12.6098	25.1014	118.905	105.822	45.283	4.09387	51.8994
ENSMUSG00000032336	-17.2797	-4.111	4.13544	23.6307	1.17e-06	0.000721725	9	58582240	58657955	1	Nptn	neuroplastin [Source:MGI Symbol;Acc:MGI:108077]	7.09825	6.44324	2.96142	6.25454	3.18284	3.7653	8.57697	3.98203	14.9728	48.4427	71.5854	16.4666	4.95093	27.3377
ENSMUSG00000052305	-20.0087	-4.32256	5.98684	22.0507	2.66e-06	0.00157082	7	103826534	103828096	-1	Hbb-bs	hemoglobin, beta adult s chain [Source:MGI Symbol;Acc:MGI:5474852]	5.80766	30.459	8.29198	12.5091	28.1151	7.5306	35.5332	6.63671	59.8911	159.169	217.09	49.3997	15.4522	87.9533
ENSMUSG00000103464	3.27542	1.71168	5.64721	21.9882	2.74e-06	0.00157082	3	51103660	51105170	1	Gm38246	predicted gene, 38246 [Source:MGI Symbol;Acc:MGI:5611474]	61.3031	75.5617	46.1982	43.2132	52.5168	48.9489	34.9205	33.1836	28.184	26.4233	26.4555	31.1688	54.6236	30.0559
ENSMUSG00000069917	-19.2567	-4.26729	6.50977	21.3857	3.76e-06	0.0020736	11	32296489	32297298	1	Hba-a2	hemoglobin alpha, adult chain 2 [Source:MGI Symbol;Acc:MGI:96016]	10.97	45.6885	15.3994	26.1553	27.0541	7.5306	45.9481	17.2555	73.9831	273.041	279.338	71.7471	22.133	126.885
ENSMUSG00000103730	-3.70875	-1.89093	5.18593	21.1464	4.26e-06	0.00221078	14	50950559	50952004	-1	Gm38316	predicted gene, 38316 [Source:MGI Symbol;Acc:MGI:5611544]	20.0042	24.6015	18.9531	22.7438	27.5846	12.802	31.8573	25.2195	26.4225	61.0252	84.035	36.4617	21.1149	44.1702
ENSMUSG00000091172	-4.52372	-2.17751	4.31093	21.1307	4.29e-06	0.00221078	9	123635388	123637325	1	Gm17120	predicted gene 17120 [Source:MGI Symbol;Acc:MGI:4937947]	7.74355	7.02899	11.8457	12.5091	11.1399	19.5796	12.2528	11.9461	16.2939	45.297	51.3547	35.2855	11.6411	28.7383
ENSMUSG00000097233	2.37261	1.24648	9.16456	20.9757	4.65e-06	0.0022472	19	4169566	4174284	1	Gm17552	predicted gene, 17552 [Source:MGI Symbol;Acc:MGI:4937186]	651.103	603.908	908.564	633.983	607.391	651.397	578.945	532.928	416.155	330.92	368.042	431.659	676.058	443.108
ENSMUSG00000018381	-6.93321	-2.79352	6.03984	21.001	4.59e-06	0.0022472	11	95830074	95842476	-1	Abi3	ABI gene family, member 3 [Source:MGI Symbol;Acc:MGI:1913860]	20.6495	26.3587	23.6914	34.1157	29.176	17.3204	35.5332	21.9012	44.4779	166.089	154.064	61.7496	25.2186	80.6358
ENSMUSG00000000248	-4.41218	-2.14149	4.89201	20.4157	6.23e-06	0.00291944	6	128934381	128984707	1	Clec2g	C-type lectin domain family 2, member g [Source:MGI Symbol;Acc:MGI:1918059]	3.22648	25.1872	27.8373	22.1752	27.5846	27.8632	37.3711	41.8113	40.5145	44.0388	50.5766	65.8662	22.3123	46.6964
ENSMUSG00000070709	3.65024	1.86799	5.35992	19.8861	8.22e-06	0.00373754	7	27907392	27929460	-1	1700049G17Rik	RIKEN cDNA 1700049G17 gene [Source:MGI Symbol;Acc:MGI:1920680]	44.5254	28.116	54.4901	72.7801	67.37	12.802	28.1815	25.8832	37.4319	14.4699	16.3401	18.8189	46.6806	23.5209
ENSMUSG00000102564	-6.46522	-2.6927	4.06203	19.5822	9.64e-06	0.00425645	3	61001639	61003786	-1	Gm37035	predicted gene, 37035 [Source:MGI Symbol;Acc:MGI:5610263]	5.80766	3.5145	8.88426	21.6066	12.7313	2.25918	9.80225	14.6008	18.4958	21.3903	21.0087	34.1093	9.13392	19.9012
ENSMUSG00000061983	16417.3	14.0029	2.99221	19.2962	1.12e-05	0.00480679	10	23785211	23787195	-1	Rps12	ribosomal protein S12 [Source:MGI Symbol;Acc:MGI:98105]	5.16237	15.2295	0	15.9206	0	34.6407	0	0	0	0	0	0	11.8255	0
ENSMUSG00000032481	-33.5708	-5.06913	2.39141	19.0811	1.25e-05	0.00523471	9	110117708	110240178	1	Smarcc1	SWI/SNF related, matrix associated, actin dependent regulator of chromatin, subfamily c, member 1 [Source:MGI Symbol;Acc:MGI:1203524]	3.22648	5.85749	0	0	0.530473	2.25918	2.45056	3.31836	11.8901	2.5165	7.78102	6.469	1.97894	5.7376
ENSMUSG00000029028	-3.02275	-1.59586	5.54775	18.9193	1.36e-05	0.00554788	4	154011731	154021513	1	Lrrc47	leucine rich repeat containing 47 [Source:MGI Symbol;Acc:MGI:1920196]	31.6195	33.9735	37.9062	33.5471	37.6636	19.5796	39.8216	44.466	51.5239	81.7863	77.8102	49.3997	32.3816	57.4679
ENSMUSG00000016756	-2.86952	-1.52081	8.48047	18.79	1.46e-05	0.0057847	13	24327420	24477285	1	Cmah	cytidine monophospho-N-acetylneuraminic acid hydroxylase [Source:MGI Symbol;Acc:MGI:103227]	195.525	289.36	262.382	359.352	334.728	274.867	341.853	515.673	526.689	541.677	395.276	568.684	286.036	481.642
ENSMUSG00000033751	-2.83322	-1.50245	8.73743	17.8561	2.38e-05	0.00920842	8	84831522	84835482	1	Gadd45gip1	growth arrest and DNA-damage-inducible, gamma interacting protein 1 [Source:MGI Symbol;Acc:MGI:1914947]	268.443	302.832	318.649	282.023	263.645	297.459	362.071	338.472	330.722	775.712	833.347	455.183	288.842	515.918
ENSMUSG00000028914	-548.007	-9.09805	4.05216	17.5137	2.85e-05	0.0102554	4	141793612	141815976	1	Casp9	caspase 9 [Source:MGI Symbol;Acc:MGI:1277950]	0.645296	0	1.77685	0	1.06095	0.75306	0.612641	1.32734	206.536	4.40388	7.00291	1.17618	0.706025	36.8432
ENSMUSG00000055033	-310.354	-8.27777	1.42835	17.5359	2.82e-05	0.0102554	1	174158722	174159767	1	Olfr420	olfactory receptor 420 [Source:MGI Symbol;Acc:MGI:3030254]	0	0	0	0.568595	0	0	0	0	2.64225	8.17863	7.00291	2.35237	0.0947658	3.36269
ENSMUSG00000102700	-2.01535	-1.01103	10.1387	17.5223	2.84e-05	0.0102554	1	89097073	89098818	1	Gm38312	predicted gene, 38312 [Source:MGI Symbol;Acc:MGI:5611540]	733.701	1158.03	907.971	963.199	814.806	1100.22	922.637	1292.17	1139.25	1717.51	1593.55	1517.86	946.321	1363.83
ENSMUSG00000029470	2.46257	1.30017	5.29107	17.3801	3.06e-05	0.0107524	5	122707544	122729738	1	P2rx4	purinergic receptor P2X, ligand-gated ion channel 4 [Source:MGI Symbol;Acc:MGI:1338859]	41.9442	49.7887	59.2284	52.8793	46.1511	38.406	43.4975	40.484	25.9821	23.2776	26.4555	27.6403	48.0663	31.2228
ENSMUSG00000090626	-3.939	-1.97783	6.1373	17.1238	3.5e-05	0.0120314	9	72450394	72492212	-1	Tex9	testis expressed gene 9 [Source:MGI Symbol;Acc:MGI:1201610]	29.6836	48.6172	47.975	63.6826	47.2121	35.3938	41.6596	61.0578	73.5427	166.089	129.165	108.797	45.4274	96.7185
ENSMUSG00000035495	-5.1618	-2.36787	7.06082	16.8342	4.08e-05	0.0137093	4	46114746	46138694	-1	Tstd2	thiosulfate sulfurtransferase (rhodanese)-like domain containing 2 [Source:MGI Symbol;Acc:MGI:3039624]	60.6578	72.6329	72.8509	54.0165	56.7606	82.0835	72.9042	75.6585	94.6807	367.409	326.803	144.67	66.5004	180.354
ENSMUSG00000021838	-22.0331	-4.4616	2.49668	16.7876	4.18e-05	0.0137516	14	46882854	47105817	1	Samd4	sterile alpha motif domain containing 4 [Source:MGI Symbol;Acc:MGI:1921730]	0	2.92875	1.18457	0.568595	3.18284	0	5.51377	1.99101	2.20188	18.2446	14.7839	7.0571	1.31079	8.29872
ENSMUSG00000102972	-3.80599	-1.92827	3.89229	16.4716	4.94e-05	0.0159061	3	41976335	41978123	1	Gm37348	predicted gene, 37348 [Source:MGI Symbol;Acc:MGI:5610576]	9.67944	18.1582	7.10741	6.82313	6.89614	11.2959	13.4781	12.6098	16.2939	26.4233	17.8963	28.8165	9.99337	19.253
ENSMUSG00000038274	-106.44	-6.7339	3.20019	16.3533	5.26e-05	0.0165847	19	6057888	6059524	1	Fau	Finkel-Biskis-Reilly murine sarcoma virus (FBR-MuSV) ubiquitously expressed (fox derived) [Source:MGI Symbol;Acc:MGI:102547]	7.74355	9.95774	0	0	0	6.77754	0	19.9101	5.2845	15.7281	8.55912	0	4.0798	8.24698
ENSMUSG00000029438	4.32541	2.11284	3.20958	16.2526	5.54e-05	0.0168036	5	123343834	123374992	1	Bcl7a	B cell CLL/lymphoma 7A [Source:MGI Symbol;Acc:MGI:1924295]	10.97	10.5435	11.8457	11.3719	11.1399	12.802	4.28848	5.30937	7.48638	2.5165	7.78102	5.29282	11.4455	5.44576
ENSMUSG00000083773	562.163	9.13485	0.896675	16.2758	5.48e-05	0.0168036	2	28933610	28934609	-1	Gm13394	predicted gene 13394 [Source:MGI Symbol;Acc:MGI:3651848]	1.93589	1.75725	2.96142	1.70578	2.65236	0	0	0	0	0	0	0	1.83545	0
ENSMUSG00000096061	-228.038	-7.83313	1.91976	15.9816	6.4e-05	0.0186574	11	20937576	20937701	-1	Gm23681	predicted gene, 23681 [Source:MGI Symbol;Acc:MGI:5453458]	0	4.686	0	0	0	2.25918	0	11.2824	8.80751	9.43688	3.89051	5.29282	1.15753	6.45169
ENSMUSG00000027088	1.77989	0.831791	10.4032	16.0096	6.3e-05	0.0186574	2	69789623	69800005	1	Phospho2	phosphatase, orphan 2 [Source:MGI Symbol;Acc:MGI:1920623]	1409.97	1283.38	1439.25	1757.53	1642.34	1338.19	1214.87	1230.45	1222.04	965.079	938.391	1084.44	1478.44	1109.21
ENSMUSG00000046008	-4686.3	-12.1942	2.02916	15.8411	6.89e-05	0.0195837	19	58670365	58681786	1	Pnlip	pancreatic lipase [Source:MGI Symbol;Acc:MGI:97722]	0	0	0	0	0	0	0	0	38.3127	2.5165	3.89051	0	0	7.45328
ENSMUSG00000050079	-182.118	-7.50873	1.01294	15.8198	6.97e-05	0.0195837	8	94601955	94660275	1	Rspry1	ring finger and SPRY domain containing 1 [Source:MGI Symbol;Acc:MGI:1914860]	0	0	0.592284	0	0	0	1.83792	0	2.64225	1.25825	2.3343	2.94046	0.098714	1.83553
ENSMUSG00000027714	-4.0889	-2.03171	7.16095	15.7513	7.22e-05	0.0199426	3	36552606	36565727	1	Exosc9	exosome component 9 [Source:MGI Symbol;Acc:MGI:1355319]	55.4954	96.0629	81.7352	111.445	85.4061	82.8366	76.5801	109.506	114.057	369.297	319.8	201.127	85.4968	198.394
ENSMUSG00000107733	-2.67784	-1.42107	4.48065	15.6052	7.8e-05	0.020449		128883852	128884543	1	RP24-127M20.9	6	17.423	22.2585	17.7685	17.6264	15.9142	16.5673	25.7309	24.5558	20.6976	32.7145	38.127	39.9902	17.9263	30.3027
ENSMUSG00000021388	-29.0211	-4.85903	1.69418	15.6346	7.68e-05	0.020449	13	49544443	49567557	1	Aspn	asporin [Source:MGI Symbol;Acc:MGI:1913945]	1.29059	1.1715	0.592284	0	0	2.25918	3.67584	3.31836	1.32113	3.14563	7.78102	2.94046	0.885592	3.69707
ENSMUSG00000041945	-45.3176	-5.502	3.61591	15.6157	7.76e-05	0.020449	1	40772038	40790687	-1	Mfsd9	major facilitator superfamily domain containing 9 [Source:MGI Symbol;Acc:MGI:2443548]	0.645296	3.5145	1.18457	7.96032	2.65236	0	0.612641	3.98203	18.9361	39.0058	35.7927	28.2284	2.65951	21.0929
ENSMUSG00000027465	2.14485	1.10088	5.49786	15.4512	8.47e-05	0.0218154	2	152293828	152313996	1	Tbc1d20	TBC1 domain family, member 20 [Source:MGI Symbol;Acc:MGI:1914481]	42.5895	57.9892	49.7519	53.4479	48.8035	49.7019	39.8216	38.4929	36.9915	24.5359	28.0117	39.4021	50.3806	34.5426
ENSMUSG00000108184	6.04992	2.59692	2.75653	15.2224	9.56e-05	0.0234504		87533407	87536042	1	RP24-180C9.3	6	7.74355	13.4722	7.69969	6.82313	8.48756	6.02448	4.28848	1.99101	5.2845	1.88738	3.89051	2.94046	8.37511	3.38039
ENSMUSG00000048878	2.57603	1.36515	5.98668	15.2704	9.32e-05	0.0234504	11	103116231	103119725	1	Hexim1	hexamethylene bis-acetamide inducible 1 [Source:MGI Symbol;Acc:MGI:2385923]	45.1707	59.1607	113.719	98.3669	82.2233	32.3816	49.6239	58.4031	47.1202	39.0058	31.9022	30.5807	71.8369	42.7726
ENSMUSG00000004552	-319.156	-8.31812	1.40863	15.2334	9.5e-05	0.0234504	1	131638306	131675505	1	Ctse	cathepsin E [Source:MGI Symbol;Acc:MGI:107361]	0	0	0	0.568595	0	0	1.22528	1.32734	1.7615	3.77475	8.55912	0.588091	0.0947658	2.87268
ENSMUSG00000030000	-360.303	-8.49307	1.38056	15.1298	0.000100366	0.0242446	6	86028681	86124409	1	Add2	adducin 2 (beta) [Source:MGI Symbol;Acc:MGI:87919]	0	0	0	0.568595	0	0	0	0	4.40375	7.54951	3.89051	1.76427	0.0947658	2.93467
ENSMUSG00000069919	-39.7496	-5.31287	3.26312	14.9514	0.000110318	0.0261816	11	32283511	32284465	1	Hba-a1	hemoglobin alpha, adult chain 1 [Source:MGI Symbol;Acc:MGI:96015]	0	1.75725	0	6.82313	3.71331	0	9.18961	0	9.24788	13.2116	31.1241	4.11664	2.04895	11.1483
ENSMUSG00000061559	-2.85059	-1.51126	7.53793	14.9267	0.000111771	0.0261816	9	54714735	54734519	-1	Wdr61	WD repeat domain 61 [Source:MGI Symbol;Acc:MGI:1917493]	93.5679	160.495	85.2889	108.033	100.259	207.091	90.6708	101.542	129.47	456.116	411.616	328.743	125.789	253.026
ENSMUSG00000031731	-2.71386	-1.44035	5.13361	14.669	0.000128133	0.0291315	8	109778554	109864204	1	Ap1g1	adaptor protein complex AP-1, gamma 1 subunit [Source:MGI Symbol;Acc:MGI:101919]	25.1665	22.8442	29.6142	38.6644	24.9322	23.3448	30.632	51.1027	35.6704	58.5087	66.9167	30.5807	27.4277	45.5685
ENSMUSG00000100174	3.383	1.75831	4.31832	14.6752	0.000127715	0.0291315	6	86498781	86500537	1	Gm28719	predicted gene 28719 [Source:MGI Symbol;Acc:MGI:5579425]	20.0042	22.8442	25.4682	32.4099	32.3588	18.8265	17.1539	15.9281	14.9728	7.54951	14.7839	12.3499	25.3186	13.7897
ENSMUSG00000026532	-235.371	-7.87879	1.53203	14.5392	0.000137271	0.0306685	1	174172776	174248450	1	Spta1	spectrin alpha, erythrocytic 1 [Source:MGI Symbol;Acc:MGI:98385]	0	0	0	1.13719	0.530473	0	0.612641	0	4.40375	6.29126	10.1153	2.35237	0.277944	3.96256
ENSMUSG00000100725	2.28209	1.19035	5.9518	14.5175	0.000138861	0.0306685	1	178323074	178337728	-1	Gm28062	predicted gene 28062 [Source:MGI Symbol;Acc:MGI:5578768]	78.0808	72.6329	64.559	83.0148	71.0833	89.6141	47.1733	56.4121	58.1295	60.3961	43.5737	37.6378	76.4975	50.5538
ENSMUSG00000001833	-4.29069	-2.10121	3.25911	14.471	0.000142336	0.0309932	9	25252439	25308571	1	2019-09-07	septin 7 [Source:MGI Symbol;Acc:MGI:1335094]	4.51707	8.20049	4.73827	5.68595	5.30473	6.02448	6.12641	15.9281	14.5324	13.8408	8.55912	12.3499	5.74516	11.8895
ENSMUSG00000047988	-3.27411	-1.7111	4.27507	14.4303	0.000145443	0.0312299	11	97490783	97500340	-1	4933428G20Rik	RIKEN cDNA 4933428G20 gene [Source:MGI Symbol;Acc:MGI:1918475]	14.1965	11.1292	11.8457	15.3521	9.01804	5.27142	16.5413	16.5918	18.9361	25.165	22.5649	22.9356	11.1355	20.4558
ENSMUSG00000101111	14575.1	13.8312	2.46442	14.3994	0.000147848	0.0313115	1	24613189	24613971	-1	Gm28437	predicted gene 28437 [Source:MGI Symbol;Acc:MGI:5579143]	0	41.0025	18.9531	0	0	0	0	0	0	0	0	0	9.99259	0
ENSMUSG00000087178	-7.04383	-2.81636	4.01371	14.3002	0.00015585	0.0325601	7	55962531	55980868	1	A230056P14Rik	RIKEN cDNA A230056P14 gene [Source:MGI Symbol;Acc:MGI:2444856]	4.51707	11.1292	8.29198	6.82313	6.36567	6.02448	4.90113	7.96406	17.615	46.5553	42.7956	18.2308	7.19193	23.0103
ENSMUSG00000024370	-2.89532	-1.53372	6.08743	14.2251	0.000162195	0.0334338	18	34630951	34651735	-1	Cdc23	CDC23 cell division cycle 23 [Source:MGI Symbol;Acc:MGI:1098815]	30.9742	39.831	38.4985	64.8198	51.9863	57.2325	50.8492	65.7035	63.8544	128.971	119.05	70.571	47.2237	83.1664
ENSMUSG00000044030	21.1423	4.40206	1.83958	14.1794	0.000166178	0.0334785	7	19004065	19006761	1	Irf2bp1	interferon regulatory factor 2 binding protein 1 [Source:MGI Symbol;Acc:MGI:2442159]	3.87177	5.85749	1.77685	1.70578	2.12189	9.78978	0.612641	0.663671	0.880751	1.25825	0.778102	0	4.18726	0.698903
ENSMUSG00000084947	-26.3988	-4.7224	1.85019	14.173	0.000166743	0.0334785	6	18424684	18427885	1	Gm15594	predicted gene 15594 [Source:MGI Symbol;Acc:MGI:3783041]	0	0.585749	0.592284	1.70578	1.06095	0	2.45056	1.32734	3.08263	1.88738	5.44671	4.11664	0.65746	3.05188
ENSMUSG00000086693	-4.31027	-2.10778	3.26548	14.1288	0.000170709	0.0338354	13	40956414	41001151	-1	A730081D07Rik	RIKEN cDNA A730081D07 gene [Source:MGI Symbol;Acc:MGI:2441825]	2.58118	4.686	5.92284	9.09751	7.42662	3.7653	12.8655	9.2914	9.24788	11.9534	15.562	8.23328	5.57991	11.1922
ENSMUSG00000104667	-2.39613	-1.26071	5.61067	13.9792	0.000184847	0.0352807		30092940	30097686	1	RP24-418J2.5	5	30.9742	35.145	26.0605	51.1735	45.0902	37.653	45.3354	44.466	46.6798	89.965	70.8072	62.3377	37.6827	59.9318
ENSMUSG00000047139	-9.69129	-3.27669	2.95886	14.0028	0.000182535	0.0352807	10	43579169	43584262	1	Cd24a	CD24a antigen [Source:MGI Symbol;Acc:MGI:88323]	2.58118	9.37199	0	2.84297	4.24378	3.01224	5.51377	5.30937	15.8535	20.7611	13.2277	6.469	3.67536	11.1891
ENSMUSG00000035284	-15.6752	-3.97041	1.57948	13.9965	0.000183156	0.0352807	9	67840396	67995634	1	Vps13c	vacuolar protein sorting 13C (yeast) [Source:MGI Symbol;Acc:MGI:2444207]	0.645296	1.1715	0	0.568595	1.59142	0	1.83792	2.65469	3.96338	3.77475	3.11241	2.35237	0.662801	2.94925
ENSMUSG00000087002	272.838	8.0919	0.81442	13.9204	0.000190717	0.0359572	19	58204139	58236047	1	Gm16277	predicted gene 16277 [Source:MGI Symbol;Acc:MGI:3826543]	1.29059	1.1715	1.77685	0.568595	2.65236	0	0	0	0	0	0	0	1.24332	0
ENSMUSG00000091736	38.6538	5.27254	2.03211	13.8051	0.000202789	0.0369102	X	157566119	157568985	-1	Yy2	Yy2 transcription factor [Source:MGI Symbol;Acc:MGI:3837947]	4.51707	5.85749	1.18457	0	6.36567	3.7653	1.83792	0	0	0	0	1.17618	3.61502	0.502351
ENSMUSG00000002748	-2.73156	-1.44973	4.29954	13.7445	0.000209434	0.0369102	5	135187264	135246129	1	Baz1b	bromodomain adjacent to zinc finger domain, 1B [Source:MGI Symbol;Acc:MGI:1353499]	15.4871	16.9867	10.6611	13.0777	13.7923	15.0612	21.4424	21.9012	33.9089	18.2446	24.1212	20.5832	14.1777	23.3669
ENSMUSG00000093931	-376.359	-8.55596	3.39338	13.7386	0.000210097	0.0369102	3	113312455	113324052	-1	Amy2a3	amylase 2a3 [Source:MGI Symbol;Acc:MGI:3714985]	0.645296	0	0	1.70578	1.59142	0.75306	0.612641	0.663671	132.113	5.033	10.1153	0.588091	0.782593	24.8542
ENSMUSG00000096569	-376.359	-8.55596	3.39338	13.7386	0.000210091	0.0369102	3	113345055	113356658	-1	Amy2a2	amylase 2a2 [Source:MGI Symbol;Acc:MGI:3711220]	0.645296	0	0	1.70578	1.59142	0.75306	0.612641	0.663671	132.113	5.033	10.1153	0.588091	0.782593	24.8542
ENSMUSG00000096770	-376.359	-8.55596	3.39338	13.7386	0.000210091	0.0369102	3	113279843	113291449	-1	Amy2a4	amylase 2a4 [Source:MGI Symbol;Acc:MGI:3711258]	0.645296	0	0	1.70578	1.59142	0.75306	0.612641	0.663671	132.113	5.033	10.1153	0.588091	0.782593	24.8542
ENSMUSG00000002733	13.3929	3.74339	1.75537	13.7567	0.000208078	0.0369102	2	76675281	76696828	1	Plekha3	pleckstrin homology domain-containing, family A (phosphoinositide binding specific) member 3 [Source:MGI Symbol;Acc:MGI:1932515]	3.22648	2.92875	4.73827	3.41157	3.71331	3.7653	0	0	0.880751	1.25825	2.3343	2.94046	3.63061	1.23563
ENSMUSG00000064032	-2.23104	-1.15772	9.40814	13.5753	0.000229185	0.0398112	19	10198368	10202384	1	Gm10143	predicted gene 10143 [Source:MGI Symbol;Acc:MGI:3704492]	413.635	532.446	454.874	698.234	598.904	540.697	539.736	690.218	650.434	1189.05	1045.77	856.261	539.798	828.578
ENSMUSG00000105504	-2.98817	-1.57926	4.18962	13.5247	0.000235438	0.040443	3	142493978	142522344	1	Gbp5	guanylate binding protein 5 [Source:MGI Symbol;Acc:MGI:2429943]	6.45296	15.8152	13.0302	11.9405	13.7923	18.8265	24.5056	21.2375	21.5784	23.9068	21.7868	24.6998	13.3096	22.9525
ENSMUSG00000000276	2.50278	1.32353	4.90593	13.3148	0.000263326	0.0437744	11	89035179	89066850	-1	Dgke	diacylglycerol kinase, epsilon [Source:MGI Symbol;Acc:MGI:1889276]	37.4271	29.2875	34.3525	30.1355	39.255	36.1469	22.6677	12.6098	29.9455	25.7941	17.8963	19.407	34.4341	21.3867
ENSMUSG00000051000	69.8332	6.12584	1.08994	13.3318	0.000260941	0.0437744	3	85660061	85817291	-1	Fam160a1	family with sequence similarity 160, member A1 [Source:MGI Symbol;Acc:MGI:2444746]	2.58118	0.585749	2.36914	1.70578	2.12189	2.25918	0	0	0	1.25825	0	0.588091	1.93715	0.307724
ENSMUSG00000041879	-31.5584	-4.97995	1.67104	13.3201	0.000262582	0.0437744	1	135382312	135430499	-1	Ipo9	importin 9 [Source:MGI Symbol;Acc:MGI:1918944]	0.645296	0.585749	1.18457	0.568595	0	0	1.83792	1.32734	7.48638	2.5165	3.11241	2.35237	0.497368	3.10549
ENSMUSG00000087231	-5.13384	-2.36004	3.69801	13.2709	0.000269552	0.0443327	6	67036599	67080654	1	E230016M11Rik	RIKEN cDNA E230016M11 gene [Source:MGI Symbol;Acc:MGI:2443524]	5.80766	7.61474	4.14599	9.09751	7.42662	2.25918	6.12641	3.98203	10.1286	38.3767	29.5679	15.2904	6.05862	17.2453
ENSMUSG00000086083	-3.44523	-1.7846	3.82692	13.1296	0.00029067	0.0472618	16	33966239	33967312	1	Gm15829	predicted gene 15829 [Source:MGI Symbol;Acc:MGI:3801893]	9.03414	8.78624	5.33056	10.2347	10.079	9.03672	16.5413	11.2824	12.3305	15.7281	14.0058	29.4046	8.75022	16.5488
ENSMUSG00000025889	-29.3721	-4.87637	2.03066	13.1116	0.000293476	0.0472618	6	60731575	60829855	-1	Snca	synuclein, alpha [Source:MGI Symbol;Acc:MGI:1277151]	0	1.1715	0	3.41157	0	0	1.83792	1.99101	2.64225	10.6951	10.1153	2.94046	0.763844	5.03702
ENSMUSG00000030880	-43.1996	-5.43295	1.36006	13.0537	0.00030269	0.0481309	7	120917744	120947432	1	Polr3e	polymerase (RNA) III (DNA directed) polypeptide E [Source:MGI Symbol;Acc:MGI:1349452]	0	0	0.592284	0	0	0.75306	3.0632	1.32734	1.7615	1.25825	1.5562	1.76427	0.224224	1.78846
ENSMUSG00000038390	2.25812	1.17512	5.51402	13.0275	0.000306946	0.0481309	6	124858444	124863983	-1	Gpr162	G protein-coupled receptor 162 [Source:MGI Symbol;Acc:MGI:1315214]	41.9442	45.6885	62.1898	40.3702	67.9005	45.1836	36.1458	39.1566	28.6244	20.132	38.127	39.4021	50.5461	33.598
ENSMUSG00000028088	-212.068	-7.72838	0.680751	13.0198	0.000308212	0.0481309	3	97628804	97655282	1	Fmo5	flavin containing monooxygenase 5 [Source:MGI Symbol;Acc:MGI:1310004]	0	0	0	0	0	0	0.612641	0.663671	2.20188	0.629126	1.5562	0.588091	0	1.04193
ENSMUSG00000092814	93.7099	6.55013	2.77196	12.9821	0.000314478	0.0486183	2	18129452	18129577	-1	Gm23638	predicted gene, 23638 [Source:MGI Symbol;Acc:MGI:5453415]	18.7136	0	8.88426	10.2347	7.95709	0	0	0.663671	0	0	6.22481	0.588091	7.6316	1.2461
ENSMUSG00000023944	-2.21669	-1.14841	8.20792	12.9421	0.000321274	0.0491772	17	45567775	45573271	-1	Hsp90ab1	heat shock protein 90 alpha (cytosolic), class B member 1 [Source:MGI Symbol;Acc:MGI:96247]	276.832	322.748	177.685	222.32	218.555	314.779	246.282	296.661	435.972	416.481	339.252	522.225	255.487	376.145
ENSMUSG00000042446	4.88299	2.28777	3.37642	12.8967	0.000329154	0.0494051	4	126861939	126968135	-1	Zmym4	zinc finger, MYM-type 4 [Source:MGI Symbol;Acc:MGI:1915035]	17.423	8.20049	14.2148	13.6463	10.6095	6.02448	6.73905	7.30038	4.84413	5.66213	6.22481	1.76427	11.6864	5.42246
ENSMUSG00000028051	-12.0216	-3.58756	5.33373	12.9125	0.000326389	0.0494051	3	89146074	89160196	-1	Hcn3	hyperpolarization-activated, cyclic nucleotide-gated K+ 3 [Source:MGI Symbol;Acc:MGI:1298211]	3.22648	17.5725	17.1762	54.0165	4.24378	3.7653	8.57697	27.2105	44.4779	110.726	107.378	64.1019	16.6668	60.4119
ENSMUSG00000051149	-251.694	-7.97553	1.16764	12.8667	0.000334472	0.0497206	2	168180986	168207112	-1	Adnp	activity-dependent neuroprotective protein [Source:MGI Symbol;Acc:MGI:1338758]	0	0	0.592284	0	0	0	1.22528	0	3.96338	5.033	3.11241	0	0.098714	2.22235
ENSMUSG00000037548	2.73159	1.44974	4.21829	12.6986	0.000365927	0.0523048	17	34143307	34151553	1	H2-DMb2	histocompatibility 2, class II, locus Mb2 [Source:MGI Symbol;Acc:MGI:95923]	29.0383	17.5725	17.7685	17.6264	14.8532	30.8754	19.6045	17.9191	17.1746	6.29126	10.8934	8.82137	21.2891	13.4507
ENSMUSG00000022797	-28.7945	-4.84772	2.08923	12.6937	0.00036688	0.0523048	16	32608920	32632794	1	Tfrc	transferrin receptor [Source:MGI Symbol;Acc:MGI:98822]	0	2.343	0	1.13719	0.530473	1.50612	0.612641	1.32734	7.92676	13.8408	3.11241	4.11664	0.919463	5.15609
ENSMUSG00000063856	-7.72365	-2.94928	2.75884	12.736	0.000358682	0.0523048	9	108338903	108340343	1	Gpx1	glutathione peroxidase 1 [Source:MGI Symbol;Acc:MGI:104887]	1.93589	2.343	1.77685	3.98016	3.71331	3.01224	6.12641	1.99101	8.36713	13.8408	14.7839	4.11664	2.79357	8.20431
ENSMUSG00000028334	2.38726	1.25536	4.95078	12.7039	0.000364885	0.0523048	4	46489248	46503632	1	Nans	N-acetylneuraminic acid synthase (sialic acid synthase) [Source:MGI Symbol;Acc:MGI:2149820]	25.8118	28.7017	43.2367	38.6644	39.7855	23.3448	23.893	23.2285	20.6976	20.132	18.6744	19.9951	33.2575	21.1034
ENSMUSG00000086843	-8.55402	-3.0966	2.68296	12.6841	0.000368773	0.0523048	2	12300946	12312315	1	E030013I19Rik	RIKEN cDNA E030013I19 gene [Source:MGI Symbol;Acc:MGI:2443735]	1.93589	3.5145	6.51512	3.41157	2.65236	0	4.28848	14.6008	6.60563	3.14563	9.33722	12.938	3.00491	8.48596
ENSMUSG00000023175	-4.53329	-2.18056	3.23689	12.6576	0.000374045	0.0525703	10	79704491	79711969	1	Bsg	basigin [Source:MGI Symbol;Acc:MGI:88208]	3.22648	7.61474	4.14599	3.98016	3.18284	9.03672	10.4149	9.2914	8.36713	13.8408	11.6715	11.1737	5.19782	10.7932
ENSMUSG00000045374	-14.9442	-3.90151	3.77859	12.6353	0.000378523	0.0527204	11	75440944	75454717	-1	Wdr81	WD repeat domain 81 [Source:MGI Symbol;Acc:MGI:2681828]	1.93589	5.27174	6.51512	6.25454	3.71331	1.50612	4.28848	0.663671	13.2113	62.9126	39.6832	17.0546	4.19945	22.969
ENSMUSG00000078427	-17.0479	-4.09152	2.05487	12.505	0.000405855	0.055376	10	128821771	128877638	1	Sarnp	SAP domain containing ribonucleoprotein [Source:MGI Symbol;Acc:MGI:1913368]	1.93589	1.1715	0	0	2.12189	0	0	5.30937	7.04601	3.77475	2.3343	4.70473	0.871546	3.86153
ENSMUSG00000015656	-2.69433	-1.42993	5.37577	12.4937	0.000408335	0.055376	9	40800984	40805200	1	Hspa8	heat shock protein 8 [Source:MGI Symbol;Acc:MGI:105384]	31.6195	57.9892	13.6225	22.7438	16.4447	68.5284	33.0826	31.8562	64.7352	64.7999	55.2452	51.1639	35.158	50.1472
ENSMUSG00000097654	-2.45238	-1.29418	6.21085	12.503	0.000406301	0.055376	8	24422404	24440008	1	Gm26714	predicted gene, 26714 [Source:MGI Symbol;Acc:MGI:5477208]	39.363	60.9179	55.6747	66.5256	63.1262	29.3693	58.8135	63.0488	105.25	89.965	84.8131	85.2732	52.4961	81.1939
ENSMUSG00000024165	57.4078	5.84317	1.80906	12.4653	0.000414579	0.0557338	17	24942156	24960636	-1	Hn1l	hematological and neurological expressed 1-like [Source:MGI Symbol;Acc:MGI:1196260]	1.29059	5.27174	0.592284	3.41157	5.8352	3.01224	1.22528	1.32734	4.40375	0	0	0	3.2356	1.1594
ENSMUSG00000051978	-129.861	-7.02082	1.52951	12.3362	0.000444268	0.0592102	8	14027565	14090327	-1	Erich1	glutamate rich 1 [Source:MGI Symbol;Acc:MGI:3588201]	0.645296	0	0	0	0	0	0	1.99101	3.96338	3.14563	0.778102	0	0.107549	1.64635
ENSMUSG00000030159	5.93083	2.56823	3.49173	12.2346	0.000469102	0.0614603	6	129397297	129409335	1	Clec1b	C-type lectin domain family 1, member b [Source:MGI Symbol;Acc:MGI:1913287]	10.97	15.2295	10.0688	13.6463	4.24378	3.01224	5.51377	5.97304	3.523	3.14563	4.66861	1.76427	9.52844	4.09805
ENSMUSG00000095682	-19.849	-4.311	1.42779	12.2361	0.000468748	0.0614603	6	70703578	70704177	1	Igkv3-1	immunoglobulin kappa variable 3-1 [Source:MGI Symbol;Acc:MGI:1330851]	1.29059	0	1.18457	0	0	1.50612	1.22528	1.32734	3.08263	4.40388	3.11241	4.70473	0.663546	2.97604
ENSMUSG00000082414	-94.3868	-6.56051	2.11634	12.1977	0.000478496	0.0621643	4	42025429	42026712	-1	Gm13303	predicted gene 13303 [Source:MGI Symbol;Acc:MGI:3705775]	0	0	4.73827	2.27438	4.77425	0	1.83792	10.6187	3.523	0	6.22481	9.99755	1.96448	5.36701
ENSMUSG00000037326	-10.7333	-3.42402	3.13929	12.1102	0.000501477	0.064607	17	25959556	25985680	-1	Capn15	calpain 15 [Source:MGI Symbol;Acc:MGI:1355075]	7.74355	2.92875	2.36914	1.13719	1.59142	6.77754	6.73905	4.6457	8.80751	18.8738	22.5649	7.0571	3.75793	11.448
ENSMUSG00000063188	268.406	8.06827	0.772012	12.0625	0.000514469	0.0651942	17	37405477	37406509	1	Olfr107	olfactory receptor 107 [Source:MGI Symbol;Acc:MGI:2177490]	1.93589	1.1715	2.36914	1.70578	0	0	0	0	0	0	0	0	1.19705	0
ENSMUSG00000048756	-6.61668	-2.72611	2.53448	12.0777	0.000510277	0.0651942	10	42181841	42276755	-1	Foxo3	forkhead box O3 [Source:MGI Symbol;Acc:MGI:1890081]	1.93589	1.75725	2.36914	3.41157	1.59142	3.01224	3.0632	4.6457	7.04601	10.6951	7.78102	3.52855	2.34625	6.1266
ENSMUSG00000084862	-2.27012	-1.18277	6.48846	12.0323	0.000522873	0.0657204	17	25919089	25935745	1	Gm16278	predicted gene 16278 [Source:MGI Symbol;Acc:MGI:3826602]	64.5296	79.6619	65.7435	75.0545	59.4129	57.2325	71.0663	66.3671	75.7446	147.215	181.298	102.916	66.9392	107.435
ENSMUSG00000019578	-2.19736	-1.13577	6.86677	11.9813	0.000537368	0.0664617	17	56067045	56075028	-1	Ubxn6	UBX domain protein 6 [Source:MGI Symbol;Acc:MGI:1913780]	78.0808	84.3479	79.9583	105.19	83.8147	88.861	94.3467	116.806	93.8	172.38	182.076	134.085	86.7088	132.249
ENSMUSG00000083929	4.28749	2.10013	3.58131	11.9904	0.00053474	0.0664617	4	42240639	42242685	1	Gm10600	predicted gene 10600 [Source:MGI Symbol;Acc:MGI:3710628]	15.4871	18.744	17.1762	21.038	18.0361	9.78978	7.35169	11.2824	8.80751	6.29126	8.55912	6.469	16.7119	8.12683
ENSMUSG00000022505	10.4914	3.39114	2.41192	11.9158	0.000556595	0.0682934	16	10281749	10313968	-1	Emp2	epithelial membrane protein 2 [Source:MGI Symbol;Acc:MGI:1098726]	7.74355	8.78624	8.88426	5.11735	3.71331	15.8143	6.12641	4.6457	2.64225	2.5165	0	1.17618	8.34316	2.85117
ENSMUSG00000091985	1.98343	0.988	6.46393	11.8995	0.0005615	0.0683526	4	108633843	108637441	-1	Gm17354	predicted gene, 17354 [Source:MGI Symbol;Acc:MGI:4936988]	85.8243	89.6197	116.088	81.309	103.442	107.688	94.3467	85.6136	68.6986	51.5883	58.3576	62.9258	97.3284	70.2551
ENSMUSG00000022099	-23.3901	-4.54783	1.84214	11.8179	0.000586626	0.0707121	14	70602184	70636048	-1	Dmtn	dematin actin binding protein [Source:MGI Symbol;Acc:MGI:99670]	0.645296	1.1715	0.592284	0.568595	0	0.75306	1.83792	1.32734	3.08263	5.033	5.44671	2.94046	0.621789	3.27801
ENSMUSG00000041741	-38.6462	-5.27226	2.03344	11.8072	0.00059003	0.0707121	6	141249269	141507448	1	Pde3a	phosphodiesterase 3A, cGMP inhibited [Source:MGI Symbol;Acc:MGI:1860764]	0	0	4.73827	3.41157	5.30473	0	0.612641	3.31836	5.2845	1.88738	3.89051	6.469	2.24243	3.57707
ENSMUSG00000038086	-93.5294	-6.54735	1.17263	11.7128	0.000620731	0.0738193	9	50751072	50752354	-1	Hspb2	heat shock protein 2 [Source:MGI Symbol;Acc:MGI:1916503]	0	0	0	0	1.06095	0	1.83792	0.663671	1.7615	2.5165	3.89051	0	0.176824	1.77835
ENSMUSG00000093553	-4.93259	-2.30234	5.34489	11.6753	0.00063334	0.0747438	3	96243550	96246380	-1	Gm20633	predicted gene 20633 [Source:MGI Symbol;Acc:MGI:5313080]	3.87177	25.773	11.2534	24.4496	28.1151	34.6407	41.0469	18.5828	64.7352	64.1708	48.2423	49.3997	21.3506	47.6963
ENSMUSG00000107719	-8.01959	-3.00353	2.49643	11.6348	0.000647277	0.0758098		88784330	88787451	-1	RP23-82I13.5	6	0.645296	4.686	0	2.27438	3.18284	2.25918	4.28848	4.6457	4.40375	8.17863	11.6715	7.64519	2.17461	6.80555
ENSMUSG00000096252	-64.1002	-6.00226	1.67546	11.5499	0.000677512	0.0787544	13	49493615	49494819	1	Tes3-ps	testis derived transcript 3, pseudogene [Source:MGI Symbol;Acc:MGI:3582925]	0	0	1.18457	1.13719	3.18284	0	0.612641	1.32734	3.96338	8.17863	3.89051	1.17618	0.917432	3.19145
ENSMUSG00000003198	39.9946	5.32173	1.11625	11.4338	0.000721209	0.0827862	17	55892120	55898928	1	Zfp959	zinc finger protein 959 [Source:MGI Symbol;Acc:MGI:2385058]	2.58118	2.92875	1.18457	3.41157	3.18284	0	0.612641	0	0.440375	0	0.778102	0	2.21482	0.305186
ENSMUSG00000080956	-89.1429	-6.47805	1.01582	11.4287	0.000723189	0.0827862	8	61112130	61112502	-1	Gm16179	predicted gene 16179 [Source:MGI Symbol;Acc:MGI:3801988]	0	0	0.592284	0	0.530473	0	3.67584	3.31836	0.880751	0.629126	2.3343	0.588091	0.187126	1.90441
ENSMUSG00000102236	5.83503	2.54474	2.70689	11.4157	0.000728262	0.0827862	1	195220051	195222766	-1	Gm37887	predicted gene, 37887 [Source:MGI Symbol;Acc:MGI:5611115]	7.09825	6.44324	10.6611	8.52892	7.42662	3.01224	1.83792	7.30038	2.64225	1.88738	2.3343	2.35237	7.19506	3.0591
ENSMUSG00000067768	-54.0089	-5.75513	1.3401	11.3655	0.000748195	0.0828536	X	73214333	73222453	1	Xlr4b	X-linked lymphocyte-regulated 4B [Source:MGI Symbol;Acc:MGI:1350975]	0	0.585749	0	0.568595	0	0	1.22528	6.63671	3.08263	1.25825	0	1.76427	0.192391	2.32786
ENSMUSG00000022364	-121.637	-6.92644	1.11686	11.3535	0.000753043	0.0828536	15	57912199	57970067	1	Tbc1d31	TBC1 domain family, member 31 [Source:MGI Symbol;Acc:MGI:2684931]	0	0.585749	0	0	0	0	0	2.65469	3.08263	3.14563	0	0.588091	0.0976249	1.57851
ENSMUSG00000096553	-9.01043	-3.1716	2.03537	11.3471	0.000755651	0.0828536	10	5069192	5071975	1	Gm10097	predicted gene 10097 [Source:MGI Symbol;Acc:MGI:3642295]	0.645296	2.343	0.592284	2.27438	0.530473	2.25918	1.83792	4.6457	3.96338	6.92038	4.66861	4.70473	1.44077	4.45679
ENSMUSG00000066175	-3.4901	-1.80327	3.54131	11.3534	0.000753108	0.0828536	7	126648543	126649594	-1	2510046G10Rik	RIKEN cDNA 2510046G10 gene [Source:MGI Symbol;Acc:MGI:3698051]	5.80766	5.85749	5.92284	6.25454	6.36567	12.049	11.6402	9.95507	12.7709	15.7281	17.8963	10.5856	7.04286	13.096
ENSMUSG00000015882	-2.91364	-1.54282	5.78424	11.3889	0.000738853	0.0828536	5	45697181	45857615	-1	Lcorl	ligand dependent nuclear receptor corepressor-like [Source:MGI Symbol;Acc:MGI:2651932]	32.9101	33.9735	29.6142	54.5851	58.352	33.1346	31.2447	65.7035	52.845	119.534	98.0408	61.1615	40.4282	71.4216
ENSMUSG00000044149	-80.8021	-6.33632	0.954565	11.3236	0.000765289	0.0831764	X	36887540	36902899	-1	Nkrf	NF-kappaB repressing factor [Source:MGI Symbol;Acc:MGI:1924536]	0	0	0	0	0	0.75306	1.22528	0.663671	1.7615	0.629126	1.5562	1.76427	0.12551	1.26668
ENSMUSG00000106155	-197.435	-7.62523	0.878597	11.3008	0.000774734	0.0831764		137870754	137871209	1	RP23-425N17.5	5	0	0	0	0	0	0	0	0	1.7615	0.629126	0.778102	2.94046	0	1.0182
ENSMUSG00000051747	2.6086	1.38327	4.72934	11.3121	0.000770022	0.0831764	2	76703980	76982547	-1	Ttn	titin [Source:MGI Symbol;Acc:MGI:98864]	22.5853	32.802	41.4599	31.2727	28.6455	35.3938	24.5056	21.2375	19.8169	13.8408	17.8963	21.7594	32.0265	19.8427
ENSMUSG00000001285	73.6052	6.20173	1.41514	11.2625	0.000790866	0.0833521	15	102331709	102338139	1	Myg1	melanocyte proliferating gene 1 [Source:MGI Symbol;Acc:MGI:1929864]	0	2.92875	2.96142	1.13719	3.18284	4.51836	0.612641	0	2.20188	0	0	0	2.45476	0.469086
ENSMUSG00000027562	-27.2569	-4.76855	2.63185	11.2654	0.000789631	0.0833521	3	14886273	14900770	1	Car2	carbonic anhydrase 2 [Source:MGI Symbol;Acc:MGI:88269]	0	3.5145	2.36914	2.27438	0.530473	0	0	2.65469	6.60563	28.3107	24.1212	6.469	1.44808	11.3602
ENSMUSG00000104394	-11.6463	-3.5418	1.43913	11.2586	0.000792546	0.0833521	1	187236457	187240357	1	Gm21710	predicted gene, 21710 [Source:MGI Symbol;Acc:MGI:5435065]	0.645296	0	1.18457	0.568595	2.12189	0.75306	3.0632	1.32734	2.64225	3.14563	3.89051	2.94046	0.878901	2.8349
ENSMUSG00000106535	6.10432	2.60983	3.21939	11.1942	0.000820542	0.0857133		4073571	4075457	1	RP23-369O21.1	5	12.2606	7.02899	13.0302	6.82313	12.7313	3.01224	5.51377	1.99101	6.16526	2.5165	0.778102	4.70473	9.14776	3.61156
ENSMUSG00000096938	47.171	5.55983	0.936717	11.1638	0.000834079	0.0858224	8	11007850	11054541	1	9530052E02Rik	RIKEN cDNA 9530052E02 gene [Source:MGI Symbol;Acc:MGI:3588277]	0.645296	1.1715	1.18457	3.41157	1.06095	3.7653	0	0	0.440375	0	0.778102	0	1.8732	0.20308
ENSMUSG00000025607	-3.06556	-1.61615	4.16712	11.1546	0.00083824	0.0858224	6	30747554	30896794	-1	Copg2	coatomer protein complex, subunit gamma 2 [Source:MGI Symbol;Acc:MGI:1858683]	14.1965	9.95774	10.6611	20.4694	10.079	5.27142	24.5056	17.2555	21.5784	20.7611	14.7839	23.5237	11.7725	20.4014
ENSMUSG00000058579	-1096.01	-10.0981	1.77076	11.1598	0.000835869	0.0858224	4	141814962	141826160	-1	Cela2a	chymotrypsin-like elastase family, member 2A [Source:MGI Symbol;Acc:MGI:95316]	0	0	0	0	0	0	0	0	18.0554	0	3.11241	0	0	3.52797
ENSMUSG00000043068	2.47538	1.30765	4.7403	11.1193	0.000854343	0.0868957	8	124740257	124751809	-1	Fam89a	family with sequence similarity 89, member A [Source:MGI Symbol;Acc:MGI:1916877]	26.4571	25.1872	24.8759	36.9586	30.2369	26.3571	18.3792	18.5828	17.1746	15.099	17.1182	21.1713	28.3455	17.9209
ENSMUSG00000097100	2.76711	1.46838	4.95577	11.0824	0.000871497	0.087587	12	112999964	113001926	1	9230104M06Rik	RIKEN cDNA 9230104M06 gene [Source:MGI Symbol;Acc:MGI:3642845]	26.4571	40.4167	28.4296	56.8595	33.4198	41.4183	18.3792	24.5558	8.80751	34.6019	18.6744	37.6378	37.8335	23.7761
ENSMUSG00000043872	-2.62636	-1.39307	7.04491	11.0804	0.000872471	0.087587	4	127047094	127061152	-1	Zmym1	zinc finger, MYM domain containing 1 [Source:MGI Symbol;Acc:MGI:1915560]	76.1449	180.997	78.7738	56.8595	69.4919	186.006	80.8686	129.416	110.534	224.598	264.555	255.232	108.045	177.534
ENSMUSG00000086503	-7.1921	-2.84641	5.09926	10.9573	0.000932348	0.0923981	X	103460375	103483217	-1	Xist	inactive X specific transcripts [Source:MGI Symbol;Acc:MGI:98974]	0.645296	1.1715	32.5756	64.8198	66.8396	0.75306	41.6596	49.1117	126.388	8.80776	4.66861	1.76427	27.8008	38.7333
ENSMUSG00000027479	-7.31238	-2.87034	2.30719	10.9689	0.00092654	0.0923981	2	153741274	153773310	1	Mapre1	microtubule-associated protein, RP/EB family, member 1 [Source:MGI Symbol;Acc:MGI:891995]	2.58118	1.75725	1.18457	1.70578	3.18284	1.50612	5.51377	3.31836	5.2845	3.77475	10.8934	5.29282	1.98629	5.6796
ENSMUSG00000106025	-82.1999	-6.36106	1.6091	10.908	0.000957498	0.0924122		116572063	116574424	-1	RP23-453M11.4	3	0	0	0.592284	1.70578	0	0	0.612641	0	2.20188	7.54951	6.22481	0.588091	0.383011	2.86282
ENSMUSG00000083183	-11.2444	-3.49114	1.6356	10.8644	0.000980311	0.0924122	16	38748729	38750309	-1	Gm15575	predicted gene 15575 [Source:MGI Symbol;Acc:MGI:3783023]	1.29059	0.585749	2.36914	1.13719	0.530473	0	1.83792	2.65469	2.64225	5.033	3.11241	5.29282	0.985523	3.42885
ENSMUSG00000017499	-290.045	-8.18013	0.813761	10.8927	0.000965425	0.0924122	11	98907801	98923940	1	Cdc6	cell division cycle 6 [Source:MGI Symbol;Acc:MGI:1345150]	0	0	0	0	0	0	0.612641	0	2.20188	0	2.3343	2.35237	0	1.2502
ENSMUSG00000086459	-4.85758	-2.28024	3.22368	10.8714	0.000976582	0.0924122	11	23497753	23499661	1	1700030C12Rik	RIKEN cDNA 1700030C12 gene [Source:MGI Symbol;Acc:MGI:1919496]	3.87177	8.20049	4.14599	3.98016	2.12189	15.0612	8.57697	11.9461	6.60563	11.9534	13.2277	24.6998	6.23025	12.8349
ENSMUSG00000002870	-7.21931	-2.85186	2.2974	10.8716	0.00097652	0.0924122	6	88883474	88898780	-1	Mcm2	minichromosome maintenance deficient 2 mitotin (S. cerevisiae) [Source:MGI Symbol;Acc:MGI:105380]	1.29059	1.1715	1.77685	1.70578	2.65236	2.25918	2.45056	2.65469	5.72488	3.14563	7.78102	8.23328	1.80938	4.99834
ENSMUSG00000041827	-13.7055	-3.77668	2.36775	10.8845	0.00096974	0.0924122	5	114923240	114937915	1	Oasl1	2'-5' oligoadenylate synthetase-like 1 [Source:MGI Symbol;Acc:MGI:2180849]	0	1.75725	1.77685	0.568595	2.65236	1.50612	4.90113	11.2824	3.08263	3.14563	3.89051	5.88091	1.37686	5.36387
ENSMUSG00000092405	2.41936	1.27463	5.91227	10.9337	0.00094431	0.0924122	3	52268435	52269435	-1	Gm20402	predicted gene 20402 [Source:MGI Symbol;Acc:MGI:5141867]	61.9484	50.9602	72.8509	73.3487	68.9614	80.5774	44.7228	35.8383	25.1014	66.0582	42.0175	54.6925	68.1078	44.7384
ENSMUSG00000042359	4.57774	2.19463	3.20957	10.9081	0.000957463	0.0924122	2	76406508	76600647	1	Osbpl6	oxysterol binding protein-like 6 [Source:MGI Symbol;Acc:MGI:2139014]	9.03414	12.8865	8.29198	15.3521	15.9142	5.27142	9.18961	4.6457	7.04601	1.88738	5.44671	4.11664	11.125	5.38867
ENSMUSG00000104164	2.81288	1.49205	4.33006	10.8413	0.000992612	0.0930047	1	127978905	127984687	-1	Gm38248	predicted gene, 38248 [Source:MGI Symbol;Acc:MGI:5611476]	21.2948	13.4722	18.9531	31.2727	24.4017	28.6163	17.7666	20.5738	14.9728	10.6951	15.562	5.88091	23.0018	14.2419
ENSMUSG00000097108	1.87527	0.907101	8.32808	10.7898	0.0010206	0.0950515	10	22212653	22217241	1	Gm26581	predicted gene, 26581 [Source:MGI Symbol;Acc:MGI:5477075]	336.844	285.846	502.257	423.603	419.604	228.177	350.43	292.679	267.308	239.068	244.324	188.777	366.055	263.764
ENSMUSG00000106714	2.11349	1.07962	8.09889	10.7396	0.00104868	0.0959326		117299889	117302480	1	RP23-76J15.4	5	274.251	247.186	262.382	278.611	265.236	210.104	93.1214	132.734	127.709	307.013	293.344	189.365	256.295	190.548
ENSMUSG00000038982	-153.696	-7.26393	0.680947	10.7499	0.00104287	0.0959326	13	38602709	38635109	-1	Bloc1s5	biogenesis of lysosomal organelles complex-1, subunit 5, muted [Source:MGI Symbol;Acc:MGI:2178598]	0	0	0	0	0	0	1.22528	0	1.32113	0.629126	0.778102	1.17618	0	0.85497
ENSMUSG00000030126	-1.57198	-0.652579	11.6014	10.7502	0.00104266	0.0959326	6	116018611	116193486	-1	Tmcc1	transmembrane and coiled coil domains 1 [Source:MGI Symbol;Acc:MGI:2442368]	2394.05	2606.58	2407.04	3001.04	2949.96	2924.88	2573.09	3217.48	2870.81	4371.79	3860.16	3790.25	2713.93	3447.26
ENSMUSG00000085720	-67.5652	-6.07821	0.856934	10.6339	0.00111033	0.100974	5	43151686	43235355	-1	Gm7854	predicted gene 7854 [Source:MGI Symbol;Acc:MGI:3648234]	0	0	0	0.568595	0	0	0.612641	1.99101	0.880751	1.88738	0.778102	0.588091	0.0947658	1.123
ENSMUSG00000107313	-2.91953	-1.54573	4.07259	10.5266	0.00117667	0.106382		149183183	149184226	1	RP23-408A1.8	5	6.45296	15.8152	12.438	13.6463	12.7313	6.02448	14.0907	17.9191	14.092	20.132	25.6774	26.4641	11.1847	19.7292
ENSMUSG00000064368	1.39195	0.477103	13.127	10.4681	0.00121452	0.107588	MT	13552	14070	-1	mt-Nd6	mitochondrially encoded NADH dehydrogenase 6 [Source:MGI Symbol;Acc:MGI:102495]	10456.4	8153.05	9677.33	9375.56	9153.84	10021	8235.12	8520.88	7703.93	7632.55	7246.46	8837.84	9472.85	8029.46
ENSMUSG00000022742	-11.4901	-3.52232	1.79957	10.4593	0.00122034	0.107588	16	58670208	58680391	1	Cpox	coproporphyrinogen oxidase [Source:MGI Symbol;Acc:MGI:104841]	1.93589	0.585749	2.36914	0.568595	0.530473	0.75306	1.83792	3.31836	5.2845	5.66213	3.89051	3.52855	1.12382	3.92033
ENSMUSG00000020439	-32.5345	-5.0239	1.22948	10.4421	0.00123176	0.107588	11	3517523	3540612	-1	Smtn	smoothelin [Source:MGI Symbol;Acc:MGI:1354727]	0	0	0.592284	1.13719	2.12189	0	0.612641	1.99101	2.64225	1.88738	1.5562	1.76427	0.641894	1.74229
ENSMUSG00000104361	-37.3205	-5.22189	1.03066	10.4456	0.00122941	0.107588	3	30828565	30828832	-1	Gm38080	predicted gene, 38080 [Source:MGI Symbol;Acc:MGI:5611308]	0	0	0.592284	0.568595	1.59142	0	1.83792	0	1.32113	1.88738	2.3343	2.94046	0.458716	1.7202
ENSMUSG00000052477	1.98967	0.992527	5.38787	10.4791	0.00120735	0.107588	1	84992690	85270566	-1	C130026I21Rik	RIKEN cDNA C130026I21 gene [Source:MGI Symbol;Acc:MGI:3612702]	42.5895	37.488	56.8593	46.6248	53.0473	42.1713	51.4618	32.5199	34.3493	23.9068	28.0117	29.4046	46.4634	33.2757
ENSMUSG00000079671	-17.7468	-4.14949	1.43127	10.4753	0.0012098	0.107588	1	9560832	9631175	-1	2610203C22Rik	RIKEN cDNA 2610203C22 gene [Source:MGI Symbol;Acc:MGI:1919731]	0	1.75725	0.592284	0	0.530473	0	3.0632	3.31836	1.32113	1.88738	3.89051	1.17618	0.480001	2.44279
ENSMUSG00000062190	-21.0351	-4.39472	1.86504	10.4174	0.00124836	0.108425	6	57702540	57739439	1	Lancl2	LanC (bacterial lantibiotic synthetase component C)-like 2 [Source:MGI Symbol;Acc:MGI:1919085]	0.645296	0.585749	1.18457	0	1.06095	0.75306	1.22528	3.98203	0.880751	3.77475	12.4496	2.94046	0.704936	4.20882
ENSMUSG00000037428	-169.284	-7.40331	0.728442	10.3704	0.00128051	0.110596	5	137026392	137033351	1	Vgf	VGF nerve growth factor inducible [Source:MGI Symbol;Acc:MGI:1343180]	0	0	0	0	0	0	0	0.663671	0.880751	2.5165	2.3343	0	0	1.06587
ENSMUSG00000019849	-55.0665	-5.7831	1.25603	10.357	0.00128986	0.110785	10	45067206	45158997	1	Prep	prolyl endopeptidase [Source:MGI Symbol;Acc:MGI:1270863]	0	0	1.18457	1.13719	0	0	2.45056	1.32734	0.880751	2.5165	1.5562	2.35237	0.38696	1.84729
ENSMUSG00000097283	1.91024	0.933753	5.96579	10.2924	0.00133579	0.114096	1	128770599	128774421	-1	Gm26686	predicted gene, 26686 [Source:MGI Symbol;Acc:MGI:5477180]	65.8202	55.6462	73.4432	83.5834	63.6567	69.2815	56.9756	52.43	52.4047	52.2174	38.127	44.6949	68.5719	49.4749
ENSMUSG00000030730	2.31551	1.21133	4.49014	10.2662	0.00135486	0.115089	7	126445858	126463108	-1	Atp2a1	ATPase, Ca++ transporting, cardiac muscle, fast twitch 1 [Source:MGI Symbol;Acc:MGI:105058]	30.9742	24.0157	25.4682	21.6066	16.4447	28.6163	22.0551	23.2285	15.4131	11.3243	13.2277	13.5261	24.5209	16.4625
ENSMUSG00000052293	55.4727	5.79371	0.897601	10.2507	0.00136636	0.115431	13	100651579	100656060	1	Taf9	TAF9 RNA polymerase II, TATA box binding protein (TBP)-associated factor [Source:MGI Symbol;Acc:MGI:1888697]	3.22648	1.1715	1.18457	1.13719	1.59142	0	0	0	0	0.629126	0	0.588091	1.38519	0.202869
ENSMUSG00000005506	-6.49331	-2.69895	2.64377	10.2212	0.00138839	0.116655	2	90940382	91019497	1	Celf1	CUGBP, Elav-like family member 1 [Source:MGI Symbol;Acc:MGI:1342295]	0.645296	3.5145	1.77685	3.98016	3.18284	3.7653	6.12641	7.30038	10.569	6.29126	10.1153	3.52855	2.81082	7.32182
ENSMUSG00000000411	-23.0095	-4.52416	1.3438	10.1889	0.00141286	0.118069	4	129489014	129491022	-1	Tssk3	testis-specific serine kinase 3 [Source:MGI Symbol;Acc:MGI:1929914]	0	0	0	1.13719	0.530473	0.75306	2.45056	1.99101	0.880751	3.14563	1.5562	2.35237	0.403454	2.06275
ENSMUSG00000033170	69.3242	6.11529	0.815991	10.1384	0.00145208	0.119106	15	78775138	78803042	-1	Card10	caspase recruitment domain family, member 10 [Source:MGI Symbol;Acc:MGI:2146012]	0	1.75725	0.592284	1.70578	1.06095	1.50612	0	0	0.440375	0	0	0	1.10373	0.0733959
ENSMUSG00000003469	-140.697	-7.13645	1.71162	10.1334	0.00145608	0.119106	14	70457476	70468832	1	Phyhip	phytanoyl-CoA hydroxylase interacting protein [Source:MGI Symbol;Acc:MGI:1860417]	0	0	0.592284	0	0	0	0	0	0.880751	8.80776	7.00291	4.11664	0.098714	3.46801
ENSMUSG00000103169	45.8091	5.51756	0.995668	10.1434	0.00144819	0.119106	9	103443498	103443815	1	Gm37546	predicted gene, 37546 [Source:MGI Symbol;Acc:MGI:5610774]	1.29059	2.92875	2.36914	1.13719	2.12189	0.75306	0	0	0.440375	0.629126	0	0	1.76677	0.17825
ENSMUSG00000073879	2.92582	1.54884	4.1179	10.1524	0.00144115	0.119106	4	42236859	42239182	1	Gm5859	predicted pseudogene 5859 [Source:MGI Symbol;Acc:MGI:3704096]	16.7777	16.9867	17.7685	23.881	20.158	17.3204	11.6402	19.2465	9.24788	6.92038	7.78102	12.3499	18.8154	11.1976
ENSMUSG00000053799	-57.9703	-5.85724	1.11704	10.1044	0.00147913	0.120354	19	37550418	37683245	1	Exoc6	exocyst complex component 6 [Source:MGI Symbol;Acc:MGI:1351611]	1.29059	0.585749	0	0	0	0	1.22528	0.663671	3.523	0	3.11241	1.76427	0.312723	1.71477
ENSMUSG00000085340	-160.787	-7.32901	0.634212	10.0814	0.00149777	0.120602	13	100770464	100770772	1	Gm16335	predicted gene 16335 [Source:MGI Symbol;Acc:MGI:3840152]	0	0	0	0	0	0	0	0	1.32113	0.629126	2.3343	1.76427	0	1.00814
ENSMUSG00000028703	-2.69138	-1.42835	4.4952	10.0817	0.00149748	0.120602	4	116075269	116097043	1	Lrrc41	leucine rich repeat containing 41 [Source:MGI Symbol;Acc:MGI:2441984]	14.1965	12.8865	15.9917	16.4892	25.9932	14.3081	20.8298	20.5738	19.3765	45.297	35.7927	27.0522	16.6442	28.1537
ENSMUSG00000019647	46.7316	5.54633	1.27393	9.99217	0.00157207	0.122749	18	47235598	47368870	-1	Sema6a	sema domain, transmembrane domain (TM), and cytoplasmic domain, (semaphorin) 6A [Source:MGI Symbol;Acc:MGI:1203727]	1.93589	1.75725	0	1.70578	1.06095	3.01224	0.612641	0.663671	0.440375	0	0	0	1.57868	0.286115
ENSMUSG00000057886	-53.4398	-5.73984	1.02895	10.0167	0.00155131	0.122749	14	73955000	73955551	-1	Cbx3-ps6	chromobox 3, pseudogene 6 [Source:MGI Symbol;Acc:MGI:3646710]	0	0	0	0.568595	1.06095	0	1.83792	1.99101	1.7615	2.5165	0	1.17618	0.27159	1.54719
ENSMUSG00000097913	-1.80234	-0.849871	10.4564	10.028	0.0015418	0.122749	11	60573527	60633113	1	Gm26837	predicted gene, 26837 [Source:MGI Symbol;Acc:MGI:5477331]	1060.87	1126.4	1172.72	1410.68	1126.72	1096.45	1190.97	1259.65	1261.68	2288.13	2034.74	1592.55	1165.64	1604.62
ENSMUSG00000087266	134.264	7.06892	0.657848	9.99946	0.00156586	0.122749	8	67956770	67978051	1	Gm15991	predicted gene 15991 [Source:MGI Symbol;Acc:MGI:3801813]	0	1.1715	1.18457	1.70578	1.59142	0	0	0	0	0	0	0	0.942211	0
ENSMUSG00000004655	-37.23	-5.21839	1.58121	10.0187	0.00154959	0.122749	6	55336432	55348555	1	Aqp1	aquaporin 1 [Source:MGI Symbol;Acc:MGI:103201]	0.645296	0.585749	0	0.568595	0	0	1.22528	0.663671	0.880751	6.29126	7.00291	1.76427	0.29994	2.97136
ENSMUSG00000058267	-3.32779	-1.73457	3.39859	9.99929	0.00156601	0.122749	1	160195215	160202170	1	Mrps14	mitochondrial ribosomal protein S14 [Source:MGI Symbol;Acc:MGI:1928141]	5.16237	8.20049	8.29198	2.27438	7.42662	7.5306	10.4149	9.2914	8.80751	13.2116	15.562	15.8785	6.48107	12.1943
ENSMUSG00000106175	52.7441	5.72094	1.19041	9.92801	0.00162783	0.125205		58954983	58955120	-1	AL662809.1	11	0.645296	2.343	3.5537	2.84297	0	0.75306	0	0	0	1.25825	0	0.588091	1.68967	0.307724
ENSMUSG00000100738	-66.6605	-6.05876	0.749962	9.93362	0.00162287	0.125205	17	86285164	86287178	-1	2010106C02Rik	RIKEN cDNA 2010106C02 gene [Source:MGI Symbol;Acc:MGI:1919354]	0	0	0.592284	0	0	0	0.612641	1.32734	0.880751	1.25825	0	2.35237	0.098714	1.07189
ENSMUSG00000010914	-187.674	-7.55208	0.767639	9.93645	0.00162038	0.125205	2	103021075	103073513	-1	Pdhx	pyruvate dehydrogenase complex, component X [Source:MGI Symbol;Acc:MGI:1351627]	0	0	0	0	0	0	0.612641	1.99101	0.880751	1.88738	0	0.588091	0	0.993312
ENSMUSG00000082600	-15.7093	-3.97354	1.41795	9.88424	0.001667	0.127583	X	105032586	105033366	1	Gm9673	predicted gene 9673 [Source:MGI Symbol;Acc:MGI:3780081]	0	0.585749	1.18457	1.13719	0.530473	0	3.67584	1.99101	1.32113	1.88738	2.3343	1.76427	0.572997	2.16232
ENSMUSG00000004730	-177.664	-7.47301	0.791851	9.86699	0.00168271	0.128151	17	57358686	57483529	1	Adgre1	adhesion G protein-coupled receptor E1 [Source:MGI Symbol;Acc:MGI:106912]	0	0	0	0	0	0	0	1.99101	2.20188	0.629126	0	1.17618	0	0.9997
ENSMUSG00000098915	-41.8723	-5.38792	2.30315	9.84636	0.00170168	0.12896	9	72060937	72061549	1	Rpl15-ps2	ribosomal protein L15, pseudogene 2 [Source:MGI Symbol;Acc:MGI:3648255]	0	0	4.14599	3.98016	9.01804	0	1.22528	2.65469	4.40375	6.92038	7.78102	4.70473	2.85736	4.61497
ENSMUSG00000026938	-14.7975	-3.88728	2.33447	9.81238	0.00173341	0.130725	2	25624666	25628030	-1	Fcna	ficolin A [Source:MGI Symbol;Acc:MGI:1340905]	0	0.585749	1.18457	3.98016	2.65236	0.75306	0.612641	2.65469	9.24788	8.80776	2.3343	2.35237	1.52598	4.33494
ENSMUSG00000027849	-2.09858	-1.06941	5.97294	9.76777	0.00177597	0.133284	3	103575231	103645569	1	Syt6	synaptotagmin VI [Source:MGI Symbol;Acc:MGI:1859544]	42.5895	45.6885	47.3827	55.1537	40.8464	44.4305	41.6596	47.7843	44.9183	121.421	109.712	67.0424	46.0152	72.0897
ENSMUSG00000032589	-2.01712	-1.01229	7.05404	9.74594	0.00179719	0.133971	9	108096022	108190384	-1	Bsn	bassoon [Source:MGI Symbol;Acc:MGI:1277955]	89.0508	113.05	120.826	113.15	94.4241	91.8733	104.149	116.142	122.424	206.353	219.425	143.494	103.729	151.998
ENSMUSG00000031698	-51.0527	-5.67391	1.01016	9.73136	0.0018115	0.133971	8	85324303	85386345	-1	Mylk3	myosin light chain kinase 3 [Source:MGI Symbol;Acc:MGI:2443063]	0	0	0	0.568595	1.06095	0	0.612641	0	2.20188	3.14563	0.778102	2.35237	0.27159	1.5151
ENSMUSG00000085956	-134.618	-7.07272	0.770409	9.72297	0.00181979	0.133971	3	95015625	95020138	1	4930481B07Rik	RIKEN cDNA 4930481B07 gene [Source:MGI Symbol;Acc:MGI:1922187]	0	0	0	0	0	0	0	0.663671	2.20188	1.25825	0	0.588091	0	0.785315
ENSMUSG00000074994	-170.213	-7.4112	0.768588	9.73703	0.00180592	0.133971	2	104754795	104816696	-1	Qser1	glutamine and serine rich 1 [Source:MGI Symbol;Acc:MGI:2138986]	0	0	0	0	0	0	1.22528	0	2.64225	0.629126	0	1.17618	0	0.945474
ENSMUSG00000022219	-3.08933	-1.62729	3.98421	9.65883	0.00188443	0.138073	14	55754045	55758458	-1	Cideb	cell death-inducing DNA fragmentation factor, alpha subunit-like effector B [Source:MGI Symbol;Acc:MGI:1270844]	5.16237	8.20049	9.47654	13.6463	16.9751	6.77754	22.6677	14.6008	19.3765	19.5029	14.0058	11.1737	10.0397	16.8879
ENSMUSG00000005949	6.32507	2.66108	2.00506	9.60317	0.00194242	0.14045	11	73183596	73199042	-1	Ctns	cystinosis, nephropathic [Source:MGI Symbol;Acc:MGI:1932872]	3.87177	5.27174	5.92284	5.11735	2.65236	9.03672	2.45056	1.99101	1.32113	1.25825	2.3343	2.94046	5.31213	2.04929
ENSMUSG00000020700	2.42419	1.2775	4.77606	9.60905	0.00193621	0.14045	11	106084613	106155446	1	Map3k3	mitogen-activated protein kinase kinase kinase 3 [Source:MGI Symbol;Acc:MGI:1346874]	31.6195	19.3297	39.0907	31.2727	30.7674	37.653	21.4424	15.2644	19.3765	18.8738	11.6715	32.9331	31.6222	19.927
ENSMUSG00000028555	-201.683	-7.65595	0.83625	9.60155	0.00194414	0.14045	4	109406623	109444745	1	Ttc39a	tetratricopeptide repeat domain 39A [Source:MGI Symbol;Acc:MGI:2444350]	0	0	0	0	0	0	0	3.31836	1.32113	0	1.5562	0.588091	0	1.13063
ENSMUSG00000086583	-138.303	-7.11169	2.72386	9.58822	0.0019583	0.140815	7	114705217	114706235	-1	Gm15500	predicted pseudogene 15500 [Source:MGI Symbol;Acc:MGI:3782947]	2.58118	8.78624	0	0	0	0	4.90113	0	51.9643	6.29126	0	0	1.89457	10.5261
ENSMUSG00000025262	2.67779	1.42104	3.62671	9.52974	0.00202169	0.142719	X	151344175	151471842	1	Fam120c	family with sequence similarity 120, member C [Source:MGI Symbol;Acc:MGI:2387687]	13.5512	11.715	16.584	15.9206	13.7923	12.802	9.18961	9.95507	5.72488	7.54951	11.6715	8.23328	14.0609	8.72064
ENSMUSG00000107884	67.4048	6.07478	1.18294	9.53851	0.00201205	0.142719		38852978	38854937	-1	RP23-334M3.6	2	3.22648	0.585749	1.77685	1.70578	0.530473	0.75306	0	0	0.880751	0	0	0	1.42973	0.146792
ENSMUSG00000092216	1.93227	0.950299	5.49341	9.53294	0.00201816	0.142719	7	19852003	19858355	1	Gm19345	predicted gene, 19345 [Source:MGI Symbol;Acc:MGI:5011530]	51.6237	42.174	49.1596	48.3305	49.334	56.4795	41.6596	32.5199	36.9915	26.4233	38.9051	37.0498	49.5169	35.5915
ENSMUSG00000086625	-64.7214	-6.01617	1.06751	9.53273	0.0020184	0.142719	4	11501456	11502839	-1	Gm11831	predicted gene 11831 [Source:MGI Symbol;Acc:MGI:3650069]	0	0	0	0	0.530473	0	0.612641	0	2.20188	0.629126	0.778102	1.76427	0.0884121	0.99767
ENSMUSG00000034855	-38.2237	-5.2564	0.995154	9.4937	0.00206179	0.144232	5	92346638	92348889	-1	Cxcl10	chemokine (C-X-C motif) ligand 10 [Source:MGI Symbol;Acc:MGI:1352450]	1.29059	0.585749	0	0	0	0	2.45056	0.663671	1.32113	0.629126	1.5562	1.76427	0.312723	1.39749
ENSMUSG00000052783	-1.93265	-0.950578	7.74328	9.50095	0.00205366	0.144232	5	34660379	34755305	1	Grk4	G protein-coupled receptor kinase 4 [Source:MGI Symbol;Acc:MGI:95801]	158.743	185.097	167.616	208.106	223.859	155.883	187.468	224.321	270.39	301.98	310.463	237.001	183.217	255.271
ENSMUSG00000027667	-174.261	-7.4451	0.792914	9.4827	0.00207418	0.144445	3	32510259	32520833	1	Zfp639	zinc finger protein 639 [Source:MGI Symbol;Acc:MGI:1915028]	0	0	0	0	0	0	0.612641	0	0.880751	1.25825	0	3.52855	0	1.0467
ENSMUSG00000102611	-2.5491	-1.34999	5.32799	9.43756	0.00212586	0.144643	14	69502600	69504096	1	Gm37847	predicted gene, 37847 [Source:MGI Symbol;Acc:MGI:5611075]	27.1024	24.0157	23.0991	26.1553	26.5236	35.3938	30.0194	24.5558	25.5418	90.5941	79.3664	38.814	27.0483	48.1486
ENSMUSG00000104405	-2.5491	-1.34999	5.32799	9.43748	0.00212595	0.144643	14	69284350	69285846	1	Gm31748	predicted gene, 31748 [Source:MGI Symbol;Acc:MGI:5590907]	27.1024	24.0157	23.0991	26.1553	26.5236	35.3938	30.0194	24.5558	25.5418	90.5941	79.3664	38.814	27.0483	48.1486
ENSMUSG00000103168	2.19541	1.13449	6.18028	9.42325	0.00214252	0.144643	12	115262684	115287908	1	Gm30948	predicted gene, 30948 [Source:MGI Symbol;Acc:MGI:5590107]	80.0167	91.3769	70.4818	72.7801	66.3091	73.7998	34.9205	51.1027	55.4873	55.3631	56.0233	53.5163	75.7941	51.0689
ENSMUSG00000039375	-55.5331	-5.79528	0.747587	9.42418	0.00214143	0.144643	8	54629055	54887184	-1	Wdr17	WD repeat domain 17 [Source:MGI Symbol;Acc:MGI:1924662]	0	0.585749	0	0	0	0	0.612641	1.99101	2.20188	0.629126	0.778102	0.588091	0.0976249	1.13348
ENSMUSG00000047986	1.90912	0.932906	7.50947	9.43903	0.00212416	0.144643	8	84021471	84030295	1	Palm3	paralemmin 3 [Source:MGI Symbol;Acc:MGI:1921587]	206.495	198.569	239.283	183.087	231.817	262.065	214.424	190.474	139.599	108.839	154.064	157.608	220.219	160.835
ENSMUSG00000029364	3.08605	1.62576	3.44857	9.42385	0.00214182	0.144643	5	117357304	117378601	1	Wsb2	WD repeat and SOCS box-containing 2 [Source:MGI Symbol;Acc:MGI:2144041]	8.38884	8.20049	11.2534	13.0777	13.7923	11.2959	6.12641	8.62773	6.16526	5.033	5.44671	5.88091	11.0014	6.21334
ENSMUSG00000040774	1.73588	0.795665	7.48516	9.46409	0.00209533	0.144643	3	106502260	106547802	-1	Cept1	choline/ethanolaminephosphotransferase 1 [Source:MGI Symbol;Acc:MGI:2139793]	195.525	167.524	213.222	214.929	210.598	195.042	170.927	163.263	146.205	130.858	140.058	156.432	199.473	151.291
ENSMUSG00000106785	-77.863	-6.28287	4.44017	9.37702	0.00219722	0.145705		67038432	67039376	-1	RP24-383P24.3	5	0.645296	2.343	0	2.27438	1.59142	0.75306	0.612641	1.99101	2.64225	229.631	2.3343	1.17618	1.26786	39.7312
ENSMUSG00000042265	-9.7236	-3.28149	1.85221	9.33883	0.00224349	0.145705	17	48232768	48246924	1	Trem1	triggering receptor expressed on myeloid cells 1 [Source:MGI Symbol;Acc:MGI:1930005]	1.93589	1.1715	0	1.70578	1.59142	0	2.45056	1.32734	3.96338	6.29126	3.89051	4.11664	1.06743	3.67328
ENSMUSG00000097625	2.14254	1.09932	5.52578	9.30863	0.00228077	0.145705	17	70878078	71393284	1	Gm26561	predicted gene, 26561 [Source:MGI Symbol;Acc:MGI:5477055]	50.9784	32.802	46.1982	52.8793	54.1082	66.2693	42.8848	47.7843	43.5972	22.0194	31.9022	25.876	50.5392	35.6773
ENSMUSG00000006998	-2.27613	-1.18658	4.45128	9.30872	0.00228066	0.145705	16	20651652	20663414	1	Psmd2	proteasome (prosome, macropain) 26S subunit, non-ATPase, 2 [Source:MGI Symbol;Acc:MGI:1096584]	13.5512	15.8152	14.8071	20.4694	18.5665	15.0612	23.893	25.8832	26.4225	23.2776	26.4555	22.3475	16.3784	24.7132
ENSMUSG00000044052	-4.43953	-2.15041	2.65167	9.34792	0.00223239	0.145705	11	101172997	101175443	-1	Ccr10	chemokine (C-C motif) receptor 10 [Source:MGI Symbol;Acc:MGI:1096320]	1.29059	1.75725	2.96142	2.84297	2.65236	4.51836	5.51377	4.6457	3.523	9.43688	3.89051	7.0571	2.67049	5.67783
ENSMUSG00000039697	-7.45633	-2.89847	1.79679	9.3775	0.00219665	0.145705	10	30645584	30803107	-1	Ncoa7	nuclear receptor coactivator 7 [Source:MGI Symbol;Acc:MGI:2444847]	0.645296	1.75725	0	2.27438	2.12189	2.25918	3.0632	2.65469	7.48638	4.40388	3.89051	3.52855	1.50967	4.1712
ENSMUSG00000031957	-879.204	-9.78005	1.54942	9.31876	0.00226819	0.145705	8	111686510	111691010	-1	Ctrb1	chymotrypsinogen B1 [Source:MGI Symbol;Acc:MGI:88559]	0	0	0	0	0	0	0	0	18.9361	0	2.3343	0	0	3.54507
ENSMUSG00000030717	-8.70189	-3.12133	2.23224	9.31328	0.00227499	0.145705	7	126623249	126630861	-1	Nupr1	nuclear protein transcription regulator 1 [Source:MGI Symbol;Acc:MGI:1891834]	0	2.92875	3.5537	0.568595	1.59142	1.50612	7.35169	3.31836	4.84413	8.17863	5.44671	1.76427	1.69143	5.15063
ENSMUSG00000086610	2.04614	1.03291	6.10552	9.33755	0.00224506	0.145705	5	149006962	149012776	1	Gm15408	predicted gene 15408 [Source:MGI Symbol;Acc:MGI:3705101]	69.6919	72.6329	110.757	91.5437	83.2842	60.2448	74.1295	86.9409	46.6798	33.9728	50.5766	52.9282	81.3591	57.538
ENSMUSG00000027708	-3.17463	-1.66659	3.99795	9.38907	0.00218283	0.145705	3	35892105	35937445	-1	Dcun1d1	DCN1, defective in cullin neddylation 1, domain containing 1 (S. cerevisiae) [Source:MGI Symbol;Acc:MGI:2150386]	5.16237	12.3007	8.88426	10.2347	11.6704	15.0612	17.1539	14.6008	10.569	36.4893	21.7868	17.6427	10.5523	19.7071
ENSMUSG00000026709	-70.1713	-6.13281	0.876755	9.33511	0.00224804	0.145705	1	161040601	161070658	-1	Dars2	aspartyl-tRNA synthetase 2 (mitochondrial) [Source:MGI Symbol;Acc:MGI:2442510]	0	0	0	0.568595	0.530473	0	0.612641	0.663671	2.20188	1.88738	3.11241	0.588091	0.183178	1.51101
ENSMUSG00000102302	8.29037	3.05144	1.94507	9.33163	0.00225232	0.145705	1	165230371	165235125	-1	Gm38190	predicted gene, 38190 [Source:MGI Symbol;Acc:MGI:5611418]	3.22648	4.686	4.14599	2.84297	3.71331	3.01224	1.22528	2.65469	0.440375	0.629126	2.3343	0.588091	3.6045	1.31198
ENSMUSG00000104010	2.21202	1.14536	5.13655	9.33172	0.00225221	0.145705	1	195042383	195044679	1	Gm37366	predicted gene, 37366 [Source:MGI Symbol;Acc:MGI:5610594]	42.5895	29.2875	48.5673	28.9983	37.6636	31.6285	31.8573	15.9281	22.0188	21.3903	28.0117	27.6403	36.4558	24.4744
ENSMUSG00000085314	-2.624	-1.39177	8.76188	9.2885	0.00230597	0.145791	X	100736983	100740929	-1	Gm14866	predicted gene 14866 [Source:MGI Symbol;Acc:MGI:3704514]	200.042	377.808	270.082	344	420.665	96.3916	267.724	299.979	518.322	564.955	579.686	543.396	284.831	462.344
ENSMUSG00000021270	-2.59226	-1.37421	7.07892	9.28498	0.00231041	0.145791	12	110690605	110702728	-1	Hsp90aa1	heat shock protein 90, alpha (cytosolic), class A member 1 [Source:MGI Symbol;Acc:MGI:96250]	109.7	192.712	61.5975	74.4859	83.2842	163.414	64.9399	128.089	157.654	234.664	198.416	321.098	114.199	184.143
ENSMUSG00000078706	7.50745	2.90832	2.34084	9.29808	0.00229394	0.145791	11	96251105	96264868	1	Gm53	predicted gene 53 [Source:MGI Symbol;Acc:MGI:2684899]	5.16237	5.27174	3.5537	2.84297	3.71331	15.0612	4.28848	3.98203	1.7615	1.25825	0.778102	1.17618	5.93421	2.20742
ENSMUSG00000096854	202.178	7.65948	0.775629	9.27191	0.00232695	0.14588	4	88782131	88783592	1	Ifnz	interferon zeta [Source:MGI Symbol;Acc:MGI:2448469]	3.22648	0	0.592284	1.13719	0	2.25918	0	0	0	0	0	0	1.20252	0
ENSMUSG00000044854	162.904	7.34788	0.774168	9.26898	0.00233068	0.14588	1	184033030	184034301	-1	1700056E22Rik	RIKEN cDNA 1700056E22 gene [Source:MGI Symbol;Acc:MGI:1920613]	0.645296	1.1715	2.96142	0	0	0.75306	0	0	0	0	0	0	0.921879	0
ENSMUSG00000047787	-3.05469	-1.61103	3.8681	9.22267	0.00239037	0.148414	19	7092014	7105729	-1	Flrt1	fibronectin leucine rich transmembrane protein 1 [Source:MGI Symbol;Acc:MGI:3026647]	7.74355	18.1582	11.2534	7.96032	6.89614	14.3081	17.7666	15.9281	14.9728	20.132	12.4496	32.9331	11.0533	19.0304
ENSMUSG00000081783	-11.7335	-3.55256	2.01128	9.22845	0.00238284	0.148414	17	5110766	5112110	-1	Gm15599	predicted gene 15599 [Source:MGI Symbol;Acc:MGI:3783046]	3.22648	0	1.77685	1.13719	0.530473	0	5.51377	1.99101	3.08263	3.14563	7.78102	2.94046	1.11183	4.07575
ENSMUSG00000030149	2.00947	1.00681	7.36602	9.20209	0.00241739	0.149491	6	129610323	129623864	-1	Klrk1	killer cell lectin-like receptor subfamily K, member 1 [Source:MGI Symbol;Acc:MGI:1196250]	216.174	219.656	179.462	168.873	181.952	195.796	106.599	136.053	132.113	144.07	188.301	113.502	193.652	136.773
ENSMUSG00000074210	2.00537	1.00387	7.12917	9.18176	0.00244439	0.150559	7	30321740	30323472	1	E130208F15Rik	RIKEN cDNA E130208F15 gene [Source:MGI Symbol;Acc:MGI:3767226]	176.811	117.736	150.44	170.578	154.898	211.61	141.52	126.761	84.1117	128.342	108.156	104.68	163.679	115.595
ENSMUSG00000052551	-2.00212	-1.00153	5.74856	9.16809	0.00246271	0.151086	13	8202866	8768747	1	Adarb2	adenosine deaminase, RNA-specific, B2 [Source:MGI Symbol;Acc:MGI:2151118]	48.3972	57.4034	47.3827	34.1157	28.6455	60.9978	62.4893	76.3222	46.2394	72.9786	66.9167	59.9853	46.1571	64.1553
ENSMUSG00000107355	3.99596	1.99854	3.27834	9.14245	0.00249746	0.151415		31569595	31571397	-1	RP24-80F7.5	5	9.03414	4.686	7.10741	12.5091	14.8532	8.28366	6.12641	7.30038	9.68826	2.5165	2.3343	2.94046	9.41225	5.15105
ENSMUSG00000033268	189.726	7.56777	0.63546	9.14646	0.00249199	0.151415	2	122315672	122347972	1	Duox1	dual oxidase 1 [Source:MGI Symbol;Acc:MGI:2139422]	0	1.75725	2.36914	1.13719	0	0.75306	0	0	0	0	0	0	1.00277	0
ENSMUSG00000026064	-10.8601	-3.44096	1.30734	9.1561	0.00247891	0.151415	1	30940302	30949770	-1	Ptp4a1	protein tyrosine phosphatase 4a1 [Source:MGI Symbol;Acc:MGI:1277096]	0.645296	0.585749	1.18457	1.13719	0.530473	0	1.22528	1.99101	3.08263	2.5165	1.5562	2.94046	0.680546	2.21868
ENSMUSG00000043029	-74.2453	-6.21423	1.30839	9.1177	0.00253147	0.152877	11	73267388	73300363	1	Trpv3	transient receptor potential cation channel, subfamily V, member 3 [Source:MGI Symbol;Acc:MGI:2181407]	0	0	2.36914	0	0	0	1.22528	1.32734	2.64225	0.629126	2.3343	4.70473	0.394856	2.14384
ENSMUSG00000085872	-12.0619	-3.59239	3.15754	9.07946	0.00258496	0.153287	11	87795784	87801144	-1	Gm11505	predicted gene 11505 [Source:MGI Symbol;Acc:MGI:3651152]	1.29059	1.1715	1.77685	5.68595	3.18284	0	1.22528	3.98203	3.08263	8.17863	9.33722	25.2879	2.18462	8.51562
ENSMUSG00000031732	-20.5236	-4.35921	1.45329	9.0926	0.00256646	0.153287	8	109868542	109944671	1	Phlpp2	PH domain and leucine rich repeat protein phosphatase 2 [Source:MGI Symbol;Acc:MGI:2444928]	0	0.585749	0	1.13719	2.65236	0	0	2.65469	3.08263	5.66213	3.89051	2.35237	0.729217	2.94039
ENSMUSG00000030123	-8.0326	-3.00587	1.92578	9.07044	0.00259775	0.153287	6	115954811	115995005	-1	Plxnd1	plexin D1 [Source:MGI Symbol;Acc:MGI:2154244]	1.29059	1.1715	2.36914	1.13719	1.06095	0.75306	6.73905	3.31836	3.96338	2.5165	3.11241	3.52855	1.29707	3.86304
ENSMUSG00000050141	10.2997	3.36453	1.52022	9.07499	0.00259129	0.153287	4	42868004	42874234	-1	Fam205c	family with sequence similarity 205, member C [Source:MGI Symbol;Acc:MGI:2679716]	2.58118	1.1715	2.36914	3.98016	3.71331	1.50612	1.22528	1.32734	0.880751	0.629126	0	0.588091	2.55357	0.775099
ENSMUSG00000070661	2.74192	1.45519	3.64788	9.08026	0.00258383	0.153287	4	138967112	138968360	1	Rnf186	ring finger protein 186 [Source:MGI Symbol;Acc:MGI:1914075]	18.7136	11.715	14.2148	14.2149	13.7923	19.5796	12.2528	14.6008	11.0094	5.66213	4.66861	9.40946	15.3717	9.60053
ENSMUSG00000032657	1.87099	0.903804	5.65043	9.08374	0.00257893	0.153287	3	89183143	89189295	1	Fam189b	family with sequence similarity 189, member B [Source:MGI Symbol;Acc:MGI:1915771]	54.2048	40.4167	62.7821	51.1735	71.0833	70.0345	49.6239	38.4929	36.1108	44.0388	35.0146	50.5758	58.2825	42.3095
ENSMUSG00000031561	-224.855	-7.81285	0.653619	9.06139	0.00261064	0.153462	8	48227682	48844026	-1	Tenm3	teneurin transmembrane protein 3 [Source:MGI Symbol;Acc:MGI:1345183]	0	0	0	0	0	0	0	0.663671	2.64225	0.629126	0	2.35237	0	1.0479
ENSMUSG00000041870	2.08133	1.05751	4.84601	8.99171	0.00271207	0.15882	5	114774677	114806200	1	Ankrd13a	ankyrin repeat domain 13a [Source:MGI Symbol;Acc:MGI:1915670]	35.4913	25.1872	35.537	31.2727	29.176	26.3571	23.893	21.2375	25.9821	19.5029	19.4525	17.0546	30.5036	21.1871
ENSMUSG00000019782	11.4187	3.51333	1.71073	8.97823	0.00273215	0.159392	10	33996555	34019624	-1	Rwdd1	RWD domain containing 1 [Source:MGI Symbol;Acc:MGI:1913771]	4.51707	2.92875	1.77685	2.27438	2.12189	4.51836	0	3.31836	0	1.25825	0	0.588091	3.02288	0.860783
ENSMUSG00000054247	2.65163	1.40688	4.29477	8.97075	0.00274336	0.159445	8	34965052	34966209	1	Gm9939	predicted gene 9939 [Source:MGI Symbol;Acc:MGI:3708775]	15.4871	18.744	18.9531	32.9785	18.0361	15.8143	11.6402	7.30038	12.7709	15.7281	8.55912	15.8785	20.0022	11.9795
ENSMUSG00000020872	-13.2558	-3.72855	1.48129	8.96372	0.00275394	0.15946	11	95261529	95269265	1	Tac4	tachykinin 4 [Source:MGI Symbol;Acc:MGI:1931130]	1.93589	1.1715	0	0	0.530473	1.50612	2.45056	1.32734	2.20188	1.88738	1.5562	4.11664	0.85733	2.25667
ENSMUSG00000071573	3.2313	1.69211	3.32402	8.92133	0.0028186	0.161537	19	33137747	33392295	-1	Rnls	renalase, FAD-dependent amine oxidase [Source:MGI Symbol;Acc:MGI:1915045]	12.9059	9.37199	12.438	6.25454	8.48756	8.28366	3.67584	9.2914	5.72488	3.77475	5.44671	4.70473	9.6236	5.43639
ENSMUSG00000009293	-37.7623	-5.23887	1.134	8.91968	0.00282114	0.161537	10	77622275	77645993	1	Ube2g2	ubiquitin-conjugating enzyme E2G 2 [Source:MGI Symbol;Acc:MGI:1343188]	0	0	1.18457	0	1.06095	0	2.45056	0.663671	2.64225	1.88738	0.778102	0.588091	0.374252	1.50168
ENSMUSG00000064293	68.2987	6.09379	1.42393	8.92864	0.00280734	0.161537	6	105677660	106699310	1	Cntn4	contactin 4 [Source:MGI Symbol;Acc:MGI:1095737]	1.93589	0.585749	2.96142	1.70578	0	1.50612	0	0	0.880751	0	0	0	1.44916	0.146792
ENSMUSG00000073415	-6.32148	-2.66026	6.81901	8.89235	0.00286367	0.162814	17	34976899	34981788	-1	Gm10501	predicted gene 10501 [Source:MGI Symbol;Acc:MGI:3704476]	20.0042	194.469	11.8457	10.2347	13.2618	169.438	11.0275	49.1117	23.7803	172.38	170.404	686.303	69.8756	185.501
ENSMUSG00000041720	2.08362	1.05909	4.74162	8.88814	0.00287029	0.162814	16	17280351	17406314	-1	Pi4ka	phosphatidylinositol 4-kinase, catalytic, alpha polypeptide [Source:MGI Symbol;Acc:MGI:2448506]	41.9442	32.2162	34.9448	28.9983	22.8103	34.6407	30.0194	27.2105	17.1746	16.3573	21.7868	23.5237	32.5924	22.6787
ENSMUSG00000045975	-7.34821	-2.87739	2.19095	8.88512	0.00287504	0.162814	16	97855210	97922633	-1	C2cd2	C2 calcium-dependent domain containing 2 [Source:MGI Symbol;Acc:MGI:1891883]	0.645296	0.585749	0.592284	1.13719	1.59142	2.25918	3.67584	3.31836	2.20188	2.5165	6.22481	1.76427	1.13519	3.28361
ENSMUSG00000015599	48.6127	5.60326	1.23502	8.86309	0.00290995	0.163592	17	46442448	46487675	-1	Ttbk1	tau tubulin kinase 1 [Source:MGI Symbol;Acc:MGI:2147036]	2.58118	0.585749	5.33056	1.70578	0	2.25918	0.612641	1.32734	1.32113	0	0	0	2.07708	0.543518
ENSMUSG00000040675	15.1835	3.92443	1.40909	8.86356	0.00290919	0.163592	10	3973118	4167081	1	Mthfd1l	methylenetetrahydrofolate dehydrogenase (NADP+ dependent) 1-like [Source:MGI Symbol;Acc:MGI:1924836]	1.29059	0.585749	3.5537	1.70578	2.12189	2.25918	0.612641	0	0.440375	0.629126	0	0.588091	1.91948	0.378372
ENSMUSG00000015889	-13.4078	-3.745	1.60318	8.85208	0.00292755	0.163985	10	93453396	93484896	1	Lta4h	leukotriene A4 hydrolase [Source:MGI Symbol;Acc:MGI:96836]	0.645296	1.1715	0.592284	0.568595	1.06095	0	1.83792	2.65469	5.72488	1.88738	0.778102	3.52855	0.673103	2.73525
ENSMUSG00000037649	11.5658	3.5318	1.85553	8.83262	0.00295893	0.165145	17	34135182	34139101	1	H2-DMa	histocompatibility 2, class II, locus DMa [Source:MGI Symbol;Acc:MGI:95921]	3.87177	0.585749	2.36914	2.27438	3.71331	4.51836	2.45056	1.99101	2.64225	0	0.778102	0	2.88878	1.31032
ENSMUSG00000060380	1.97674	0.983126	5.31897	8.81573	0.00298644	0.166081	9	44477924	44482180	1	C030014I23Rik	RIKEN cDNA C030014I23 gene [Source:MGI Symbol;Acc:MGI:1924631]	41.9442	33.3877	39.683	59.7024	47.7425	30.8754	34.3079	33.1836	30.8263	28.3107	21.7868	29.9927	42.2226	29.7346
ENSMUSG00000084968	-6.71017	-2.74635	2.32268	8.79467	0.00302111	0.167406	4	108592425	108619849	-1	Gm12743	predicted gene 12743 [Source:MGI Symbol;Acc:MGI:3651449]	0.645296	1.75725	3.5537	2.84297	2.12189	3.7653	2.45056	4.6457	5.72488	9.43688	14.0058	4.11664	2.44773	6.73008
ENSMUSG00000029815	3.63385	1.8615	3.48241	8.78339	0.00303987	0.167844	6	49073795	49086751	1	Malsu1	mitochondrial assembly of ribosomal large subunit 1 [Source:MGI Symbol;Acc:MGI:1922843]	12.9059	19.3297	4.14599	17.0578	9.01804	22.5918	7.35169	6.63671	5.72488	7.54951	8.55912	7.0571	14.1749	7.1465
ENSMUSG00000064307	2.89029	1.53121	3.8246	8.77193	0.00305902	0.1683	7	101912984	101933895	-1	Lrrc51	leucine rich repeat containing 51 [Source:MGI Symbol;Acc:MGI:1916608]	12.2606	18.744	9.47654	24.4496	19.6275	12.802	7.35169	11.2824	11.4498	6.29126	10.1153	10.5856	16.2267	9.51268
ENSMUSG00000107842	-32.791	-5.03523	2.58477	8.73933	0.00311419	0.168912		86084366	86087080	-1	RP23-435I16.3	6	0	2.343	0.592284	3.98016	0	0	0	1.99101	6.16526	22.6485	21.7868	4.70473	1.15257	9.54939
ENSMUSG00000003955	-167.882	-7.39131	0.921115	8.74931	0.00309719	0.168912	16	36043844	36071515	-1	Fam162a	family with sequence similarity 162, member A [Source:MGI Symbol;Acc:MGI:1917436]	0	0	0	0	0	0	3.67584	0	0.440375	0.629126	0	1.17618	0	0.986921
ENSMUSG00000034248	-5.27549	-2.3993	3.15714	8.7409	0.00311151	0.168912	14	69241848	69285112	-1	Slc25a37	solute carrier family 25, member 37 [Source:MGI Symbol;Acc:MGI:1914962]	7.09825	3.5145	2.36914	7.39173	5.30473	2.25918	6.12641	1.99101	18.9361	13.2116	13.2277	11.1737	4.65625	10.7778
ENSMUSG00000034452	-4.08465	-2.03021	2.53607	8.74469	0.00310505	0.168912	9	64922861	64951607	-1	Slc24a1	solute carrier family 24 (sodium/potassium/calcium exchanger), member 1 [Source:MGI Symbol;Acc:MGI:2384871]	2.58118	1.1715	5.33056	4.54876	2.12189	2.25918	6.73905	3.31836	4.40375	7.54951	7.78102	5.29282	3.00218	5.84742
ENSMUSG00000027524	-53.7628	-5.74854	1.34506	8.73315	0.00312477	0.168912	2	174760619	174784042	1	Edn3	endothelin 3 [Source:MGI Symbol;Acc:MGI:95285]	0	0	0	1.13719	0.530473	0	0.612641	0	2.64225	2.5165	3.11241	0.588091	0.277944	1.57865
ENSMUSG00000032777	-8.6554	-3.1136	2.15441	8.71964	0.003148	0.169575	7	125640955	125707780	-1	Gtf3c1	general transcription factor III C 1 [Source:MGI Symbol;Acc:MGI:107887]	0.645296	0.585749	0.592284	1.70578	3.71331	3.01224	5.51377	6.63671	4.40375	5.033	4.66861	4.11664	1.70911	5.06208
ENSMUSG00000097280	190.053	7.57026	0.8196	8.69931	0.0031833	0.170881	3	88199102	88204595	-1	AI849053	expressed sequence AI849053 [Source:MGI Symbol;Acc:MGI:2139818]	2.58118	0	1.18457	1.70578	0.530473	0	0	0	0	0	0	0	1.00033	0
ENSMUSG00000002015	-11.3868	-3.5093	1.70709	8.68385	0.00321042	0.171368	X	73686178	73716175	-1	Bcap31	B cell receptor associated protein 31 [Source:MGI Symbol;Acc:MGI:1350933]	0.645296	0.585749	0	0.568595	0.530473	4.51836	1.22528	1.99101	4.40375	3.14563	1.5562	5.29282	1.14141	2.93578
ENSMUSG00000072999	-10.1401	-3.342	1.84983	8.68152	0.00321453	0.171368	6	72629288	72637717	1	Gm15401	predicted gene 15401 [Source:MGI Symbol;Acc:MGI:3642201]	0.645296	2.92875	0.592284	0	0.530473	1.50612	3.0632	1.32734	2.64225	3.77475	3.89051	2.35237	1.03382	2.84174
ENSMUSG00000040435	-9.00091	-3.17007	1.94051	8.66255	0.00324816	0.172565	7	45522916	45526268	-1	Ppp1r15a	protein phosphatase 1, regulatory (inhibitor) subunit 15A [Source:MGI Symbol;Acc:MGI:1927072]	0.645296	1.1715	1.77685	0.568595	1.06095	1.50612	3.0632	1.32734	3.08263	3.14563	3.89051	7.0571	1.12155	3.5944
ENSMUSG00000040254	-81.9024	-6.35583	1.2478	8.64401	0.00328139	0.173734	5	12383385	12588948	1	Sema3d	sema domain, immunoglobulin domain (Ig), short basic domain, secreted, (semaphorin) 3D [Source:MGI Symbol;Acc:MGI:1860118]	0	0	0	1.13719	0	0	0.612641	0	3.523	2.5165	2.3343	0.588091	0.189532	1.59576
ENSMUSG00000021820	-86.7214	-6.43832	0.998078	8.61751	0.00332947	0.175406	14	20734875	20794088	-1	Camk2g	calcium/calmodulin-dependent protein kinase II gamma [Source:MGI Symbol;Acc:MGI:88259]	0	0	0.592284	0	0	0	2.45056	3.31836	0	0	0.778102	1.76427	0.098714	1.38522
ENSMUSG00000086421	-2.64604	-1.40384	3.56613	8.61413	0.00333566	0.175406	2	118829874	118834122	-1	Gm14091	predicted gene 14091 [Source:MGI Symbol;Acc:MGI:3650488]	7.74355	7.61474	10.6611	10.2347	4.24378	8.28366	11.0275	9.95507	12.3305	15.099	14.0058	17.0546	8.13026	13.2454
ENSMUSG00000099055	-98.5973	-6.62348	0.63298	8.59949	0.00336258	0.176222	7	14566761	14567238	1	Zfp-ps	zinc finger protein, pseudogene [Source:MGI Symbol;Acc:MGI:5521072]	0	0	0	0	0	0	0	0.663671	1.32113	0.629126	1.5562	0	0	0.695021
ENSMUSG00000028066	2.69919	1.43253	3.94452	8.56842	0.00342044	0.178649	3	88394143	88410331	-1	Pmf1	polyamine-modulated factor 1 [Source:MGI Symbol;Acc:MGI:1914287]	24.5212	15.2295	20.7299	17.6264	11.6704	20.3326	10.4149	17.2555	8.80751	11.9534	9.33722	9.40946	18.3517	11.1963
ENSMUSG00000096284	5.79598	2.53505	2.36899	8.55547	0.00344486	0.179319	13	119893388	119894785	-1	Tcstv1	2-cell-stage, variable group, member 1 [Source:MGI Symbol;Acc:MGI:1933437]	7.74355	4.686	6.51512	8.52892	5.8352	2.25918	6.12641	2.65469	3.96338	1.25825	3.11241	0	5.92799	2.85252
ENSMUSG00000032030	2.9244	1.54814	3.43397	8.51186	0.00352838	0.18305	9	53614582	53670014	-1	Cul5	cullin 5 [Source:MGI Symbol;Acc:MGI:1922967]	13.5512	8.20049	12.438	11.9405	10.079	9.78978	6.12641	7.96406	8.80751	3.77475	7.00291	5.29282	10.9998	6.49474
ENSMUSG00000108095	-100.767	-6.65488	0.881015	8.50456	0.00354258	0.183171		128843786	128846959	-1	RP24-127M20.7	6	0	0	0	0	0	0	1.22528	0.663671	0	0.629126	0	1.76427	0	0.713725
ENSMUSG00000030662	-8.95102	-3.16205	1.8541	8.48259	0.00358561	0.184554	14	120911194	120948042	1	Ipo5	importin 5 [Source:MGI Symbol;Acc:MGI:1917822]	1.93589	1.75725	0	2.27438	0.530473	1.50612	1.83792	1.32734	6.60563	7.54951	3.89051	2.35237	1.33402	3.92721
ENSMUSG00000097640	2.59006	1.37299	5.66529	8.47271	0.00360514	0.184554	5	64708207	64804117	-1	Gm20033	predicted gene, 20033 [Source:MGI Symbol;Acc:MGI:5012218]	47.1066	54.4747	61.5975	81.309	56.2301	54.2203	17.1539	29.8652	21.5784	81.7863	24.8993	67.0424	59.1564	40.3876
ENSMUSG00000100770	-59.2439	-5.88859	0.900176	8.476	0.00359862	0.184554	1	118478604	118479591	-1	Gm28466	predicted gene 28466 [Source:MGI Symbol;Acc:MGI:5579172]	0	0.585749	0	0	0	0	1.83792	3.31836	0.440375	0.629126	0.778102	0.588091	0.0976249	1.26533
ENSMUSG00000108125	-6.3501	-2.66678	2.20744	8.46436	0.00362172	0.184791		120908673	120908990	1	RP23-259J8.4	6	0.645296	1.1715	2.96142	2.27438	4.24378	0.75306	1.83792	2.65469	5.72488	3.77475	6.22481	5.88091	2.00824	4.34966
ENSMUSG00000038225	-2.41118	-1.26974	4.59665	8.45023	0.00364998	0.185621	8	46575579	46617212	-1	Primpol	primase and polymerase (DNA-directed) [Source:MGI Symbol;Acc:MGI:3603756]	14.1965	24.0157	13.6225	18.7636	21.7494	11.2959	11.6402	28.5379	29.5051	30.8272	28.7898	34.1093	17.2739	27.2349
ENSMUSG00000033722	4.65202	2.21786	3.5071	8.44365	0.0036632	0.185682	1	155212471	155244444	-1	BC034090	cDNA sequence BC034090 [Source:MGI Symbol;Acc:MGI:2672904]	8.38884	11.1292	24.2836	11.9405	13.7923	4.51836	9.80225	5.30937	5.2845	5.033	6.22481	1.76427	12.3421	5.5697
ENSMUSG00000021900	49.8814	5.64043	0.794743	8.3822	0.00378914	0.18991	14	31641028	31668579	1	Btd	biotinidase [Source:MGI Symbol;Acc:MGI:1347001]	0	1.1715	1.18457	1.70578	1.06095	0.75306	0.612641	0	0	0	0	0	0.979309	0.102107
ENSMUSG00000040220	-54.1694	-5.7594	0.704794	8.39498	0.00376258	0.18991	8	123518835	123536649	1	Gas8	growth arrest specific 8 [Source:MGI Symbol;Acc:MGI:1202386]	0	0	0.592284	0	0	0	1.83792	0.663671	0.880751	0.629126	0	1.76427	0.098714	0.962624
ENSMUSG00000040657	-53.3584	-5.73764	1.71817	8.38449	0.00378437	0.18991	6	122391379	122392687	1	1700063H04Rik	RIKEN cDNA 1700063H04 gene [Source:MGI Symbol;Acc:MGI:1921519]	0	0.585749	0	0.568595	0	0	0	0	1.7615	3.77475	8.55912	4.11664	0.192391	3.03534
ENSMUSG00000015745	3.46676	1.79359	2.90478	8.37903	0.00379574	0.18991	3	95988429	95996001	-1	Plekho1	pleckstrin homology domain containing, family O member 1 [Source:MGI Symbol;Acc:MGI:1914470]	10.97	9.37199	11.2534	5.11735	8.48756	9.78978	4.28848	8.62773	6.16526	1.88738	5.44671	4.11664	9.16502	5.0887
ENSMUSG00000076435	-35.5264	-5.15082	1.52761	8.35437	0.00384761	0.190892	11	94557102	94601871	-1	Acsf2	acyl-CoA synthetase family member 2 [Source:MGI Symbol;Acc:MGI:2388287]	0	0	1.77685	0.568595	2.65236	0	2.45056	0	3.96338	1.25825	3.11241	1.76427	0.832968	2.09148
ENSMUSG00000025701	-99.8868	-6.64222	0.703983	8.35211	0.00385241	0.190892	6	116410077	116461178	-1	Alox5	arachidonate 5-lipoxygenase [Source:MGI Symbol;Acc:MGI:87999]	0	0	0	0	0	0	1.22528	0.663671	1.32113	1.25825	0	0	0	0.744722
ENSMUSG00000028541	-179.594	-7.48859	0.770921	8.35821	0.00383948	0.190892	4	117869260	117883487	-1	B4galt2	UDP-Gal:betaGlcNAc beta 1,4- galactosyltransferase, polypeptide 2 [Source:MGI Symbol;Acc:MGI:1858493]	0	0	0	0	0	0	0	0.663671	1.7615	2.5165	0.778102	0	0	0.953296
ENSMUSG00000092609	-5.9607	-2.57548	6.02641	8.33464	0.00388961	0.192119	17	34969912	34972136	1	Gm20481	predicted gene 20481 [Source:MGI Symbol;Acc:MGI:5141946]	10.3247	118.907	10.0688	2.27438	6.89614	97.1447	9.18961	21.2375	12.3305	112.613	128.387	371.674	40.936	109.239
ENSMUSG00000026729	1.69395	0.76039	7.33532	8.32304	0.00391454	0.192735	1	160074735	160077985	-1	4930562F07Rik	RIKEN cDNA 4930562F07 gene [Source:MGI Symbol;Acc:MGI:1922505]	171.649	152.295	163.47	192.754	190.97	187.512	167.251	130.743	125.947	126.454	122.94	139.966	176.442	135.55
ENSMUSG00000050675	1.89147	0.919509	5.74651	8.2691	0.00403254	0.19697	11	70639122	70642036	1	Gp1ba	glycoprotein 1b, alpha polypeptide [Source:MGI Symbol;Acc:MGI:1333744]	63.8843	45.6885	62.7821	64.2512	70.0224	61.7509	55.1377	42.475	43.1568	29.5689	45.908	51.1639	61.3966	44.5684
ENSMUSG00000038871	-12.5385	-3.64829	1.80753	8.27382	0.00402209	0.19697	6	34476207	34505613	1	Bpgm	2,3-bisphosphoglycerate mutase [Source:MGI Symbol;Acc:MGI:1098242]	0	2.92875	0.592284	0	1.06095	0	1.83792	1.32734	3.08263	6.29126	4.66861	1.17618	0.763663	3.06399
ENSMUSG00000037197	-3.2023	-1.67911	3.2645	8.2663	0.00403877	0.19697	2	11585437	11604153	-1	Rbm17	RNA binding motif protein 17 [Source:MGI Symbol;Acc:MGI:1924188]	6.45296	5.27174	4.14599	3.41157	8.48756	8.28366	9.18961	7.96406	17.1746	10.6951	7.78102	10.5856	6.00891	10.565
ENSMUSG00000029657	-4.32732	-2.11347	3.91407	8.25916	0.0040547	0.197125	5	149614287	149636376	-1	Hsph1	heat shock 105kDa/110kDa protein 1 [Source:MGI Symbol;Acc:MGI:105053]	8.38884	15.8152	2.96142	5.68595	6.36567	23.3448	10.4149	5.97304	16.7343	29.5689	23.343	39.4021	10.427	20.906
ENSMUSG00000029310	-5.19913	-2.37827	2.41322	8.25209	0.00407052	0.197273	5	104046306	104065379	1	Nudt9	nudix (nucleoside diphosphate linked moiety X)-type motif 9 [Source:MGI Symbol;Acc:MGI:1921417]	0.645296	2.343	1.77685	3.41157	4.24378	1.50612	3.67584	3.31836	4.84413	6.29126	5.44671	7.64519	2.3211	5.20358
ENSMUSG00000042793	11.0144	3.46132	1.56095	8.24149	0.00409434	0.197808	1	134983301	135105276	-1	Lgr6	leucine-rich repeat-containing G protein-coupled receptor 6 [Source:MGI Symbol;Acc:MGI:2441805]	2.58118	5.27174	2.36914	2.27438	2.65236	1.50612	0	1.32734	0.440375	0.629126	1.5562	1.17618	2.77582	0.854872
ENSMUSG00000024845	-15.0798	-3.91454	2.48004	8.23166	0.00411658	0.198263	19	4125934	4132307	1	Tmem134	transmembrane protein 134 [Source:MGI Symbol;Acc:MGI:1914240]	2.58118	1.1715	1.77685	0	2.65236	0	2.45056	0	5.72488	18.2446	8.55912	5.88091	1.36365	6.81002
ENSMUSG00000107320	-2.80426	-1.48762	3.7399	8.22359	0.00413492	0.198528		28219167	28226170	-1	RP23-23C4.5	6	10.3247	7.02899	14.8071	13.6463	9.01804	5.27142	10.4149	15.9281	13.2113	17.6155	24.8993	18.8189	10.0161	16.8147
ENSMUSG00000045854	-17.3248	-4.11477	1.42481	8.21661	0.00415086	0.198676	4	32800253	32801559	1	Lyrm2	LYR motif containing 2 [Source:MGI Symbol;Acc:MGI:1917573]	0	0.585749	1.18457	0.568595	1.59142	0	3.67584	1.99101	3.08263	1.25825	1.5562	2.94046	0.655055	2.4174
ENSMUSG00000023995	-33.8181	-5.07972	1.86428	8.20454	0.00417857	0.198941	17	48447956	48451522	-1	Tspo2	translocator protein 2 [Source:MGI Symbol;Acc:MGI:1917276]	0	1.75725	0	0	0.530473	0	1.22528	0	0.880751	9.43688	9.33722	4.70473	0.381287	4.26414
ENSMUSG00000100235	-11.4594	-3.51846	1.63401	8.19742	0.004195	0.198941	13	67069399	67108604	-1	Gm28557	predicted gene 28557 [Source:MGI Symbol;Acc:MGI:5579263]	0	0	0.592284	0.568595	1.06095	2.25918	2.45056	1.99101	3.08263	1.25825	2.3343	4.11664	0.746834	2.5389
ENSMUSG00000078606	33.4919	5.06574	2.82435	8.20091	0.00418693	0.198941	7	105895139	105953967	-1	Gm4070	predicted gene 4070 [Source:MGI Symbol;Acc:MGI:3782245]	6.45296	16.401	5.92284	19.9008	0.530473	0.75306	0	0	8.36713	0.629126	0	1.17618	8.32685	1.69541
ENSMUSG00000102935	-151.987	-7.2478	0.953255	8.18904	0.00421442	0.199251	12	85100778	85102347	-1	Gm38355	predicted gene, 38355 [Source:MGI Symbol;Acc:MGI:5611583]	0	0	0	0	0	0	1.83792	0	0.880751	1.88738	0	0.588091	0	0.86569
ENSMUSG00000073400	-135.334	-7.08038	0.920459	8.16764	0.00426444	0.199852	17	36869574	36877833	1	Trim10	tripartite motif-containing 10 [Source:MGI Symbol;Acc:MGI:1338757]	0	0	0	0	0	0	0	0	0.880751	1.88738	3.89051	0	0	1.10977
ENSMUSG00000022142	-52.8001	-5.72247	1.27485	8.17348	0.00425073	0.199852	15	8109313	8159857	1	Nup155	nucleoporin 155 [Source:MGI Symbol;Acc:MGI:2181182]	0	0	0.592284	0	1.06095	0	1.22528	0.663671	4.40375	2.5165	0	0.588091	0.275538	1.56622
ENSMUSG00000022020	-18.688	-4.22404	1.13865	8.1647	0.00427135	0.199852	14	79334204	79390778	-1	Naa16	N(alpha)-acetyltransferase 16, NatA auxiliary subunit [Source:MGI Symbol;Acc:MGI:1914147]	0.645296	0	0.592284	0	0.530473	0	2.45056	0.663671	0.880751	1.88738	0.778102	2.35237	0.294675	1.50214
ENSMUSG00000030264	-5.35203	-2.42009	2.98969	8.16152	0.00427885	0.199852	6	113046225	113068273	1	Thumpd3	THUMP domain containing 3 [Source:MGI Symbol;Acc:MGI:1277973]	3.87177	1.1715	7.69969	4.54876	2.65236	6.77754	4.28848	7.96406	11.8901	10.6951	21.7868	5.88091	4.4536	10.4176
ENSMUSG00000104665	-3.20115	-1.67859	3.06473	8.14543	0.00431698	0.200422		45660067	45662721	1	RP23-7E4.7	5	3.22648	6.44324	4.73827	4.54876	6.89614	4.51836	8.57697	7.30038	10.1286	5.66213	9.33722	13.5261	5.06188	9.08857
ENSMUSG00000001630	-61.8487	-5.95067	0.78854	8.15024	0.00430555	0.200422	6	146724995	146778812	1	Stk38l	serine/threonine kinase 38 like [Source:MGI Symbol;Acc:MGI:1922250]	0	0	0	0	0.530473	0	1.83792	1.99101	3.08263	0.629126	0	0.588091	0.0884121	1.3548
ENSMUSG00000041216	-2.50334	-1.32386	5.67343	8.13001	0.00435385	0.201528	4	9269293	9451691	1	Clvs1	clavesin 1 [Source:MGI Symbol;Acc:MGI:1921688]	26.4571	39.2452	38.4985	47.1933	55.1692	14.3081	34.9205	33.8472	75.3042	80.5281	54.4671	61.1615	36.8119	56.7048
ENSMUSG00000096425	4.11206	2.03986	2.86241	8.08737	0.00445747	0.202203	17	45209966	45210091	1	Gm24979	predicted gene, 24979 [Source:MGI Symbol;Acc:MGI:5454756]	9.03414	7.02899	7.69969	5.11735	4.77425	12.049	5.51377	5.97304	2.64225	2.5165	2.3343	3.52855	7.61723	3.7514
ENSMUSG00000004187	-14.9832	-3.90527	1.28263	8.09278	0.00444419	0.202203	15	76660641	76668196	1	Kifc2	kinesin family member C2 [Source:MGI Symbol;Acc:MGI:109187]	0.645296	1.1715	0.592284	0.568595	0	0.75306	1.22528	1.32734	2.20188	6.92038	2.3343	1.76427	0.621789	2.62891
ENSMUSG00000063564	14.273	3.83521	1.13969	8.10945	0.00440352	0.202203	11	51289920	51583918	1	Col23a1	collagen, type XXIII, alpha 1 [Source:MGI Symbol;Acc:MGI:2653243]	1.93589	1.75725	2.36914	1.70578	1.59142	1.50612	0	0	0.440375	0	1.5562	1.17618	1.81093	0.528794
ENSMUSG00000086732	3.72834	1.89853	2.82557	8.10554	0.00441303	0.202203	6	31574967	31576723	1	Gm6117	predicted gene 6117 [Source:MGI Symbol;Acc:MGI:3647032]	8.38884	11.1292	7.69969	3.98016	4.24378	14.3081	5.51377	6.63671	7.04601	3.14563	1.5562	2.35237	8.29164	4.37511
ENSMUSG00000074656	3.39491	1.76337	3.56329	8.08635	0.00445998	0.202203	2	154871410	154892935	-1	Eif2s2	eukaryotic translation initiation factor 2, subunit 2 (beta) [Source:MGI Symbol;Acc:MGI:1914454]	18.0683	9.95774	10.6611	9.09751	11.1399	22.5918	9.80225	1.99101	7.92676	5.033	9.33722	8.23328	13.5861	7.05392
ENSMUSG00000026407	102.844	6.68431	0.659352	8.09822	0.00443088	0.202203	1	136052750	136119822	1	Cacna1s	calcium channel, voltage-dependent, L type, alpha 1S subunit [Source:MGI Symbol;Acc:MGI:88294]	1.93589	0	0.592284	1.13719	0	0.75306	0	0	0	0	0	0	0.736403	0
ENSMUSG00000098201	14.9548	3.90253	1.19796	8.11157	0.00439835	0.202203	1	7136199	7136586	-1	Gm26983	predicted gene, 26983 [Source:MGI Symbol;Acc:MGI:5504098]	2.58118	2.343	1.18457	3.41157	1.59142	0.75306	0	0.663671	1.7615	0	0	0.588091	1.97747	0.502211
ENSMUSG00000107432	-12.6135	-3.6569	1.72081	8.07765	0.00448144	0.202582		88882655	88883177	1	RP23-82I13.8	6	0	0	0	2.84297	2.12189	0.75306	2.45056	0.663671	2.64225	1.88738	4.66861	2.94046	0.952987	2.54215
ENSMUSG00000078921	2.84602	1.50895	3.94079	8.0383	0.00457985	0.205827	11	49057194	49064206	-1	Tgtp2	T cell specific GTPase 2 [Source:MGI Symbol;Acc:MGI:3710083]	10.3247	12.8865	20.7299	16.4892	27.5846	12.802	11.0275	14.6008	7.92676	6.29126	14.7839	4.70473	16.8028	9.88916
ENSMUSG00000059842	-28.5534	-4.83559	1.33115	8.04205	0.00457039	0.205827	2	154613297	154646821	1	Zfp341	zinc finger protein 341 [Source:MGI Symbol;Acc:MGI:2682937]	0	0.585749	0.592284	0	0	0	0.612641	0.663671	1.32113	1.88738	2.3343	2.35237	0.196339	1.52858
ENSMUSG00000084047	102.712	6.68246	0.858528	8.03202	0.00459576	0.205943	X	130400957	130402219	-1	Gm14984	predicted gene 14984 [Source:MGI Symbol;Acc:MGI:3705580]	0	0.585749	1.77685	0	1.59142	0.75306	0	0	0	0	0	0	0.784513	0
ENSMUSG00000024588	-17.1873	-4.10327	1.51161	8.01866	0.00462979	0.206273	18	64456550	64489066	-1	Fech	ferrochelatase [Source:MGI Symbol;Acc:MGI:95513]	0.645296	1.1715	0	0	0.530473	0.75306	0.612641	0	2.20188	5.66213	2.3343	2.94046	0.516721	2.2919
ENSMUSG00000029148	-1.95645	-0.968238	4.96629	8.0212	0.0046233	0.206273	5	31240864	31251566	1	Nrbp1	nuclear receptor binding protein 1 [Source:MGI Symbol;Acc:MGI:2183436]	20.0042	29.2875	25.4682	32.9785	19.097	27.8632	37.9837	31.8562	28.184	41.5223	44.3518	34.6974	25.7831	36.4326
ENSMUSG00000023433	-581.569	-9.18381	1.19258	8.0118	0.00464736	0.20646	4	137420999	137430540	-1	Cela3b	chymotrypsin-like elastase family, member 3B [Source:MGI Symbol;Acc:MGI:1915118]	0	0	0	0	0	0	0	0	10.1286	1.25825	1.5562	0	0	2.15718
ENSMUSG00000038500	2.86319	1.51762	3.60751	8.00627	0.00466157	0.206498	17	35972541	35980236	-1	Prr3	proline-rich polypeptide 3 [Source:MGI Symbol;Acc:MGI:1922460]	11.6153	11.1292	17.7685	17.6264	11.1399	14.3081	11.0275	6.63671	7.04601	10.6951	5.44671	7.64519	13.9313	8.08288
ENSMUSG00000102887	-2.54619	-1.34834	4.55642	7.99795	0.00468304	0.206856	2	6132869	6140568	1	Gm10857	predicted gene 10857 [Source:MGI Symbol;Acc:MGI:3641733]	9.03414	18.744	10.6611	24.4496	24.9322	17.3204	23.2803	23.8922	22.8995	33.9728	37.3489	28.2284	17.5236	28.2703
ENSMUSG00000015476	-2.28094	-1.18963	5.01756	7.98454	0.00471784	0.20721	17	34629533	34633126	1	Prrt1	proline-rich transmembrane protein 1 [Source:MGI Symbol;Acc:MGI:1932118]	24.5212	38.0737	20.1377	25.5868	28.1151	11.2959	31.8573	27.8742	36.5512	47.1844	43.5737	40.5783	24.6217	37.9365
ENSMUSG00000090226	-60.3726	-5.91582	1.58848	7.989	0.00470625	0.20721	5	22334442	22336118	1	Gm16110	predicted gene 16110 [Source:MGI Symbol;Acc:MGI:3801975]	0	0	0	0	2.65236	0	0.612641	0	1.32113	11.3243	4.66861	1.76427	0.442061	3.28182
ENSMUSG00000084800	8.10917	3.01955	2.3608	7.95647	0.00479159	0.208084	11	52038850	52039471	-1	Gm12205	predicted gene 12205 [Source:MGI Symbol;Acc:MGI:3650261]	5.80766	2.92875	5.92284	5.68595	9.54851	1.50612	2.45056	3.31836	2.20188	1.88738	0	1.17618	5.2333	1.83906
ENSMUSG00000029621	8.64216	3.11139	1.53175	7.96247	0.00477572	0.208084	5	145083830	145108761	1	Arpc1a	actin related protein 2/3 complex, subunit 1A [Source:MGI Symbol;Acc:MGI:1928896]	3.22648	2.343	5.33056	2.84297	3.18284	0.75306	1.83792	0	1.7615	1.25825	0.778102	0	2.94648	0.939296
ENSMUSG00000073152	-3.66196	-1.87262	3.41708	7.96274	0.00477502	0.208084	5	21910931	21954014	1	Gm10475	predicted gene 10475 [Source:MGI Symbol;Acc:MGI:3642283]	9.03414	11.715	1.18457	3.98016	5.8352	15.8143	5.51377	9.95507	11.8901	12.5825	19.4525	22.3475	7.92722	13.6236
ENSMUSG00000026525	2.44511	1.2899	4.05829	7.95969	0.00478306	0.208084	1	175662421	175692776	-1	Opn3	opsin 3 [Source:MGI Symbol;Acc:MGI:1338022]	14.1965	8.78624	27.2451	28.4297	30.7674	8.28366	18.3792	9.2914	14.9728	7.54951	10.8934	7.64519	19.6181	11.4552
ENSMUSG00000025898	-12.1797	-3.60641	1.73133	7.94254	0.00482861	0.208644	9	3404085	3479236	1	Cwf19l2	CWF19-like 2, cell cycle control (S. pombe) [Source:MGI Symbol;Acc:MGI:1918023]	1.29059	0	0.592284	0	0.530473	3.01224	2.45056	3.31836	2.20188	3.14563	2.3343	2.94046	0.904264	2.73186
ENSMUSG00000097365	-2.01856	-1.01333	5.08294	7.94147	0.00483147	0.208644	3	9403064	9437233	1	C030034L19Rik	RIKEN cDNA C030034L19 gene [Source:MGI Symbol;Acc:MGI:2444519]	18.7136	22.8442	29.6142	32.4099	31.8284	14.3081	29.4068	39.8203	36.9915	33.9728	24.1212	41.7545	24.9531	34.3445
ENSMUSG00000034059	-6.11457	-2.61225	2.41381	7.92695	0.00487039	0.209156	2	84734058	84738655	1	Ypel4	yippee-like 4 (Drosophila) [Source:MGI Symbol;Acc:MGI:3605071]	1.29059	1.75725	3.5537	2.27438	0.530473	2.25918	1.83792	1.32734	2.64225	14.4699	12.4496	7.64519	1.94426	6.7287
ENSMUSG00000026309	-8.08637	-3.01549	2.0363	7.93119	0.00485899	0.209156	1	91373861	91398815	-1	Ilkap	integrin-linked kinase-associated serine/threonine phosphatase 2C [Source:MGI Symbol;Acc:MGI:1914694]	1.93589	1.1715	2.36914	2.84297	1.59142	0	0.612641	2.65469	5.2845	7.54951	11.6715	2.35237	1.65182	5.02087
ENSMUSG00000040738	-6.26674	-2.64771	2.30659	7.91921	0.00489127	0.209471	4	11199158	11254258	-1	Ints8	integrator complex subunit 8 [Source:MGI Symbol;Acc:MGI:1919906]	4.51707	2.92875	0.592284	1.13719	1.06095	1.50612	4.90113	4.6457	4.40375	3.77475	3.11241	5.29282	1.95706	4.35509
ENSMUSG00000106478	-104.675	-6.70978	0.818155	7.90847	0.00492039	0.20956		137857045	137860318	1	RP23-425N17.3	5	0	0	0	0	0	0	0	1.99101	0.440375	1.25825	0.778102	0	0	0.744624
ENSMUSG00000031584	-17.9501	-4.16592	1.11843	7.90792	0.00492189	0.20956	8	33652523	33698163	1	Gsr	glutathione reductase [Source:MGI Symbol;Acc:MGI:95804]	0.645296	0.585749	0	0	0.530473	0	3.0632	0.663671	1.32113	0.629126	2.3343	1.17618	0.293586	1.53127
ENSMUSG00000037415	-13.1686	-3.71903	1.79359	7.90347	0.00493402	0.20956	8	105768308	105827350	-1	Ranbp10	RAN binding protein 10 [Source:MGI Symbol;Acc:MGI:1921584]	0.645296	2.343	0	0.568595	0	1.50612	1.22528	0.663671	2.20188	3.14563	6.22481	1.76427	0.843835	2.53759
ENSMUSG00000106904	3.31816	1.73038	3.00196	7.84122	0.00510682	0.212155		29546604	29548138	-1	RP23-446B13.7	6	8.38884	5.27174	13.6225	9.09751	10.079	9.78978	7.96433	7.96406	3.96338	5.033	0.778102	5.29282	9.3749	5.16595
ENSMUSG00000074925	-113.821	-6.83062	0.771313	7.84631	0.00509246	0.212155	19	23687400	23721129	1	Ptar1	protein prenyltransferase alpha subunit repeat containing 1 [Source:MGI Symbol;Acc:MGI:1921875]	0	0	0	0	0	0	1.22528	0	1.32113	1.25825	0	0.588091	0	0.732125
ENSMUSG00000019461	-16.8021	-4.07057	2.2742	7.85357	0.00507206	0.212155	11	69846376	69852058	1	Plscr3	phospholipid scramblase 3 [Source:MGI Symbol;Acc:MGI:1917560]	0.645296	4.10025	1.77685	0.568595	0	0	2.45056	0	3.08263	14.4699	19.4525	2.94046	1.18183	7.06601
ENSMUSG00000040599	-4.00866	-2.00312	2.51985	7.82738	0.00514607	0.212155	11	71019611	71027371	1	Mis12	MIS12 homolog (yeast) [Source:MGI Symbol;Acc:MGI:1914389]	3.22648	2.92875	1.77685	2.84297	4.24378	4.51836	3.0632	9.2914	5.72488	9.43688	7.00291	5.29282	3.2562	6.63535
ENSMUSG00000031834	1.75775	0.813733	6.35165	7.83036	0.00513758	0.212155	8	70768176	70776713	-1	Pik3r2	phosphatidylinositol 3-kinase, regulatory subunit, polypeptide 2 (p85 beta) [Source:MGI Symbol;Acc:MGI:1098772]	87.1149	86.1052	112.534	91.5437	87.528	109.947	94.9593	84.2863	80.1483	49.7009	53.689	76.4519	95.7954	73.2059
ENSMUSG00000028857	-46.6525	-5.54388	0.814239	7.86529	0.00503927	0.212155	4	133266045	133277792	-1	Tmem222	transmembrane protein 222 [Source:MGI Symbol;Acc:MGI:1098568]	0	0	0.592284	0	0	0	1.22528	0.663671	0.440375	1.88738	0.778102	0.588091	0.098714	0.930483
ENSMUSG00000041025	2.03117	1.02231	4.58626	7.84305	0.00510164	0.212155	4	139530548	139620382	1	Iffo2	intermediate filament family orphan 2 [Source:MGI Symbol;Acc:MGI:2140675]	23.2306	25.1872	35.537	36.39	22.8103	21.0857	15.316	18.5828	18.9361	20.7611	20.2306	19.9951	27.3735	18.9703
ENSMUSG00000059423	-14.7777	-3.88535	1.18958	7.82957	0.00513984	0.212155	4	147822986	147848366	-1	Zfp933	zinc finger protein 933 [Source:MGI Symbol;Acc:MGI:1922865]	0	0	1.18457	0.568595	1.59142	0.75306	4.90113	1.99101	0.880751	2.5165	2.3343	1.17618	0.68294	2.29998
ENSMUSG00000070343	-353.971	-8.46749	1.45257	7.86525	0.00503938	0.212155	3	146838811	146839347	-1	Gm10288	predicted gene 10288 [Source:MGI Symbol;Acc:MGI:3704227]	0	0	0	0	2.12189	0	0	0	13.2113	1.88738	12.4496	0	0.353648	4.59138
ENSMUSG00000052423	-2.31633	-1.21184	5.86542	7.87141	0.00502224	0.212155	1	171270328	171276896	1	B4galt3	UDP-Gal:betaGlcNAc beta 1,4-galactosyltransferase, polypeptide 3 [Source:MGI Symbol;Acc:MGI:1928767]	33.5554	50.9602	52.7133	35.2529	34.4807	39.9122	37.9837	40.484	42.276	107.58	116.715	68.8067	41.1458	68.9744
ENSMUSG00000101751	-1.90644	-0.930884	6.66069	7.82823	0.00514364	0.212155	1	85501090	85514604	1	Gm2427	predicted gene 2427 [Source:MGI Symbol;Acc:MGI:3780593]	70.3372	85.5194	69.8895	90.4065	91.7718	58.7387	75.9674	81.6316	94.2403	142.182	140.836	127.616	77.7772	110.412
ENSMUSG00000045636	-25.4745	-4.67098	1.61645	7.81744	0.00517444	0.212758	8	40990914	41133726	-1	Mtus1	mitochondrial tumor suppressor 1 [Source:MGI Symbol;Acc:MGI:2142572]	0	0	1.18457	4.54876	2.65236	0	0.612641	1.32734	4.40375	4.40388	0.778102	1.76427	1.39761	2.215
ENSMUSG00000024309	53.9489	5.75352	0.857066	7.8066	0.00520557	0.212905	17	33938821	33940343	-1	Pfdn6	prefoldin subunit 6 [Source:MGI Symbol;Acc:MGI:95908]	0.645296	2.343	0.592284	0	1.59142	0.75306	0	0.663671	0	0	0	0	0.987509	0.110612
ENSMUSG00000085315	4.29602	2.103	2.82396	7.81131	0.00519203	0.212905	2	52425012	52434885	1	A430018G15Rik	RIKEN cDNA A430018G15 gene [Source:MGI Symbol;Acc:MGI:3040796]	9.03414	6.44324	5.33056	3.98016	4.24378	4.51836	7.96433	1.99101	3.523	1.88738	0.778102	1.76427	5.59171	2.98468
ENSMUSG00000020547	-15.477	-3.95205	1.15154	7.80176	0.00521953	0.212913	12	36091846	36156825	-1	Bzw2	basic leucine zipper and W2 domains 2 [Source:MGI Symbol;Acc:MGI:1914162]	0.645296	0	0.592284	0	1.06095	0	0.612641	2.65469	2.64225	0.629126	2.3343	1.17618	0.383088	1.67487
ENSMUSG00000033082	-2.48572	-1.31366	5.04236	7.78283	0.0052745	0.214035	6	129424772	129452000	-1	Clec1a	C-type lectin domain family 1, member a [Source:MGI Symbol;Acc:MGI:2444151]	14.8418	32.2162	25.4682	31.2727	43.4988	6.77754	26.3435	30.5289	45.799	31.4563	56.8014	45.283	25.6792	39.3687
ENSMUSG00000028698	-28.9128	-4.85364	1.1329	7.78276	0.00527473	0.214035	4	116221618	116303056	1	Pik3r3	phosphatidylinositol 3 kinase, regulatory subunit, polypeptide 3 (p55) [Source:MGI Symbol;Acc:MGI:109277]	0	0	0.592284	1.13719	1.59142	0	0	1.99101	2.64225	1.25825	0.778102	2.35237	0.553482	1.50366
ENSMUSG00000036819	3.16454	1.66199	4.17646	7.76814	0.00531759	0.215209	11	59450045	59458567	1	Jmjd4	jumonji domain containing 4 [Source:MGI Symbol;Acc:MGI:2144404]	17.423	21.087	40.8676	29.5669	14.3228	12.049	22.0551	19.2465	10.1286	6.29126	12.4496	8.23328	22.5527	13.0674
ENSMUSG00000023988	-1.84194	-0.881224	8.16746	7.73851	0.00540552	0.216593	17	47599331	47611492	-1	Bysl	bystin-like [Source:MGI Symbol;Acc:MGI:1858419]	215.529	260.073	249.944	192.754	179.83	283.15	243.831	263.478	209.178	407.673	451.299	356.383	230.213	321.974
ENSMUSG00000004798	37.3512	5.22308	1.32834	7.73307	0.00542183	0.216593	11	61775649	61855073	-1	Ulk2	unc-51 like kinase 2 [Source:MGI Symbol;Acc:MGI:1352758]	3.87177	4.686	0.592284	1.70578	1.59142	1.50612	0	0	0.440375	0.629126	0	0.588091	2.32556	0.276265
ENSMUSG00000020841	-93.9879	-6.5544	1.00831	7.73354	0.00542044	0.216593	11	76778424	76847018	-1	Cpd	carboxypeptidase D [Source:MGI Symbol;Acc:MGI:107265]	0	0	0	0	0	0	0.612641	0	2.20188	1.25825	0	0	0	0.678795
ENSMUSG00000019920	-10.1435	-3.34248	1.90321	7.75116	0.0053678	0.216593	10	58323466	58424691	1	Lims1	LIM and senescent cell antigen-like domains 1 [Source:MGI Symbol;Acc:MGI:1195263]	0	1.75725	0	1.13719	2.65236	3.01224	4.28848	1.32734	6.16526	3.77475	5.44671	7.0571	1.42651	4.67661
ENSMUSG00000038065	-27.0755	-4.75891	1.39881	7.74102	0.00539803	0.216593	6	54681624	54703851	1	Mturn	maturin, neural progenitor differentiation regulator homolog (Xenopus) [Source:MGI Symbol;Acc:MGI:1915485]	0.645296	0	0.592284	0.568595	0	0	1.22528	2.65469	1.7615	1.25825	3.11241	1.17618	0.301029	1.86472
ENSMUSG00000042380	-36.2285	-5.17905	1.03211	7.72312	0.00545182	0.21723	4	127243784	127247809	1	Smim12	small integral membrane protein 12 [Source:MGI Symbol;Acc:MGI:1933141]	0	0	0	0	0	1.50612	0	2.65469	1.7615	0.629126	0.778102	1.17618	0.25102	1.1666
ENSMUSG00000085786	-5.40799	-2.43509	2.26454	7.71792	0.00546755	0.217296	6	128951204	128975029	-1	Gm15987	predicted gene 15987 [Source:MGI Symbol;Acc:MGI:3801849]	0	2.92875	4.73827	3.98016	2.12189	2.25918	3.67584	6.63671	10.1286	4.40388	5.44671	5.29282	2.67138	5.93077
ENSMUSG00000027962	-5.70647	-2.5126	3.52271	7.70721	0.00550008	0.218029	3	116109949	116129688	-1	Vcam1	vascular cell adhesion molecule 1 [Source:MGI Symbol;Acc:MGI:98926]	1.93589	3.5145	3.5537	9.66611	12.2009	2.25918	4.90113	3.31836	30.8263	10.066	10.1153	8.82137	5.52171	11.3414
ENSMUSG00000069272	-75.9836	-6.24762	0.729934	7.6946	0.00553863	0.218996	13	23570662	23571121	-1	Hist1h2ae	histone cluster 1, H2ae [Source:MGI Symbol;Acc:MGI:2448290]	0	0	0	0	0	0.75306	1.83792	1.99101	0	0	1.5562	2.35237	0.12551	1.28958
ENSMUSG00000017607	-47.6419	-5.57416	0.915871	7.68226	0.00557664	0.219936	11	99065678	99089306	-1	Tns4	tensin 4 [Source:MGI Symbol;Acc:MGI:2144377]	0	0	0.592284	0	0	0	1.83792	0	1.7615	1.25825	0	0.588091	0.098714	0.907628
ENSMUSG00000107319	-6.16907	-2.62505	3.20532	7.65274	0.00566862	0.221865		67259971	67261262	-1	RP24-353A8.1	5	3.22648	7.02899	1.77685	0.568595	5.30473	9.78978	2.45056	5.97304	10.569	15.7281	10.8934	23.5237	4.6159	11.523
ENSMUSG00000025245	1.98405	0.988451	4.66901	7.66049	0.0056443	0.221865	9	123694416	123717625	-1	Lztfl1	leucine zipper transcription factor-like 1 [Source:MGI Symbol;Acc:MGI:1934860]	29.0383	28.116	29.0219	24.4496	24.9322	33.1346	21.4424	18.5828	17.1746	20.7611	14.0058	26.4641	28.1154	19.7385
ENSMUSG00000041734	-41.7112	-5.38236	1.18021	7.65504	0.0056614	0.221865	3	87078593	87174747	-1	Kirrel	kin of IRRE like (Drosophila) [Source:MGI Symbol;Acc:MGI:1891396]	0	0	0	1.13719	1.59142	0	0.612641	0.663671	3.08263	3.77475	0.778102	1.17618	0.454768	1.68133
ENSMUSG00000020891	-2.26348	-1.17854	4.04899	7.63114	0.0057369	0.223435	11	69183932	69197843	-1	Alox8	arachidonate 8-lipoxygenase [Source:MGI Symbol;Acc:MGI:1098228]	11.6153	9.95774	11.2534	14.2149	12.2009	9.03672	23.2803	17.2555	13.2113	16.9864	16.3401	16.4666	11.3798	17.2567
ENSMUSG00000028920	7.04963	2.81755	2.36117	7.63091	0.00573763	0.223435	4	141147913	141204062	1	Fbxo42	F-box protein 42 [Source:MGI Symbol;Acc:MGI:1924992]	3.22648	1.1715	7.10741	15.3521	4.24378	3.01224	0.612641	1.99101	1.7615	1.88738	2.3343	1.76427	5.68558	1.72519
ENSMUSG00000097579	4.86595	2.28272	2.21372	7.6187	0.00577662	0.224389	6	112696777	112704668	1	Gm26799	predicted gene, 26799 [Source:MGI Symbol;Acc:MGI:5477293]	3.87177	5.27174	5.33056	5.68595	5.30473	4.51836	3.0632	2.65469	1.32113	4.40388	1.5562	0.588091	4.99718	2.26453
ENSMUSG00000096931	-2.45835	-1.29769	6.36959	7.59534	0.00585193	0.226744	6	128843786	128846959	1	Gm26656	predicted gene, 26656 [Source:MGI Symbol;Acc:MGI:5477150]	53.5595	82.5907	78.1815	53.4479	45.6207	102.416	95.5719	105.524	65.1756	105.064	108.156	177.015	69.3027	109.418
ENSMUSG00000030352	-70.8338	-6.14637	0.872363	7.57901	0.00590517	0.228235	6	127961396	128143594	-1	Tspan9	tetraspanin 9 [Source:MGI Symbol;Acc:MGI:1924558]	0	0	0	0	0.530473	0	1.22528	0	3.08263	0	0	2.35237	0.0884121	1.11005
ENSMUSG00000107705	-2.33504	-1.22345	6.32416	7.50786	0.00614302	0.236836	6	8259450	8597480	1	Umad1	UMAP1-MVP12 associated (UMA) domain containing 1 [Source:MGI Symbol;Acc:MGI:3840148]	45.816	66.7754	52.121	84.152	73.7357	54.2203	56.9756	80.3042	68.6986	165.46	146.283	87.0375	62.8034	100.793
ENSMUSG00000044534	3.20281	1.67934	3.57237	7.50264	0.00616085	0.236932	9	121898464	121911064	1	Ackr2	atypical chemokine receptor 2 [Source:MGI Symbol;Acc:MGI:1891697]	13.5512	19.9155	14.8071	10.8033	11.6704	6.02448	7.35169	5.97304	11.0094	6.29126	8.55912	4.11664	12.7953	7.21685
ENSMUSG00000060419	-8.29161	-3.05165	3.09168	7.49734	0.00617901	0.237041	5	129128077	129128517	-1	Rps16-ps2	ribosomal protein S16, pseudogene 2 [Source:MGI Symbol;Acc:MGI:3704259]	0	5.85749	5.92284	6.82313	3.18284	2.25918	10.4149	4.6457	22.8995	11.3243	7.78102	9.99755	4.00758	11.1772
ENSMUSG00000086258	-78.5849	-6.29618	0.659687	7.46872	0.00627801	0.239022	X	167361455	167364421	1	Gm15239	predicted gene 15239 [Source:MGI Symbol;Acc:MGI:3705189]	0	0	0	0	0	0	1.22528	0	0.440375	0	1.5562	0.588091	0	0.634992
ENSMUSG00000104819	2.17684	1.12223	3.734	7.465	0.00629102	0.239022		67565191	67566446	-1	RP23-123I10.4	6	15.4871	17.5725	14.8071	11.3719	14.3228	11.2959	11.6402	11.9461	8.80751	7.54951	10.1153	8.82137	14.1429	9.81333
ENSMUSG00000000708	-37.3914	-5.22463	1.45076	7.46121	0.00630426	0.239022	17	53566861	53672720	1	Kat2b	K(lysine) acetyltransferase 2B [Source:MGI Symbol;Acc:MGI:1343094]	0	0	2.36914	0	1.06095	0	3.67584	1.32734	3.96338	0.629126	0	2.35237	0.57168	1.99134
ENSMUSG00000048280	2.45991	1.29861	4.00236	7.45575	0.00632342	0.239022	13	67667437	67687071	-1	Zfp738	zinc finger protein 738 [Source:MGI Symbol;Acc:MGI:3040706]	19.3589	13.4722	18.9531	22.7438	15.3837	9.78978	14.7034	6.63671	10.569	9.43688	10.8934	10.5856	16.6169	10.4708
ENSMUSG00000062248	5.20183	2.37902	2.3644	7.46597	0.0062876	0.239022	13	51645232	51650660	1	Cks2	CDC28 protein kinase regulatory subunit 2 [Source:MGI Symbol;Acc:MGI:1913447]	5.16237	4.10025	6.51512	3.98016	4.77425	4.51836	4.90113	2.65469	3.96338	1.88738	0.778102	0.588091	4.84175	2.46213
ENSMUSG00000041895	-15.9282	-3.99351	1.39864	7.46015	0.00630796	0.239022	11	109573331	109611967	-1	Wipi1	WD repeat domain, phosphoinositide interacting 1 [Source:MGI Symbol;Acc:MGI:1261864]	0	0.585749	0.592284	1.13719	1.06095	0	0	3.98203	2.64225	1.25825	3.11241	1.76427	0.562695	2.12654
ENSMUSG00000032897	-23.7278	-4.56851	1.17677	7.45025	0.00634276	0.239168	4	120757438	120831572	-1	Nfyc	nuclear transcription factor-Y gamma [Source:MGI Symbol;Acc:MGI:107901]	1.93589	1.1715	0	0	0	0.75306	3.0632	1.99101	0.440375	1.25825	2.3343	0.588091	0.643408	1.61254
ENSMUSG00000045034	-16.3936	-4.03506	1.45644	7.44135	0.0063742	0.239769	13	92425896	92441658	1	Ankrd34b	ankyrin repeat domain 34B [Source:MGI Symbol;Acc:MGI:2443245]	0	0	2.36914	0	1.06095	0.75306	1.22528	2.65469	1.7615	4.40388	0.778102	3.52855	0.69719	2.392
ENSMUSG00000100529	2.48858	1.31532	4.04813	7.42479	0.00643312	0.239911	19	11516211	11516953	-1	Gm19261	predicted gene, 19261 [Source:MGI Symbol;Acc:MGI:5011446]	17.423	15.2295	24.2836	17.6264	19.6275	15.8143	13.4781	10.6187	7.92676	18.2446	8.55912	10.5856	18.334	11.5688
ENSMUSG00000022945	-12.9522	-3.69513	1.2968	7.4061	0.00650032	0.239911	16	93883901	93906115	1	Chaf1b	chromatin assembly factor 1, subunit B (p60) [Source:MGI Symbol;Acc:MGI:1314881]	1.29059	1.1715	0	0.568595	0	1.50612	1.83792	2.65469	3.96338	3.14563	0.778102	0.588091	0.756134	2.1613
ENSMUSG00000021962	-16.1616	-4.0145	0.996164	7.40906	0.00648961	0.239911	14	30479565	30527056	1	Dcp1a	DCP1 decapping enzyme homolog A (S. cerevisiae) [Source:MGI Symbol;Acc:MGI:1923151]	0.645296	0	0	0.568595	0.530473	0	1.22528	1.99101	1.32113	1.88738	0.778102	1.17618	0.290727	1.39651
ENSMUSG00000097244	79.237	6.3081	0.561702	7.40953	0.00648793	0.239911	13	67460000	67460700	1	Gm7928	predicted gene 7928 [Source:MGI Symbol;Acc:MGI:3646067]	0.645296	0	0.592284	0	1.06095	1.50612	0	0	0	0	0	0	0.634107	0
ENSMUSG00000049721	-54.6256	-5.77151	1.07225	7.43332	0.00640271	0.239911	11	3983636	3999326	1	Gal3st1	galactose-3-O-sulfotransferase 1 [Source:MGI Symbol;Acc:MGI:1858277]	0	0.585749	0	0	0	0	1.22528	0	0	3.14563	3.89051	1.17618	0.0976249	1.57293
ENSMUSG00000019822	1.71303	0.776548	7.95583	7.416	0.00646462	0.239911	10	41485642	41490369	-1	Smpd2	sphingomyelin phosphodiesterase 2, neutral [Source:MGI Symbol;Acc:MGI:1278330]	269.734	240.743	351.224	230.281	279.029	262.818	245.056	222.33	171.746	200.691	195.304	212.301	272.305	207.905
ENSMUSG00000089820	3.87847	1.95549	2.3536	7.42611	0.00642843	0.239911	8	124324778	124331795	-1	Gm15775	predicted gene 15775 [Source:MGI Symbol;Acc:MGI:3783216]	5.16237	2.92875	7.10741	6.25454	7.95709	4.51836	2.45056	3.31836	1.7615	1.88738	4.66861	2.94046	5.65475	2.83781
ENSMUSG00000030780	-11.4827	-3.52139	1.48167	7.4056	0.00650211	0.239911	7	128271379	128298170	-1	BC017158	cDNA sequence BC017158 [Source:MGI Symbol;Acc:MGI:2384572]	1.93589	1.1715	0	1.13719	0	0.75306	1.83792	2.65469	3.08263	3.77475	3.11241	1.17618	0.832939	2.60643
ENSMUSG00000044224	-5.04989	-2.33625	2.28155	7.3992	0.0065253	0.240193	15	10446756	10470516	-1	Dnajc21	DnaJ (Hsp40) homolog, subfamily C, member 21 [Source:MGI Symbol;Acc:MGI:1925371]	0	3.5145	1.18457	3.98016	1.06095	3.7653	3.0632	5.97304	8.36713	2.5165	5.44671	5.29282	2.25091	5.1099
ENSMUSG00000029516	-28.59	-4.83744	1.36011	7.38925	0.00656147	0.240951	5	115845278	116008947	1	Cit	citron [Source:MGI Symbol;Acc:MGI:105313]	0.645296	0	0	0	0.530473	0.75306	1.83792	0	2.20188	0.629126	2.3343	4.70473	0.321471	1.95133
ENSMUSG00000107811	-17.3455	-4.11649	1.63169	7.35166	0.00670008	0.241077		129047277	129049835	-1	RP23-356N23.5	6	0	0	2.96142	1.13719	0	0.75306	1.22528	5.97304	6.16526	1.25825	1.5562	1.76427	0.808611	2.99038
ENSMUSG00000106793	122.225	6.9334	1.20834	7.35855	0.00667447	0.241077		21500953	21501430	-1	AL589742.2	13	1.29059	3.5145	3.5537	1.13719	0	0	0	0	0	0.629126	0	0	1.58266	0.104854
ENSMUSG00000091531	42.033	5.39345	0.682954	7.3461	0.00672085	0.241077	17	37313411	37314437	-1	Olfr102	olfactory receptor 102 [Source:MGI Symbol;Acc:MGI:2177485]	1.93589	0.585749	0.592284	0.568595	1.06095	0.75306	0	0	0	0.629126	0	0	0.916087	0.104854
ENSMUSG00000100572	-9.91001	-3.30889	1.74591	7.36807	0.00663921	0.241077	17	69275362	69277208	-1	2410021H03Rik	RIKEN cDNA 2410021H03 gene [Source:MGI Symbol;Acc:MGI:1917000]	0	0.585749	1.18457	2.84297	1.59142	0.75306	1.83792	3.98203	3.96338	3.14563	3.89051	1.76427	1.15963	3.09729
ENSMUSG00000022391	-3.66634	-1.87434	2.73082	7.35054	0.00670425	0.241077	15	81704248	81729919	-1	Rangap1	RAN GTPase activating protein 1 [Source:MGI Symbol;Acc:MGI:103071]	1.29059	2.92875	4.73827	2.84297	4.77425	6.02448	4.28848	5.30937	8.80751	10.066	6.22481	7.64519	3.76655	7.0569
ENSMUSG00000075054	-51.4217	-5.68431	0.876665	7.36923	0.00663494	0.241077	13	17986640	17993351	-1	Yae1d1	Yae1 domain containing 1 [Source:MGI Symbol;Acc:MGI:1914258]	0	0	0	0.568595	0	0	0	0.663671	1.32113	1.25825	0	2.35237	0.0947658	0.932569
ENSMUSG00000097242	1.81939	0.863452	6.08178	7.34755	0.00671542	0.241077	13	63289601	63297147	-1	Gm16907	predicted gene, 16907 [Source:MGI Symbol;Acc:MGI:4439831]	56.786	50.9602	96.5423	73.3487	76.3881	75.306	77.8054	61.0578	59.4507	43.4097	43.5737	37.6378	71.5552	53.8225
ENSMUSG00000035455	7.89098	2.9802	2.37939	7.36313	0.0066575	0.241077	11	11787431	11808962	-1	Fignl1	fidgetin-like 1 [Source:MGI Symbol;Acc:MGI:1890648]	3.22648	1.1715	8.88426	6.82313	6.89614	7.5306	9.18961	0.663671	2.20188	0.629126	0	1.76427	5.75535	2.40809
ENSMUSG00000040283	29.8766	4.90094	1.43136	7.36405	0.00665408	0.241077	11	49165585	49187159	-1	Btnl9	butyrophilin-like 9 [Source:MGI Symbol;Acc:MGI:2442439]	0.645296	1.1715	2.36914	0.568595	1.59142	6.02448	1.83792	1.99101	1.32113	0	0	0	2.06174	0.858344
ENSMUSG00000054099	-24.9367	-4.6402	0.833221	7.3827	0.00658542	0.241077	5	8422850	8454797	1	Slc25a40	solute carrier family 25, member 40 [Source:MGI Symbol;Acc:MGI:2442486]	0	0	0	1.13719	1.06095	0	0.612641	1.32734	1.7615	1.25825	0.778102	1.17618	0.366356	1.15234
ENSMUSG00000063894	-32.4262	-5.01909	1.11441	7.31479	0.00683894	0.243904	13	21513222	21531120	-1	Zkscan8	zinc finger with KRAB and SCAN domains 8 [Source:MGI Symbol;Acc:MGI:1913815]	0	0	0.592284	0.568595	0.530473	0	0	0.663671	2.20188	1.88738	2.3343	0	0.281892	1.1812
ENSMUSG00000089775	-4.1822	-2.06426	4.19134	7.31913	0.00682245	0.243904	10	86909479	86912716	1	Gm16270	predicted gene 16270 [Source:MGI Symbol;Acc:MGI:3841260]	2.58118	12.3007	12.438	23.881	20.158	1.50612	12.2528	8.62773	28.6244	26.4233	25.6774	28.2284	12.1442	21.639
ENSMUSG00000094614	-23.1885	-4.53533	1.31518	7.31268	0.00684698	0.243904	8	20122365	20126624	1	Gm21769	predicted gene, 21769 [Source:MGI Symbol;Acc:MGI:5433933]	0	0	1.77685	1.13719	1.06095	0	0.612641	1.32734	1.7615	1.25825	3.11241	1.17618	0.662498	1.54139
ENSMUSG00000022747	-1.87659	-0.908115	6.89344	7.29223	0.00692533	0.246128	16	58468125	58524243	-1	St3gal6	ST3 beta-galactoside alpha-2,3-sialyltransferase 6 [Source:MGI Symbol;Acc:MGI:1888707]	59.3672	88.4482	97.7269	135.325	124.131	49.7019	102.924	100.214	123.745	141.553	126.052	138.79	92.45	122.213
ENSMUSG00000031913	2.08687	1.06134	4.2656	7.27242	0.00700213	0.247718	8	107031222	107045755	1	Vps4a	vacuolar protein sorting 4a (yeast) [Source:MGI Symbol;Acc:MGI:1890520]	11.6153	15.8152	20.7299	30.7041	27.0541	16.5673	15.316	14.6008	18.0554	15.099	7.78102	10.5856	20.4143	13.573
ENSMUSG00000066258	1.81801	0.862363	5.19969	7.27339	0.00699836	0.247718	7	104299894	104315466	-1	Trim12a	tripartite motif-containing 12A [Source:MGI Symbol;Acc:MGI:1923931]	50.3331	44.517	54.4901	34.1157	36.6026	36.1469	34.9205	27.2105	35.23	34.6019	26.4555	30.5807	42.7009	31.4999
ENSMUSG00000092250	-24.9963	-4.64365	0.992242	7.26083	0.00704747	0.24807	19	43609077	43610625	-1	Gm20467	predicted gene 20467 [Source:MGI Symbol;Acc:MGI:5141932]	0	0	1.18457	0.568595	0.530473	0	1.22528	0	1.32113	1.25825	2.3343	1.17618	0.380606	1.21919
ENSMUSG00000098690	-9.20697	-3.20273	1.99012	7.25994	0.00705096	0.24807	5	139312424	139312700	1	Gm27316	predicted gene, 27316 [Source:MGI Symbol;Acc:MGI:5530698]	3.22648	0	0.592284	0.568595	0	2.25918	3.67584	1.32734	2.20188	1.88738	2.3343	4.70473	1.10776	2.68858
ENSMUSG00000086150	1.87856	0.90963	5.38621	7.25759	0.00706021	0.24807	4	32559680	32571708	-1	Bach2os	BTB and CNC homology 2, opposite strand [Source:MGI Symbol;Acc:MGI:3041246]	32.9101	37.488	46.7904	65.3884	47.2121	48.1958	34.9205	28.5379	35.6704	28.3107	35.0146	37.0498	46.3308	33.2506
ENSMUSG00000040785	3.19754	1.67696	3.16748	7.24737	0.00710049	0.24892	16	94370618	94469222	1	Ttc3	tetratricopeptide repeat domain 3 [Source:MGI Symbol;Acc:MGI:1276539]	9.67944	9.37199	8.88426	9.66611	4.24378	17.3204	6.12641	7.30038	6.60563	3.14563	5.44671	4.11664	9.86099	5.4569
ENSMUSG00000022962	-4.78058	-2.25719	2.39658	7.24273	0.00711888	0.249	16	91621186	91646952	-1	Gart	phosphoribosylglycinamide formyltransferase [Source:MGI Symbol;Acc:MGI:95654]	1.29059	4.10025	2.36914	3.98016	2.12189	1.50612	7.35169	1.32734	4.84413	7.54951	7.00291	7.0571	2.56136	5.85545
ENSMUSG00000030846	-4.98643	-2.31801	2.24824	7.23223	0.00716061	0.249331	7	128439777	128461717	-1	Tial1	Tia1 cytotoxic granule-associated RNA binding protein-like 1 [Source:MGI Symbol;Acc:MGI:107913]	1.93589	2.92875	0.592284	3.41157	3.71331	0.75306	1.22528	4.6457	6.60563	8.80776	4.66861	4.70473	2.22248	5.10962
ENSMUSG00000068130	30.5873	4.93486	1.34358	7.23595	0.0071458	0.249331	2	150407141	150451486	-1	Zfp442	zinc finger protein 442 [Source:MGI Symbol;Acc:MGI:3651999]	1.93589	2.92875	1.18457	1.13719	3.18284	0	0.612641	0	3.08263	0	0	0	1.7282	0.615878
ENSMUSG00000061273	-138.334	-7.11201	0.678482	7.22499	0.00718955	0.249776	X	56585512	56598069	-1	Mmgt1	membrane magnesium transporter 1 [Source:MGI Symbol;Acc:MGI:2384305]	0	0	0	0	0	0	0	0	2.20188	1.88738	0.778102	0	0	0.811226
ENSMUSG00000073394	4.84942	2.27781	2.25255	7.18352	0.00735761	0.250368	17	44735845	44737612	1	Runx2os1	runt related transcription factor 2, opposite strand 1 [Source:MGI Symbol;Acc:MGI:3641707]	4.51707	5.27174	5.33056	5.11735	3.18284	6.77754	3.67584	0.663671	1.7615	1.88738	3.11241	2.35237	5.03285	2.24219
ENSMUSG00000078377	55.6749	5.79895	1.0506	7.21354	0.00723555	0.250368	12	12023043	12023657	1	Gm4294	predicted gene 4294 [Source:MGI Symbol;Acc:MGI:3782472]	0.645296	2.92875	1.18457	0	2.65236	5.27142	0	0	0.440375	0.629126	0	0	2.11373	0.17825
ENSMUSG00000030402	-5.60545	-2.48683	3.14802	7.20212	0.00728176	0.250368	7	19276807	19280049	-1	Ppm1n	protein phosphatase, Mg2+/Mn2+ dependent, 1N (putative) [Source:MGI Symbol;Acc:MGI:2142330]	1.29059	0.585749	5.33056	9.09751	15.9142	0	3.0632	3.98203	9.24788	7.54951	7.78102	6.469	5.36976	6.34877
ENSMUSG00000089890	-93.9356	-6.5536	0.752379	7.18228	0.0073627	0.250368	6	8354056	8364136	-1	Gm16055	predicted gene 16055 [Source:MGI Symbol;Acc:MGI:3801818]	0	0	0	0	0	0	0	1.32734	0	1.88738	1.5562	0	0	0.795154
ENSMUSG00000078722	1.8854	0.914873	4.91892	7.18613	0.00734693	0.250368	4	42781928	42856771	-1	Gm12394	predicted gene 12394 [Source:MGI Symbol;Acc:MGI:3649790]	33.5554	25.773	37.3139	36.39	33.4198	24.851	18.3792	25.2195	25.9821	21.3903	17.1182	28.8165	31.8838	22.8176
ENSMUSG00000049940	-26.6098	-4.73389	1.34432	7.19873	0.00729553	0.250368	3	41066326	41083046	-1	Pgrmc2	progesterone receptor membrane component 2 [Source:MGI Symbol;Acc:MGI:1918054]	0	0	0	1.70578	2.12189	0	0.612641	1.99101	2.20188	0	3.89051	1.17618	0.637946	1.64537
ENSMUSG00000086641	19.7023	4.30029	1.3546	7.20352	0.00727607	0.250368	2	71747507	71750200	1	Gm13663	predicted gene 13663 [Source:MGI Symbol;Acc:MGI:3650323]	3.87177	1.1715	1.77685	1.13719	3.18284	1.50612	1.22528	0.663671	0.440375	0	0	0.588091	2.10771	0.486237
ENSMUSG00000036155	2.64268	1.402	3.52735	7.19163	0.00732443	0.250368	1	127205015	127488336	1	Mgat5	mannoside acetylglucosaminyltransferase 5 [Source:MGI Symbol;Acc:MGI:894701]	10.3247	7.61474	17.1762	14.7835	17.5056	10.5428	11.6402	7.96406	6.16526	4.40388	4.66861	11.1737	12.9913	7.66928
ENSMUSG00000100627	-40.7527	-5.34882	1.3289	7.18086	0.00736854	0.250368	1	154037597	154117951	-1	A830008E24Rik	RIKEN cDNA A830008E24 gene [Source:MGI Symbol;Acc:MGI:3041183]	0	0	0	2.84297	1.06095	0	0.612641	4.6457	2.20188	0.629126	0	4.11664	0.650653	2.03433
ENSMUSG00000104306	-35.2193	-5.13829	1.17144	7.20526	0.00726903	0.250368	1	165775868	165777155	-1	Gm36972	predicted gene, 36972 [Source:MGI Symbol;Acc:MGI:5610200]	1.29059	0	0	0	0	0	0	0.663671	1.7615	0.629126	3.89051	0	0.215099	1.15747
ENSMUSG00000104951	2.11981	1.08393	4.51216	7.15277	0.00748481	0.250433		123110696	123112261	1	RP23-371A16.4	5	28.393	19.9155	37.3139	22.1752	24.4017	26.3571	21.4424	20.5738	14.5324	15.7281	17.8963	18.8189	26.4261	18.1653
ENSMUSG00000022663	-3.48523	-1.80125	3.81411	7.1354	0.00755766	0.250433	16	45158785	45188538	1	Atg3	autophagy related 3 [Source:MGI Symbol;Acc:MGI:1915091]	5.16237	11.1292	8.29198	11.3719	7.95709	7.5306	7.96433	10.6187	36.5512	15.7281	12.4496	12.938	8.57386	16.0417
ENSMUSG00000046434	-3.25831	-1.70413	4.12881	7.17068	0.00741049	0.250433	15	103240432	103244955	1	Hnrnpa1	heterogeneous nuclear ribonucleoprotein A1 [Source:MGI Symbol;Acc:MGI:104820]	19.3589	15.2295	2.96142	11.3719	7.95709	9.03672	8.57697	9.2914	24.2206	32.0854	20.2306	22.3475	10.9859	19.4588
ENSMUSG00000020608	-3.24659	-1.69892	3.4541	7.15811	0.00746256	0.250433	12	11265886	11319785	1	Smc6	structural maintenance of chromosomes 6 [Source:MGI Symbol;Acc:MGI:1914491]	7.74355	6.44324	8.29198	10.2347	6.89614	4.51836	5.51377	9.95507	20.6976	16.3573	18.6744	7.64519	7.35466	13.1406
ENSMUSG00000020953	-4.13718	-2.04865	3.63957	7.13371	0.00756481	0.250433	12	51593341	51605773	1	Coch	coagulation factor C homolog (Limulus polyphemus) [Source:MGI Symbol;Acc:MGI:1278313]	1.29059	5.85749	1.77685	13.0777	19.6275	3.7653	11.6402	9.2914	17.1746	9.43688	21.0087	11.7618	7.5659	13.3856
ENSMUSG00000018446	-10.1174	-3.33877	1.7282	7.15091	0.00749258	0.250433	11	70977836	70983026	-1	C1qbp	complement component 1, q subcomponent binding protein [Source:MGI Symbol;Acc:MGI:1194505]	0.645296	0	0	0	2.12189	3.01224	0.612641	4.6457	3.523	2.5165	2.3343	4.70473	0.963238	3.05615
ENSMUSG00000020009	-6.26876	-2.64818	2.4215	7.13714	0.00755034	0.250433	10	19591949	19610229	1	Ifngr1	interferon gamma receptor 1 [Source:MGI Symbol;Acc:MGI:107655]	1.29059	1.1715	2.36914	2.27438	2.12189	3.01224	2.45056	1.32734	12.3305	5.66213	4.66861	3.52855	2.03996	4.99462
ENSMUSG00000034656	2.98027	1.57545	3.03158	7.17525	0.00739161	0.250433	8	84388440	84640246	1	Cacna1a	calcium channel, voltage-dependent, P/Q type, alpha 1A subunit [Source:MGI Symbol;Acc:MGI:109482]	10.97	5.27174	10.6611	11.9405	9.54851	5.27142	6.12641	5.97304	6.16526	4.40388	6.22481	2.35237	8.94388	5.20763
ENSMUSG00000089956	-33.2554	-5.05551	1.11847	7.14221	0.00752902	0.250433	8	3709804	3739044	1	Gm16553	predicted gene 16553 [Source:MGI Symbol;Acc:MGI:4414973]	0	0	1.18457	0.568595	0	0	1.83792	0.663671	2.20188	0.629126	2.3343	0	0.292194	1.27782
ENSMUSG00000033883	-48.5721	-5.60206	0.935037	7.13378	0.00756453	0.250433	3	36151017	36170342	1	D3Ertd254e	DNA segment, Chr 3, ERATO Doi 254, expressed [Source:MGI Symbol;Acc:MGI:1098769]	0	0.585749	0	0	0	0	3.67584	1.32734	1.32113	0	0.778102	0.588091	0.0976249	1.28175
ENSMUSG00000026775	-4.07097	-2.02537	3.18604	7.14071	0.00753531	0.250433	2	23156369	23199260	1	Yme1l1	YME1-like 1 (S. cerevisiae) [Source:MGI Symbol;Acc:MGI:1351651]	3.22648	7.02899	1.77685	6.82313	9.54851	3.7653	10.4149	6.63671	20.2573	5.66213	14.7839	8.23328	5.36154	10.998
ENSMUSG00000054006	1.63617	0.710324	7.00213	7.13909	0.00754215	0.250433	1	106541943	106575045	1	D630008O14Rik	RIKEN cDNA D630008O14 gene [Source:MGI Symbol;Acc:MGI:3698880]	132.931	127.693	151.625	134.757	126.252	142.328	133.556	115.479	92.4788	94.998	106.6	97.0351	135.931	106.691
ENSMUSG00000033502	-11.1555	-3.47968	1.52097	7.1113	0.00765996	0.252577	3	116272553	116424032	-1	Cdc14a	CDC14 cell division cycle 14A [Source:MGI Symbol;Acc:MGI:2442676]	0	0.585749	0.592284	0	2.65236	0.75306	3.67584	0.663671	2.64225	1.88738	5.44671	1.17618	0.763909	2.58201
ENSMUSG00000103505	-6.5704	-2.71598	2.01439	7.11076	0.00766228	0.252577	1	84807158	84809190	-1	Gm38374	predicted gene, 38374 [Source:MGI Symbol;Acc:MGI:5611602]	2.58118	0	1.77685	2.27438	1.06095	4.51836	9.18961	3.31836	3.08263	4.40388	3.11241	7.64519	2.03529	5.12534
ENSMUSG00000053367	21.8706	4.45092	1.07034	7.1069	0.0076788	0.252583	7	6252710	6282066	1	Gm6792	predicted gene 6792 [Source:MGI Symbol;Acc:MGI:3643580]	3.87177	2.343	1.18457	1.70578	0.530473	0.75306	1.22528	0	0	0.629126	0	0	1.73144	0.309068
ENSMUSG00000096498	-75.7167	-6.24254	0.509815	7.08808	0.00775984	0.254707	12	113685482	113686045	-1	Ighv2-5	immunoglobulin heavy variable 2-5 [Source:MGI Symbol;Acc:MGI:4439517]	0	0	0	0	0	0	1.22528	0	0.440375	1.25825	0	0.588091	0	0.585333
ENSMUSG00000038582	1.86214	0.896961	5.2612	7.0792	0.00779837	0.25543	5	122284365	122324281	1	Pptc7	PTC7 protein phosphatase homolog (S. cerevisiae) [Source:MGI Symbol;Acc:MGI:2444593]	52.269	39.2452	53.8978	32.9785	38.194	37.653	37.3711	25.8832	27.3033	25.7941	39.6832	31.1688	42.3729	31.2006
ENSMUSG00000032216	-1.98081	-0.98609	4.46315	7.07185	0.00783045	0.255938	9	72662346	72749852	1	Nedd4	neural precursor cell expressed, developmentally down-regulated 4 [Source:MGI Symbol;Acc:MGI:97297]	23.8759	19.3297	12.438	13.0777	15.3837	21.0857	17.7666	24.5558	31.2667	21.3903	21.7868	26.4641	17.5318	23.8717
ENSMUSG00000044306	3.12847	1.64546	4.46074	7.06707	0.00785137	0.256081	1	170214860	170216422	1	4930500M09Rik	RIKEN cDNA 4930500M09 gene [Source:MGI Symbol;Acc:MGI:3630173]	12.9059	29.8732	26.0605	46.0562	21.2189	22.5918	7.96433	13.9371	7.48638	41.5223	7.78102	17.0546	26.4511	15.9576
ENSMUSG00000052397	1.79464	0.843698	5.24213	7.06179	0.00787451	0.256295	17	6738041	6782784	-1	Ezr	ezrin [Source:MGI Symbol;Acc:MGI:98931]	34.846	42.174	40.2753	39.233	39.255	53.4672	26.3435	25.2195	31.707	34.6019	26.4555	39.9902	41.5417	30.7196
ENSMUSG00000009075	1.65902	0.730335	5.6015	7.03886	0.00797596	0.256893	11	4736892	4746778	-1	Cabp7	calcium binding protein 7 [Source:MGI Symbol;Acc:MGI:2183437]	60.6578	52.7174	52.7133	48.3305	44.0292	68.5284	47.1733	51.1027	36.5512	40.8932	37.3489	39.9902	54.4961	42.1766
ENSMUSG00000020515	3.77636	1.917	2.7624	7.04282	0.00795836	0.256893	11	58104153	58118594	1	Cnot8	CCR4-NOT transcription complex, subunit 8 [Source:MGI Symbol;Acc:MGI:1916375]	4.51707	10.5435	8.88426	5.68595	5.30473	4.51836	4.28848	2.65469	3.523	3.14563	1.5562	4.70473	6.57564	3.31212
ENSMUSG00000031751	38.5191	5.2675	1.23455	7.04175	0.0079631	0.256893	8	93971588	94012663	-1	Amfr	autocrine motility factor receptor [Source:MGI Symbol;Acc:MGI:1345634]	3.87177	0	0.592284	0	3.71331	3.7653	1.22528	0.663671	1.7615	0	0	0	1.99044	0.608409
ENSMUSG00000038000	71.984	6.16961	0.58845	7.05195	0.00791788	0.256893	8	105698159	105701095	-1	Acd	adrenocortical dysplasia [Source:MGI Symbol;Acc:MGI:87873]	0.645296	0	1.18457	1.13719	0	0.75306	0	0	0	0	0	0	0.620019	0
ENSMUSG00000012117	-2.73556	-1.45184	3.83817	7.04058	0.0079683	0.256893	4	133969028	134000918	-1	Dhdds	dehydrodolichyl diphosphate synthase [Source:MGI Symbol;Acc:MGI:1914672]	11.6153	4.10025	11.8457	13.6463	7.42662	7.5306	17.1539	17.9191	11.4498	18.2446	14.7839	12.3499	9.36079	15.3169
ENSMUSG00000099381	-15.9033	-3.99126	1.77585	7.03291	0.00800253	0.257212	1	45905623	45906798	1	Gm18303	predicted gene, 18303 [Source:MGI Symbol;Acc:MGI:5010488]	0	0.585749	0	3.98016	3.71331	0	1.83792	1.99101	8.36713	3.14563	2.3343	2.94046	1.37987	3.43608
ENSMUSG00000006675	38.1172	5.25237	0.812811	7.02132	0.0080545	0.257703	9	108578862	108597667	-1	P4htm	prolyl 4-hydroxylase, transmembrane (endoplasmic reticulum) [Source:MGI Symbol;Acc:MGI:1921693]	0	1.1715	0	1.70578	1.59142	0.75306	0	0	0	0	0	0.588091	0.870293	0.0980152
ENSMUSG00000030704	-4.34955	-2.12087	2.25344	7.02	0.0080604	0.257703	7	100607410	100641268	1	Rab6a	RAB6A, member RAS oncogene family [Source:MGI Symbol;Acc:MGI:894313]	3.87177	2.343	1.18457	3.41157	1.59142	0.75306	4.28848	3.31836	4.84413	4.40388	6.22481	5.29282	2.19256	4.72875
ENSMUSG00000084213	-15.8737	-3.98857	1.25323	7.01836	0.0080678	0.257703	2	72955898	72956194	1	Hspe1-ps5	heat shock protein 1 (chaperonin 10), pseudogene 5 [Source:MGI Symbol;Acc:MGI:1935166]	0	0	1.77685	0.568595	0	0.75306	1.83792	1.99101	1.7615	1.25825	2.3343	2.35237	0.516418	1.92256
ENSMUSG00000082127	77.0466	6.26766	1.17997	7.00991	0.00810598	0.257857	2	64474745	64474949	-1	Gm13577	predicted gene 13577 [Source:MGI Symbol;Acc:MGI:3649301]	1.93589	1.75725	2.36914	0	0	6.02448	1.22528	0	0	0	0	0	2.01446	0.204214
ENSMUSG00000054770	-2.09297	-1.06555	6.69779	7.01268	0.00809345	0.257857	1	57955101	58018956	-1	Kctd18	potassium channel tetramerisation domain containing 18 [Source:MGI Symbol;Acc:MGI:3603813]	63.239	101.335	49.7519	105.759	101.32	94.1325	77.8054	119.461	108.332	169.864	152.508	133.497	85.9228	126.911
ENSMUSG00000076655	-167.732	-7.39001	0.679701	6.99014	0.00819601	0.259235	12	113948282	113948796	-1	Ighv4-1	immunoglobulin heavy variable 4-1 [Source:MGI Symbol;Acc:MGI:4439536]	0	0	0	0	0	0	0	0	2.20188	0	1.5562	1.76427	0	0.920392
ENSMUSG00000035383	-4.33967	-2.11758	2.58412	6.98679	0.00821136	0.259235	10	88091072	88092375	1	Pmch	pro-melanin-concentrating hormone [Source:MGI Symbol;Acc:MGI:97629]	1.93589	5.27174	1.77685	2.84297	4.24378	2.25918	3.0632	5.30937	7.04601	11.3243	9.33722	4.11664	3.05507	6.69945
ENSMUSG00000102340	1.55811	0.6398	7.8493	6.98205	0.00823314	0.259235	9	21275069	21277764	1	Gm37379	predicted gene, 37379 [Source:MGI Symbol;Acc:MGI:5610607]	234.242	232.543	294.957	247.339	249.853	258.299	216.875	221.666	184.077	176.784	196.082	219.358	252.872	202.474
ENSMUSG00000108043	22.1988	4.47241	0.98114	6.9943	0.00817696	0.259235	7	6955685	6977420	-1	Zim3	zinc finger, imprinted 3 [Source:MGI Symbol;Acc:MGI:2151058]	0.645296	1.75725	1.77685	0.568595	1.06095	1.50612	0	0	0	0.629126	2.3343	0	1.21918	0.493905
ENSMUSG00000040600	-18.1514	-4.18201	1.50984	6.98355	0.00822622	0.259235	3	107877229	107892900	1	Eps8l3	EPS8-like 3 [Source:MGI Symbol;Acc:MGI:2139743]	0	0.585749	1.18457	0.568595	0	0	0	1.99101	1.7615	2.5165	3.89051	1.17618	0.389819	1.88928
ENSMUSG00000053603	-6.60642	-2.72387	1.84426	6.97581	0.00826188	0.259611	10	81182605	81183849	-1	4930442H23Rik	RIKEN cDNA 4930442H23 gene [Source:MGI Symbol;Acc:MGI:1922144]	0	1.75725	1.18457	1.70578	1.06095	0.75306	3.67584	1.99101	3.523	2.5165	3.89051	1.76427	1.07693	2.89352
ENSMUSG00000001911	-1.84118	-0.880631	4.88991	6.95389	0.0083637	0.262278	8	84699876	84800344	-1	Nfix	nuclear factor I/X [Source:MGI Symbol;Acc:MGI:97311]	23.8759	29.2875	20.7299	22.1752	24.4017	21.8387	26.9562	25.2195	31.2667	36.4893	33.4584	41.1664	23.7182	32.4261
ENSMUSG00000104972	108.798	6.7655	0.797954	6.92396	0.00850483	0.26509		113817225	113817592	1	RP24-555M20.7	5	0	1.1715	0	1.13719	0	3.01224	0	0	0	0	0	0	0.886821	0
ENSMUSG00000106834	-2.24176	-1.16463	4.11888	6.93007	0.00847582	0.26509		33652101	33653255	1	RP23-391P21.2	5	8.38884	11.1292	10.6611	21.6066	15.3837	7.5306	13.4781	14.6008	15.4131	22.6485	26.4555	18.8189	12.45	18.5691
ENSMUSG00000022263	6.98931	2.80515	1.90166	6.92598	0.00849523	0.26509	15	27730652	28025848	-1	Trio	triple functional domain (PTPRF interacting) [Source:MGI Symbol;Acc:MGI:1927230]	7.09825	0.585749	4.73827	3.41157	2.65236	3.7653	1.22528	5.30937	1.7615	0.629126	0.778102	0.588091	3.70858	1.71525
ENSMUSG00000017760	1.75516	0.811604	6.2753	6.91495	0.00854778	0.265359	2	164832873	164841032	1	Ctsa	cathepsin A [Source:MGI Symbol;Acc:MGI:97748]	76.7902	83.1764	82.3275	82.4462	84.3452	69.2815	65.5526	64.3761	64.7352	50.9592	54.4671	61.7496	79.7278	60.3066
ENSMUSG00000074807	2.73165	1.44977	4.07639	6.91754	0.00853544	0.265359	2	128966593	128967725	-1	Gm10762	predicted gene 10762 [Source:MGI Symbol;Acc:MGI:3704209]	17.423	21.087	26.0605	22.7438	21.2189	9.03672	15.9287	9.95507	12.7709	10.066	17.1182	5.29282	19.595	11.8553
ENSMUSG00000078898	14.8249	3.88995	1.26352	6.90856	0.00857843	0.265777	2	175372436	175384201	1	Gm4723	predicted gene 4723 [Source:MGI Symbol;Acc:MGI:3782903]	3.87177	2.92875	0.592284	0	3.71331	2.25918	0	0.663671	0.440375	1.88738	0	0	2.22755	0.498571
ENSMUSG00000025702	-120.028	-6.90722	0.933991	6.87336	0.00874899	0.270519	6	116338024	116409540	1	2019-03-08	membrane-associated ring finger (C3HC4) 8 [Source:MGI Symbol;Acc:MGI:1919029]	0	0	0	0.568595	0	0	0	0.663671	3.08263	4.40388	0.778102	0	0.0947658	1.48805
ENSMUSG00000022337	-56.98	-5.83238	0.93787	6.86244	0.0088026	0.271456	15	43477229	43527777	1	Emc2	ER membrane protein complex subunit 2 [Source:MGI Symbol;Acc:MGI:1913986]	0	0	0	1.13719	0	0	1.22528	2.65469	1.32113	1.25825	0	1.76427	0.189532	1.3706
ENSMUSG00000100220	-1.89084	-0.919028	6.19444	6.86005	0.00881443	0.271456	15	98589990	98591090	1	Gm29331	predicted gene 29331 [Source:MGI Symbol;Acc:MGI:5580037]	45.816	47.4457	71.6664	64.8198	54.6387	85.8488	68.6158	69.6855	66.9371	100.031	110.49	102.916	61.7059	86.4459
ENSMUSG00000023259	2.58093	1.36789	4.04115	6.85186	0.0088549	0.272161	9	108853283	108913049	1	Slc26a6	solute carrier family 26, member 6 [Source:MGI Symbol;Acc:MGI:2159728]	27.7477	14.058	23.6914	16.4892	20.158	16.5673	19.6045	9.95507	8.36713	11.9534	8.55912	15.2904	19.7853	12.2883
ENSMUSG00000071649	8.47499	3.08321	1.90964	6.81496	0.00903973	0.27729	19	8920374	8927234	1	B3gat3	beta-1,3-glucuronyltransferase 3 (glucuronosyltransferase I) [Source:MGI Symbol;Acc:MGI:1919977]	0.645296	3.5145	2.96142	5.68595	3.18284	4.51836	3.67584	0	1.7615	1.25825	0	0.588091	3.41806	1.21395
ENSMUSG00000100760	73.5009	6.19969	0.65866	6.80439	0.00909343	0.278385	13	37421833	37435149	-1	Gm4035	predicted gene 4035 [Source:MGI Symbol;Acc:MGI:3782209]	0	0	0.592284	1.70578	0	1.50612	0	0	0	0	0	0	0.634031	0
ENSMUSG00000030269	34.0757	5.09067	1.20369	6.79884	0.00912169	0.278698	6	113237843	113281392	1	Mtmr14	myotubularin related protein 14 [Source:MGI Symbol;Acc:MGI:1916075]	1.93589	0	0.592284	0	2.65236	2.25918	0.612641	0.663671	0.440375	0	0	0	1.23995	0.286115
ENSMUSG00000106415	-1.65019	-0.722629	6.30014	6.75972	0.00932383	0.278813		116629173	116630984	-1	RP24-565B3.4	3	56.786	61.5037	83.512	76.1917	83.8147	66.2693	69.841	78.9769	77.0657	134.004	99.597	94.0946	71.3462	92.2632
ENSMUSG00000107240	131.109	7.03462	0.611919	6.76309	0.00930627	0.278813		115427218	115429475	-1	RP24-132L16.13	5	0	0	0	1.13719	1.59142	2.25918	0	0	0	0	0	0	0.831298	0
ENSMUSG00000075704	-47.0781	-5.55698	0.836741	6.77903	0.00922349	0.278813	16	18426417	18479073	1	Txnrd2	thioredoxin reductase 2 [Source:MGI Symbol;Acc:MGI:1347023]	0	0	0	0	0.530473	0	0.612641	1.32734	0.440375	0	0.778102	2.35237	0.0884121	0.918471
ENSMUSG00000095991	-114.852	-6.84363	0.612298	6.76151	0.00931449	0.278813	14	5958445	5959291	1	Gm17048	predicted gene 17048 [Source:MGI Symbol;Acc:MGI:4937875]	0	0	0	0	0	0	1.22528	2.65469	0	0	0.778102	0.588091	0	0.87436
ENSMUSG00000082433	2.625	1.39231	3.39065	6.77633	0.00923745	0.278813	13	111882393	111884177	-1	Gm9025	predicted gene 9025 [Source:MGI Symbol;Acc:MGI:3646679]	13.5512	11.715	15.3994	11.3719	8.48756	12.802	9.80225	7.96406	4.40375	8.80776	5.44671	8.82137	12.2212	7.54098
ENSMUSG00000018415	-8.99817	-3.16963	1.49285	6.78983	0.00916787	0.278813	11	60417145	60450927	1	Gid4	GID complex subunit 4, VID24 homolog (S. cerevisiae) [Source:MGI Symbol;Acc:MGI:1914021]	0.645296	1.75725	0	1.13719	0	2.25918	3.0632	3.98203	2.64225	1.25825	0.778102	3.52855	0.966485	2.54206
ENSMUSG00000030815	-5.42948	-2.44081	2.24441	6.76327	0.0093053	0.278813	7	127573340	127583305	1	Phkg2	phosphorylase kinase, gamma 2 (testis) [Source:MGI Symbol;Acc:MGI:1916211]	1.29059	2.92875	0.592284	3.41157	1.06095	2.25918	6.73905	2.65469	4.84413	5.66213	3.89051	3.52855	1.92389	4.55317
ENSMUSG00000084291	-3.90641	-1.96584	2.69706	6.76783	0.00928158	0.278813	6	146647241	146647588	-1	Gm6654	predicted pseudogene 6654 [Source:MGI Symbol;Acc:MGI:3648118]	7.09825	4.10025	4.73827	2.84297	0.530473	1.50612	5.51377	6.63671	7.92676	8.17863	6.22481	5.88091	3.46939	6.72693
ENSMUSG00000027737	-1.45733	-0.543332	11.1987	6.76939	0.00927348	0.278813	3	49892526	50443614	-1	Slc7a11	solute carrier family 7 (cationic amino acid transporter, y+ system), member 11 [Source:MGI Symbol;Acc:MGI:1347355]	1755.2	2116.31	1848.52	2476.23	2368.03	2064.14	2000.88	2410.45	2182.5	3245.66	2879.75	2655.82	2104.74	2562.51
ENSMUSG00000078185	5.78353	2.53195	2.33524	6.7642	0.00930046	0.278813	1	175682237	175688353	-1	Chml	choroideremia-like [Source:MGI Symbol;Acc:MGI:101913]	5.16237	2.92875	8.29198	6.25454	10.079	6.02448	1.22528	3.31836	1.32113	1.25825	6.22481	2.94046	6.45685	2.71471
ENSMUSG00000103706	3.43381	1.77981	3.40821	6.79006	0.00916671	0.278813	1	66793645	66796298	-1	6820402A03Rik	RIKEN cDNA 6820402A03 gene [Source:MGI Symbol;Acc:MGI:1922992]	9.03414	8.20049	16.584	7.96032	13.7923	10.5428	10.4149	4.6457	4.84413	3.77475	9.33722	2.94046	11.019	5.99286
ENSMUSG00000034748	10.3861	3.37659	1.11522	6.74367	0.00940811	0.28079	10	81621785	81627797	-1	Sirt6	sirtuin 6 [Source:MGI Symbol;Acc:MGI:1354161]	0.645296	1.1715	2.96142	2.27438	3.18284	1.50612	0.612641	0	0.880751	1.25825	0	0	1.95692	0.458607
ENSMUSG00000076549	-32.0769	-5.00346	0.610358	6.73962	0.00942948	0.280886	6	69304834	69305405	-1	Igkv4-68	immunoglobulin kappa variable 4-68 [Source:MGI Symbol;Acc:MGI:2686265]	0	0	0	0	0	0.75306	0.612641	0	0.880751	1.25825	1.5562	0.588091	0.12551	0.81599
ENSMUSG00000025184	-10.3493	-3.37147	1.66276	6.72267	0.00951949	0.283022	19	42518759	42592343	1	R3hcc1l	R3H domain and coiled-coil containing 1 like [Source:MGI Symbol;Acc:MGI:1196316]	0.645296	0.585749	0	0	1.06095	2.25918	0.612641	1.99101	1.7615	6.29126	2.3343	1.76427	0.758528	2.45917
ENSMUSG00000082873	-3.24517	-1.6983	2.6752	6.7071	0.00960297	0.284956	X	75010590	75011605	1	Gm15367	predicted gene 15367 [Source:MGI Symbol;Acc:MGI:3705658]	1.29059	4.10025	5.92284	3.98016	3.71331	3.7653	5.51377	9.95507	7.04601	5.033	7.00291	6.469	3.79541	6.83663
ENSMUSG00000004895	-10.3883	-3.37688	1.39814	6.69663	0.00965953	0.286085	3	87858903	87885608	-1	Prcc	papillary renal cell carcinoma (translocation-associated) [Source:MGI Symbol;Acc:MGI:2137738]	1.93589	0	1.18457	0	1.06095	0	3.0632	3.98203	2.20188	1.25825	1.5562	2.94046	0.6969	2.50034
ENSMUSG00000074448	-13.9179	-3.79887	1.32636	6.68943	0.00969863	0.286147	9	36532397	36541963	-1	Gm5615	predicted gene 5615 [Source:MGI Symbol;Acc:MGI:3647347]	0	1.1715	0	0.568595	0	1.50612	1.83792	1.32734	1.32113	0.629126	2.3343	3.52855	0.541035	1.82973
ENSMUSG00000085278	2.65571	1.4091	3.39408	6.69141	0.00968788	0.286147	4	117883621	117885995	1	Gm12841	predicted gene 12841 [Source:MGI Symbol;Acc:MGI:3651048]	14.1965	14.058	6.51512	9.66611	13.2618	13.5551	8.57697	7.30038	7.04601	10.6951	5.44671	4.11664	11.8754	7.19697
ENSMUSG00000018733	-3.13137	-1.64679	4.2091	6.68115	0.00974379	0.286475	11	83294642	83302586	-1	Pex12	peroxisomal biogenesis factor 12 [Source:MGI Symbol;Acc:MGI:2144177]	10.3247	22.2585	14.2148	15.9206	7.95709	6.77754	9.18961	13.2734	21.138	35.231	41.2394	31.7569	12.9089	25.3047
ENSMUSG00000061371	-23.9568	-4.58236	0.659009	6.68059	0.00974681	0.286475	10	82058417	82061329	1	Zfp873	zinc finger protein 873 [Source:MGI Symbol;Acc:MGI:3040689]	0.645296	0.585749	0	0	0	0	0	1.32734	0.880751	1.25825	0.778102	1.17618	0.205174	0.903438
ENSMUSG00000046699	14.9389	3.901	1.51649	6.65223	0.00990319	0.290255	X	64264885	64276996	-1	Slitrk4	SLIT and NTRK-like family, member 4 [Source:MGI Symbol;Acc:MGI:2442509]	3.87177	2.343	1.77685	1.13719	1.59142	9.03672	1.22528	3.31836	0.880751	0.629126	0	0	3.29282	1.00892
ENSMUSG00000061062	-634.304	-9.30903	1.03442	6.65047	0.00991298	0.290255	17	78491565	78493541	1	Gm10093	predicted pseudogene 10093 [Source:MGI Symbol;Acc:MGI:3704479]	0	0	0	0	0	0	0	5.97304	0	0	5.44671	0	0	1.90329
ENSMUSG00000001964	18.1276	4.18011	0.79562	6.60979	0.010142	0.292006	X	74254687	74261548	1	Emd	emerin [Source:MGI Symbol;Acc:MGI:108117]	1.29059	0.585749	1.18457	0.568595	1.06095	2.25918	0	0.663671	0	0.629126	0	0	1.15827	0.215466
ENSMUSG00000055692	-3.41965	-1.77385	2.89559	6.59618	0.0102198	0.292006	16	17276300	17283229	1	Tmem191c	transmembrane protein 191C [Source:MGI Symbol;Acc:MGI:107238]	2.58118	8.78624	4.73827	3.41157	3.18284	3.01224	6.73905	13.2734	4.84413	6.92038	7.00291	9.99755	4.28539	8.12958
ENSMUSG00000021824	-1.68843	-0.755679	9.41943	6.59269	0.0102398	0.292006	14	21031442	21052508	-1	Ap3m1	adaptor-related protein complex 3, mu 1 subunit [Source:MGI Symbol;Acc:MGI:1929212]	502.685	603.908	566.224	728.37	615.348	323.816	535.448	610.578	684.784	798.36	753.98	968.586	556.725	725.289
ENSMUSG00000097533	1.56568	0.646791	6.49419	6.60117	0.0101912	0.292006	14	52197502	52213852	1	Gm26590	predicted gene, 26590 [Source:MGI Symbol;Acc:MGI:5477084]	92.9226	96.0629	104.242	100.641	94.4241	97.8978	73.5169	78.9769	72.2216	77.3824	80.1445	86.4494	97.6984	78.1153
ENSMUSG00000017132	3.84832	1.94423	2.88885	6.61692	0.0101014	0.292006	11	118132019	118248592	-1	Cyth1	cytohesin 1 [Source:MGI Symbol;Acc:MGI:1334257]	5.80766	8.20049	11.8457	7.96032	7.42662	7.5306	1.22528	5.97304	5.72488	4.40388	6.22481	1.17618	8.12856	4.12135
ENSMUSG00000020843	-34.2151	-5.09656	1.1011	6.63452	0.0100021	0.292006	11	76406952	76416292	1	Timm22	translocase of inner mitochondrial membrane 22 [Source:MGI Symbol;Acc:MGI:1929742]	0	0	0.592284	0	1.06095	0	0	0	2.20188	0.629126	2.3343	2.35237	0.275538	1.25295
ENSMUSG00000020869	-2.39201	-1.25822	4.53592	6.58987	0.0102561	0.292006	11	94629767	94645216	1	Lrrc59	leucine rich repeat containing 59 [Source:MGI Symbol;Acc:MGI:2138133]	12.2606	19.9155	9.47654	19.3322	21.2189	16.5673	11.6402	19.9101	22.8995	40.264	39.6832	27.6403	16.4618	27.0062
ENSMUSG00000063316	-12.5863	-3.65378	2.03505	6.6096	0.010143	0.292006	11	101442298	101445529	1	Rpl27	ribosomal protein L27 [Source:MGI Symbol;Acc:MGI:98036]	1.29059	0	3.5537	2.27438	0	2.25918	4.90113	10.6187	2.64225	7.54951	0	7.0571	1.56298	5.46145
ENSMUSG00000033318	11.2325	3.4896	1.35541	6.61598	0.0101068	0.292006	10	75831845	75834881	-1	Gstt2	glutathione S-transferase, theta 2 [Source:MGI Symbol;Acc:MGI:106188]	1.29059	1.75725	2.36914	3.41157	1.59142	3.01224	0.612641	1.99101	1.7615	0	0.778102	0	2.2387	0.85721
ENSMUSG00000098893	-8.39132	-3.0689	2.45751	6.61725	0.0100996	0.292006	9	72292542	72293340	-1	Gm17828	predicted gene, 17828 [Source:MGI Symbol;Acc:MGI:5010013]	4.51707	0	0	2.84297	2.65236	1.50612	14.0907	10.6187	4.40375	2.5165	5.44671	2.35237	1.91975	6.57147
ENSMUSG00000031901	2.08054	1.05696	4.32567	6.63105	0.0100216	0.292006	8	105991337	106053840	1	Dus2	dihydrouridine synthase 2 [Source:MGI Symbol;Acc:MGI:1913619]	23.8759	15.8152	25.4682	23.3124	21.2189	23.3448	20.2171	13.2734	16.2939	13.2116	14.7839	14.1142	22.1726	15.3157
ENSMUSG00000083708	-33.4268	-5.06293	0.795491	6.59139	0.0102473	0.292006	4	144247777	144248268	1	Gm13123	predicted gene 13123 [Source:MGI Symbol;Acc:MGI:3651473]	0	0.585749	0	0	0	0	1.22528	0	0.880751	1.88738	0	0.588091	0.0976249	0.763583
ENSMUSG00000086392	2.32812	1.21916	3.76542	6.60483	0.0101702	0.292006	3	35999833	36025106	1	Mccc1os	methylcrotonoyl-Coenzyme A carboxylase 1 (alpha), opposite strand [Source:MGI Symbol;Acc:MGI:3590669]	18.0683	17.5725	15.3994	13.0777	14.8532	14.3081	11.0275	8.62773	10.569	5.66213	8.55912	15.8785	15.5465	10.054
ENSMUSG00000097774	53.2044	5.73347	0.899524	6.62373	0.0100629	0.292006	2	7077265	7081313	1	Gm26565	predicted gene, 26565 [Source:MGI Symbol;Acc:MGI:5477059]	0	2.343	2.36914	0.568595	1.06095	0	0	0	0	0	0.778102	0	1.05695	0.129684
ENSMUSG00000086825	1.8733	0.905579	4.37884	6.59064	0.0102516	0.292006	1	130429781	130437191	-1	Gm15675	predicted gene 15675 [Source:MGI Symbol;Acc:MGI:3783117]	26.4571	21.087	21.3222	19.9008	20.6884	26.3571	20.2171	15.9281	16.7343	12.5825	16.3401	17.0546	22.6354	16.4761
ENSMUSG00000021185	2.59114	1.37359	3.91595	6.57941	0.0103165	0.293186	12	100779057	100896981	1	9030617O03Rik	RIKEN cDNA 9030617O03 gene [Source:MGI Symbol;Acc:MGI:2444813]	17.423	11.1292	19.5454	17.6264	17.5056	29.3693	4.90113	11.2824	13.6516	10.066	10.1153	18.8189	18.7665	11.4726
ENSMUSG00000032376	-2.00983	-1.00708	4.63494	6.57314	0.0103529	0.293681	9	66514637	66593142	-1	Usp3	ubiquitin specific peptidase 3 [Source:MGI Symbol;Acc:MGI:2152450]	20.6495	13.4722	24.2836	20.4694	25.4627	15.0612	33.0826	36.5019	25.1014	24.5359	25.6774	24.1117	19.8998	28.1685
ENSMUSG00000105793	12.8386	3.68241	1.25332	6.56188	0.0104186	0.295004		104129424	104130261	1	RP23-333I5.8	3	1.29059	2.343	2.36914	0	3.71331	2.25918	0.612641	0.663671	0	1.25825	0.778102	0	1.99587	0.552111
ENSMUSG00000042179	-275.256	-8.10463	0.983684	6.54716	0.0105052	0.295116	19	58728887	58744169	1	Pnliprp1	pancreatic lipase related protein 1 [Source:MGI Symbol;Acc:MGI:97723]	0	0	0	0	0	0	0	0	8.36713	0	1.5562	0	0	1.65389
ENSMUSG00000022855	-11.0564	-3.46681	1.54508	6.55081	0.0104836	0.295116	16	22009484	22049269	1	Senp2	SUMO/sentrin specific peptidase 2 [Source:MGI Symbol;Acc:MGI:1923076]	0	1.75725	1.18457	0.568595	0	0.75306	4.28848	1.32734	3.96338	0.629126	1.5562	3.52855	0.710578	2.54885
ENSMUSG00000037580	-38.8834	-5.28108	0.915859	6.54776	0.0105016	0.295116	14	47153895	47189413	-1	Gch1	GTP cyclohydrolase 1 [Source:MGI Symbol;Acc:MGI:95675]	0	0	0	0.568595	0	0	1.22528	1.32734	1.7615	0.629126	0.778102	0	0.0947658	0.953559
ENSMUSG00000054013	-80.0213	-6.32231	1.10417	6.54498	0.010518	0.295116	12	112500184	112511160	-1	Tmem179	transmembrane protein 179 [Source:MGI Symbol;Acc:MGI:2144891]	0	0	1.18457	0	0	0	2.45056	5.97304	0	0	2.3343	0.588091	0.197428	1.891
ENSMUSG00000011463	-60.7214	-5.92413	1.27671	6.54759	0.0105026	0.295116	3	20248264	20275733	-1	Cpb1	carboxypeptidase B1 (tissue) [Source:MGI Symbol;Acc:MGI:1923953]	0	0	0.592284	2.27438	0	0	1.83792	0	12.3305	1.25825	1.5562	0	0.477777	2.83048
ENSMUSG00000029049	-8.26919	-3.04775	1.79101	6.54059	0.010544	0.295309	4	155086577	155145505	1	Morn1	MORN repeat containing 1 [Source:MGI Symbol;Acc:MGI:1924116]	0.645296	0.585749	1.18457	3.41157	0.530473	1.50612	4.90113	1.32734	4.84413	1.25825	6.22481	3.52855	1.31063	3.6807
ENSMUSG00000040511	29.4067	4.87807	0.793645	6.53183	0.0105961	0.29623	7	19903578	19921160	-1	Pvr	poliovirus receptor [Source:MGI Symbol;Acc:MGI:107741]	1.29059	0.585749	0	2.27438	1.06095	1.50612	0.612641	0	0.880751	0	0	0	1.11963	0.248899
ENSMUSG00000033966	23.2341	4.53817	1.1494	6.52022	0.0106655	0.296528	17	80523550	80563834	-1	Cdkl4	cyclin-dependent kinase-like 4 [Source:MGI Symbol;Acc:MGI:3587025]	1.29059	1.1715	1.18457	2.84297	0.530473	0.75306	0.612641	1.99101	0.440375	0	0	0	1.29553	0.507338
ENSMUSG00000047061	-3.25576	-1.703	6.11846	6.51723	0.0106834	0.296528	13	45078692	45081222	1	Gm9817	predicted gene 9817 [Source:MGI Symbol;Acc:MGI:3809102]	27.7477	101.335	39.683	43.7818	42.9683	34.6407	35.5332	92.914	25.5418	124.567	108.934	208.184	48.3594	99.2791
ENSMUSG00000028318	-10.8617	-3.44117	1.5716	6.52039	0.0106645	0.296528	4	45018583	45036565	1	Polr1e	polymerase (RNA) I polypeptide E [Source:MGI Symbol;Acc:MGI:1929022]	1.29059	1.1715	1.18457	0	0	0.75306	1.22528	1.32734	3.523	3.77475	0	3.52855	0.733286	2.22982
ENSMUSG00000090213	-2.77205	-1.47096	3.87649	6.51837	0.0106766	0.296528	2	167642608	167689822	-1	Tmem189	transmembrane protein 189 [Source:MGI Symbol;Acc:MGI:2142624]	3.87177	9.37199	8.29198	15.3521	9.54851	9.78978	11.0275	7.96406	12.3305	21.3903	16.3401	28.8165	9.37101	16.3115
ENSMUSG00000083250	-20.7368	-4.37412	1.203	6.50632	0.0107492	0.297818	X	128058531	128061325	-1	Gm5403	predicted gene 5403 [Source:MGI Symbol;Acc:MGI:3644700]	1.29059	1.75725	0	0	0	0.75306	1.22528	1.99101	2.20188	0.629126	0.778102	1.76427	0.633483	1.43161
ENSMUSG00000091890	-3.61461	-1.85384	3.06533	6.49693	0.0108061	0.298326	7	73738893	73740917	-1	A830073O21Rik	RIKEN cDNA A830073O21 gene [Source:MGI Symbol;Acc:MGI:2443692]	1.93589	2.92875	2.36914	10.2347	6.36567	3.01224	10.4149	5.97304	7.48638	8.17863	3.89051	10.5856	4.4744	7.75485
ENSMUSG00000039244	33.1777	5.05214	0.816025	6.49716	0.0108047	0.298326	5	143301195	143315360	-1	E130309D02Rik	RIKEN cDNA E130309D02 gene [Source:MGI Symbol;Acc:MGI:2442621]	1.93589	0.585749	0.592284	0	2.65236	0.75306	0	0	0	0	1.5562	0	1.08656	0.259367
ENSMUSG00000029255	63.779	5.99501	0.794537	6.47818	0.0109207	0.300951	5	86180754	86197901	-1	Gnrhr	gonadotropin releasing hormone receptor [Source:MGI Symbol;Acc:MGI:95790]	1.93589	0	1.77685	2.84297	1.06095	0	0	0	0	0	0	0.588091	1.26944	0.0980152
ENSMUSG00000089862	-23.6182	-4.56182	0.878231	6.47287	0.0109533	0.301314	6	8259288	8459470	1	Umad1	UMAP1-MVP12 associated (UMA) domain containing 1 [Source:MGI Symbol;Acc:MGI:3840148]	0	0	0.592284	1.13719	0	0	1.22528	0.663671	0.880751	1.25825	1.5562	0.588091	0.288246	1.02871
ENSMUSG00000099923	2.52584	1.33676	4.47602	6.46867	0.0109793	0.301491	19	7382537	7384308	1	1700105P06Rik	RIKEN cDNA 1700105P06 gene [Source:MGI Symbol;Acc:MGI:1915479]	14.8418	16.9867	19.5454	36.9586	25.9932	35.3938	14.0907	15.9281	10.1286	21.3903	10.1153	22.3475	24.9533	15.6668
ENSMUSG00000022324	-5.99903	-2.58473	1.68539	6.46314	0.0110135	0.301894	15	34306680	34436242	1	Matn2	matrilin 2 [Source:MGI Symbol;Acc:MGI:109613]	0.645296	0.585749	2.96142	2.27438	1.06095	0.75306	2.45056	1.99101	2.64225	4.40388	4.66861	2.35237	1.38014	3.08478
ENSMUSG00000001497	-6.61424	-2.72558	2.52305	6.44506	0.0111261	0.303904	12	56691767	56712822	1	Pax9	paired box 9 [Source:MGI Symbol;Acc:MGI:97493]	1.29059	4.10025	1.77685	3.41157	0.530473	0	0.612641	1.99101	3.08263	13.8408	9.33722	14.1142	1.85162	7.16308
ENSMUSG00000087703	7.95574	2.992	1.61103	6.44535	0.0111243	0.303904	5	35722555	35724485	1	Gm15650	predicted gene 15650 [Source:MGI Symbol;Acc:MGI:3783094]	2.58118	3.5145	3.5537	2.84297	0.530473	1.50612	0.612641	0.663671	0.880751	0.629126	2.3343	0	2.42149	0.853416
ENSMUSG00000028496	-22.3047	-4.47927	1.06798	6.43718	0.0111756	0.304717	4	87769925	88033364	-1	Mllt3	myeloid/lymphoid or mixed-lineage leukemia (trithorax homolog, Drosophila); translocated to, 3 [Source:MGI Symbol;Acc:MGI:1917372]	0	0	1.18457	0	0	0.75306	1.83792	0	1.32113	2.5165	1.5562	3.52855	0.322938	1.79338
ENSMUSG00000036067	3.73944	1.90282	2.69497	6.42874	0.0112288	0.305629	2	27021363	27027998	-1	Slc2a6	solute carrier family 2 (facilitated glucose transporter), member 6 [Source:MGI Symbol;Acc:MGI:2443286]	8.38884	8.78624	6.51512	6.82313	4.77425	3.01224	3.0632	2.65469	2.20188	6.92038	3.11241	2.35237	6.38331	3.38415
ENSMUSG00000039323	-75.6138	-6.24058	0.63638	6.40803	0.0113605	0.308557	1	72824503	72852474	1	Igfbp2	insulin-like growth factor binding protein 2 [Source:MGI Symbol;Acc:MGI:96437]	0	0	0	0	0	0	1.22528	0.663671	0.440375	0	1.5562	0	0	0.647589
ENSMUSG00000100636	51.7227	5.69273	0.725613	6.40557	0.0113763	0.308557	1	119897461	119898124	1	Gm3551	predicted gene 3551 [Source:MGI Symbol;Acc:MGI:3781728]	1.29059	0	0	1.70578	1.59142	1.50612	0	0	0	0	0	0.588091	1.01565	0.0980152
ENSMUSG00000063663	7.5514	2.91674	2.00241	6.40009	0.0114115	0.30897	X	108737016	108834372	-1	Brwd3	bromodomain and WD repeat domain containing 3 [Source:MGI Symbol;Acc:MGI:3029414]	5.16237	3.5145	1.18457	5.11735	1.59142	6.02448	1.22528	1.99101	3.523	0.629126	0.778102	0.588091	3.76578	1.45577
ENSMUSG00000070583	-13.3677	-3.74068	0.974581	6.38962	0.011479	0.310253	4	147868979	147870358	1	Fv1	Friend virus susceptibility 1 [Source:MGI Symbol;Acc:MGI:95595]	0.645296	0.585749	0.592284	0	0	0	1.83792	0.663671	1.7615	1.88738	1.5562	0	0.303888	1.28445
ENSMUSG00000078087	449.082	8.81084	1.10502	6.38063	0.0115372	0.310742	7	56014016	56014414	1	Rps12l1	ribosomal protein S12-like 1 [Source:MGI Symbol;Acc:MGI:3783241]	6.45296	0	0	3.41157	0	0	0	0	0	0	0	0	1.64409	0
ENSMUSG00000101210	1.78154	0.833127	5.59217	6.38206	0.011528	0.310742	6	86494649	86497804	1	Gm28720	predicted gene 28720 [Source:MGI Symbol;Acc:MGI:5579426]	50.3331	50.9602	65.7435	63.114	67.37	30.1224	42.8848	37.8293	52.4047	22.0194	43.5737	43.5188	54.6072	40.3718
ENSMUSG00000001288	-2.52061	-1.33377	3.88288	6.3593	0.0116767	0.313952	15	102234938	102257517	-1	Rarg	retinoic acid receptor, gamma [Source:MGI Symbol;Acc:MGI:97858]	15.4871	11.1292	7.69969	14.2149	12.2009	6.02448	22.6677	20.5738	10.1286	20.132	14.7839	19.407	11.126	17.9489
ENSMUSG00000060559	22.513	4.49269	0.956735	6.354	0.0117117	0.314346	8	47413129	47415359	1	Gm10083	predicted gene 10083 [Source:MGI Symbol;Acc:MGI:3642418]	3.22648	0.585749	0.592284	2.27438	0.530473	0	0	0	0	0.629126	0.778102	1.17618	1.20156	0.430568
ENSMUSG00000079478	-13.6746	-3.77343	2.82425	6.34981	0.0117394	0.314493	19	5728088	5731732	-1	Sssca1	Sjogren's syndrome/scleroderma autoantigen 1 homolog (human) [Source:MGI Symbol;Acc:MGI:1913482]	0.645296	5.27174	0	1.70578	0	3.01224	0	0	4.40375	22.0194	19.4525	6.469	1.77251	8.72412
ENSMUSG00000044617	-3.05357	-1.6105	3.14961	6.34702	0.0117579	0.314493	10	127739538	127747335	1	Zbtb39	zinc finger and BTB domain containing 39 [Source:MGI Symbol;Acc:MGI:2443316]	4.51707	4.686	5.33056	4.54876	10.6095	1.50612	4.28848	5.97304	9.24788	15.7281	8.55912	10.5856	5.19966	9.06372
ENSMUSG00000024254	12.6013	3.6555	1.66236	6.33474	0.0118396	0.316131	17	84676302	84700333	1	Abcg8	ATP-binding cassette, sub-family G (WHITE), member 8 [Source:MGI Symbol;Acc:MGI:1914720]	5.16237	1.1715	5.33056	2.84297	1.59142	5.27142	1.83792	0	0	0.629126	0.778102	2.94046	3.5617	1.03093
ENSMUSG00000104924	3.94041	1.97835	2.35736	6.3254	0.0119021	0.316705		57617844	57617998	1	RP24-189M4.2	5	5.16237	5.85749	9.47654	6.82313	4.24378	3.7653	4.28848	7.30038	4.84413	2.5165	1.5562	0.588091	5.8881	3.51563
ENSMUSG00000031555	11.0142	3.46129	1.29874	6.32813	0.0118838	0.316705	8	24949611	25016922	-1	Adam9	a disintegrin and metallopeptidase domain 9 (meltrin gamma) [Source:MGI Symbol;Acc:MGI:105376]	1.93589	3.5145	1.18457	2.27438	1.06095	0.75306	0	0	1.32113	0.629126	0.778102	0	1.78722	0.454726
ENSMUSG00000036019	99.1259	6.63119	0.585337	6.32128	0.0119297	0.316897	10	105187663	105574451	-1	Tmtc2	transmembrane and tetratricopeptide repeat containing 2 [Source:MGI Symbol;Acc:MGI:1914057]	0	1.1715	0.592284	2.84297	0	0	0	0	0	0	0	0	0.767793	0
ENSMUSG00000062758	-28.3187	-4.82369	1.4852	6.31656	0.0119615	0.317196	7	131614188	131614988	-1	Gm16477	predicted pseudogene 16477 [Source:MGI Symbol;Acc:MGI:3646779]	0	1.1715	0	1.13719	0	0	1.22528	4.6457	0	6.92038	0.778102	1.76427	0.384781	2.55562
ENSMUSG00000024985	-2.95426	-1.5628	2.93132	6.30382	0.0120478	0.317848	19	55741810	55933654	1	Tcf7l2	transcription factor 7 like 2, T cell specific, HMG box [Source:MGI Symbol;Acc:MGI:1202879]	5.80766	6.44324	2.36914	4.54876	4.24378	4.51836	7.96433	3.98203	9.68826	13.2116	7.00291	5.29282	4.65516	7.857
ENSMUSG00000027637	1.84574	0.884199	5.10615	6.30646	0.0120299	0.317848	2	156863128	156873563	1	1110008F13Rik	RIKEN cDNA 1110008F13 gene [Source:MGI Symbol;Acc:MGI:1914638]	29.0383	44.517	31.9833	27.8611	34.4807	51.9611	34.9205	25.8832	18.9361	30.8272	30.346	20.5832	36.6403	26.916
ENSMUSG00000026156	-1.5198	-0.603882	9.24309	6.30969	0.012008	0.317848	1	23761753	23849158	1	B3gat2	beta-1,3-glucuronyltransferase 2 (glucuronosyltransferase S) [Source:MGI Symbol;Acc:MGI:2389490]	493.006	517.217	481.527	623.18	562.832	506.809	534.835	582.703	560.598	863.789	753.98	673.953	530.762	661.643
ENSMUSG00000096768	-2.54475	-1.34752	7.17803	6.27293	0.0122596	0.318176	Y	90784738	90816464	1	Erdr1	erythroid differentiation regulator 1 [Source:MGI Symbol;Acc:MGI:2384747]	47.7519	81.4192	142.148	62.5454	72.6748	126.514	162.35	136.053	119.342	180.559	138.502	112.325	88.8422	141.522
ENSMUSG00000092274	-2.19142	-1.13187	4.74262	6.26092	0.012343	0.318176	19	5824708	5845478	-1	Neat1	nuclear paraspeckle assembly transcript 1 (non-protein coding) [Source:MGI Symbol;Acc:MGI:1914211]	21.9401	22.2585	13.6225	22.7438	26.5236	18.0734	29.4068	25.8832	55.4873	25.7941	35.7927	16.4666	20.8603	31.4718
ENSMUSG00000044285	-8.81938	-3.14068	2.60749	6.27366	0.0122546	0.318176	14	46084126	46084815	1	Gm1821	predicted gene 1821 [Source:MGI Symbol;Acc:MGI:3037679]	3.87177	0	3.5537	0	1.59142	3.7653	6.12641	3.98203	3.08263	7.54951	3.89051	15.2904	2.13037	6.65358
ENSMUSG00000089707	2.39725	1.26138	4.30476	6.26141	0.0123396	0.318176	14	103692983	103699442	-1	Slain1os	SLAIN motif family, member 1, opposite strand [Source:MGI Symbol;Acc:MGI:1918148]	21.2948	21.087	24.8759	18.7636	24.9322	22.5918	16.5413	15.9281	12.3305	13.2116	11.6715	16.4666	22.2575	14.3583
ENSMUSG00000020649	-23.1152	-4.53077	1.35648	6.28551	0.0121729	0.318176	12	24708241	24714146	1	Rrm2	ribonucleotide reductase M2 [Source:MGI Symbol;Acc:MGI:98181]	0	0.585749	1.18457	0.568595	0	0	0	0	3.523	5.66213	3.11241	0.588091	0.389819	2.14761
ENSMUSG00000021200	-4.86607	-2.28276	2.70877	6.2785	0.0122212	0.318176	12	103321142	103356001	-1	Asb2	ankyrin repeat and SOCS box-containing 2 [Source:MGI Symbol;Acc:MGI:1929743]	1.29059	4.686	1.18457	4.54876	3.18284	1.50612	3.67584	6.63671	9.68826	6.29126	5.44671	5.29282	2.73314	6.17193
ENSMUSG00000069744	-4.95824	-2.30983	2.10113	6.26015	0.0123484	0.318176	11	97703399	97713500	1	Psmb3	proteasome (prosome, macropain) subunit, beta type 3 [Source:MGI Symbol;Acc:MGI:1347014]	3.22648	2.343	1.77685	0.568595	0.530473	4.51836	5.51377	4.6457	3.523	5.033	0.778102	4.70473	2.16063	4.03305
ENSMUSG00000032126	-18.0403	-4.17315	1.7868	6.27564	0.0122409	0.318176	9	44336350	44344228	-1	Hmbs	hydroxymethylbilane synthase [Source:MGI Symbol;Acc:MGI:96112]	0	0.585749	0.592284	5.68595	0	0	1.22528	0.663671	3.08263	8.17863	10.1153	0.588091	1.144	3.9756
ENSMUSG00000032519	-43.4704	-5.44196	0.832822	6.2826	0.0121929	0.318176	9	120110374	120124504	1	Slc25a38	solute carrier family 25, member 38 [Source:MGI Symbol;Acc:MGI:2384782]	0	0	0	0.568595	0	0	0.612641	0.663671	0.440375	1.88738	1.5562	0.588091	0.0947658	0.95806
ENSMUSG00000066721	-5.11406	-2.35447	2.24209	6.26571	0.0123097	0.318176	7	24583838	24587641	-1	Zfp575	zinc finger protein 575 [Source:MGI Symbol;Acc:MGI:2141921]	2.58118	2.92875	0	1.70578	0.530473	6.77754	2.45056	1.32734	4.40375	5.033	7.00291	5.29282	2.42062	4.25173
ENSMUSG00000084984	-14.6692	-3.87472	1.45922	6.28683	0.0121638	0.318176	7	113530489	113564987	-1	Far1os	fatty acyl CoA reductase 1, opposite strand [Source:MGI Symbol;Acc:MGI:1916545]	0	0.585749	0	1.13719	0.530473	0	3.0632	1.99101	1.7615	0.629126	2.3343	0.588091	0.375569	1.72787
ENSMUSG00000097527	-24.0453	-4.58768	0.731016	6.28048	0.0122075	0.318176	7	67204082	67222458	-1	1700112J16Rik	RIKEN cDNA 1700112J16 gene [Source:MGI Symbol;Acc:MGI:1923878]	0	0	0	0	0	1.50612	0.612641	1.99101	0.440375	1.25825	0.778102	0.588091	0.25102	0.944746
ENSMUSG00000080993	6.72231	2.74896	1.89143	6.27595	0.0122388	0.318176	4	123902422	123902965	1	Gm12903	predicted gene 12903 [Source:MGI Symbol;Acc:MGI:3650402]	2.58118	2.92875	4.73827	3.98016	2.65236	0	1.22528	1.32734	0	2.5165	0.778102	0.588091	2.81345	1.07255
ENSMUSG00000103473	4.3951	2.1359	2.78054	6.26657	0.0123037	0.318176	3	61358549	61361897	-1	Gm37696	predicted gene, 37696 [Source:MGI Symbol;Acc:MGI:5610924]	5.16237	5.85749	5.33056	6.25454	5.8352	15.8143	0.612641	5.97304	1.7615	5.66213	0.778102	5.88091	7.37573	3.44472
ENSMUSG00000030522	-8.7123	-3.12305	1.21779	6.24721	0.0124389	0.319933	7	64287670	64340806	1	Mtmr10	myotubularin related protein 10 [Source:MGI Symbol;Acc:MGI:2142292]	0.645296	0.585749	0	2.27438	0.530473	0	1.83792	2.65469	2.64225	1.25825	2.3343	1.76427	0.672649	2.08195
ENSMUSG00000088354	-20.9398	-4.38818	1.14305	6.2445	0.0124579	0.319933	7	24336340	24336465	-1	Gm27592	predicted gene, 27592 [Source:MGI Symbol;Acc:MGI:5530974]	0	1.1715	0	0	0.530473	1.50612	1.83792	3.31836	0.880751	1.88738	0.778102	4.70473	0.534682	2.23454
ENSMUSG00000038217	-95.0613	-6.57079	0.56332	6.23125	0.0125515	0.321269	11	75461715	75470899	1	Tlcd2	TLC domain containing 2 [Source:MGI Symbol;Acc:MGI:1917141]	0	0	0	0	0	0	2.45056	0	0.440375	0	1.5562	0	0	0.74119
ENSMUSG00000036840	2.27365	1.18501	4.59556	6.23354	0.0125353	0.321269	8	86723940	86746006	-1	Siah1a	seven in absentia 1A [Source:MGI Symbol;Acc:MGI:108064]	31.6195	29.8732	34.3525	22.1752	26.5236	25.604	11.6402	18.5828	18.4958	20.132	14.0058	29.9927	28.358	18.8082
ENSMUSG00000078122	-38.4658	-5.2655	0.857315	6.21425	0.0126726	0.322235	X	96239926	96243636	1	F630028O10Rik	RIKEN cDNA F630028O10 gene [Source:MGI Symbol;Acc:MGI:3641813]	0	0.585749	0	0	0	0	0	0.663671	0.880751	2.5165	1.5562	0	0.0976249	0.936188
ENSMUSG00000102428	-23.1216	-4.53117	1.31406	6.2165	0.0126565	0.322235	18	37765580	37841873	1	Pcdhga12	protocadherin gamma subfamily A, 12 [Source:MGI Symbol;Acc:MGI:1935229]	0	0	0	0.568595	3.18284	0	0	1.99101	1.7615	1.25825	1.5562	2.35237	0.625238	1.48656
ENSMUSG00000022436	2.07099	1.05032	4.81064	6.21964	0.0126341	0.322235	15	78899667	78919517	1	Sh3bp1	SH3-domain binding protein 1 [Source:MGI Symbol;Acc:MGI:104603]	30.9742	27.5302	32.5756	27.8611	30.7674	41.4183	31.8573	29.8652	17.1746	17.6155	21.7868	17.0546	31.8545	22.559
ENSMUSG00000039105	-2.48479	-1.31313	3.73828	6.22226	0.0126154	0.322235	4	63544772	63550750	1	Atp6v1g1	ATPase, H+ transporting, lysosomal V1 subunit G1 [Source:MGI Symbol;Acc:MGI:1913540]	3.87177	8.20049	11.2534	7.39173	11.1399	9.03672	14.7034	10.6187	16.2939	10.066	10.8934	15.8785	8.48234	13.0757
ENSMUSG00000097271	-91.3503	-6.51334	0.613203	6.20947	0.0127069	0.322575	5	33629925	33632092	1	Gm9903	predicted gene 9903 [Source:MGI Symbol;Acc:MGI:3646113]	0	0	0	0	0	0	2.45056	0.663671	0	1.25825	0	0	0	0.728748
ENSMUSG00000003233	7.02736	2.81298	1.99833	6.20158	0.0127636	0.322661	16	20516982	20532520	1	Dvl3	dishevelled 3, dsh homolog (Drosophila) [Source:MGI Symbol;Acc:MGI:108100]	3.22648	2.92875	4.14599	4.54876	2.12189	6.02448	1.83792	0	3.08263	2.5165	0	0.588091	3.83272	1.33752
ENSMUSG00000022438	-16.7464	-4.06578	1.26203	6.19865	0.0127848	0.322661	15	84232043	84315688	1	Parvb	parvin, beta [Source:MGI Symbol;Acc:MGI:2153063]	0	0.585749	0.592284	1.70578	0	0	1.22528	0.663671	3.08263	3.14563	1.5562	1.76427	0.480636	1.90628
ENSMUSG00000071359	-18.9429	-4.24358	1.42674	6.20423	0.0127446	0.322661	10	22703879	22731938	-1	Tbpl1	TATA box binding protein-like 1 [Source:MGI Symbol;Acc:MGI:1339946]	0	0	1.18457	2.84297	2.12189	0	2.45056	0	2.20188	2.5165	2.3343	0.588091	1.02491	1.68189
ENSMUSG00000095159	70.2464	6.13435	0.637657	6.19699	0.0127968	0.322661	5	7179365	7180700	1	Tubb4b-ps1	tubulin, beta 4B class IVB, pseudogene 1 [Source:MGI Symbol;Acc:MGI:3642800]	1.29059	0	1.18457	0	1.06095	0	0	0	0	0	0	0	0.589351	0
ENSMUSG00000026669	78.2842	6.29065	0.536027	6.19452	0.0128146	0.322661	2	4989714	5012791	-1	Mcm10	minichromosome maintenance deficient 10 (S. cerevisiae) [Source:MGI Symbol;Acc:MGI:1917274]	1.93589	0	0.592284	1.13719	0	0	0	0	0	0	0	0	0.610893	0
ENSMUSG00000025860	-5.57012	-2.47771	2.2481	6.16471	0.0130324	0.327611	X	42059679	42109656	1	Xiap	X-linked inhibitor of apoptosis [Source:MGI Symbol;Acc:MGI:107572]	1.29059	1.75725	0.592284	1.70578	6.36567	0.75306	4.28848	3.31836	11.0094	1.88738	3.89051	4.70473	2.07744	4.84981
ENSMUSG00000053950	-12.4772	-3.64122	1.48818	6.15295	0.0131193	0.328291	18	80126311	80151482	-1	Adnp2	ADNP homeobox 2 [Source:MGI Symbol;Acc:MGI:2448562]	1.93589	0.585749	0	0.568595	0.530473	0	2.45056	0	5.2845	0.629126	3.89051	1.17618	0.603451	2.23848
ENSMUSG00000039414	36.0468	5.1718	0.842515	6.1424	0.0131978	0.328291	17	78752906	78835381	-1	Heatr5b	HEAT repeat containing 5B [Source:MGI Symbol;Acc:MGI:2444098]	0.645296	1.1715	0	0.568595	1.06095	1.50612	0	0.663671	0	0	0	0	0.825409	0.110612
ENSMUSG00000044352	-23.9793	-4.58372	1.47666	6.15574	0.0130987	0.328291	11	53476573	53480274	-1	Sowaha	sosondowah ankyrin repeat domain family member A [Source:MGI Symbol;Acc:MGI:2687280]	0	0.585749	0	1.70578	0	0	0	0.663671	1.7615	6.92038	5.44671	1.76427	0.381922	2.75942
ENSMUSG00000049680	6.77756	2.76077	1.87615	6.1297	0.013293	0.328291	11	5713417	5762376	-1	Urgcp	upregulator of cell proliferation [Source:MGI Symbol;Acc:MGI:1919296]	5.80766	2.343	3.5537	3.41157	3.71331	2.25918	5.51377	3.98203	1.7615	0	0.778102	0.588091	3.51474	2.10391
ENSMUSG00000032489	2.8049	1.48795	3.86743	6.11861	0.0133766	0.328291	9	110476958	110525179	1	Kif9	kinesin family member 9 [Source:MGI Symbol;Acc:MGI:1098237]	24.5212	8.20049	22.5068	17.0578	14.8532	10.5428	20.8298	18.5828	9.24788	6.29126	8.55912	2.94046	16.2804	11.0752
ENSMUSG00000035004	-2.18114	-1.12508	4.09182	6.14578	0.0131726	0.328291	7	121064067	121074530	-1	Igsf6	immunoglobulin superfamily, member 6 [Source:MGI Symbol;Acc:MGI:1891393]	7.74355	10.5435	17.1762	19.3322	19.6275	7.5306	18.9919	20.5738	23.3399	18.2446	18.6744	14.1142	13.6589	18.9898
ENSMUSG00000029366	-12.7346	-3.67068	1.30967	6.12606	0.0133203	0.328291	5	88764996	88783281	1	Dck	deoxycytidine kinase [Source:MGI Symbol;Acc:MGI:102726]	0	0	0	1.13719	1.06095	0.75306	1.22528	1.32734	2.20188	2.5165	1.5562	1.17618	0.491866	1.66723
ENSMUSG00000029617	-2.06796	-1.04821	4.94833	6.14428	0.0131838	0.328291	5	143987909	144014877	-1	Ccz1	CCZ1 vacuolar protein trafficking and biogenesis associated [Source:MGI Symbol;Acc:MGI:2141070]	17.423	28.116	15.9917	23.3124	25.9932	33.8877	31.8573	35.8383	30.3859	32.7145	28.0117	48.2235	24.1206	34.5052
ENSMUSG00000067058	45.2049	5.49841	0.879018	6.12482	0.0133297	0.328291	5	105797321	105797713	-1	Rps15a-ps5	ribosomal protein S15A, pseudogene 5 [Source:MGI Symbol;Acc:MGI:3642245]	1.29059	0.585749	0	0.568595	3.18284	2.25918	0	0	0	0	1.5562	0	1.31449	0.259367
ENSMUSG00000086769	-2.46057	-1.29899	3.64208	6.12738	0.0133104	0.328291	5	24366192	24383614	-1	Gm15587	predicted gene 15587 [Source:MGI Symbol;Acc:MGI:3783035]	7.09825	8.20049	10.0688	14.2149	8.48756	2.25918	11.0275	9.95507	13.2113	18.2446	11.6715	12.3499	8.3882	12.7433
ENSMUSG00000028243	-35.3296	-5.1428	0.994546	6.12987	0.0132917	0.328291	4	6191098	6221688	1	Ubxn2b	UBX domain protein 2B [Source:MGI Symbol;Acc:MGI:1915303]	0	0	0	0.568595	0.530473	0	0	0	1.7615	1.25825	2.3343	1.17618	0.183178	1.08837
ENSMUSG00000028608	3.86602	1.95085	2.19287	6.12183	0.0133522	0.328291	4	107889813	107899384	1	0610037L13Rik	RIKEN cDNA 0610037L13 gene [Source:MGI Symbol;Acc:MGI:1921348]	5.80766	4.686	3.5537	5.11735	4.24378	3.7653	1.83792	0.663671	2.64225	3.77475	0.778102	3.52855	4.52897	2.20421
ENSMUSG00000047155	1.67148	0.741124	6.61088	6.15005	0.0131408	0.328291	4	115106323	115134281	-1	Cyp4x1	cytochrome P450, family 4, subfamily x, polypeptide 1 [Source:MGI Symbol;Acc:MGI:1932403]	98.7302	100.749	138.002	110.876	99.1984	99.4039	90.0582	82.2952	76.1849	83.0446	70.8072	95.8589	107.827	83.0415
ENSMUSG00000095788	74.3756	6.21676	0.635115	6.12755	0.0133091	0.328291	3	15371653	15426520	-1	Sirpb1a	signal-regulatory protein beta 1A [Source:MGI Symbol;Acc:MGI:2444824]	0	1.75725	1.18457	0	0.530473	0	0	0	0	0	0	0	0.578715	0
ENSMUSG00000038174	1.88541	0.914875	4.94921	6.11843	0.013378	0.328291	1	58522806	58586323	-1	Fam126b	family with sequence similarity 126, member B [Source:MGI Symbol;Acc:MGI:1098784]	32.2648	29.2875	39.0907	46.6248	42.9683	22.5918	33.6952	25.8832	24.2206	23.2776	20.2306	25.2879	35.4713	25.4325
ENSMUSG00000054412	-2.50788	-1.32647	3.54392	6.10947	0.0134459	0.329436	1	135584773	135599948	1	Gm4793	predicted gene 4793 [Source:MGI Symbol;Acc:MGI:3646955]	12.9059	4.10025	6.51512	6.82313	11.6704	6.77754	12.2528	14.6008	14.9728	9.43688	10.8934	15.2904	8.13206	12.9078
ENSMUSG00000103502	-4.32955	-2.11422	2.08179	6.10394	0.0134881	0.329947	3	62337524	62340532	-1	9330121J05Rik	RIKEN cDNA 9330121J05 gene [Source:MGI Symbol;Acc:MGI:3704218]	4.51707	0	2.36914	1.70578	3.71331	1.50612	4.28848	5.97304	3.96338	4.40388	3.11241	7.0571	2.3019	4.79971
ENSMUSG00000024087	-5.81343	-2.53939	1.91893	6.10019	0.0135167	0.330125	17	79706953	79715041	-1	Cyp1b1	cytochrome P450, family 1, subfamily b, polypeptide 1 [Source:MGI Symbol;Acc:MGI:88590]	1.29059	2.343	0.592284	2.84297	1.59142	0	3.67584	1.32734	4.40375	6.29126	3.11241	2.94046	1.44338	3.62518
ENSMUSG00000048732	-106.482	-6.73447	0.719491	6.09166	0.0135821	0.330676	11	100462614	100472741	-1	Klhl11	kelch-like 11 [Source:MGI Symbol;Acc:MGI:2388648]	0	0	0	0	0	0	0	0	3.523	0	0	1.17618	0	0.783198
ENSMUSG00000019960	8.19754	3.03519	1.4814	6.09311	0.013571	0.330676	10	99263231	99267488	1	Dusp6	dual specificity phosphatase 6 [Source:MGI Symbol;Acc:MGI:1914853]	3.87177	1.75725	1.77685	3.41157	2.65236	0.75306	1.22528	0	0.440375	1.25825	0.778102	1.17618	2.37048	0.813032
ENSMUSG00000090257	-1.79097	-0.840744	7.53309	6.07912	0.0136789	0.330948	16	25956475	25960342	1	Gm4524	predicted gene 4524 [Source:MGI Symbol;Acc:MGI:3782709]	120.67	147.609	136.818	186.499	169.751	85.8488	156.836	154.635	198.169	220.194	204.641	189.953	141.199	187.405
ENSMUSG00000020936	-2.13713	-1.09568	4.13911	6.0872	0.0136165	0.330948	11	103028190	103068912	1	Nmt1	N-myristoyltransferase 1 [Source:MGI Symbol;Acc:MGI:102579]	12.2606	19.3297	7.69969	13.6463	10.6095	15.0612	21.4424	11.9461	17.1746	23.2776	14.0058	25.2879	13.1012	18.8558
ENSMUSG00000020211	1.60982	0.686901	5.66882	6.07962	0.013675	0.330948	10	80798198	80804924	1	Sf3a2	splicing factor 3a, subunit 2 [Source:MGI Symbol;Acc:MGI:104912]	70.9825	44.517	56.267	57.9966	58.352	43.6775	47.786	49.1117	43.1568	39.6349	45.908	37.6378	55.2988	43.8725
ENSMUSG00000042759	-2.40735	-1.26745	3.82868	6.08048	0.0136684	0.330948	7	126584942	126589112	1	Apobr	apolipoprotein B receptor [Source:MGI Symbol;Acc:MGI:2176230]	12.2606	14.058	5.33056	6.25454	9.01804	10.5428	12.8655	9.2914	13.2113	9.43688	17.8963	24.6998	9.57743	14.5669
ENSMUSG00000108234	-2.86519	-1.51863	3.08816	6.07015	0.0137485	0.331894		145304310	145305183	1	RP24-359O2.8	6	3.87177	4.10025	3.5537	6.82313	6.36567	6.02448	8.57697	11.9461	6.60563	10.066	6.22481	8.82137	5.12317	8.70681
ENSMUSG00000108046	5.72014	2.51605	2.0133	6.06184	0.0138134	0.331894		15811323	15813058	1	RP23-318B18.1	6	3.22648	4.10025	4.14599	4.54876	1.59142	3.01224	0	3.31836	3.08263	1.25825	0.778102	0.588091	3.43752	1.50424
ENSMUSG00000022707	29.1752	4.86667	0.897055	6.06731	0.0137707	0.331894	16	70313949	70569716	1	Gbe1	glucan (1,4-alpha-), branching enzyme 1 [Source:MGI Symbol;Acc:MGI:1921435]	0.645296	1.1715	0.592284	2.84297	0.530473	0	0.612641	0	0.440375	0	0	0	0.963754	0.175503
ENSMUSG00000097310	2.43463	1.2837	3.82207	6.0634	0.0138012	0.331894	14	34759402	34770553	1	A930038B10Rik	RIKEN cDNA A930038B10 gene [Source:MGI Symbol;Acc:MGI:2443813]	21.2948	8.20049	22.5068	25.5868	12.7313	12.802	9.80225	12.6098	12.3305	11.3243	7.78102	10.5856	17.187	10.7389
ENSMUSG00000030879	-24.8531	-4.63535	0.957829	6.05757	0.0138468	0.331894	7	105806658	105811099	-1	Mrpl17	mitochondrial ribosomal protein L17 [Source:MGI Symbol;Acc:MGI:1351608]	0	0	1.18457	0.568595	0.530473	0	0.612641	1.32734	0.880751	2.5165	0.778102	1.17618	0.380606	1.21525
ENSMUSG00000042672	1.77916	0.8312	5.02816	6.06029	0.0138255	0.331894	3	89350219	89365253	-1	Dcst1	DC-STAMP domain containing 1 [Source:MGI Symbol;Acc:MGI:1925022]	30.9742	35.145	37.3139	26.7239	36.6026	44.4305	31.2447	23.8922	24.2206	25.7941	24.8993	27.6403	35.1984	26.2819
ENSMUSG00000073145	2.01274	1.00916	4.65865	6.05062	0.0139014	0.332173	11	11695133	11696439	-1	Gm12000	predicted gene 12000 [Source:MGI Symbol;Acc:MGI:3651524]	35.4913	28.7017	32.5756	21.038	20.158	45.9366	26.9562	35.8383	20.6976	14.4699	21.0087	13.5261	30.6502	22.0828
ENSMUSG00000006219	-46.9873	-5.5542	0.85836	6.05122	0.0138967	0.332173	4	141576062	141606096	-1	Fblim1	filamin binding LIM protein 1 [Source:MGI Symbol;Acc:MGI:1921452]	1.29059	0	0	0	0	0	0	0.663671	2.20188	0.629126	3.89051	0.588091	0.215099	1.32888
ENSMUSG00000034168	1.69318	0.759736	5.03185	6.02433	0.0141099	0.336172	12	86880703	86884814	-1	Irf2bpl	interferon regulatory factor 2 binding protein-like [Source:MGI Symbol;Acc:MGI:2442463]	25.1665	34.5592	41.4599	40.9388	36.6026	33.8877	30.632	30.5289	29.5051	27.0524	27.2336	18.8189	35.4358	27.2952
ENSMUSG00000102797	2.49926	1.3215	3.17878	6.02405	0.0141123	0.336172	9	72972285	72973558	-1	Gm37710	predicted gene, 37710 [Source:MGI Symbol;Acc:MGI:5610938]	10.97	8.78624	7.69969	7.39173	10.079	9.78978	3.67584	5.97304	6.60563	5.033	9.33722	4.11664	9.11941	5.79023
ENSMUSG00000082829	-5.77523	-2.52988	1.87012	6.01404	0.0141925	0.337563	6	149072704	149073638	1	Gm15780	predicted gene 15780 [Source:MGI Symbol;Acc:MGI:3783222]	4.51707	1.75725	0.592284	0.568595	0.530473	2.25918	2.45056	3.31836	4.84413	5.033	1.5562	1.76427	1.70414	3.16109
ENSMUSG00000086220	2.18415	1.12707	3.9403	6.00856	0.0142367	0.338094	5	136274996	136417894	1	Gm16599	predicted gene, 16599 [Source:MGI Symbol;Acc:MGI:4439523]	10.97	18.1582	21.3222	14.2149	16.9751	18.0734	10.4149	11.9461	14.092	7.54951	7.78102	14.7023	16.619	11.081
ENSMUSG00000081995	-55.2726	-5.78849	1.0117	6.00211	0.0142888	0.33881	11	107330708	107331058	1	Gm11719	predicted gene 11719 [Source:MGI Symbol;Acc:MGI:3649217]	0	0	0	0	0	1.50612	3.0632	0	2.20188	0	3.11241	0.588091	0.25102	1.49426
ENSMUSG00000038418	-12.1074	-3.59782	1.34339	5.98723	0.0144098	0.341157	18	34859823	34864984	1	Egr1	early growth response 1 [Source:MGI Symbol;Acc:MGI:95295]	0	0.585749	1.18457	0.568595	0.530473	0.75306	0	1.99101	3.08263	1.88738	5.44671	1.17618	0.603741	2.26399
ENSMUSG00000042903	1.79468	0.84373	6.55849	5.96826	0.0145657	0.341707	X	101254528	101260873	1	Foxo4	forkhead box O4 [Source:MGI Symbol;Acc:MGI:1891915]	106.474	74.3902	132.079	107.464	96.0156	126.514	104.762	90.2593	65.1756	75.4951	53.689	90.5661	107.156	79.9911
ENSMUSG00000041238	-5.64915	-2.49803	1.86208	5.97075	0.0145451	0.341707	18	11633276	11743207	1	Rbbp8	retinoblastoma binding protein 8 [Source:MGI Symbol;Acc:MGI:2442995]	1.29059	1.1715	1.18457	1.70578	2.12189	0.75306	3.67584	3.31836	5.2845	1.88738	3.89051	2.35237	1.37123	3.40149
ENSMUSG00000000957	-6.51603	-2.70399	1.72641	5.96865	0.0145624	0.341707	14	54431612	54441265	1	Mmp14	matrix metallopeptidase 14 (membrane-inserted) [Source:MGI Symbol;Acc:MGI:101900]	1.29059	1.75725	2.36914	0	1.59142	0.75306	4.90113	1.32734	2.64225	1.25825	7.00291	4.11664	1.29358	3.54142
ENSMUSG00000093938	27.973	4.80596	1.73758	5.9723	0.0145323	0.341707	11	79515056	79523762	-1	Evi2b	ecotropic viral integration site 2b [Source:MGI Symbol;Acc:MGI:1890682]	0	0	3.5537	1.70578	2.65236	4.51836	0	2.65469	2.64225	0	0	0	2.0717	0.882823
ENSMUSG00000036086	3.28001	1.7137	2.83671	5.97479	0.0145118	0.341707	1	127954184	128103047	-1	Zranb3	zinc finger, RAN-binding domain containing 3 [Source:MGI Symbol;Acc:MGI:1918362]	12.9059	5.27174	5.92284	3.98016	7.95709	9.78978	3.67584	5.30937	3.08263	3.77475	7.00291	2.35237	7.63792	4.19965
ENSMUSG00000103089	-1.78997	-0.839938	5.93106	5.97851	0.0144813	0.341707	1	193259616	193261837	-1	Gm38118	predicted gene, 38118 [Source:MGI Symbol;Acc:MGI:5611346]	49.0425	60.9179	43.829	43.7818	48.8035	74.5529	51.4618	53.7574	68.2582	77.3824	80.9226	99.3874	53.4879	71.8616
ENSMUSG00000029106	-2.98329	-1.5769	3.2361	5.96259	0.0146125	0.341779	5	34573664	34632308	1	Add1	adducin 1 (alpha) [Source:MGI Symbol;Acc:MGI:87918]	5.80766	4.686	7.69969	9.66611	6.89614	4.51836	5.51377	9.2914	14.5324	5.66213	17.8963	13.5261	6.54566	11.0704
ENSMUSG00000027447	-2.88958	-1.53086	3.26233	5.96176	0.0146194	0.341779	2	148871722	148875692	-1	Cst3	cystatin C [Source:MGI Symbol;Acc:MGI:102519]	3.87177	6.44324	4.14599	6.25454	5.8352	3.7653	4.90113	9.2914	7.92676	12.5825	9.33722	8.82137	5.05267	8.81006
ENSMUSG00000026602	11.7539	3.55506	1.20122	5.95988	0.0146351	0.341779	1	156310727	156328035	1	Nphs2	nephrosis 2, podocin [Source:MGI Symbol;Acc:MGI:2157018]	3.22648	2.343	2.36914	1.13719	0.530473	0	1.22528	0	0.880751	0	0	0.588091	1.60105	0.449021
ENSMUSG00000103341	6.14588	2.61962	1.63405	5.95069	0.0147115	0.343046	8	85432686	85433323	1	1700051O22Rik	RIKEN cDNA 1700051O22 Gene [Source:MGI Symbol;Acc:MGI:3704315]	5.16237	2.92875	4.14599	3.98016	1.06095	2.25918	1.22528	0.663671	2.20188	1.25825	1.5562	0.588091	3.25623	1.2489
ENSMUSG00000024533	-26.8541	-4.74707	0.917248	5.93159	0.0148718	0.343674	18	67488209	67552777	-1	Spire1	spire homolog 1 (Drosophila) [Source:MGI Symbol;Acc:MGI:1915416]	0	0	0	0.568595	0.530473	0	0	1.32734	1.32113	1.25825	0.778102	0.588091	0.183178	0.878819
ENSMUSG00000028962	-1.77809	-0.83033	5.08288	5.93684	0.0148276	0.343674	5	24423837	24440950	1	Slc4a2	solute carrier family 4 (anion exchanger), member 2 [Source:MGI Symbol;Acc:MGI:109351]	27.1024	39.2452	16.584	22.1752	27.0541	30.1224	24.5056	30.5289	30.8263	39.6349	37.3489	54.6925	27.0472	36.2562
ENSMUSG00000028737	-23.1494	-4.53291	0.918488	5.9348	0.0148448	0.343674	4	139622866	139649690	1	Aldh4a1	aldehyde dehydrogenase 4 family, member A1 [Source:MGI Symbol;Acc:MGI:2443883]	1.29059	0.585749	0	0	0	0	0.612641	1.99101	1.32113	0.629126	0.778102	1.17618	0.312723	1.0847
ENSMUSG00000028813	32.7712	5.03436	0.75301	5.93738	0.014823	0.343674	4	127927592	127970951	-1	CK137956	cDNA sequence CK137956 [Source:MGI Symbol;Acc:MGI:3616080]	1.93589	0	0.592284	1.13719	0	1.50612	0	0	0	0	0.778102	0	0.861913	0.129684
ENSMUSG00000029066	10.01	3.32337	1.34735	5.94202	0.014784	0.343674	4	155802878	155809975	1	Mrpl20	mitochondrial ribosomal protein L20 [Source:MGI Symbol;Acc:MGI:2137221]	1.93589	1.1715	1.77685	1.70578	0.530473	8.28366	1.22528	0.663671	0.880751	0.629126	0.778102	0	2.56736	0.696155
ENSMUSG00000087352	-2.19041	-1.1312	4.17388	5.93314	0.0148587	0.343674	4	132532687	132533601	1	Gm12999	predicted gene 12999 [Source:MGI Symbol;Acc:MGI:3651167]	12.9059	9.37199	13.6225	18.7636	14.3228	12.802	15.316	8.62773	19.8169	31.4563	24.1212	24.1117	13.6315	20.575
ENSMUSG00000096464	-72.6395	-6.18268	0.561261	5.92408	0.0149353	0.344627	12	113588267	113588702	-1	Ighv2-2	immunoglobulin heavy variable 2-2 [Source:MGI Symbol;Acc:MGI:4439894]	0	0	0	0	0	0	1.22528	0	0.880751	0	1.5562	0	0	0.610373
ENSMUSG00000029287	-18.2107	-4.18671	1.1021	5.91263	0.0150327	0.346244	5	107106570	107289629	-1	Tgfbr3	transforming growth factor, beta receptor III [Source:MGI Symbol;Acc:MGI:104637]	0.645296	1.75725	0	0	0	0.75306	1.83792	0	1.32113	1.88738	1.5562	0.588091	0.525934	1.19845
ENSMUSG00000103995	1.72905	0.789977	6.95646	5.90797	0.0150726	0.346244	4	44702800	44705110	1	5730488B01Rik	RIKEN cDNA 5730488B01 gene [Source:MGI Symbol;Acc:MGI:1917852]	152.29	111.292	167.616	168.304	120.948	134.798	132.943	128.089	91.1577	82.4155	97.2627	119.383	142.541	108.542
ENSMUSG00000005674	-38.9251	-5.28263	1.05129	5.90913	0.0150626	0.346244	1	171216011	171222514	-1	Tomm40l	translocase of outer mitochondrial membrane 40 homolog-like (yeast) [Source:MGI Symbol;Acc:MGI:3589112]	0	0	0	0	1.06095	0	0.612641	0.663671	1.32113	3.14563	0.778102	0	0.176824	1.08686
ENSMUSG00000108263	-8.70502	-3.12185	1.39129	5.89582	0.0151768	0.347185		134245671	134246366	-1	RP23-110A19.3	6	0	0	1.18457	1.13719	1.59142	1.50612	1.22528	3.31836	1.32113	3.77475	4.66861	1.17618	0.903216	2.58072
ENSMUSG00000048154	-1.82844	-0.870612	4.78997	5.89535	0.0151809	0.347185	15	98831669	98871204	-1	Kmt2d	lysine (K)-specific methyltransferase 2D [Source:MGI Symbol;Acc:MGI:2682319]	31.6195	31.0447	24.2836	17.6264	13.7923	25.604	32.47	27.8742	43.5972	24.5359	35.7927	25.876	23.9951	31.691
ENSMUSG00000029283	-54.9947	-5.78122	0.915816	5.89618	0.0151737	0.347185	5	106964322	106984432	1	Cdc7	cell division cycle 7 (S. cerevisiae) [Source:MGI Symbol;Acc:MGI:1309511]	0	0.585749	0	0	0	0	0	0	2.64225	1.25825	1.5562	0.588091	0.0976249	1.00747
ENSMUSG00000105447	5.1409	2.36202	2.59039	5.89037	0.0152239	0.347518		127836911	127838644	1	RP23-173N16.3	3	5.80766	7.02899	10.0688	6.25454	7.95709	7.5306	4.90113	1.32734	0.440375	5.033	1.5562	7.64519	7.44128	3.48387
ENSMUSG00000073700	-12.1663	-3.60482	1.342	5.88846	0.0152404	0.347518	4	152008803	152017680	1	Klhl21	kelch-like 21 [Source:MGI Symbol;Acc:MGI:1919288]	0	1.1715	0	1.70578	0.530473	0.75306	3.0632	2.65469	3.08263	0	6.22481	1.17618	0.693469	2.70025
ENSMUSG00000020521	-2.21948	-1.15022	3.61826	5.88393	0.0152797	0.3479	11	86484657	86499025	1	Rnft1	ring finger protein, transmembrane 1 [Source:MGI Symbol;Acc:MGI:1924142]	9.03414	10.5435	8.88426	5.68595	7.42662	10.5428	14.7034	9.2914	7.04601	13.8408	18.6744	16.4666	8.68621	13.3371
ENSMUSG00000097289	1.7695	0.823342	5.51381	5.87599	0.0153487	0.348957	11	96712982	96747436	-1	2010300F17Rik	RIKEN cDNA 2010300F17 gene [Source:MGI Symbol;Acc:MGI:1917134]	54.8501	52.7174	43.829	70.5057	64.1872	31.6285	36.7584	58.4031	42.7164	31.4563	40.4613	31.7569	52.953	40.2587
ENSMUSG00000085578	-2.50892	-1.32707	3.09677	5.8731	0.015374	0.349018	11	95858162	95859174	-1	Gm11527	predicted gene 11527 [Source:MGI Symbol;Acc:MGI:3649799]	6.45296	7.61474	5.33056	5.11735	4.24378	4.51836	4.90113	6.63671	10.1286	12.5825	6.22481	11.7618	5.54629	8.70594
ENSMUSG00000054763	-18.0925	-4.17732	1.36307	5.8678	0.0154203	0.349046	14	63046991	63058149	1	Defb42	defensin beta 42 [Source:MGI Symbol;Acc:MGI:3033850]	0.645296	0	0.592284	0	0.530473	0.75306	0	3.98203	0	1.88738	2.3343	5.29282	0.420185	2.24942
ENSMUSG00000030397	-8.84095	-3.1442	1.56564	5.86972	0.0154035	0.349046	7	19426075	19458494	-1	Mark4	MAP/microtubule affinity regulating kinase 4 [Source:MGI Symbol;Acc:MGI:1920955]	0	0	0.592284	0.568595	0.530473	3.7653	1.83792	2.65469	1.32113	3.77475	1.5562	4.70473	0.909442	2.64157
ENSMUSG00000097746	2.27599	1.1865	3.47266	5.85126	0.0155659	0.35029	18	3336416	3366863	1	Gm6225	predicted gene 6225 [Source:MGI Symbol;Acc:MGI:3643252]	11.6153	12.8865	14.2148	15.3521	14.3228	9.03672	13.4781	6.63671	8.36713	8.17863	6.22481	8.23328	12.9047	8.51978
ENSMUSG00000035868	36.4458	5.18768	0.974258	5.85613	0.0155229	0.35029	17	21657582	21662540	1	3110052M02Rik	RIKEN cDNA 3110052M02 gene [Source:MGI Symbol;Acc:MGI:1920479]	1.29059	0	2.36914	2.84297	1.59142	0.75306	0	0.663671	0.880751	0	0	0	1.47453	0.257404
ENSMUSG00000020153	-22.0236	-4.46098	1.12047	5.85633	0.0155211	0.35029	10	80249121	80256794	1	Ndufs7	NADH dehydrogenase (ubiquinone) Fe-S protein 7 [Source:MGI Symbol;Acc:MGI:1922656]	0	0	0	0.568595	0	1.50612	3.67584	0.663671	1.32113	0.629126	1.5562	2.35237	0.345786	1.69972
ENSMUSG00000010048	1.78592	0.836664	5.50303	5.8531	0.0155496	0.35029	9	107587642	107593385	1	Ifrd2	interferon-related developmental regulator 2 [Source:MGI Symbol;Acc:MGI:1316708]	42.5895	43.9312	53.8978	40.3702	41.9073	68.5284	52.6871	54.421	30.8263	27.0524	24.8993	33.5212	48.5374	37.2345
ENSMUSG00000025034	2.05224	1.0372	4.65663	5.83802	0.0156835	0.350765	19	46501648	46516444	1	Trim8	tripartite motif-containing 8 [Source:MGI Symbol;Acc:MGI:1933302]	27.7477	18.744	33.7602	36.9586	25.9932	30.1224	28.7941	18.5828	12.7709	27.0524	13.2277	19.407	28.8877	19.9725
ENSMUSG00000044469	19.4728	4.28339	1.1575	5.82592	0.0157917	0.350765	17	56162477	56173955	1	Tnfaip8l1	tumor necrosis factor, alpha-induced protein 8-like 1 [Source:MGI Symbol;Acc:MGI:1913693]	0.645296	0.585749	1.77685	2.27438	0.530473	1.50612	0	0.663671	0	0	0	0.588091	1.21981	0.208627
ENSMUSG00000034243	1.989	0.992046	4.49647	5.84068	0.0156598	0.350765	16	36875140	36933085	1	Golgb1	golgi autoantigen, golgin subfamily b, macrogolgin 1 [Source:MGI Symbol;Acc:MGI:1099447]	19.3589	16.401	29.0219	26.1553	27.5846	11.2959	21.4424	14.6008	15.8535	10.6951	14.0058	13.5261	21.6363	15.0206
ENSMUSG00000022426	-5.54994	-2.47247	1.96728	5.82556	0.0157949	0.350765	15	79674250	79687872	-1	Josd1	Josephin domain containing 1 [Source:MGI Symbol;Acc:MGI:1921408]	1.93589	0	2.96142	0.568595	2.65236	2.25918	4.28848	4.6457	2.64225	0.629126	7.78102	4.70473	1.72957	4.11522
ENSMUSG00000025876	-9.91971	-3.3103	1.9339	5.82989	0.0157561	0.350765	13	54949411	55006018	1	Unc5a	unc-5 homolog A (C. elegans) [Source:MGI Symbol;Acc:MGI:894682]	0	0.585749	3.5537	2.27438	2.65236	0	3.0632	2.65469	3.523	4.40388	0.778102	2.35237	1.51103	2.79587
ENSMUSG00000042377	-71.0324	-6.15041	0.536889	5.82953	0.0157594	0.350765	11	61684091	61709951	1	Fam83g	family with sequence similarity 83, member G [Source:MGI Symbol;Acc:MGI:1916890]	0	0	0	0	0	0	1.22528	0	0	1.25825	0	1.17618	0	0.609953
ENSMUSG00000036777	-28.369	-4.82624	0.636726	5.83688	0.0156936	0.350765	9	22331214	22389206	-1	Anln	anillin, actin binding protein [Source:MGI Symbol;Acc:MGI:1920174]	0	0	0	0.568595	0.530473	0	1.83792	0.663671	0.440375	1.25825	1.5562	0	0.183178	0.959404
ENSMUSG00000070298	13.9346	3.8006	1.4308	5.8453	0.0156187	0.350765	9	57236556	57249863	1	Trcg1	taste receptor cell gene 1 [Source:MGI Symbol;Acc:MGI:3576664]	0.645296	2.343	4.14599	1.70578	1.59142	0.75306	0	0.663671	0	0.629126	0	1.76427	1.86409	0.509512
ENSMUSG00000018143	-7.47296	-2.90168	1.97729	5.82094	0.0158365	0.350765	5	139791513	139802653	1	Mafk	v-maf musculoaponeurotic fibrosarcoma oncogene family, protein K (avian) [Source:MGI Symbol;Acc:MGI:99951]	3.22648	3.5145	0	1.13719	1.59142	0	5.51377	1.99101	7.04601	3.77475	3.89051	2.94046	1.57826	4.19275
ENSMUSG00000097515	4.69916	2.2324	2.11156	5.82092	0.0158366	0.350765	3	94409395	94412919	-1	1700040D17Rik	RIKEN cDNA 1700040D17 gene [Source:MGI Symbol;Acc:MGI:1923852]	3.22648	2.343	5.33056	7.96032	3.18284	2.25918	1.83792	3.98203	0.440375	1.25825	1.5562	1.76427	4.0504	1.80651
ENSMUSG00000076437	7.84885	2.97248	1.42395	5.82615	0.0157896	0.350765	2	84669215	84670770	-1	2700094K13Rik	RIKEN cDNA 2700094K13 gene [Source:MGI Symbol;Acc:MGI:1919907]	3.87177	1.75725	1.18457	2.27438	5.30473	0	0.612641	0.663671	0.880751	0.629126	1.5562	0.588091	2.39878	0.821747
ENSMUSG00000071226	3.44294	1.78364	2.95744	5.81656	0.0158759	0.351133	6	120666369	120771190	1	Cecr2	cat eye syndrome chromosome region, candidate 2 [Source:MGI Symbol;Acc:MGI:1923799]	5.80766	2.92875	7.69969	13.0777	9.54851	6.02448	9.18961	3.98203	2.20188	3.77475	1.5562	2.94046	7.51446	3.94082
ENSMUSG00000057163	-57.3909	-5.84275	1.08323	5.80536	0.0159774	0.352873	6	41521787	41525079	1	Prss2	protease, serine 2 [Source:MGI Symbol;Acc:MGI:102759]	0	0	0.592284	0	0.530473	0	0.612641	0	5.2845	1.25825	0.778102	0.588091	0.187126	1.42026
ENSMUSG00000019975	-22.4657	-4.48965	1.15448	5.77803	0.0162277	0.356509	10	91082940	91102607	1	Ikbip	IKBKB interacting protein [Source:MGI Symbol;Acc:MGI:1914704]	0	0	0	1.13719	1.06095	0	0	0.663671	1.32113	2.5165	0.778102	1.76427	0.366356	1.17395
ENSMUSG00000033392	-44.9944	-5.49167	1.03492	5.77732	0.0162343	0.356509	9	113812586	113919697	1	Clasp2	CLIP associating protein 2 [Source:MGI Symbol;Acc:MGI:1923749]	0	0	0.592284	0	0	0	0	1.32734	0.880751	0.629126	0.778102	1.76427	0.098714	0.896599
ENSMUSG00000104109	5.29491	2.40461	1.81229	5.78096	0.0162007	0.356509	3	52789004	52797785	-1	Gm30292	predicted gene, 30292 [Source:MGI Symbol;Acc:MGI:5589451]	3.87177	4.686	1.18457	1.70578	7.95709	3.01224	1.83792	0.663671	1.32113	1.25825	3.11241	1.76427	3.73624	1.65961
ENSMUSG00000085438	-2.51097	-1.32825	4.20127	5.77986	0.0162108	0.356509	2	119594297	119607502	1	1700020I14Rik	RIKEN cDNA 1700020I14 gene [Source:MGI Symbol;Acc:MGI:1913852]	11.6153	14.6437	9.47654	17.0578	16.4447	9.03672	10.4149	12.6098	28.184	26.4233	29.5679	18.2308	13.0458	20.9051
ENSMUSG00000031543	-11.4802	-3.52108	1.66299	5.76812	0.0163195	0.357871	8	22974844	23150497	1	Ank1	ankyrin 1, erythroid [Source:MGI Symbol;Acc:MGI:88024]	0	1.75725	1.18457	0.568595	0.530473	0	1.83792	0.663671	1.7615	6.29126	3.89051	2.94046	0.673481	2.89755
ENSMUSG00000105008	-11.111	-3.47392	1.96989	5.76437	0.0163543	0.358127		127863184	127863858	-1	RP23-173N16.8	3	4.51707	1.75725	0.592284	0	0.530473	3.01224	1.22528	3.31836	11.4498	1.25825	6.22481	1.17618	1.73489	4.10877
ENSMUSG00000012296	-22.0813	-4.46475	0.955211	5.75942	0.0164005	0.358625	17	46257851	46283026	-1	Tjap1	tight junction associated protein 1 [Source:MGI Symbol;Acc:MGI:1921344]	0.645296	0	0.592284	0	0	0	0	0.663671	2.20188	3.14563	0	1.17618	0.206263	1.19789
ENSMUSG00000028439	10.6842	3.41741	1.23281	5.75696	0.0164235	0.358625	4	41517691	41569538	-1	Fam219a	family with sequence similarity 219, member A [Source:MGI Symbol;Acc:MGI:1919151]	2.58118	1.1715	1.77685	5.68595	1.59142	0.75306	1.22528	1.99101	1.32113	0	0	0.588091	2.25999	0.854252
ENSMUSG00000018427	2.57767	1.36607	4.34019	5.75142	0.0164753	0.359081	11	86936425	86993707	-1	Ypel2	yippee-like 2 (Drosophila) [Source:MGI Symbol;Acc:MGI:1925114]	23.8759	13.4722	21.9145	14.7835	14.3228	12.049	14.7034	14.6008	26.8629	1.88738	6.22481	8.82137	16.7363	12.1834
ENSMUSG00000070047	-72.4989	-6.17989	0.679084	5.74977	0.0164908	0.359081	8	44935447	45052257	1	Fat1	FAT tumor suppressor homolog 1 (Drosophila) [Source:MGI Symbol;Acc:MGI:109168]	0	0	0	0	0	0	1.22528	0.663671	2.20188	0	0	0.588091	0	0.77982
ENSMUSG00000015937	2.10698	1.07518	4.0462	5.73024	0.0166752	0.35994	13	56073619	56136361	-1	H2afy	H2A histone family, member Y [Source:MGI Symbol;Acc:MGI:1349392]	19.3589	23.43	13.6225	16.4892	10.079	24.0979	8.57697	17.2555	11.0094	13.2116	11.6715	9.99755	17.8463	11.9538
ENSMUSG00000001507	33.8237	5.07996	0.706143	5.73027	0.016675	0.35994	11	95044474	95076801	-1	Itga3	integrin alpha 3 [Source:MGI Symbol;Acc:MGI:96602]	1.93589	0.585749	0.592284	0	1.59142	0	0	0	0	0	0	0.588091	0.784223	0.0980152
ENSMUSG00000032615	6.00926	2.58719	1.34168	5.72834	0.0166932	0.35994	11	59839447	59880968	1	Nt5m	5',3'-nucleotidase, mitochondrial [Source:MGI Symbol;Acc:MGI:1917127]	3.22648	2.92875	3.5537	1.13719	2.12189	2.25918	1.83792	0.663671	0.880751	1.88738	0	0.588091	2.53786	0.976302
ENSMUSG00000074149	1.8296	0.871529	4.55549	5.72855	0.0166913	0.35994	9	88719629	88806264	1	Gm10634	predicted gene 10634 [Source:MGI Symbol;Acc:MGI:3641833]	24.5212	22.2585	23.6914	31.2727	32.3588	23.3448	11.6402	17.2555	19.3765	24.5359	17.8963	25.2879	26.2412	19.3321
ENSMUSG00000039765	-29.8974	-4.90195	0.920164	5.73042	0.0166735	0.35994	5	43662346	43740972	1	Cc2d2a	coiled-coil and C2 domain containing 2A [Source:MGI Symbol;Acc:MGI:1924487]	0	0	0	0	0.530473	0	0.612641	1.32734	0.440375	0.629126	1.5562	0	0.0884121	0.760948
ENSMUSG00000063015	1.8833	0.913265	4.12055	5.7357	0.0166234	0.35994	5	93181933	93206495	-1	Ccni	cyclin I [Source:MGI Symbol;Acc:MGI:1341077]	16.7777	17.5725	18.9531	22.7438	18.0361	18.0734	11.6402	17.2555	18.0554	13.2116	13.2277	8.82137	18.6928	13.702
ENSMUSG00000085127	-16.4255	-4.03787	0.997936	5.73132	0.016665	0.35994	2	144243241	144244849	1	4930444E06Rik	RIKEN cDNA 4930444E06 gene [Source:MGI Symbol;Acc:MGI:1922124]	0	0	0.592284	0	0.530473	0.75306	1.22528	1.99101	0.440375	0.629126	1.5562	2.94046	0.312636	1.46374
ENSMUSG00000086076	-5.79533	-2.53489	2.04651	5.72112	0.0167621	0.360921	17	35180535	35184662	1	Ncr3-ps	natural cytotoxicity triggering receptor 3, pseudogene [Source:MGI Symbol;Acc:MGI:2149332]	0.645296	1.1715	5.33056	1.13719	2.65236	0.75306	4.28848	3.98203	3.523	5.033	4.66861	2.94046	1.94833	4.0726
ENSMUSG00000048368	-4.85033	-2.27808	2.8846	5.71855	0.0167866	0.360947	13	49582766	49592609	1	Omd	osteomodulin [Source:MGI Symbol;Acc:MGI:1350918]	0.645296	4.10025	3.5537	7.39173	4.24378	3.7653	6.12641	8.62773	7.04601	5.66213	10.8934	12.938	3.95001	8.54895
ENSMUSG00000022186	-10.9452	-3.45223	1.64466	5.70896	0.0168785	0.361497	15	4026383	4155344	1	Oxct1	3-oxoacid CoA transferase 1 [Source:MGI Symbol;Acc:MGI:1914291]	0.645296	0	0	3.98016	2.12189	0	3.0632	3.31836	2.64225	0	2.3343	4.11664	1.12456	2.57913
ENSMUSG00000017417	57.4759	5.84488	0.561793	5.71	0.0168685	0.361497	11	97923238	97986444	-1	Plxdc1	plexin domain containing 1 [Source:MGI Symbol;Acc:MGI:1919574]	0	0	1.18457	0	0.530473	1.50612	0	0	0	0	0	0	0.53686	0
ENSMUSG00000051839	-44.9092	-5.48894	0.875482	5.70857	0.0168823	0.361497	8	80494045	80510785	1	Gypa	glycophorin A [Source:MGI Symbol;Acc:MGI:95880]	0	0.585749	0	0	0	0	0	0	0.880751	3.77475	0.778102	2.35237	0.0976249	1.29766
ENSMUSG00000031170	-60.758	-5.925	0.638663	5.69578	0.0170057	0.362854	X	8271133	8280179	1	Slc38a5	solute carrier family 38, member 5 [Source:MGI Symbol;Acc:MGI:2148066]	0	0	0	0	0	0	0	0.663671	0	0.629126	2.3343	1.17618	0	0.800547
ENSMUSG00000030339	-26.2688	-4.71528	0.659644	5.69471	0.0170161	0.362854	6	125306571	125313885	-1	Ltbr	lymphotoxin B receptor [Source:MGI Symbol;Acc:MGI:104875]	0	0.585749	0	0	0	0	0.612641	0	0.880751	1.25825	1.5562	0	0.0976249	0.717974
ENSMUSG00000102644	1.77168	0.825115	4.60182	5.69863	0.0169782	0.362854	5	91962389	91972066	1	Thap6	THAP domain containing 6 [Source:MGI Symbol;Acc:MGI:1922436]	30.3289	28.116	24.8759	25.5868	30.7674	24.0979	18.9919	21.2375	22.0188	20.132	18.6744	21.7594	27.2955	20.469
ENSMUSG00000002031	-3.18897	-1.67309	3.81517	5.68917	0.0170699	0.363441	9	44767908	44792714	1	Ift46	intraflagellar transport 46 [Source:MGI Symbol;Acc:MGI:1923818]	4.51707	9.95774	5.92284	8.52892	5.30473	6.02448	10.4149	5.30937	7.92676	23.2776	21.7868	10.5856	6.7093	13.2169
ENSMUSG00000087052	-32.6052	-5.02703	1.19051	5.68704	0.0170906	0.363441	9	78427507	78430805	1	Gm8093	predicted gene 8093 [Source:MGI Symbol;Acc:MGI:3642975]	1.29059	0	0	0	0	0	0	0.663671	0.880751	2.5165	3.11241	0.588091	0.215099	1.29357
ENSMUSG00000033237	1.84304	0.882085	5.28762	5.67236	0.0172342	0.365488	15	96287518	96404992	1	Arid2	AT rich interactive domain 2 (ARID, RFX-like) [Source:MGI Symbol;Acc:MGI:1924294]	38.0724	32.2162	51.5287	36.9586	45.6207	52.7142	44.1101	37.1656	26.8629	25.7941	20.2306	35.8736	42.8518	31.6728
ENSMUSG00000016458	-28.9793	-4.85695	0.837039	5.67411	0.0172171	0.365488	2	105126529	105173616	1	Wt1	Wilms tumor 1 homolog [Source:MGI Symbol;Acc:MGI:98968]	0	0	0	0.568595	0	0	1.83792	0	0.440375	0.629126	0	1.17618	0.0947658	0.680601
ENSMUSG00000038888	60.7065	5.92378	0.563392	5.66765	0.0172806	0.365518	7	43672016	43678298	1	Ctu1	cytosolic thiouridylase subunit 1 homolog (S. pombe) [Source:MGI Symbol;Acc:MGI:2385277]	1.93589	1.1715	0	0	0.530473	0.75306	0	0	0	0	0	0	0.73182	0
ENSMUSG00000023216	-10.9093	-3.44748	1.0342	5.66502	0.0173066	0.365518	2	121017891	121037072	-1	Epb4.2	erythrocyte protein band 4.2 [Source:MGI Symbol;Acc:MGI:95402]	0.645296	0	0	1.13719	0	0.75306	1.22528	2.65469	0.880751	1.88738	1.5562	1.17618	0.422591	1.56341
ENSMUSG00000026594	2.86948	1.52079	3.10549	5.66591	0.0172978	0.365518	1	156804166	156939626	-1	Ralgps2	Ral GEF with PH domain and SH3 binding motif 2 [Source:MGI Symbol;Acc:MGI:1925505]	8.38884	14.6437	11.2534	8.52892	7.95709	7.5306	6.12641	9.2914	6.60563	6.29126	0.778102	5.88091	9.7171	5.82895
ENSMUSG00000035476	-14.3972	-3.84772	2.23233	5.64505	0.0175047	0.366015	X	85574022	85634469	1	Tab3	TGF-beta activated kinase 1/MAP3K7 binding protein 3 [Source:MGI Symbol;Acc:MGI:1913974]	2.58118	1.1715	0	0.568595	0.530473	3.7653	1.22528	0	2.64225	20.132	9.33722	4.70473	1.43617	6.34025
ENSMUSG00000105986	84.0863	6.3938	0.750028	5.64713	0.017484	0.366015		103864706	103866797	1	RP24-180F7.2	3	1.29059	1.75725	0	1.13719	0	0	0	0	0	0	0	0	0.697505	0
ENSMUSG00000023800	-2.44193	-1.28802	3.42397	5.65898	0.0173662	0.366015	17	3326573	3519397	1	Tiam2	T cell lymphoma invasion and metastasis 2 [Source:MGI Symbol;Acc:MGI:1344338]	8.38884	5.27174	10.0688	7.96032	7.42662	2.25918	6.73905	7.96406	13.2113	13.2116	10.1153	11.7618	6.89592	10.5005
ENSMUSG00000022272	-4.34941	-2.12082	2.02189	5.64557	0.0174995	0.366015	15	25622525	25813673	1	Myo10	myosin X [Source:MGI Symbol;Acc:MGI:107716]	5.16237	1.75725	0.592284	2.84297	0	2.25918	5.51377	3.98203	4.84413	3.77475	3.89051	2.35237	2.10234	4.05959
ENSMUSG00000096655	9.57488	3.25925	1.2464	5.64479	0.0175073	0.366015	9	95855418	95858322	-1	1700065D16Rik	RIKEN cDNA 1700065D16 gene [Source:MGI Symbol;Acc:MGI:1920660]	1.29059	1.75725	0.592284	2.27438	2.65236	1.50612	0	0.663671	0.440375	0.629126	0	1.17618	1.67883	0.484892
ENSMUSG00000038069	-9.49982	-3.2479	1.23456	5.64357	0.0175195	0.366015	8	47709344	47713931	-1	Cdkn2aip	CDKN2A interacting protein [Source:MGI Symbol;Acc:MGI:1918175]	0	0.585749	0	0.568595	1.06095	0.75306	1.83792	3.31836	2.64225	1.88738	0.778102	0.588091	0.494725	1.84202
ENSMUSG00000043850	33.4275	5.06296	0.774057	5.6447	0.0175082	0.366015	3	58844028	58885340	-1	Clrn1	clarin 1 [Source:MGI Symbol;Acc:MGI:2388124]	1.29059	0	1.18457	1.13719	0.530473	0.75306	0	0	0	0	0	0.588091	0.81598	0.0980152
ENSMUSG00000016179	58.8506	5.87899	0.608463	5.6559	0.0173967	0.366015	1	193346346	193370298	-1	Camk1g	calcium/calmodulin-dependent protein kinase I gamma [Source:MGI Symbol;Acc:MGI:2388073]	0	0.585749	1.77685	0.568595	1.06095	0	0	0	0	0	0	0	0.665357	0
ENSMUSG00000035529	20.9103	4.38615	1.33294	5.63394	0.017616	0.366639	10	85891970	85916945	-1	Prdm4	PR domain containing 4 [Source:MGI Symbol;Acc:MGI:1920093]	1.93589	0.585749	1.18457	0.568595	1.06095	6.02448	1.83792	1.99101	1.32113	0	0	0	1.89337	0.858344
ENSMUSG00000032193	12.9593	3.69591	1.10152	5.63655	0.0175898	0.366639	9	21723576	21749916	1	Ldlr	low density lipoprotein receptor [Source:MGI Symbol;Acc:MGI:96765]	1.29059	2.343	2.36914	3.41157	1.06095	0	0	0	0.440375	0.629126	0.778102	1.17618	1.74587	0.503964
ENSMUSG00000086554	17.0746	4.09378	0.900736	5.63349	0.0176205	0.366639	4	117975036	117993972	1	9530034E10Rik	RIKEN cDNA 9530034E10 gene [Source:MGI Symbol;Acc:MGI:1925865]	1.93589	1.1715	0.592284	1.13719	0.530473	1.50612	1.83792	0	0.880751	0	0	0	1.14558	0.453112
ENSMUSG00000044627	2.94061	1.55612	3.07616	5.62926	0.0176631	0.367032	2	32278816	32288075	-1	Swi5	SWI5 recombination repair homolog (yeast) [Source:MGI Symbol;Acc:MGI:1920181]	10.97	6.44324	8.29198	7.96032	9.01804	9.03672	3.67584	8.62773	11.4498	2.5165	2.3343	4.11664	8.62005	5.45346
ENSMUSG00000037124	-71.6935	-6.16377	0.635204	5.61823	0.0177746	0.367866	11	58640465	58652404	1	Trim58	tripartite motif-containing 58 [Source:MGI Symbol;Acc:MGI:2684862]	0	0	0	0	0	0	0	0	1.32113	0	1.5562	0.588091	0	0.57757
ENSMUSG00000071866	-2.60555	-1.38159	3.24494	5.61993	0.0177574	0.367866	11	6415443	6419817	1	Ppia	peptidylprolyl isomerase A [Source:MGI Symbol;Acc:MGI:97749]	6.45296	10.5435	4.73827	2.27438	8.48756	10.5428	15.316	7.30038	14.5324	10.066	9.33722	10.5856	7.17325	11.1896
ENSMUSG00000030691	2.20885	1.14329	4.24046	5.62011	0.0177556	0.367866	7	101108775	101284405	1	Fchsd2	FCH and double SH3 domains 2 [Source:MGI Symbol;Acc:MGI:2448475]	20.6495	14.6437	20.1377	25.0182	19.097	14.3081	18.3792	17.9191	18.0554	6.29126	4.66861	14.7023	18.9757	13.336
ENSMUSG00000001999	-31.3049	-4.96832	0.835008	5.61394	0.0178181	0.368273	2	127070665	127097084	1	Blvra	biliverdin reductase A [Source:MGI Symbol;Acc:MGI:88170]	0	0.585749	0	0	0	0	0	0	1.7615	0	0.778102	1.76427	0.0976249	0.717313
ENSMUSG00000063179	13.0399	3.70486	1.08776	5.60805	0.0178782	0.368529	7	131371141	131387839	1	Pstk	phosphoseryl-tRNA kinase [Source:MGI Symbol;Acc:MGI:2685945]	1.29059	1.75725	0	1.13719	1.59142	1.50612	0	0	0	1.25825	1.5562	1.76427	1.21376	0.763121
ENSMUSG00000049565	-91.6761	-6.51847	0.584763	5.60862	0.0178723	0.368529	3	108739658	108782309	1	Aknad1	AKNA domain containing 1 [Source:MGI Symbol;Acc:MGI:3584453]	0	0	0	0	0	0	0	0	1.7615	0.629126	1.5562	0	0	0.657805
ENSMUSG00000090861	-17.6192	-4.13908	1.27816	5.59615	0.018	0.368584	14	26628407	26638183	-1	Arf4os	ADP-ribosylation factor 4, opposite strand [Source:MGI Symbol;Acc:MGI:3642411]	1.29059	0	0	0.568595	0	0	1.83792	1.99101	1.32113	2.5165	0	1.17618	0.309864	1.47379
ENSMUSG00000031994	4.43597	2.14925	2.3867	5.59653	0.0179961	0.368584	9	30942562	30963838	1	Adamts8	a disintegrin-like and metallopeptidase (reprolysin type) with thrombospondin type 1 motif, 8 [Source:MGI Symbol;Acc:MGI:1353468]	3.22648	5.85749	2.36914	3.98016	5.30473	7.5306	1.22528	3.31836	2.64225	2.5165	0.778102	2.35237	4.71143	2.13881
ENSMUSG00000103247	-2.42844	-1.28003	4.05488	5.60405	0.017919	0.368584	9	89259525	89263395	-1	Gm38091	predicted gene, 38091 [Source:MGI Symbol;Acc:MGI:5611319]	10.97	11.715	11.8457	15.9206	12.2009	12.802	14.7034	18.5828	18.0554	28.9398	25.6774	12.938	12.5757	19.8161
ENSMUSG00000002949	-5.07941	-2.34466	1.93922	5.60017	0.0179588	0.368584	8	4259731	4275913	-1	Timm44	translocase of inner mitochondrial membrane 44 [Source:MGI Symbol;Acc:MGI:1343262]	2.58118	0.585749	2.36914	0.568595	3.18284	0.75306	2.45056	3.98203	5.2845	3.77475	0.778102	5.88091	1.67343	3.69181
ENSMUSG00000026497	33.4947	5.06586	0.796097	5.59905	0.0179703	0.368584	1	180693043	180697034	-1	Mixl1	Mix1 homeobox-like 1 (Xenopus laevis) [Source:MGI Symbol;Acc:MGI:1351322]	0	1.1715	1.18457	0	0.530473	2.25918	0	0	0	0.629126	0	0	0.85762	0.104854
ENSMUSG00000043770	-84.2716	-6.39697	0.699773	5.59382	0.018024	0.368586	4	43664043	43664339	1	Gm12481	predicted gene 12481 [Source:MGI Symbol;Acc:MGI:3650743]	0	0	0	0	0	0	0	0	1.7615	1.88738	0	0	0	0.608146
ENSMUSG00000104710	-3.11015	-1.63698	2.85161	5.56655	0.0183068	0.368692		135904344	136167184	1	RP24-349N15.2	3	1.29059	4.10025	4.14599	5.68595	3.71331	6.77754	3.67584	7.30038	9.68826	5.033	12.4496	7.0571	4.2856	7.53404
ENSMUSG00000107944	1.58878	0.667923	5.42421	5.57961	0.0181708	0.368692		113416472	113419582	1	RP23-337M7.12	6	38.7177	42.174	46.7904	46.6248	56.7606	46.6897	36.7584	25.8832	36.9915	42.1514	35.7927	41.1664	46.2929	36.4573
ENSMUSG00000021684	1.86521	0.899335	4.52969	5.56925	0.0182786	0.368692	13	95024454	95250336	-1	Pde8b	phosphodiesterase 8B [Source:MGI Symbol;Acc:MGI:2443999]	17.423	16.401	26.0605	31.8413	22.8103	19.5796	19.6045	19.2465	21.5784	13.2116	17.1182	8.23328	22.3526	16.4988
ENSMUSG00000000753	-4.88847	-2.28938	1.90233	5.58571	0.0181076	0.368692	11	75409769	75422701	-1	Serpinf1	serine (or cysteine) peptidase inhibitor, clade F, member 1 [Source:MGI Symbol;Acc:MGI:108080]	0.645296	1.1715	1.18457	1.70578	1.06095	3.01224	2.45056	5.30937	2.64225	3.14563	5.44671	1.17618	1.46339	3.36178
ENSMUSG00000070354	-6.42171	-2.68296	2.31955	5.5534	0.0184448	0.368692	11	79513385	79530589	-1	Gm21975	predicted gene 21975 [Source:MGI Symbol;Acc:MGI:5439444]	5.16237	7.61474	0	3.41157	0	0	8.57697	2.65469	3.523	8.17863	7.78102	4.70473	2.69811	5.90317
ENSMUSG00000007892	2.32828	1.21926	4.27855	5.58568	0.0181079	0.368692	9	61913284	61914538	-1	Rplp1	ribosomal protein, large, P1 [Source:MGI Symbol;Acc:MGI:1927099]	25.1665	18.744	32.5756	14.2149	15.3837	27.1101	17.7666	11.2824	10.1286	15.099	18.6744	14.7023	22.1991	14.6089
ENSMUSG00000101581	70.9731	6.1492	0.657819	5.55211	0.0184584	0.368692	9	96765562	96782477	1	C430002N11Rik	RIKEN cDNA C430002N11 gene [Source:MGI Symbol;Acc:MGI:2442576]	0	1.75725	0	0	1.59142	0	0	0	0	0	0	0	0.558111	0
ENSMUSG00000086773	-2.92983	-1.55082	3.78019	5.57403	0.0182288	0.368692	8	41039756	41042053	1	Gm16192	predicted gene 16192 [Source:MGI Symbol;Acc:MGI:3802024]	4.51707	11.1292	5.33056	11.3719	11.1399	3.01224	6.12641	8.62773	13.6516	18.2446	19.4525	17.0546	7.75015	13.8596
ENSMUSG00000046223	-7.23054	-2.8541	1.40355	5.57714	0.0181964	0.368692	7	24462500	24475873	1	Plaur	plasminogen activator, urokinase receptor [Source:MGI Symbol;Acc:MGI:97612]	1.29059	1.75725	0.592284	0.568595	0	0.75306	1.22528	1.32734	1.7615	5.033	2.3343	1.17618	0.826963	2.14294
ENSMUSG00000063808	-6.57877	-2.71782	1.83266	5.58387	0.0181267	0.368692	7	35276536	35318440	-1	Gpatch1	G patch domain containing 1 [Source:MGI Symbol;Acc:MGI:1914721]	0.645296	1.75725	0.592284	0	2.12189	0	1.83792	1.32734	3.08263	0.629126	6.22481	1.76427	0.852786	2.47768
ENSMUSG00000074359	5.31742	2.41073	2.24749	5.55956	0.01838	0.368692	7	18606343	18616501	-1	Psg23	pregnancy-specific glycoprotein 23 [Source:MGI Symbol;Acc:MGI:1891355]	1.93589	8.20049	7.10741	4.54876	4.77425	3.7653	3.67584	0.663671	0.440375	2.5165	2.3343	4.11664	5.05535	2.29122
ENSMUSG00000091117	7.1714	2.84225	1.3715	5.5552	0.0184259	0.368692	7	110425037	110425602	1	Gm9064	predicted gene 9064 [Source:MGI Symbol;Acc:MGI:3647641]	0.645296	0.585749	2.36914	3.98016	2.65236	3.01224	0.612641	0.663671	0.880751	0.629126	0.778102	0.588091	2.20749	0.692064
ENSMUSG00000030125	-90.7683	-6.50412	0.511974	5.56219	0.0183524	0.368692	6	124769863	124779727	-1	Lrrc23	leucine rich repeat containing 23 [Source:MGI Symbol;Acc:MGI:1315192]	0	0	0	0	0	0	0	1.99101	0	0	1.5562	0.588091	0	0.689218
ENSMUSG00000084973	-25.3398	-4.66333	1.4178	5.56506	0.0183224	0.368692	6	31662220	31666131	-1	Gm13848	predicted gene 13848 [Source:MGI Symbol;Acc:MGI:3651996]	0	0	1.18457	2.27438	0.530473	0	0	1.99101	0.440375	1.88738	5.44671	2.35237	0.664903	2.01964
ENSMUSG00000001844	69.5262	6.11948	0.724864	5.57745	0.0181932	0.368692	5	143316489	143329256	-1	Zdhhc4	zinc finger, DHHC domain containing 4 [Source:MGI Symbol;Acc:MGI:1920131]	0	1.1715	2.36914	0	0	0	0	0	0	0	0	0	0.590106	0
ENSMUSG00000028437	-1.7557	-0.812048	4.93858	5.5672	0.0183	0.368692	4	41348996	41390525	1	Ubap1	ubiquitin-associated protein 1 [Source:MGI Symbol;Acc:MGI:2149543]	20.0042	24.0157	36.1293	29.5669	24.4017	15.0612	25.1183	26.5469	22.8995	45.297	42.0175	39.9902	24.8632	33.6449
ENSMUSG00000026788	-14.7142	-3.87914	1.06531	5.5727	0.0182426	0.368692	2	33450287	33468559	-1	Zbtb43	zinc finger and BTB domain containing 43 [Source:MGI Symbol;Acc:MGI:1919084]	0	0.585749	0	0	0.530473	0.75306	0.612641	2.65469	1.7615	1.25825	0	1.76427	0.311547	1.34189
ENSMUSG00000033793	58.9906	5.88241	0.81705	5.55818	0.0183945	0.368692	1	5070018	5162529	1	Atp6v1h	ATPase, H+ transporting, lysosomal V1 subunit H [Source:MGI Symbol;Acc:MGI:1914864]	0.645296	0	1.18457	1.13719	1.06095	0	0	0	0	0	0	0	0.671333	0
ENSMUSG00000034557	2.12438	1.08704	4.23316	5.54069	0.0185793	0.368723	4	108637466	108780798	-1	Zfyve9	zinc finger, FYVE domain containing 9 [Source:MGI Symbol;Acc:MGI:2652838]	15.4871	14.6437	24.2836	24.4496	23.3408	17.3204	22.6677	16.5918	11.4498	13.8408	8.55912	9.40946	19.9209	13.7531
ENSMUSG00000049692	-53.5993	-5.74414	0.940599	5.54071	0.0185791	0.368723	2	130406478	130407902	1	Tmem239	transmembrane 239 [Source:MGI Symbol;Acc:MGI:1914016]	0	0	0	0	0	1.50612	1.83792	1.99101	0	0	0.778102	4.11664	0.25102	1.45395
ENSMUSG00000084892	-2.78764	-1.47904	2.8855	5.54285	0.0185563	0.368723	2	30306067	30323986	-1	Gm14471	predicted gene 14471 [Source:MGI Symbol;Acc:MGI:3650368]	2.58118	4.10025	5.33056	8.52892	4.77425	4.51836	7.35169	4.6457	10.569	8.80776	10.1153	6.469	4.97225	7.99308
ENSMUSG00000103865	77.7301	6.2804	1.07412	5.54362	0.0185482	0.368723	2	16023108	16023425	-1	Gm37416	predicted gene, 37416 [Source:MGI Symbol;Acc:MGI:5610644]	1.93589	0	0	1.70578	0	0	0	0	0	0	0	0	0.606945	0
ENSMUSG00000025962	-33.2014	-5.05317	0.661744	5.54608	0.0185221	0.368723	1	63730614	63754655	1	Fastkd2	FAST kinase domains 2 [Source:MGI Symbol;Acc:MGI:1922869]	0	0.585749	0	0	0	0	0.612641	0.663671	0.440375	0	1.5562	1.76427	0.0976249	0.839527
ENSMUSG00000042684	10.893	3.44533	1.62401	5.52521	0.0187444	0.371524	1	153503015	153550045	-1	Npl	N-acetylneuraminate pyruvate lyase [Source:MGI Symbol;Acc:MGI:1921341]	1.29059	2.343	8.29198	1.13719	0.530473	2.25918	1.83792	0.663671	0	0.629126	0.778102	0.588091	2.64207	0.749485
ENSMUSG00000099655	-10.7608	-3.42771	1.54859	5.518	0.0188217	0.37223	19	46348201	46350302	-1	2310034G01Rik	RIKEN cDNA 2310034G01 gene [Source:MGI Symbol;Acc:MGI:1922829]	0.645296	0	1.18457	0.568595	2.12189	0	3.0632	1.32734	1.32113	3.14563	1.5562	1.76427	0.753392	2.02963
ENSMUSG00000102918	22.0092	4.46003	1.35192	5.51648	0.0188381	0.37223	18	37806364	37841873	1	Pcdhgc3	protocadherin gamma subfamily C, 3 [Source:MGI Symbol;Acc:MGI:1935201]	0	0	4.14599	1.70578	3.18284	3.7653	2.45056	1.32734	2.64225	0	0	0	2.13332	1.07003
ENSMUSG00000033147	-28.3161	-4.82355	0.857438	5.51517	0.0188523	0.37223	3	101855776	101924453	-1	Slc22a15	solute carrier family 22 (organic anion/cation transporter), member 15 [Source:MGI Symbol;Acc:MGI:3607704]	0	0	0	0.568595	0.530473	0	0	0	1.32113	0.629126	3.11241	1.17618	0.183178	1.03981
ENSMUSG00000060681	56.5442	5.82131	0.707615	5.49846	0.0190332	0.373265	X	56609757	56664230	1	Slc9a6	solute carrier family 9 (sodium/hydrogen exchanger), member 6 [Source:MGI Symbol;Acc:MGI:2443511]	0	0	0	0.568595	1.06095	1.50612	0	0	0	0	0	0	0.52261	0
ENSMUSG00000021275	-2.54811	-1.34943	3.36654	5.49702	0.0190489	0.373265	12	110889264	110972394	1	Tecpr2	tectonin beta-propeller repeat containing 2 [Source:MGI Symbol;Acc:MGI:2144865]	4.51707	4.686	9.47654	13.0777	7.95709	6.77754	8.57697	10.6187	8.80751	15.099	22.5649	7.64519	7.74865	12.2187
ENSMUSG00000020682	-5.93469	-2.56917	2.17049	5.50116	0.0190038	0.373265	11	83440768	83463071	-1	Mmp28	matrix metallopeptidase 28 (epilysin) [Source:MGI Symbol;Acc:MGI:2153062]	3.22648	1.75725	0	2.84297	1.59142	0.75306	2.45056	3.98203	3.08263	2.5165	7.78102	7.0571	1.6952	4.47831
ENSMUSG00000085748	-21.4036	-4.41978	1.18612	5.49696	0.0190496	0.373265	11	62564477	62566383	-1	Gm12280	predicted gene 12280 [Source:MGI Symbol;Acc:MGI:3652011]	0	0	1.77685	1.70578	0	0	1.83792	0.663671	2.20188	0	2.3343	1.17618	0.580439	1.36899
ENSMUSG00000032232	-8.90445	-3.15453	1.44663	5.50529	0.018959	0.373265	9	71626509	71771602	-1	Cgnl1	cingulin-like 1 [Source:MGI Symbol;Acc:MGI:1915428]	0	0.585749	1.18457	1.13719	1.06095	0.75306	1.83792	0	4.84413	3.14563	0.778102	2.35237	0.786919	2.15969
ENSMUSG00000026791	4.65816	2.21976	2.04295	5.50207	0.018994	0.373265	2	32972990	32982083	-1	Slc2a8	solute carrier family 2, (facilitated glucose transporter), member 8 [Source:MGI Symbol;Acc:MGI:1860103]	4.51707	2.92875	4.14599	6.25454	2.12189	3.7653	0	1.99101	2.20188	3.77475	0.778102	1.76427	3.95559	1.75167
ENSMUSG00000092558	-1.62979	-0.704685	8.7134	5.49334	0.0190891	0.373566	17	47611582	47624418	1	Med20	mediator complex subunit 20 [Source:MGI Symbol;Acc:MGI:1929648]	252.956	449.856	283.112	423.603	432.866	383.307	390.252	429.395	388.851	632.9	561.011	476.942	370.95	479.892
ENSMUSG00000083789	11.951	3.57906	2.70778	5.48639	0.0191651	0.374099	X	95209773	95211801	-1	Gm6092	predicted gene 6092 [Source:MGI Symbol;Acc:MGI:3643525]	10.97	1.75725	19.5454	2.84297	0	37.653	9.18961	6.63671	3.08263	2.5165	2.3343	0	12.1281	3.95996
ENSMUSG00000023965	4.45006	2.15382	2.34232	5.48201	0.0192131	0.374099	17	63057452	63500017	-1	Fbxl17	F-box and leucine-rich repeat protein 17 [Source:MGI Symbol;Acc:MGI:1354704]	0.645296	2.92875	6.51512	10.2347	3.71331	10.5428	3.0632	1.32734	2.20188	2.5165	2.3343	4.11664	5.76334	2.59331
ENSMUSG00000052407	31.2864	4.96746	0.842141	5.48403	0.0191909	0.374099	4	83525545	83864670	1	Ccdc171	coiled-coil domain containing 171 [Source:MGI Symbol;Acc:MGI:1922152]	1.93589	0	1.18457	0	0.530473	3.7653	0	0	0	1.25825	0	0	1.23604	0.209709
ENSMUSG00000026077	-27.1977	-4.76541	0.968791	5.48344	0.0191974	0.374099	1	39193731	39363236	1	Npas2	neuronal PAS domain protein 2 [Source:MGI Symbol;Acc:MGI:109232]	0	1.1715	0	0	0	0	0	1.32734	1.7615	1.25825	0	1.17618	0.19525	0.920546
ENSMUSG00000029814	-1.66872	-0.738744	5.18296	5.47696	0.0192687	0.374239	6	49085223	49214957	-1	Igf2bp3	insulin-like growth factor 2 mRNA binding protein 3 [Source:MGI Symbol;Acc:MGI:1890359]	28.393	31.6305	42.0522	34.6843	36.6026	20.3326	31.2447	39.8203	36.5512	47.1844	55.2452	41.1664	32.2825	41.8687
ENSMUSG00000039419	18.4687	4.20701	0.996994	5.47707	0.0192675	0.374239	6	45060061	47304213	1	Cntnap2	contactin associated protein-like 2 [Source:MGI Symbol;Acc:MGI:1914047]	2.58118	0	1.77685	1.13719	1.06095	0.75306	0	0	0	1.88738	0	1.17618	1.2182	0.510593
ENSMUSG00000100825	-81.7925	-6.3539	0.608341	5.46021	0.0194543	0.375485	9	95675429	95676017	-1	Itpa-ps2	inosine triphosphatase (nucleoside triphosphate pyrophosphatase) pseudogene 2 [Source:MGI Symbol;Acc:MGI:3613364]	0	0	0	0	0	0	0	0	1.32113	0	0	2.35237	0	0.612249
ENSMUSG00000001520	1.70449	0.769344	6.26147	5.46183	0.0194363	0.375485	6	128399296	128416427	1	Nrip2	nuclear receptor interacting protein 2 [Source:MGI Symbol;Acc:MGI:1891884]	94.2132	78.4904	82.9198	82.4462	87.528	60.9978	72.2916	78.9769	50.6432	49.0718	57.5795	66.4543	81.0992	62.5029
ENSMUSG00000053769	1.74321	0.80175	5.98826	5.46138	0.0194413	0.375485	3	95134088	95139518	1	Lysmd1	LysM, putative peptidoglycan-binding, domain containing 1 [Source:MGI Symbol;Acc:MGI:1919409]	67.756	55.0604	79.3661	69.9371	73.2052	73.0468	66.1652	53.0937	50.6432	39.0058	52.1328	55.8687	69.7286	52.8182
ENSMUSG00000002718	1.89477	0.922021	4.2595	5.46078	0.019448	0.375485	2	166906040	166946389	1	Cse1l	chromosome segregation 1-like (S. cerevisiae) [Source:MGI Symbol;Acc:MGI:1339951]	18.0683	18.1582	23.0991	25.0182	19.6275	15.0612	18.9919	15.9281	19.8169	13.2116	7.00291	12.3499	19.8387	14.5502
ENSMUSG00000086231	1.87395	0.906082	5.80945	5.46263	0.0194274	0.375485	2	72244965	72248975	-1	Rapgef4os3	Rap guanine nucleotide exchange factor (GEF) 4, opposite strand 3 [Source:MGI Symbol;Acc:MGI:2442080]	47.1066	70.8757	98.9114	72.2115	67.37	43.6775	54.525	63.0488	50.6432	30.8272	49.0204	43.5188	66.6921	48.5972
ENSMUSG00000017776	-3.65693	-1.87063	2.47363	5.4522	0.0195437	0.376271	11	75679259	75706908	1	Crk	v-crk sarcoma virus CT10 oncogene homolog (avian) [Source:MGI Symbol;Acc:MGI:88508]	3.87177	4.686	1.77685	4.54876	2.12189	1.50612	5.51377	3.31836	10.1286	7.54951	7.00291	2.35237	3.08523	5.97759
ENSMUSG00000028552	-4.65694	-2.21938	2.63858	5.45338	0.0195305	0.376271	4	109280268	109387817	1	Eps15	epidermal growth factor receptor pathway substrate 15 [Source:MGI Symbol;Acc:MGI:104583]	1.93589	5.27174	1.77685	4.54876	3.18284	3.01224	4.28848	5.97304	12.3305	5.033	11.6715	4.11664	3.28805	7.23553
ENSMUSG00000060470	53.3613	5.73772	0.559331	5.44322	0.0196444	0.377271	8	95017692	95045247	1	Adgrg3	adhesion G protein-coupled receptor G3 [Source:MGI Symbol;Acc:MGI:1859670]	0	1.1715	0	0	1.06095	0.75306	0	0	0	0	0	0	0.497584	0
ENSMUSG00000025791	26.2392	4.71365	1.20576	5.4434	0.0196424	0.377271	4	99929414	99987294	1	Pgm2	phosphoglucomutase 2 [Source:MGI Symbol;Acc:MGI:97565]	0.645296	5.27174	2.36914	0.568595	0	0.75306	1.83792	0.663671	0.880751	0	0	0	1.60131	0.563724
ENSMUSG00000019539	2.33281	1.22207	3.63906	5.43911	0.0196907	0.377689	7	45082913	45092221	-1	Rcn3	reticulocalbin 3, EF-hand calcium binding domain [Source:MGI Symbol;Acc:MGI:1277122]	10.97	16.401	13.6225	14.2149	10.6095	5.27142	7.35169	3.98203	5.72488	11.9534	7.00291	12.3499	11.8482	8.0608
ENSMUSG00000097908	26.6783	4.7376	0.774216	5.43644	0.0197208	0.377799	5	136919146	136937112	1	4933404O12Rik	RIKEN cDNA 4933404O12 gene [Source:MGI Symbol;Acc:MGI:1914002]	1.93589	0	0	0.568595	1.06095	0.75306	0	0	0	0	0	0.588091	0.719748	0.0980152
ENSMUSG00000105746	-9.28658	-3.21515	1.48222	5.43326	0.0197568	0.378019		90468898	90470959	-1	RP24-333B11.3	3	0	0.585749	0	1.70578	2.12189	0	1.22528	1.99101	0.880751	1.88738	3.89051	2.35237	0.735571	2.03788
ENSMUSG00000097401	-27.1243	-4.76152	0.727625	5.41924	0.019916	0.379201	16	21843451	21845776	-1	Gm26744	predicted gene, 26744 [Source:MGI Symbol;Acc:MGI:5477238]	0	0	0.592284	0.568595	0	0	1.83792	0	0.880751	0	1.5562	1.17618	0.19348	0.90851
ENSMUSG00000096210	4.86354	2.28201	2.65702	5.41918	0.0199167	0.379201	15	79028212	79030498	1	H1f0	H1 histone family, member 0 [Source:MGI Symbol;Acc:MGI:95893]	1.29059	4.686	4.14599	3.41157	10.079	6.77754	8.57697	2.65469	5.2845	0.629126	0	1.76427	5.06511	3.15159
ENSMUSG00000080906	72.5918	6.18174	0.611098	5.42185	0.0198863	0.379201	11	29982414	29983229	1	Gm12095	predicted gene 12095 [Source:MGI Symbol;Acc:MGI:3651296]	0	1.75725	0	1.13719	0.530473	0	0	0	0	0	0	0	0.570818	0
ENSMUSG00000087408	-49.8988	-5.64093	1.33479	5.41947	0.0199134	0.379201	8	70315775	70331592	1	Cers1	ceramide synthase 1 [Source:MGI Symbol;Acc:MGI:2136690]	0	0	1.18457	1.13719	0	0	1.22528	1.32734	0.880751	1.25825	0	6.469	0.38696	1.8601
ENSMUSG00000095687	15.9863	3.99876	1.40774	5.40556	0.0200727	0.37937	17	8128610	8148097	-1	Rnaset2a	ribonuclease T2A [Source:MGI Symbol;Acc:MGI:1915445]	4.51707	0	2.36914	0	1.59142	4.51836	0.612641	0	0	0	2.3343	0.588091	2.166	0.589173
ENSMUSG00000021285	-3.39378	-1.76289	3.06089	5.40693	0.020057	0.37937	12	111828458	111908055	-1	Ppp1r13b	protein phosphatase 1, regulatory (inhibitor) subunit 13B [Source:MGI Symbol;Acc:MGI:1336199]	3.22648	7.61474	2.96142	2.84297	5.8352	5.27142	1.83792	7.96406	8.80751	15.099	14.0058	5.88091	4.62537	8.93254
ENSMUSG00000087055	10.6222	3.40901	1.06907	5.40578	0.0200702	0.37937	11	3353573	3354911	-1	Gm11948	predicted gene 11948 [Source:MGI Symbol;Acc:MGI:3650068]	2.58118	2.343	1.77685	0	1.06095	0.75306	0	0.663671	0	0	1.5562	0.588091	1.41917	0.467994
ENSMUSG00000059101	6.13114	2.61615	1.79418	5.41033	0.0200179	0.37937	4	43835532	43836488	-1	Olfr157	olfactory receptor 157 [Source:MGI Symbol;Acc:MGI:1352684]	5.16237	1.1715	4.14599	2.84297	2.12189	5.27142	1.22528	0	3.08263	1.25825	1.5562	0.588091	3.45269	1.28508
ENSMUSG00000026798	2.68358	1.42416	3.05899	5.41003	0.0200214	0.37937	2	29787493	29797935	1	Coq4	coenzyme Q4 homolog (yeast) [Source:MGI Symbol;Acc:MGI:1098826]	7.09825	15.2295	7.10741	8.52892	9.54851	9.03672	6.73905	3.31836	4.84413	5.66213	7.78102	6.469	9.42488	5.80228
ENSMUSG00000038936	53.4708	5.74068	0.6806	5.41163	0.0200031	0.37937	1	179668210	179687189	1	Sccpdh	saccharopine dehydrogenase (putative) [Source:MGI Symbol;Acc:MGI:1924486]	0	1.1715	1.18457	0.568595	0	0	0	0	0	0	0	0	0.487444	0
ENSMUSG00000035246	-21.7867	-4.44537	0.992717	5.39369	0.0202097	0.381065	X	93654863	93749951	1	Pcyt1b	phosphate cytidylyltransferase 1, choline, beta isoform [Source:MGI Symbol;Acc:MGI:2147987]	0	0	0	1.13719	0	0	0	0.663671	1.32113	1.25825	0.778102	0.588091	0.189532	0.768207
ENSMUSG00000104213	2.20833	1.14295	3.90689	5.39352	0.0202117	0.381065	12	113406604	113416324	-1	Ighd	immunoglobulin heavy constant delta [Source:MGI Symbol;Acc:MGI:96447]	17.423	14.6437	16.584	16.4892	16.4447	15.8143	15.316	11.2824	17.1746	6.29126	6.22481	11.1737	16.2331	11.2438
ENSMUSG00000030232	2.42656	1.27892	3.7142	5.38895	0.0202646	0.381597	6	140622663	140678472	1	Aebp2	AE binding protein 2 [Source:MGI Symbol;Acc:MGI:1338038]	14.8418	17.5725	16.584	25.0182	7.95709	13.5551	7.35169	12.6098	6.16526	14.4699	5.44671	15.8785	15.9214	10.3203
ENSMUSG00000032593	-1.54706	-0.629525	7.17318	5.3842	0.0203199	0.382172	9	108053159	108055701	1	Amigo3	adhesion molecule with Ig like domain 3 [Source:MGI Symbol;Acc:MGI:2444854]	109.7	113.635	149.256	123.954	115.643	125.008	123.141	111.497	126.388	186.221	196.86	195.834	122.866	156.657
ENSMUSG00000070717	-4.01601	-2.00576	2.88416	5.38197	0.0203459	0.382197	4	132074697	132076992	1	Gm10300	predicted gene 10300 [Source:MGI Symbol;Acc:MGI:3641670]	4.51707	3.5145	2.36914	4.54876	6.36567	0.75306	1.83792	4.6457	5.72488	18.8738	13.2277	7.64519	3.67803	8.6592
ENSMUSG00000025867	2.44076	1.28733	5.88996	5.37468	0.020431	0.38333	13	54371349	54383917	1	Cplx2	complexin 2 [Source:MGI Symbol;Acc:MGI:104726]	70.9825	42.7597	85.8812	35.2529	39.255	180.734	63.7146	69.6855	45.799	39.6349	31.9022	35.8736	75.8109	47.7683
ENSMUSG00000021175	7.57991	2.92218	1.31263	5.36771	0.0205129	0.384022	12	117804289	117878706	1	Cdca7l	cell division cycle associated 7 like [Source:MGI Symbol;Acc:MGI:2384982]	1.93589	2.92875	3.5537	1.13719	1.06095	1.50612	0	0	1.7615	0.629126	0.778102	0.588091	2.02043	0.626137
ENSMUSG00000092641	-28.2523	-4.82029	1.04854	5.36731	0.0205176	0.384022	11	102458724	102458974	-1	Gm23563	predicted gene, 23563 [Source:MGI Symbol;Acc:MGI:5453340]	0	0.585749	0	0	0	0.75306	2.45056	0	0.880751	1.25825	0.778102	0.588091	0.223135	0.992626
ENSMUSG00000020876	4.01698	2.00611	2.3262	5.36215	0.0205784	0.384229	11	96767555	96777559	-1	Snx11	sorting nexin 11 [Source:MGI Symbol;Acc:MGI:1921729]	3.87177	1.1715	7.10741	7.96032	5.8352	3.7653	4.28848	5.30937	3.523	1.88738	1.5562	0	4.95192	2.76074
ENSMUSG00000057738	-2.61708	-1.38796	3.36888	5.36256	0.0205735	0.384229	2	29965560	30031451	1	Sptan1	spectrin alpha, non-erythrocytic 1 [Source:MGI Symbol;Acc:MGI:98386]	5.16237	3.5145	6.51512	8.52892	5.30473	9.03672	9.80225	7.96406	16.7343	6.92038	14.0058	5.88091	6.34372	10.2179
ENSMUSG00000024151	37.6349	5.234	0.877199	5.35606	0.0206504	0.385108	17	87672330	87723713	1	Msh2	mutS homolog 2 (E. coli) [Source:MGI Symbol;Acc:MGI:101816]	0	2.343	0.592284	0	1.59142	0	0	0	0.440375	0	0	0	0.75445	0.0733959
ENSMUSG00000084771	2.05469	1.03892	3.8494	5.34854	0.0207396	0.385571	X	151291974	151344846	-1	A230072E10Rik	RIKEN cDNA A230072E10 gene [Source:MGI Symbol;Acc:MGI:3603753]	17.423	11.715	17.1762	13.6463	18.0361	13.5551	11.6402	11.2824	6.60563	12.5825	8.55912	13.5261	15.2586	10.6993
ENSMUSG00000035397	23.4602	4.55214	1.02816	5.35123	0.0207076	0.385571	10	80567124	80577321	-1	Klf16	Kruppel-like factor 16 [Source:MGI Symbol;Acc:MGI:2153049]	2.58118	1.1715	0	0	2.12189	1.50612	0	1.32734	0.880751	0	0	0	1.23012	0.368016
ENSMUSG00000023104	1.49855	0.583564	9.21467	5.34724	0.0207551	0.385571	5	134581366	134601805	1	Rfc2	replication factor C (activator 1) 2 [Source:MGI Symbol;Acc:MGI:1341868]	616.257	645.496	719.625	667.53	587.764	674.741	673.905	627.169	440.375	434.726	497.985	533.987	651.902	534.691
ENSMUSG00000104057	11.9999	3.58495	1.27871	5.34557	0.020775	0.385571	1	88653085	88654845	1	Gm38130	predicted gene, 38130 [Source:MGI Symbol;Acc:MGI:5611358]	4.51707	0	2.96142	1.13719	3.18284	0	0	0.663671	0.440375	0	1.5562	0.588091	1.96642	0.54139
ENSMUSG00000090164	-3.29412	-1.71989	2.93341	5.34049	0.0208357	0.386234	6	128849090	128891126	-1	BC035044	cDNA sequence BC035044 [Source:MGI Symbol;Acc:MGI:2448540]	0.645296	5.27174	4.14599	6.82313	5.30473	4.51836	11.6402	13.2734	5.72488	6.29126	6.22481	6.469	4.45154	8.27059
ENSMUSG00000089759	3.0601	1.61358	3.3438	5.32961	0.020966	0.386796	X	135022734	135060336	-1	3632454L22Rik	RIKEN cDNA 3632454L22 gene [Source:MGI Symbol;Acc:MGI:2444359]	13.5512	5.27174	10.0688	17.0578	14.3228	3.01224	12.2528	5.97304	6.60563	3.14563	6.22481	2.94046	10.5474	6.1904
ENSMUSG00000105973	-4.18233	-2.06431	2.19318	5.33153	0.0209429	0.386796		131610437	131613780	-1	RP24-188G23.3	3	0	2.343	3.5537	2.84297	2.12189	1.50612	3.67584	3.98203	3.08263	3.14563	3.89051	6.469	2.06128	4.04094
ENSMUSG00000007670	4.03471	2.01247	2.45237	5.33026	0.0209583	0.386796	17	57021058	57031507	-1	Khsrp	KH-type splicing regulatory protein [Source:MGI Symbol;Acc:MGI:1336214]	1.29059	9.37199	5.92284	8.52892	7.42662	2.25918	5.51377	3.31836	8.36713	0.629126	1.5562	1.76427	5.80002	3.52481
ENSMUSG00000098496	-14.7453	-3.88218	1.5591	5.3316	0.0209421	0.386796	7	73539801	73558395	-1	1810026B05Rik	RIKEN cDNA 1810026B05 gene [Source:MGI Symbol;Acc:MGI:1916420]	0	0	0.592284	2.27438	1.59142	0	0.612641	0	1.7615	3.14563	1.5562	0.588091	0.743013	1.27734
ENSMUSG00000066697	27.0398	4.75701	0.636908	5.32377	0.0210365	0.387633	7	71332363	71332921	-1	Gm10172	predicted gene 10172 [Source:MGI Symbol;Acc:MGI:3708755]	0.645296	0	0	1.13719	1.06095	1.50612	0	0	0	0	0	0.588091	0.724925	0.0980152
ENSMUSG00000031639	-25.1197	-4.65075	0.931106	5.31552	0.0211362	0.389007	8	45395665	45410608	-1	Tlr3	toll-like receptor 3 [Source:MGI Symbol;Acc:MGI:2156367]	0	0.585749	0.592284	0	0	0	0.612641	0.663671	2.64225	3.14563	0	0.588091	0.196339	1.27538
ENSMUSG00000024287	-1.6186	-0.69475	6.77095	5.30769	0.0212314	0.389831	18	9958180	9995484	1	Thoc1	THO complex 1 [Source:MGI Symbol;Acc:MGI:1919668]	75.4996	98.4059	97.7269	127.365	103.442	70.0345	86.995	102.205	114.938	154.136	136.946	135.849	95.4124	121.845
ENSMUSG00000097147	-4.67692	-2.22556	2.26073	5.30868	0.0212195	0.389831	11	76614467	76622204	1	Gm26780	predicted gene, 26780 [Source:MGI Symbol;Acc:MGI:5477274]	1.29059	2.343	0	1.13719	3.18284	4.51836	3.0632	1.99101	5.2845	4.40388	3.89051	7.64519	2.07866	4.37972
ENSMUSG00000068744	-48.717	-5.60635	0.557679	5.30372	0.0212799	0.390258	3	108383839	108388231	1	Psrc1	proline/serine-rich coiled-coil 1 [Source:MGI Symbol;Acc:MGI:1913099]	0	0	0	0	0	0	0	0	1.32113	1.25825	0	0	0	0.429896
ENSMUSG00000021681	-4.13507	-2.04791	2.14501	5.30057	0.0213184	0.390501	13	95350683	95375352	-1	Aggf1	angiogenic factor with G patch and FHA domains 1 [Source:MGI Symbol;Acc:MGI:1913799]	4.51707	0.585749	1.18457	2.27438	1.59142	1.50612	4.90113	1.99101	4.84413	3.14563	5.44671	3.52855	1.94322	3.97619
ENSMUSG00000025092	-26.5276	-4.72942	1.09409	5.28873	0.0214639	0.392237	19	58795751	58860984	-1	Hspa12a	heat shock protein 12A [Source:MGI Symbol;Acc:MGI:1920692]	0	0	0	2.27438	1.06095	0	0.612641	0	5.2845	0	0.778102	2.35237	0.555887	1.5046
ENSMUSG00000084790	-24.691	-4.62591	1.137	5.28915	0.0214587	0.392237	16	4032839	4037847	-1	Gm15879	predicted gene 15879 [Source:MGI Symbol;Acc:MGI:3802012]	0	1.75725	0	0	0	0	0	1.99101	1.32113	2.5165	0	0.588091	0.292875	1.06946
ENSMUSG00000096740	-9.08385	-3.1833	1.69237	5.25862	0.0218384	0.392325	19	8883732	8892627	1	Lbhd1	LBH domain containing 1 [Source:MGI Symbol;Acc:MGI:5516029]	0.645296	0	5.33056	1.70578	1.06095	0	1.22528	0.663671	2.20188	3.77475	4.66861	5.88091	1.4571	3.06918
ENSMUSG00000025730	3.13295	1.64752	2.74042	5.25503	0.0218834	0.392325	17	25882114	25919727	-1	Rab40c	Rab40C, member RAS oncogene family [Source:MGI Symbol;Acc:MGI:2183454]	4.51707	7.61474	4.73827	5.68595	10.079	10.5428	6.73905	2.65469	2.64225	4.40388	2.3343	5.29282	7.19631	4.01117
ENSMUSG00000061950	3.25131	1.70102	2.53926	5.25427	0.021893	0.392325	17	65782573	65841926	1	Ppp4r1	protein phosphatase 4, regulatory subunit 1 [Source:MGI Symbol;Acc:MGI:1917601]	5.16237	5.85749	3.5537	5.68595	4.24378	6.77754	4.28848	1.32734	4.84413	2.5165	1.5562	2.35237	5.21347	2.81417
ENSMUSG00000022753	-40.7711	-5.34947	0.706566	5.27945	0.0215785	0.392325	16	57266139	57292865	-1	Tmem30c	transmembrane protein 30C [Source:MGI Symbol;Acc:MGI:1918277]	0.645296	0	0	0	0	0	0.612641	1.32734	0.440375	0	0	2.94046	0.107549	0.886803
ENSMUSG00000068463	1.62754	0.70269	5.7272	5.25277	0.0219119	0.392325	16	23175288	23224446	1	B630019A10Rik	RIKEN cDNA B630019A10 gene [Source:MGI Symbol;Acc:MGI:2443371]	43.2348	48.6172	63.9667	63.6826	55.6996	47.4428	42.2722	55.7484	46.2394	34.6019	32.6803	41.1664	53.7739	42.1181
ENSMUSG00000075470	24.2805	4.60172	1.13072	5.25529	0.0218801	0.392325	15	90224311	90230554	1	Alg10b	asparagine-linked glycosylation 10B (alpha-1,2-glucosyltransferase) [Source:MGI Symbol;Acc:MGI:2146159]	1.29059	1.75725	0	2.27438	3.71331	0	0	0.663671	2.64225	0	0	0	1.50592	0.550987
ENSMUSG00000021939	-2.87436	-1.52324	3.94013	5.26695	0.0217341	0.392325	14	63122462	63145919	1	Ctsb	cathepsin B [Source:MGI Symbol;Acc:MGI:88561]	7.74355	9.37199	8.88426	11.3719	16.9751	5.27142	13.4781	13.9371	33.4685	11.9534	14.7839	12.938	9.93637	16.7598
ENSMUSG00000018387	26.2129	4.71221	0.962762	5.26878	0.0217112	0.392325	11	53457205	53467766	1	Shroom1	shroom family member 1 [Source:MGI Symbol;Acc:MGI:1919024]	0.645296	0.585749	0.592284	0	1.06095	1.50612	0	0	0	0	0.778102	0	0.731732	0.129684
ENSMUSG00000020739	2.91901	1.54548	3.04814	5.28051	0.0215655	0.392325	11	115564434	115583985	1	Nup85	nucleoporin 85 [Source:MGI Symbol;Acc:MGI:3046173]	16.7777	5.27174	4.14599	10.2347	10.6095	14.3081	4.28848	7.30038	5.72488	4.40388	7.00291	6.469	10.2246	5.86492
ENSMUSG00000020808	6.18266	2.62823	1.66047	5.2827	0.0215384	0.392325	11	72042032	72047370	1	Fam64a	family with sequence similarity 64, member A [Source:MGI Symbol;Acc:MGI:1924434]	1.29059	2.343	1.18457	4.54876	2.65236	2.25918	0.612641	0	1.32113	0.629126	2.3343	0.588091	2.37974	0.914215
ENSMUSG00000086078	32.4281	5.01917	0.586047	5.28053	0.0215651	0.392325	11	107994022	107994631	1	Gm11657	predicted gene 11657 [Source:MGI Symbol;Acc:MGI:3649241]	1.29059	0.585749	1.18457	1.70578	0	0	0	0	0	0.629126	0	0	0.794449	0.104854
ENSMUSG00000035278	2.38905	1.25644	3.16066	5.25688	0.0218601	0.392325	10	80796100	80798626	-1	Plekhj1	pleckstrin homology domain containing, family J member 1 [Source:MGI Symbol;Acc:MGI:1925920]	12.2606	9.95774	6.51512	9.09751	13.2618	12.049	6.73905	3.98203	7.48638	7.54951	4.66861	9.40946	10.5236	6.63917
ENSMUSG00000039166	-29.3211	-4.87387	0.679865	5.24766	0.0219763	0.392325	10	25169090	25307870	-1	Akap7	A kinase (PRKA) anchor protein 7 [Source:MGI Symbol;Acc:MGI:1859150]	0	0	0	0	0	0.75306	1.22528	0.663671	1.7615	1.25825	0	0	0.12551	0.818118
ENSMUSG00000032349	-11.5438	-3.52905	1.65419	5.24982	0.021949	0.392325	9	77917364	77984519	1	Elovl5	ELOVL family member 5, elongation of long chain fatty acids (yeast) [Source:MGI Symbol;Acc:MGI:1916051]	0.645296	2.92875	0	0.568595	0	4.51836	1.83792	0	6.16526	4.40388	2.3343	1.76427	1.4435	2.75094
ENSMUSG00000089958	27.5708	4.78507	0.727213	5.27801	0.0215964	0.392325	9	22669734	22670528	-1	Gm16165	predicted gene 16165 [Source:MGI Symbol;Acc:MGI:3802009]	2.58118	0.585749	0	1.13719	1.06095	0	0.612641	0	0.440375	0	0	0	0.894178	0.175503
ENSMUSG00000031958	1.54234	0.625122	7.78796	5.26932	0.0217045	0.392325	8	111623785	111630374	-1	Ldhd	lactate dehydrogenase D [Source:MGI Symbol;Acc:MGI:106428]	238.759	239.572	264.751	205.263	230.225	275.62	207.073	214.366	166.022	198.804	180.52	203.48	242.365	195.044
ENSMUSG00000054717	-1.86256	-0.897287	5.23365	5.26591	0.021747	0.392325	8	57511843	57515999	1	Hmgb2	high mobility group box 2 [Source:MGI Symbol;Acc:MGI:96157]	25.8118	35.7307	32.5756	26.7239	25.9932	39.1591	27.5688	33.1836	35.23	61.0252	66.1386	39.4021	30.9991	43.7581
ENSMUSG00000058897	-49.8545	-5.63965	0.535592	5.24917	0.0219572	0.392325	3	130131501	130599877	1	Col25a1	collagen, type XXV, alpha 1 [Source:MGI Symbol;Acc:MGI:1924268]	0	0	0	0	0	0	1.22528	1.32734	0.440375	0	0	0.588091	0	0.596848
ENSMUSG00000102875	-3.62114	-1.85644	2.61788	5.24932	0.0219554	0.392325	2	24889448	24893866	-1	Gm37139	predicted gene, 37139 [Source:MGI Symbol;Acc:MGI:5610367]	5.16237	5.27174	0	1.70578	3.71331	5.27142	10.4149	10.6187	4.84413	3.14563	2.3343	7.0571	3.52077	6.40246
ENSMUSG00000026204	15.5833	3.96193	1.33592	5.24925	0.0219562	0.392325	1	75247027	75264502	-1	Ptprn	protein tyrosine phosphatase, receptor type, N [Source:MGI Symbol;Acc:MGI:102765]	0.645296	1.75725	1.18457	2.84297	1.06095	2.25918	0	0	0	1.88738	0	4.70473	1.62503	1.09868
ENSMUSG00000044067	-3.67653	-1.87834	2.5925	5.23924	0.022083	0.393413	12	31706867	31713947	-1	Gpr22	G protein-coupled receptor 22 [Source:MGI Symbol;Acc:MGI:1920260]	2.58118	1.1715	4.14599	9.09751	1.06095	3.01224	6.73905	7.96406	7.92676	5.033	3.89051	6.469	3.51156	6.33706
ENSMUSG00000085925	-13.0329	-3.70409	1.10401	5.23883	0.0220881	0.393413	12	109589194	109600330	-1	Rtl1	retrotransposon-like 1 [Source:MGI Symbol;Acc:MGI:2656842]	0.645296	1.1715	0	1.13719	0	0	3.67584	0.663671	0.880751	2.5165	0	4.11664	0.492331	1.97557
ENSMUSG00000026712	-15.1164	-3.91805	2.02824	5.23459	0.0221421	0.39392	2	14229392	14332057	1	Mrc1	mannose receptor, C type 1 [Source:MGI Symbol;Acc:MGI:97142]	0	1.1715	0	1.70578	2.65236	0	0.612641	3.98203	10.569	2.5165	1.5562	2.35237	0.921608	3.59812
ENSMUSG00000052302	-15.3158	-3.93695	0.856222	5.23001	0.0222004	0.394504	10	121263824	121311189	-1	Tbc1d30	TBC1 domain family, member 30 [Source:MGI Symbol;Acc:MGI:1921944]	1.29059	0	0	0.568595	0	0	0.612641	1.32734	1.32113	3.14563	0	1.76427	0.309864	1.36184
ENSMUSG00000023032	5.56515	2.47642	1.48045	5.22484	0.0222665	0.394936	15	100761747	100823968	1	Slc4a8	solute carrier family 4 (anion exchanger), member 8 [Source:MGI Symbol;Acc:MGI:1928745]	2.58118	3.5145	2.36914	2.84297	1.06095	3.7653	1.83792	0.663671	1.32113	1.25825	0	1.17618	2.68901	1.04286
ENSMUSG00000028580	-5.83444	-2.54459	1.53254	5.22411	0.0222758	0.394936	4	130663321	130781564	1	Pum1	pumilio RNA-binding family member 1 [Source:MGI Symbol;Acc:MGI:1931749]	1.29059	0.585749	1.18457	0	0.530473	3.01224	4.28848	1.99101	4.40375	1.25825	2.3343	1.17618	1.1006	2.57533
ENSMUSG00000062397	-3.44863	-1.78602	2.87765	5.22111	0.0223143	0.395166	15	36997031	37007402	-1	Zfp706	zinc finger protein 706 [Source:MGI Symbol;Acc:MGI:1915286]	6.45296	2.92875	3.5537	5.11735	1.06095	4.51836	9.18961	7.30038	6.16526	7.54951	5.44671	7.64519	3.93868	7.21611
ENSMUSG00000039013	51.5592	5.68816	0.455389	5.21483	0.0223951	0.396142	7	43351341	43359531	1	Siglecf	sialic acid binding Ig-like lectin F [Source:MGI Symbol;Acc:MGI:2681107]	0	1.1715	0	0.568595	1.06095	0	0	0	0	0	0	0	0.46684	0
ENSMUSG00000032288	-43.0855	-5.42913	0.860428	5.21151	0.0224378	0.396444	9	56937475	56938398	1	Imp3	IMP3, U3 small nucleolar ribonucleoprotein, homolog (yeast) [Source:MGI Symbol;Acc:MGI:1916119]	0	0	0.592284	0	0	0	3.0632	0.663671	0	0	0	1.76427	0.098714	0.915191
ENSMUSG00000106219	-87.2708	-6.44743	0.609769	5.19978	0.0225898	0.397313		64044978	64050228	1	RP23-192C21.3	5	0	0	0	0	0	0	0	0	1.7615	1.25825	0.778102	0	0	0.632976
ENSMUSG00000031442	-29.2673	-4.87122	0.610677	5.20179	0.0225636	0.397313	8	12873806	13020905	1	Mcf2l	mcf.2 transforming sequence-like [Source:MGI Symbol;Acc:MGI:103263]	0	0	0	0	0.530473	0	0.612641	0	0.880751	1.25825	1.5562	0	0.0884121	0.717974
ENSMUSG00000035623	-2.35861	-1.23794	3.88943	5.20121	0.0225712	0.397313	7	97579896	97692782	1	Rsf1	remodeling and spacing factor 1 [Source:MGI Symbol;Acc:MGI:2682305]	7.09825	10.5435	10.6611	11.9405	13.2618	3.01224	8.57697	12.6098	20.2573	18.2446	9.33722	14.7023	9.41957	13.9547
ENSMUSG00000103349	-84.8814	-6.40738	0.612523	5.20001	0.0225868	0.397313	3	147620811	147635647	-1	Gm36888	predicted gene, 36888 [Source:MGI Symbol;Acc:MGI:5596047]	0	0	0	0	0	0	0	0.663671	0	3.77475	1.5562	0	0	0.999105
ENSMUSG00000087263	-3.29903	-1.72204	3.34272	5.14234	0.0233492	0.397486	X	169979047	169985232	-1	Gm15726	predicted gene 15726 [Source:MGI Symbol;Acc:MGI:3783169]	5.16237	0.585749	10.0688	10.8033	5.30473	1.50612	9.18961	13.2734	9.24788	3.77475	6.22481	9.99755	5.57185	8.61801
ENSMUSG00000025047	1.62693	0.70215	5.19211	5.16987	0.0229819	0.397486	19	47090766	47131143	1	Pdcd11	programmed cell death 11 [Source:MGI Symbol;Acc:MGI:1341788]	34.846	39.2452	43.2367	52.8793	38.7245	28.6163	34.9205	28.5379	30.3859	23.9068	32.6803	34.6974	39.5913	30.8548
ENSMUSG00000033863	-5.88963	-2.55818	1.81975	5.14398	0.0233271	0.397486	19	23141226	23166911	1	Klf9	Kruppel-like factor 9 [Source:MGI Symbol;Acc:MGI:1333856]	0	2.343	0	1.70578	1.06095	1.50612	2.45056	0	3.08263	5.033	3.89051	2.94046	1.10264	2.89953
ENSMUSG00000086121	-7.62728	-2.93117	0.976163	5.17421	0.0229246	0.397486	19	47606144	47617106	-1	Gm16068	predicted gene 16068 [Source:MGI Symbol;Acc:MGI:3802005]	0	1.1715	0	1.13719	0.530473	0	1.22528	1.32734	1.32113	1.25825	3.11241	1.17618	0.473193	1.5701
ENSMUSG00000040688	1.87852	0.909598	5.38809	5.13881	0.0233967	0.397486	17	24697949	24707660	-1	Tbl3	transducin (beta)-like 3 [Source:MGI Symbol;Acc:MGI:2384863]	50.9784	33.3877	53.3056	41.5074	42.4378	58.7387	41.6596	33.8472	21.138	22.6485	45.908	40.5783	46.7259	34.2966
ENSMUSG00000039763	-3.98267	-1.99374	2.20993	5.1888	0.0227329	0.397486	16	91614257	91619026	-1	Dnajc28	DnaJ (Hsp40) homolog, subfamily C, member 28 [Source:MGI Symbol;Acc:MGI:2181053]	1.93589	5.85749	1.18457	4.54876	2.12189	0	7.96433	3.31836	3.523	6.29126	4.66861	7.0571	2.6081	5.47044
ENSMUSG00000000346	-1.89266	-0.920413	4.33769	5.16353	0.0230659	0.397486	15	100615628	100620731	1	Dazap2	DAZ associated protein 2 [Source:MGI Symbol;Acc:MGI:1344344]	12.9059	27.5302	17.1762	15.3521	14.8532	15.8143	15.316	19.2465	25.9821	23.2776	28.0117	31.7569	17.272	23.9318
ENSMUSG00000089680	6.22924	2.63906	1.76257	5.17159	0.0229593	0.397486	15	86087640	86090060	-1	Gm15722	predicted gene 15722 [Source:MGI Symbol;Acc:MGI:3783166]	3.22648	1.75725	2.96142	2.84297	4.77425	3.7653	1.83792	0.663671	0.440375	0.629126	4.66861	0	3.22128	1.37328
ENSMUSG00000098975	1.43417	0.520219	8.5942	5.17831	0.0228706	0.397486	14	69582164	69683286	-1	Gm27177	predicted gene 27177 [Source:MGI Symbol;Acc:MGI:5521020]	387.823	399.481	479.75	427.014	421.726	347.914	414.758	361.037	340.41	285.623	325.246	332.272	410.618	343.224
ENSMUSG00000082604	8.75427	3.12999	1.45796	5.14341	0.0233348	0.397486	12	100863969	100864439	-1	Gm8482	predicted pseudogene 8482 [Source:MGI Symbol;Acc:MGI:3647858]	1.93589	1.1715	2.96142	1.13719	1.06095	4.51836	0.612641	1.32734	0.880751	1.25825	0	0	2.13088	0.679831
ENSMUSG00000020718	1.68115	0.749445	5.36044	5.17725	0.0228846	0.397486	11	106768253	106779537	-1	Polg2	polymerase (DNA directed), gamma 2, accessory subunit [Source:MGI Symbol;Acc:MGI:1354947]	52.269	38.0737	61.5975	51.1735	39.7855	51.9611	54.525	41.1476	32.5878	29.5689	28.7898	41.7545	49.1434	38.0623
ENSMUSG00000097457	-1.5284	-0.612026	7.48619	5.19233	0.0226867	0.397486	11	46440362	46447248	-1	2310031A07Rik	RIKEN cDNA 2310031A07 gene [Source:MGI Symbol;Acc:MGI:1916871]	153.58	165.181	169.393	183.087	162.855	147.6	196.045	167.909	177.471	257.312	221.759	199.951	163.616	203.408
ENSMUSG00000019842	1.66202	0.732936	5.33831	5.14047	0.0233743	0.397486	10	39612934	39655307	1	Traf3ip2	TRAF3 interacting protein 2 [Source:MGI Symbol;Acc:MGI:2143599]	41.9442	35.7307	46.1982	52.8793	56.7606	24.851	44.7228	31.1926	32.5878	22.6485	35.0146	32.345	43.0607	33.0852
ENSMUSG00000034453	5.39302	2.43109	1.65944	5.16937	0.0229885	0.397486	10	84622437	84727177	1	Polr3b	polymerase (RNA) III (DNA directed) polypeptide B [Source:MGI Symbol;Acc:MGI:1917678]	3.22648	4.686	2.96142	5.11735	1.59142	1.50612	0	3.31836	2.64225	0.629126	1.5562	0.588091	3.18146	1.45567
ENSMUSG00000032077	-10.9916	-3.45834	1.28699	5.17128	0.0229633	0.397486	9	46283008	46298783	1	Bud13	BUD13 homolog (yeast) [Source:MGI Symbol;Acc:MGI:2443443]	0.645296	0	0.592284	0.568595	1.59142	0	3.0632	1.32734	0	3.14563	2.3343	1.17618	0.566265	1.84111
ENSMUSG00000032120	-15.4628	-3.95073	0.900833	5.19357	0.0226706	0.397486	9	44309237	44320282	-1	C2cd2l	C2 calcium-dependent domain containing 2-like [Source:MGI Symbol;Acc:MGI:1919014]	0	0.585749	0	0.568595	0	0	1.22528	1.32734	0.440375	0	2.3343	1.17618	0.192391	1.08391
ENSMUSG00000074449	10.7571	3.42722	1.76854	5.14866	0.0232643	0.397486	8	20337664	20363210	-1	Gm15319	predicted gene 15319 [Source:MGI Symbol;Acc:MGI:3796981]	2.58118	2.343	3.5537	1.13719	1.59142	3.01224	2.45056	2.65469	0.440375	0.629126	0	0	2.36979	1.02912
ENSMUSG00000090855	71.1729	6.15326	0.535834	5.14676	0.0232898	0.397486	7	110522066	110522658	1	Gm17219	predicted gene 17219 [Source:MGI Symbol;Acc:MGI:4938046]	1.29059	0	0.592284	1.70578	0	0	0	0	0	0	0	0	0.59811	0
ENSMUSG00000029687	-2.695	-1.43028	3.10253	5.18717	0.0227543	0.397486	6	47530139	47595341	-1	Ezh2	enhancer of zeste homolog 2 (Drosophila) [Source:MGI Symbol;Acc:MGI:107940]	4.51707	9.37199	4.14599	2.27438	4.77425	12.049	7.35169	7.30038	7.04601	11.9534	9.33722	14.7023	6.18877	9.61516
ENSMUSG00000072704	3.44547	1.7847	2.72482	5.17418	0.022925	0.397486	6	133104909	133110899	1	Smim10l1	small integral membrane protein 10 like 1 [Source:MGI Symbol;Acc:MGI:1914379]	9.67944	5.85749	4.73827	2.27438	6.89614	6.77754	1.83792	3.31836	5.72488	2.5165	1.5562	3.52855	6.03721	3.0804
ENSMUSG00000086409	-29.8808	-4.90115	0.898338	5.18283	0.0228111	0.397486	6	17710598	17711207	-1	Gm13898	predicted gene 13898 [Source:MGI Symbol;Acc:MGI:3652332]	0	0	0.592284	0	0.530473	0	0	1.99101	0	2.5165	0	1.76427	0.187126	1.0453
ENSMUSG00000015804	23.8211	4.57417	1.20092	5.14247	0.0233474	0.397486	5	45520229	45529276	1	Med28	mediator complex subunit 28 [Source:MGI Symbol;Acc:MGI:1914249]	1.29059	2.92875	0.592284	0.568595	3.18284	0	1.22528	0	2.20188	0	0	0	1.42718	0.571193
ENSMUSG00000029153	-4.66618	-2.22224	1.88218	5.14375	0.0233301	0.397486	5	73322199	73341028	-1	Ociad2	OCIA domain containing 2 [Source:MGI Symbol;Acc:MGI:1916377]	1.29059	2.92875	1.18457	1.70578	0.530473	0	2.45056	2.65469	2.20188	2.5165	4.66861	3.52855	1.27336	3.00346
ENSMUSG00000061882	2.17379	1.12021	3.5867	5.14154	0.02336	0.397486	5	123930679	123969895	1	Ccdc62	coiled-coil domain containing 62 [Source:MGI Symbol;Acc:MGI:2684996]	14.1965	12.3007	12.438	15.3521	10.079	12.049	7.35169	13.9371	8.80751	6.92038	10.8934	5.29282	12.7359	8.86715
ENSMUSG00000084218	23.2615	4.53987	1.08418	5.15948	0.0231198	0.397486	5	107241623	107242367	1	Gm8145	predicted gene 8145 [Source:MGI Symbol;Acc:MGI:3644272]	0	0	0	2.84297	2.12189	1.50612	0	0	0	0	0	1.17618	1.0785	0.19603
ENSMUSG00000091450	-52.0132	-5.70081	0.455426	5.17416	0.0229252	0.397486	5	109046873	109059452	-1	Vmn2r11	vomeronasal 2, receptor 11 [Source:MGI Symbol;Acc:MGI:3643806]	0	0	0	0	0	0	1.22528	0	0.440375	0	0	1.17618	0	0.47364
ENSMUSG00000027709	-2.21705	-1.14864	3.52008	5.15136	0.0232282	0.397486	3	35959312	36000678	-1	Mccc1	methylcrotonoyl-Coenzyme A carboxylase 1 (alpha) [Source:MGI Symbol;Acc:MGI:1919289]	10.97	8.20049	7.10741	7.39173	6.36567	5.27142	10.4149	7.96406	10.1286	11.3243	14.7839	14.1142	7.55112	11.455
ENSMUSG00000027808	1.75039	0.807677	5.86676	5.19335	0.0226734	0.397486	3	58519817	58525892	-1	Serp1	stress-associated endoplasmic reticulum protein 1 [Source:MGI Symbol;Acc:MGI:92638]	73.5637	37.488	79.9583	60.8396	63.6567	64.7631	52.0745	66.3671	59.4507	40.8932	34.2365	39.4021	63.3782	48.7373
ENSMUSG00000023393	11.8549	3.56741	1.48366	5.1455	0.0233067	0.397486	2	180725263	180742280	1	Slc17a9	solute carrier family 17, member 9 [Source:MGI Symbol;Acc:MGI:1919107]	0	2.343	1.77685	5.11735	0.530473	1.50612	1.22528	0.663671	0.880751	0	0	0.588091	1.87897	0.559632
ENSMUSG00000052406	-5.1018	-2.35101	1.98777	5.15897	0.0231266	0.397486	2	26953563	26964386	-1	Rexo4	REX4, RNA exonuclease 4 homolog (S. cerevisiae) [Source:MGI Symbol;Acc:MGI:2684957]	1.29059	0.585749	1.18457	0.568595	2.12189	2.25918	3.0632	0.663671	3.96338	3.77475	3.11241	3.52855	1.3351	3.01766
ENSMUSG00000089716	-3.87628	-1.95467	2.8384	5.13963	0.0233856	0.397486	1	85159764	85194260	1	Gm6264	predicted gene 6264 [Source:MGI Symbol;Acc:MGI:3779580]	2.58118	2.92875	6.51512	5.68595	4.77425	0	3.0632	7.30038	7.04601	11.9534	6.22481	4.11664	3.74754	6.61741
ENSMUSG00000068270	65.9996	6.04439	0.584779	5.10283	0.0238868	0.397942	X	6399854	6637448	1	Shroom4	shroom family member 4 [Source:MGI Symbol;Acc:MGI:2685570]	0	1.1715	0	1.13719	1.06095	0	0	0	0	0	0	0	0.561606	0
ENSMUSG00000105478	-25.2621	-4.6589	0.877286	5.11292	0.0237483	0.397942		122995411	122999002	1	RP23-48L9.1	3	0.645296	0.585749	0	0	0	0.75306	0	0.663671	1.7615	2.5165	0	1.76427	0.330684	1.11766
ENSMUSG00000097330	-1.61369	-0.690367	5.31438	5.10892	0.0238031	0.397942	18	37746559	37768242	-1	Gm26672	predicted gene, 26672 [Source:MGI Symbol;Acc:MGI:5477166]	31.6195	26.3587	33.7602	41.5074	38.7245	20.3326	34.9205	38.4929	44.0375	47.1844	36.5708	38.814	32.0505	40.0034
ENSMUSG00000024012	-5.10858	-2.35292	1.49511	5.12035	0.0236469	0.397942	17	29332072	29347904	-1	Mtch1	mitochondrial carrier homolog 1 (C. elegans) [Source:MGI Symbol;Acc:MGI:1929261]	0.645296	1.75725	0.592284	1.13719	1.06095	0.75306	1.83792	3.98203	2.20188	1.88738	1.5562	2.94046	0.991004	2.40098
ENSMUSG00000102344	6.37639	2.67274	1.82761	5.11919	0.0236627	0.397942	16	77419251	77421820	-1	9430053O09Rik	RIKEN cDNA 9430053O09 gene [Source:MGI Symbol;Acc:MGI:2442604]	7.09825	4.10025	5.33056	2.84297	2.12189	0.75306	0.612641	3.98203	0.440375	1.25825	0.778102	1.76427	3.70783	1.47261
ENSMUSG00000037204	17.9152	4.16311	0.856031	5.12833	0.0235383	0.397942	15	101284301	101290934	1	Atg101	autophagy related 101 [Source:MGI Symbol;Acc:MGI:1915368]	0	1.75725	0.592284	1.13719	1.59142	0	0.612641	0	0.880751	0	0	0	0.846357	0.248899
ENSMUSG00000058258	14.8248	3.88994	1.01546	5.12731	0.0235523	0.397942	13	8885501	8892451	1	Idi1	isopentenyl-diphosphate delta isomerase [Source:MGI Symbol;Acc:MGI:2442264]	0	1.1715	0.592284	0.568595	2.12189	1.50612	0	0	0.440375	0	0	0.588091	0.993398	0.171411
ENSMUSG00000021290	12.0299	3.58856	0.953378	5.10464	0.0238619	0.397942	12	111961376	111966977	-1	2010107E04Rik	RIKEN cDNA 2010107E04 gene [Source:MGI Symbol;Acc:MGI:1917507]	2.58118	2.343	0.592284	2.84297	0.530473	0.75306	0	0.663671	1.32113	0	0	0.588091	1.60716	0.428815
ENSMUSG00000034255	1.99399	0.995661	4.23389	5.10979	0.0237912	0.397942	11	103331497	103363692	-1	Arhgap27	Rho GTPase activating protein 27 [Source:MGI Symbol;Acc:MGI:1916903]	14.1965	12.8865	20.1377	23.881	22.8103	28.6163	21.4424	13.2734	18.0554	9.43688	8.55912	15.8785	20.4214	14.441
ENSMUSG00000034614	1.78425	0.83532	4.79114	5.11371	0.0237375	0.397942	11	3330401	3342971	1	Pik3ip1	phosphoinositide-3-kinase interacting protein 1 [Source:MGI Symbol;Acc:MGI:1917016]	32.2648	36.3165	30.7988	26.7239	27.0541	29.3693	20.8298	19.9101	21.138	31.4563	24.8993	18.8189	30.4212	22.8421
ENSMUSG00000080152	-15.5688	-3.96059	1.10793	5.10757	0.0238216	0.397942	11	58961812	58962222	1	Gm12260	predicted gene 12260 [Source:MGI Symbol;Acc:MGI:3651326]	0	1.75725	0.592284	0	0	0	1.22528	2.65469	0.440375	1.88738	1.5562	2.35237	0.391589	1.68605
ENSMUSG00000031974	1.65079	0.723154	5.21798	5.12838	0.0235376	0.397942	8	123952459	123983122	-1	Abcb10	ATP-binding cassette, sub-family B (MDR/TAP), member 10 [Source:MGI Symbol;Acc:MGI:1860508]	42.5895	32.802	47.3827	42.6446	38.7245	42.1713	33.6952	38.4929	33.0282	37.1184	29.5679	20.5832	41.0524	32.081
ENSMUSG00000030861	-50.5569	-5.65984	0.660418	5.10485	0.0238591	0.397942	7	131410601	131446211	1	Acadsb	acyl-Coenzyme A dehydrogenase, short/branched chain [Source:MGI Symbol;Acc:MGI:1914135]	0	0	0	0	0	0	0	0	0.440375	1.25825	1.5562	0.588091	0	0.640487
ENSMUSG00000033769	21.869	4.45082	1.18542	5.11978	0.0236546	0.397942	6	84618487	85069513	-1	Exoc6b	exocyst complex component 6B [Source:MGI Symbol;Acc:MGI:1923164]	1.29059	0.585749	0	2.27438	2.65236	0.75306	0.612641	0.663671	1.32113	0	0	0	1.25936	0.432906
ENSMUSG00000006442	24.3578	4.60631	0.936373	5.12218	0.0236219	0.397942	4	148591503	148594993	1	Srm	spermidine synthase [Source:MGI Symbol;Acc:MGI:102690]	0.645296	2.343	2.36914	1.13719	0.530473	0	1.22528	0.663671	0.440375	0	0	0	1.17085	0.388221
ENSMUSG00000037922	1.80395	0.851161	4.83063	5.12728	0.0235527	0.397942	3	136053363	136326066	-1	Bank1	B cell scaffold protein with ankyrin repeats 1 [Source:MGI Symbol;Acc:MGI:2442120]	43.8801	32.2162	31.9833	21.6066	23.8713	41.4183	42.2722	33.1836	23.3399	17.6155	18.6744	15.2904	32.496	25.0627
ENSMUSG00000026818	-32.0297	-5.00134	1.67912	5.11567	0.0237108	0.397942	2	28555795	28563403	-1	Cel	carboxyl ester lipase [Source:MGI Symbol;Acc:MGI:88374]	1.29059	0	0.592284	0	0	0.75306	0	0.663671	22.8995	0	2.3343	0	0.439323	4.31625
ENSMUSG00000025997	17.5487	4.13329	1.15237	5.12577	0.0235731	0.397942	1	69531214	69687245	-1	Ikzf2	IKAROS family zinc finger 2 [Source:MGI Symbol;Acc:MGI:1342541]	0.645296	1.75725	0	1.13719	3.18284	0.75306	0.612641	0.663671	2.20188	0	0	0	1.24594	0.579698
ENSMUSG00000026335	5.76609	2.52759	1.69689	5.10005	0.0239252	0.398152	1	97795114	98095646	-1	Pam	peptidylglycine alpha-amidating monooxygenase [Source:MGI Symbol;Acc:MGI:97475]	2.58118	2.343	1.18457	2.27438	2.12189	6.77754	0.612641	0.663671	0.880751	3.14563	0.778102	0.588091	2.88043	1.11148
ENSMUSG00000106444	8.43137	3.07577	1.67006	5.09158	0.0240423	0.399335		19161427	19168046	-1	RP23-247I11.7	16	1.29059	4.686	5.92284	2.84297	0	1.50612	1.22528	1.99101	0.440375	0	1.5562	0.588091	2.70809	0.966828
ENSMUSG00000020978	-3.18986	-1.6735	2.24251	5.09117	0.0240479	0.399335	12	69296681	69310687	1	Klhdc2	kelch domain containing 2 [Source:MGI Symbol;Acc:MGI:1916804]	4.51707	2.343	2.96142	2.84297	2.65236	0	4.28848	5.30937	4.84413	4.40388	3.89051	5.29282	2.5528	4.67153
ENSMUSG00000021065	23.0098	4.52417	1.15703	5.08883	0.0240805	0.399446	12	77238104	77476338	1	Fut8	fucosyltransferase 8 [Source:MGI Symbol;Acc:MGI:1858901]	0.645296	2.92875	0.592284	1.13719	0.530473	0	0	0.663671	0.880751	0	0	0	0.972331	0.257404
ENSMUSG00000065389	-15.3901	-3.94394	1.12433	5.08549	0.0241269	0.399787	7	110003578	110003718	1	Gm23100	predicted gene, 23100 [Source:MGI Symbol;Acc:MGI:5452877]	0.645296	2.343	0	0	0	0	0.612641	1.32734	0.880751	1.25825	0	2.35237	0.498049	1.07189
ENSMUSG00000024639	-13.6327	-3.769	1.10089	5.08141	0.0241837	0.399835	19	16132831	16387463	1	Gnaq	guanine nucleotide binding protein, alpha q polypeptide [Source:MGI Symbol;Acc:MGI:95776]	1.93589	2.92875	0	0	0	0.75306	0	0	2.20188	2.5165	1.5562	2.35237	0.936282	1.43782
ENSMUSG00000074102	4.27948	2.09743	2.1298	5.07971	0.0242074	0.399835	9	106880918	106887428	-1	Rbm15b	RNA binding motif protein 15B [Source:MGI Symbol;Acc:MGI:1923598]	6.45296	2.92875	5.33056	3.41157	2.12189	4.51836	4.28848	3.98203	2.20188	0	0	2.94046	4.12735	2.23547
ENSMUSG00000044997	3.4835	1.80054	2.25905	5.08099	0.0241895	0.399835	7	35802592	35838074	1	E130304I02Rik	RIKEN cDNA E130304I02 gene [Source:MGI Symbol;Acc:MGI:1925797]	3.87177	3.5145	8.88426	3.98016	5.8352	6.77754	4.90113	3.31836	3.08263	3.14563	0	2.94046	5.47724	2.89803
ENSMUSG00000020325	-10.2076	-3.35157	1.75633	5.07442	0.0242814	0.400631	10	79777272	79782630	1	Fstl3	follistatin-like 3 [Source:MGI Symbol;Acc:MGI:1890391]	1.29059	0	0	2.27438	0.530473	0	1.22528	1.32734	0.440375	3.14563	3.11241	8.82137	0.682574	3.01207
ENSMUSG00000019971	-1.9357	-0.952856	4.12251	5.07242	0.0243095	0.400666	10	100488289	100573655	1	Cep290	centrosomal protein 290 [Source:MGI Symbol;Acc:MGI:2384917]	23.2306	12.8865	13.0302	14.7835	11.1399	9.03672	14.7034	23.8922	19.8169	23.2776	18.6744	17.0546	14.0179	19.5699
ENSMUSG00000028333	-1.60357	-0.681284	7.66362	5.06755	0.0243779	0.401365	4	46450902	46472657	1	Anp32b	acidic (leucine-rich) nuclear phosphoprotein 32 family, member B [Source:MGI Symbol;Acc:MGI:1914878]	197.46	178.654	174.132	204.694	174.526	189.771	166.638	203.747	297.253	262.345	248.214	239.353	186.539	236.259
ENSMUSG00000039646	1.50937	0.593947	9.20111	5.05481	0.0245577	0.402931	16	4639941	4650802	1	Vasn	vasorin [Source:MGI Symbol;Acc:MGI:2177651]	594.317	654.868	746.278	727.232	651.42	564.042	566.08	576.067	505.551	430.951	473.086	645.136	656.36	532.812
ENSMUSG00000057818	17.9167	4.16323	0.916207	5.05296	0.0245839	0.402931	9	58202897	58208808	1	1600029O15Rik	RIKEN cDNA 1600029O15 gene [Source:MGI Symbol;Acc:MGI:3045362]	1.93589	1.1715	0	0	2.12189	0.75306	0.612641	0.663671	0.880751	0	0	0	0.997056	0.35951
ENSMUSG00000025538	2.2619	1.17754	4.49019	5.05481	0.0245577	0.402931	5	129846986	129864050	1	Sumf2	sulfatase modifying factor 2 [Source:MGI Symbol;Acc:MGI:1915152]	25.1665	25.1872	40.2753	18.7636	17.5056	29.3693	23.2803	20.5738	9.24788	16.9864	17.8963	16.4666	26.0446	17.4086
ENSMUSG00000072692	-3.23132	-1.69212	2.84381	5.05602	0.0245405	0.402931	5	115102923	115110268	-1	Rpl37rt	ribosomal protein L37, retrotransposed [Source:MGI Symbol;Acc:MGI:3651519]	2.58118	4.10025	4.14599	3.41157	3.18284	13.5551	12.8655	7.30038	7.48638	9.43688	4.66861	10.5856	5.16282	8.72389
ENSMUSG00000037306	-18.4114	-4.20252	0.858362	5.05159	0.0246033	0.402931	4	134561690	134704290	-1	Man1c1	mannosidase, alpha, class 1C, member 1 [Source:MGI Symbol;Acc:MGI:2446214]	0	0.585749	0	0	0	0.75306	0.612641	1.32734	0.880751	0	0.778102	1.17618	0.223135	0.795836
ENSMUSG00000103937	77.4181	6.2746	0.820087	5.04452	0.024704	0.403384	16	4170776	4173636	-1	Gm37186	predicted gene, 37186 [Source:MGI Symbol;Acc:MGI:5610414]	0	0	1.77685	0	0.530473	1.50612	0	0	0	0	0	0	0.635574	0
ENSMUSG00000097138	-2.7158	-1.44138	3.46283	5.04415	0.0247092	0.403384	6	47546666	47551704	1	Gm26625	predicted gene, 26625 [Source:MGI Symbol;Acc:MGI:5477119]	10.97	4.686	4.14599	10.2347	5.30473	12.049	10.4149	12.6098	11.8901	13.2116	19.4525	9.99755	7.8984	12.9294
ENSMUSG00000091237	-8.78946	-3.13577	2.789	5.04729	0.0246645	0.403384	4	117835299	117868558	-1	Gm17114	predicted gene 17114 [Source:MGI Symbol;Acc:MGI:4937941]	3.22648	4.686	4.14599	1.70578	4.77425	0	1.22528	9.95507	8.80751	22.6485	11.6715	4.70473	3.08975	9.83544
ENSMUSG00000040694	2.06743	1.04784	3.56265	5.04192	0.024741	0.403476	17	48419231	48432728	-1	Apobec2	apolipoprotein B mRNA editing enzyme, catalytic polypeptide 2 [Source:MGI Symbol;Acc:MGI:1343178]	14.1965	11.1292	14.8071	14.2149	12.2009	9.03672	11.6402	10.6187	8.80751	5.66213	8.55912	8.23328	12.5975	8.92016
ENSMUSG00000049112	-29.9763	-4.90575	0.957974	5.03916	0.0247805	0.403695	6	112473683	112489943	-1	Oxtr	oxytocin receptor [Source:MGI Symbol;Acc:MGI:109147]	0	0	0	0.568595	0	0	0	0.663671	0.440375	0	1.5562	2.35237	0.0947658	0.835436
ENSMUSG00000045232	3.91769	1.97	2.15606	5.03703	0.024811	0.403767	8	84042929	84045000	-1	Rln3	relaxin 3 [Source:MGI Symbol;Acc:MGI:2158015]	1.93589	2.92875	5.33056	2.84297	5.30473	4.51836	4.28848	0	2.20188	0.629126	1.5562	2.35237	3.81021	1.83801
ENSMUSG00000021635	-18.0746	-4.17589	0.95714	5.03362	0.0248598	0.404135	13	100617165	100651059	-1	Rad17	RAD17 homolog (S. pombe) [Source:MGI Symbol;Acc:MGI:1333807]	0	0	0	1.70578	1.06095	0	0	1.99101	1.32113	0.629126	2.3343	0.588091	0.461121	1.14394
ENSMUSG00000001525	-1.99372	-0.995463	4.281	5.0293	0.024922	0.40472	17	35833921	35838306	-1	Tubb5	tubulin, beta 5 class I [Source:MGI Symbol;Acc:MGI:107812]	12.2606	11.715	8.88426	13.6463	14.3228	15.8143	17.7666	17.9191	15.4131	21.3903	11.6715	23.5237	12.7739	17.9474
ENSMUSG00000012405	-3.29836	-1.72175	3.34937	5.02536	0.0249787	0.405035	14	18267823	18271391	-1	Rpl15	ribosomal protein L15 [Source:MGI Symbol;Acc:MGI:1913730]	10.97	7.61474	0.592284	7.96032	3.71331	4.51836	9.80225	9.95507	8.80751	11.9534	12.4496	9.40946	5.89484	10.3962
ENSMUSG00000094091	59.0784	5.88456	0.610226	5.023	0.0250128	0.405035	11	94284652	94285985	1	Gm21885	predicted gene, 21885 [Source:MGI Symbol;Acc:MGI:5434049]	0	0.585749	2.36914	1.13719	0	0	0	0	0	0	0	0	0.682012	0
ENSMUSG00000096957	-1.93063	-0.949071	4.87489	5.02069	0.0250462	0.405035	8	11477929	11480241	1	E230013L22Rik	RIKEN cDNA E230013L22 gene [Source:MGI Symbol;Acc:MGI:2142601]	16.1324	28.7017	11.8457	24.4496	30.2369	21.8387	17.7666	27.8742	41.3953	38.3767	33.4584	26.4641	22.2008	30.8892
ENSMUSG00000030556	-2.83311	-1.50238	3.71716	5.02091	0.0250429	0.405035	7	67513411	67645268	-1	Lrrc28	leucine rich repeat containing 28 [Source:MGI Symbol;Acc:MGI:1915689]	5.16237	5.27174	6.51512	9.09751	13.2618	5.27142	7.96433	10.6187	14.9728	12.5825	10.8934	14.7023	7.43	11.9557
ENSMUSG00000107444	40.6052	5.34359	0.706014	5.01397	0.0251436	0.405514	11	49112777	49113757	-1	Olfr1396	olfactory receptor 1396 [Source:MGI Symbol;Acc:MGI:3031230]	0	0	1.18457	0	1.06095	0.75306	0	0	0	0	0	0	0.499762	0
ENSMUSG00000068011	4.17742	2.06261	2.08072	5.01322	0.0251545	0.405514	6	115583544	115592576	-1	Mkrn2os	makorin, ring finger protein 2, opposite strand [Source:MGI Symbol;Acc:MGI:1917541]	3.87177	7.02899	4.73827	3.41157	1.06095	3.01224	1.22528	1.99101	1.7615	2.5165	2.3343	1.17618	3.85397	1.83413
ENSMUSG00000029361	3.91383	1.96858	4.84618	5.01588	0.0251158	0.405514	5	117781032	117958840	1	Nos1	nitric oxide synthase 1, neuronal [Source:MGI Symbol;Acc:MGI:97360]	47.1066	16.401	36.1293	11.3719	12.2009	170.191	42.2722	56.4121	11.8901	9.43688	7.78102	14.7023	48.9002	23.7491
ENSMUSG00000107000	10.8142	3.43485	1.32258	4.97561	0.0257071	0.407171		134267065	134270736	-1	RP23-15K13.2	5	0.645296	1.75725	1.77685	0.568595	2.65236	3.7653	1.22528	0	1.7615	0.629126	0	0	1.86094	0.602651
ENSMUSG00000024833	-15.7046	-3.97312	1.14094	4.99814	0.0253746	0.407171	19	5940543	5964206	-1	Pola2	polymerase (DNA directed), alpha 2 [Source:MGI Symbol;Acc:MGI:99690]	0	0	0.592284	0	0	1.50612	1.22528	3.98203	1.32113	0	3.11241	0	0.349734	1.60681
ENSMUSG00000073374	-54.6358	-5.77177	0.936096	4.98964	0.0254995	0.407171	17	69417402	69421632	1	C030034I22Rik	RIKEN cDNA C030034I22 gene [Source:MGI Symbol;Acc:MGI:1924783]	0	0	0	0	0	0	1.22528	0	1.7615	0.629126	0	0	0	0.602651
ENSMUSG00000022340	28.4239	4.82904	0.916169	4.99233	0.0254599	0.407171	15	44671859	44788063	-1	Sybu	syntabulin (syntaxin-interacting) [Source:MGI Symbol;Acc:MGI:2442392]	0.645296	0	1.77685	2.84297	0.530473	1.50612	0	0.663671	0.880751	0	0	0	1.21695	0.257404
ENSMUSG00000043631	-28.6999	-4.84297	1.12049	4.97836	0.0256662	0.407171	13	49504810	49532789	1	Ecm2	extracellular matrix protein 2, female organ and adipocyte specific [Source:MGI Symbol;Acc:MGI:3039578]	0	0	0.592284	2.27438	0	0	0.612641	0	1.7615	5.66213	1.5562	0	0.477777	1.59875
ENSMUSG00000101007	-29.339	-4.87475	0.859898	4.98542	0.0255618	0.407171	12	31500068	31500745	-1	Gm29541	predicted gene 29541 [Source:MGI Symbol;Acc:MGI:5580247]	0	0	0	0.568595	0	0	1.22528	0.663671	0.440375	1.88738	0	0	0.0947658	0.702784
ENSMUSG00000036091	-5.57826	-2.47981	2.01723	5.00001	0.0253472	0.407171	9	107580818	107587359	1	Hyal3	hyaluronoglucosaminidase 3 [Source:MGI Symbol;Acc:MGI:1330288]	0	4.686	1.77685	0	0	3.01224	1.83792	4.6457	1.7615	4.40388	1.5562	4.11664	1.57918	3.05364
ENSMUSG00000041124	-21.7042	-4.4399	0.935932	4.99946	0.0253553	0.407171	9	4383535	4386861	1	Msantd4	Myb/SANT-like DNA-binding domain containing 4 with coiled-coils [Source:MGI Symbol;Acc:MGI:1925350]	0	0	0.592284	0.568595	0.530473	0	1.22528	0	0.880751	1.25825	0	2.35237	0.281892	0.952775
ENSMUSG00000043290	1.64639	0.719305	6.23135	4.98074	0.025631	0.407171	7	5034439	5038446	-1	Zfp784	zinc finger protein 784 [Source:MGI Symbol;Acc:MGI:3606042]	63.239	50.3744	118.457	102.347	79.0404	67.0223	86.3823	69.0218	65.6159	42.1514	52.9109	53.5163	80.08	61.5998
ENSMUSG00000043024	82.0616	6.35863	0.613357	5.00098	0.025333	0.407171	6	108563605	108565588	-1	Gm16433	predicted gene 16433 [Source:MGI Symbol;Acc:MGI:3645626]	0	1.75725	0	0	0.530473	3.7653	0	0	0	0	0	0	1.00884	0
ENSMUSG00000023353	-5.99422	-2.58357	1.92132	4.97221	0.0257576	0.407171	5	24452177	24502047	1	Agap3	ArfGAP with GTPase domain, ankyrin repeat and PH domain 3 [Source:MGI Symbol;Acc:MGI:2183446]	1.29059	0	0.592284	1.13719	1.59142	4.51836	2.45056	3.31836	3.08263	3.77475	5.44671	4.11664	1.52164	3.69828
ENSMUSG00000055061	1.93032	0.94884	4.23925	4.98704	0.0255378	0.407171	5	35581227	35588763	-1	4931431C16Rik	RIKEN cDNA 4931431C16 gene [Source:MGI Symbol;Acc:MGI:1921614]	18.0683	14.6437	29.0219	19.9008	20.158	15.8143	11.0275	17.2555	10.569	11.3243	15.562	18.2308	19.6012	13.9949
ENSMUSG00000028003	19.7314	4.30242	0.860584	4.98774	0.0255275	0.407171	3	82892579	82903973	-1	Lrat	lecithin-retinol acyltransferase (phosphatidylcholine-retinol-O-acyltransferase) [Source:MGI Symbol;Acc:MGI:1891259]	0.645296	0.585749	0	1.70578	1.06095	1.50612	1.22528	0	0.440375	0	0	0	0.917316	0.277609
ENSMUSG00000081594	21.1512	4.40267	0.769145	4.97393	0.0257321	0.407171	3	8881199	8881643	1	Gm15467	predicted gene 15467 [Source:MGI Symbol;Acc:MGI:3705388]	0	1.75725	1.18457	0.568595	1.59142	0	0	0	0	0	0.778102	0.588091	0.850305	0.227699
ENSMUSG00000087570	33.0905	5.04834	0.749424	4.97728	0.0256824	0.407171	2	71737815	71745397	1	Gm13647	predicted gene 13647 [Source:MGI Symbol;Acc:MGI:3652030]	0	0	1.18457	0.568595	2.12189	2.25918	0	0	0.880751	0	0	0	1.02237	0.146792
ENSMUSG00000004768	-8.02329	-3.00419	1.37748	4.99537	0.0254153	0.407171	1	33719887	33742564	1	Rab23	RAB23, member RAS oncogene family [Source:MGI Symbol;Acc:MGI:99833]	0	1.75725	0	0.568595	1.06095	1.50612	1.22528	2.65469	0.440375	2.5165	7.78102	2.35237	0.815485	2.82837
ENSMUSG00000026311	-28.5917	-4.83752	0.958029	4.9823	0.0256079	0.407171	1	91540544	91559589	1	Asb1	ankyrin repeat and SOCS box-containing 1 [Source:MGI Symbol;Acc:MGI:1929735]	0	0	0.592284	0	0	0	1.22528	0	0.440375	1.88738	0	0.588091	0.098714	0.690187
ENSMUSG00000026473	-3.38134	-1.7576	2.62214	4.97617	0.0256987	0.407171	1	153899944	153909723	1	Glul	glutamate-ammonia ligase (glutamine synthetase) [Source:MGI Symbol;Acc:MGI:95739]	3.22648	3.5145	2.36914	3.98016	3.71331	3.7653	3.0632	2.65469	10.1286	7.54951	8.55912	5.88091	3.42815	6.30601
ENSMUSG00000085857	-22.6561	-4.50183	1.02529	4.99079	0.0254826	0.407171	1	121489296	121493203	-1	Gm15392	predicted gene 15392 [Source:MGI Symbol;Acc:MGI:3705317]	0	1.1715	0	0	0	0	0.612641	0	1.7615	0	0.778102	1.76427	0.19525	0.81942
ENSMUSG00000024338	2.85678	1.51439	2.74819	4.96927	0.0258015	0.407448	17	34197721	34201454	1	Psmb8	proteasome (prosome, macropain) subunit, beta type 8 (large multifunctional peptidase 7) [Source:MGI Symbol;Acc:MGI:1346527]	5.80766	7.61474	6.51512	9.66611	10.6095	5.27142	4.28848	3.31836	10.569	3.14563	1.5562	4.11664	7.58075	4.49905
ENSMUSG00000085396	3.06186	1.61441	2.49607	4.96424	0.0258767	0.407803	X	50555744	50635321	-1	Firre	functional intergenic repeating RNA element [Source:MGI Symbol;Acc:MGI:2147989]	9.67944	3.5145	5.33056	6.25454	4.24378	5.27142	2.45056	1.99101	3.96338	3.14563	5.44671	2.35237	5.7157	3.22494
ENSMUSG00000045341	-15.5568	-3.95947	1.23804	4.96468	0.0258701	0.407803	16	19514696	19515634	-1	Olfr167	olfactory receptor 167 [Source:MGI Symbol;Acc:MGI:3030001]	0	0	1.77685	1.13719	0.530473	0	0	0	1.7615	0.629126	3.11241	1.76427	0.574086	1.21122
ENSMUSG00000022744	-38.4161	-5.26364	0.728399	4.95419	0.0260275	0.408865	16	58727910	58734251	1	Cldnd1	claudin domain containing 1 [Source:MGI Symbol;Acc:MGI:2447860]	0	0	0	0	0	0.75306	0.612641	0	1.32113	1.88738	1.5562	0	0.12551	0.896224
ENSMUSG00000035105	58.7955	5.87763	0.508784	4.95475	0.0260191	0.408865	12	54178981	54203860	-1	Egln3	egl-9 family hypoxia-inducible factor 3 [Source:MGI Symbol;Acc:MGI:1932288]	0.645296	0	1.77685	0	1.59142	0	0	0	0	0	0	0	0.668928	0
ENSMUSG00000037364	-1.5677	-0.648654	5.36	4.95061	0.0260815	0.408865	5	137295704	137307674	-1	Srrt	serrate RNA effector molecule homolog (Arabidopsis) [Source:MGI Symbol;Acc:MGI:1933527]	39.363	40.4167	32.5756	29.5669	28.6455	51.2081	39.209	40.484	58.5699	43.4097	42.0175	46.4592	36.9626	45.0249
ENSMUSG00000079109	-13.4345	-3.74787	1.23614	4.94919	0.0261028	0.408865	5	143909964	143933968	1	Pms2	postmeiotic segregation increased 2 (S. cerevisiae) [Source:MGI Symbol;Acc:MGI:104288]	0	0.585749	0	0	0.530473	0.75306	0	2.65469	1.7615	0.629126	1.5562	1.17618	0.311547	1.29628
ENSMUSG00000040455	-16.4886	-4.0434	1.06451	4.95185	0.0260627	0.408865	4	21767156	21837872	1	Usp45	ubiquitin specific petidase 45 [Source:MGI Symbol;Acc:MGI:101850]	0.645296	0	0	0	0.530473	0.75306	0.612641	0	3.08263	1.25825	1.5562	1.76427	0.321471	1.379
ENSMUSG00000044991	57.5955	5.84788	0.560194	4.9558	0.0260032	0.408865	2	132686931	132751055	1	1110034G24Rik	RIKEN cDNA 1110034G24 gene [Source:MGI Symbol;Acc:MGI:1920997]	0	0.585749	1.77685	0	1.59142	0	0	0	0	0	0	0	0.659003	0
ENSMUSG00000103630	1.66977	0.739649	5.54681	4.9463	0.0261466	0.409136	1	52653808	52655892	-1	Gm37242	predicted gene, 37242 [Source:MGI Symbol;Acc:MGI:5610470]	60.0125	48.6172	47.3827	50.0363	52.5168	53.4672	41.6596	38.4929	40.5145	47.8135	28.0117	43.5188	52.0055	40.0018
ENSMUSG00000031546	-29.5712	-4.88612	0.659394	4.94362	0.0261871	0.409355	8	23226610	23237668	-1	Gins4	GINS complex subunit 4 (Sld5 homolog) [Source:MGI Symbol;Acc:MGI:1923847]	0	0	0.592284	0	0	0	0	0.663671	0.440375	1.25825	0.778102	1.76427	0.098714	0.817446
ENSMUSG00000043827	53.9687	5.75405	0.535801	4.93477	0.0263215	0.411041	17	37196707	37198011	-1	Olfr94	olfactory receptor 94 [Source:MGI Symbol;Acc:MGI:2177477]	1.29059	0.585749	0	1.13719	0	0	0	0	0	0	0	0	0.502255	0
ENSMUSG00000003662	2.10251	1.07212	4.47715	4.93297	0.026349	0.411055	2	127240938	127247816	-1	Ciao1	cytosolic iron-sulfur protein assembly 1 [Source:MGI Symbol;Acc:MGI:1346998]	27.7477	12.8865	31.9833	28.4297	23.8713	21.8387	15.9287	18.5828	18.0554	9.43688	17.1182	20.5832	24.4595	16.6175
ENSMUSG00000039098	-14.5529	-3.86324	1.13494	4.92102	0.0265318	0.41207	10	26078255	26079447	1	Gm9767	predicted gene 9767 [Source:MGI Symbol;Acc:MGI:3704352]	0	0.585749	0.592284	0	0.530473	0	0.612641	0	1.7615	1.88738	1.5562	2.35237	0.284751	1.36168
ENSMUSG00000074516	56.4605	5.81917	1.18441	4.919	0.0265629	0.41207	9	7751672	7752325	1	Gm10709	predicted gene 10709 [Source:MGI Symbol;Acc:MGI:3642754]	0	2.92875	1.77685	0	3.71331	0	1.22528	0	0	0	0	0	1.40315	0.204214
ENSMUSG00000055932	-20.535	-4.36001	1.19683	4.9195	0.0265552	0.41207	8	91313532	91668439	1	Fto	fat mass and obesity associated [Source:MGI Symbol;Acc:MGI:1347093]	0	0.585749	0.592284	0	0	0	0.612641	0	3.08263	1.88738	0	1.17618	0.196339	1.12647
ENSMUSG00000090290	25.4519	4.6697	1.08685	4.91907	0.0265619	0.41207	8	126426652	126475065	-1	Gm17296	predicted gene, 17296 [Source:MGI Symbol;Acc:MGI:4936930]	0	1.1715	0.592284	0.568595	3.71331	0.75306	1.22528	0	0.440375	0	0	0	1.13312	0.277609
ENSMUSG00000078601	-55.5988	-5.79698	0.50836	4.91655	0.0266007	0.41207	3	108361551	108362256	1	Gm12525	predicted gene 12525 [Source:MGI Symbol;Acc:MGI:3649596]	0	0	0	0	0	0	1.22528	0.663671	0	0	0	1.17618	0	0.510856
ENSMUSG00000027200	-2.27402	-1.18524	4.63763	4.91681	0.0265966	0.41207	2	124089969	124667770	1	Sema6d	sema domain, transmembrane domain (TM), and cytoplasmic domain, (semaphorin) 6D [Source:MGI Symbol;Acc:MGI:2387661]	12.2606	15.2295	21.3222	21.6066	27.5846	9.03672	15.316	11.9461	40.5145	30.8272	32.6803	22.3475	17.84	25.6053
ENSMUSG00000039164	2.11165	1.07837	3.60485	4.92524	0.0264671	0.41207	2	32450457	32456953	1	Naif1	nuclear apoptosis inducing factor 1 [Source:MGI Symbol;Acc:MGI:1918504]	9.67944	11.715	14.2148	18.195	9.54851	14.3081	8.57697	9.2914	8.36713	11.3243	5.44671	9.40946	12.9435	8.73599
ENSMUSG00000002900	-15.0537	-3.91204	1.42603	4.90812	0.0267307	0.413256	12	31265234	31329644	1	Lamb1	laminin B1 [Source:MGI Symbol;Acc:MGI:96743]	0.645296	0	1.18457	0	0.530473	0.75306	3.67584	1.99101	0	0.629126	6.22481	1.17618	0.518899	2.28283
ENSMUSG00000045071	4.80297	2.26393	2.04319	4.90902	0.0267168	0.413256	4	59626211	59761439	1	E130308A19Rik	RIKEN cDNA E130308A19 gene [Source:MGI Symbol;Acc:MGI:2442164]	1.93589	2.343	4.14599	5.11735	3.18284	3.7653	0.612641	2.65469	1.7615	0.629126	0	2.94046	3.41506	1.43307
ENSMUSG00000086918	-2.90779	-1.53992	3.23099	4.90322	0.0268067	0.413605	9	79793641	79803235	1	4930429F24Rik	RIKEN cDNA 4930429F24 gene [Source:MGI Symbol;Acc:MGI:1921883]	2.58118	5.85749	7.69969	8.52892	11.1399	0	4.90113	5.97304	9.24788	13.8408	10.8934	10.5856	5.96787	9.24031
ENSMUSG00000062040	7.06292	2.82027	1.17141	4.90361	0.0268006	0.413605	7	29893333	29906572	-1	Zfp27	zinc finger protein 27 [Source:MGI Symbol;Acc:MGI:99174]	4.51707	2.343	0.592284	2.84297	1.06095	0.75306	0	0.663671	0.880751	1.25825	0.778102	0.588091	2.01822	0.694811
ENSMUSG00000038520	-1.86052	-0.895706	5.01842	4.90091	0.0268426	0.41362	7	44840901	44849079	-1	Tbc1d17	TBC1 domain family, member 17 [Source:MGI Symbol;Acc:MGI:2449973]	22.5853	29.2875	39.0907	28.9983	28.6455	18.0734	41.0469	53.0937	27.3033	33.9728	28.7898	42.3426	27.7801	37.7582
ENSMUSG00000085125	-4.88206	-2.28749	1.9383	4.89971	0.0268612	0.41362	1	17676027	17727646	-1	Gm16070	predicted gene 16070 [Source:MGI Symbol;Acc:MGI:3801761]	1.29059	1.75725	1.77685	1.13719	2.12189	0.75306	4.90113	1.32734	3.96338	3.14563	3.11241	3.52855	1.47281	3.32974
ENSMUSG00000003948	-10.4705	-3.38825	1.15287	4.89433	0.026945	0.414085	11	90187684	90278589	1	Mmd	monocyte to macrophage differentiation-associated [Source:MGI Symbol;Acc:MGI:1914718]	0	0.585749	0	0.568595	0.530473	0.75306	0.612641	3.31836	1.32113	0.629126	0.778102	2.35237	0.406313	1.50195
ENSMUSG00000047822	-31.6517	-4.98421	1.07064	4.89604	0.0269183	0.414085	9	21835510	21837346	1	Gm6484	predicted gene 6484 [Source:MGI Symbol;Acc:MGI:3643534]	0	0	0	0.568595	0.530473	0	0	1.99101	1.32113	2.5165	0	0	0.183178	0.97144
ENSMUSG00000021277	4.33632	2.11647	2.01637	4.89173	0.0269857	0.414299	12	111166370	111267153	1	Traf3	TNF receptor-associated factor 3 [Source:MGI Symbol;Acc:MGI:108041]	3.87177	7.02899	3.5537	2.84297	3.18284	3.01224	3.0632	1.99101	5.72488	0.629126	0	1.76427	3.91542	2.19542
ENSMUSG00000024661	-2.10036	-1.07064	4.51252	4.88763	0.0270499	0.414461	19	9982703	9985092	1	Fth1	ferritin heavy chain 1 [Source:MGI Symbol;Acc:MGI:95588]	14.1965	22.8442	10.0688	15.9206	11.6704	19.5796	26.3435	14.6008	19.3765	34.6019	21.0087	18.8189	15.7134	22.4584
ENSMUSG00000000794	52.3599	5.71039	0.536726	4.88839	0.0270379	0.414461	3	89520164	89675132	1	Kcnn3	potassium intermediate/small conductance calcium-activated channel, subfamily N, member 3 [Source:MGI Symbol;Acc:MGI:2153183]	1.29059	0.585749	0	0	1.06095	0	0	0	0	0	0	0	0.489548	0
ENSMUSG00000060791	-2.52435	-1.33591	2.66807	4.87998	0.02717	0.415477	7	28437447	28448233	1	Gmfg	glia maturation factor, gamma [Source:MGI Symbol;Acc:MGI:1927135]	5.16237	2.92875	2.96142	4.54876	7.42662	3.01224	7.35169	6.63671	8.36713	3.77475	7.78102	7.64519	4.34002	6.92608
ENSMUSG00000092903	-4.54268	-2.18354	2.26449	4.88167	0.0271434	0.415477	6	57565793	57566109	1	Gm27896	predicted gene, 27896 [Source:MGI Symbol;Acc:MGI:5531278]	9.03414	1.75725	0	2.84297	0	5.27142	3.0632	9.95507	5.72488	3.14563	3.11241	5.29282	3.15096	5.049
ENSMUSG00000098184	4.37846	2.13042	2.11342	4.87357	0.0272711	0.416612	8	121949674	121950645	-1	Gm27011	predicted gene, 27011 [Source:MGI Symbol;Acc:MGI:5504126]	3.87177	3.5145	1.77685	4.54876	3.18284	2.25918	1.22528	0.663671	0.880751	1.88738	2.3343	2.94046	3.19232	1.65531
ENSMUSG00000062563	20.6893	4.37081	1.08733	4.86395	0.0274236	0.418527	12	24665838	24681813	-1	Cys1	cystin 1 [Source:MGI Symbol;Acc:MGI:2177632]	0.645296	1.1715	1.18457	1.13719	0.530473	0	0	1.32734	0	0	0	0	0.778171	0.221224
ENSMUSG00000103558	23.9095	4.57951	1.26262	4.86207	0.0274533	0.418568	17	71391838	71393284	-1	Gm38220	predicted gene, 38220 [Source:MGI Symbol;Acc:MGI:5611448]	1.29059	1.1715	2.36914	3.98016	0	0.75306	1.83792	0.663671	1.32113	0	0	0	1.59407	0.63712
ENSMUSG00000034685	9.08256	3.1831	1.31517	4.85942	0.0274955	0.418799	11	102436981	102447682	-1	Fam171a2	family with sequence similarity 171, member A2 [Source:MGI Symbol;Acc:MGI:2448496]	0	2.343	2.36914	3.98016	0	3.01224	0	1.32734	0	1.25825	0.778102	0.588091	1.95076	0.658631
ENSMUSG00000103585	53.9675	5.75402	0.728839	4.84096	0.0277915	0.419099	18	37720369	37841870	1	Pcdhgb4	protocadherin gamma subfamily B, 4 [Source:MGI Symbol;Acc:MGI:1935173]	0.645296	1.1715	1.18457	0	0	0	0	0	0	0	0	0	0.500227	0
ENSMUSG00000024007	-5.66546	-2.50219	2.06558	4.84247	0.0277672	0.419099	17	29250803	29264158	-1	Ppil1	peptidylprolyl isomerase (cyclophilin)-like 1 [Source:MGI Symbol;Acc:MGI:1916066]	0.645296	1.75725	1.77685	1.70578	1.06095	0.75306	1.22528	1.99101	5.2845	5.033	3.89051	1.17618	1.2832	3.10008
ENSMUSG00000092586	-68.6589	-6.10138	0.512911	4.84837	0.0276722	0.419099	17	35065388	35070050	1	Ly6g6c	lymphocyte antigen 6 complex, locus G6C [Source:MGI Symbol;Acc:MGI:2148930]	0	0	0	0	0	0	0	0.663671	0	1.25825	3.11241	0	0	0.839055
ENSMUSG00000034064	1.60538	0.682915	5.1893	4.84325	0.0277545	0.419099	16	38525137	38550258	-1	Poglut1	protein O-glucosyltransferase 1 [Source:MGI Symbol;Acc:MGI:2444232]	35.4913	40.4167	48.5673	40.3702	45.6207	35.3938	36.1458	42.475	30.8263	25.165	32.6803	28.8165	40.9767	32.6848
ENSMUSG00000072847	15.3064	3.93607	0.936277	4.84091	0.0277922	0.419099	11	61864568	61868058	-1	A530017D24Rik	RIKEN cDNA A530017D24 gene [Source:MGI Symbol;Acc:MGI:2144320]	0.645296	1.1715	1.18457	0	1.59142	0.75306	0.612641	0	1.32113	0	0	0	0.890973	0.322294
ENSMUSG00000086119	-9.54001	-3.25399	1.45551	4.84249	0.0277668	0.419099	9	118890075	118926455	-1	Gm2415	predicted gene 2415 [Source:MGI Symbol;Acc:MGI:3780582]	1.29059	0.585749	0.592284	0.568595	0	0.75306	1.22528	0.663671	3.523	1.25825	3.11241	1.76427	0.631713	1.92448
ENSMUSG00000086624	60.3913	5.91627	0.535627	4.83791	0.0278406	0.419099	9	58032274	58048997	1	Gm16130	predicted gene 16130 [Source:MGI Symbol;Acc:MGI:3801718]	0.645296	0	2.36914	1.13719	0	0	0	0	0	0	0	0	0.691937	0
ENSMUSG00000001988	2.33621	1.22417	3.48206	4.84631	0.0277053	0.419099	7	16455721	16476780	-1	Npas1	neuronal PAS domain protein 1 [Source:MGI Symbol;Acc:MGI:109205]	8.38884	11.1292	21.3222	14.2149	7.42662	13.5551	10.4149	12.6098	8.36713	6.29126	9.33722	4.11664	12.6728	8.52282
ENSMUSG00000029642	3.23145	1.69218	2.46752	4.85412	0.0275802	0.419099	5	147077050	147111597	1	Polr1d	polymerase (RNA) I polypeptide D [Source:MGI Symbol;Acc:MGI:108403]	3.87177	3.5145	7.69969	6.82313	5.30473	5.27142	2.45056	1.99101	2.20188	3.14563	4.66861	3.52855	5.41421	2.99771
ENSMUSG00000033191	-16.8092	-4.07118	1.14947	4.85539	0.0275598	0.419099	4	118471191	118490061	-1	Tie1	tyrosine kinase with immunoglobulin-like and EGF-like domains 1 [Source:MGI Symbol;Acc:MGI:99906]	0	0	0.592284	0.568595	2.65236	0	0.612641	0.663671	1.7615	0	0.778102	3.52855	0.63554	1.22408
ENSMUSG00000018209	-2.51315	-1.3295	3.73674	4.8419	0.0277763	0.419099	2	164070322	164155524	1	Stk4	serine/threonine kinase 4 [Source:MGI Symbol;Acc:MGI:1929004]	7.09825	11.715	7.10741	11.3719	9.01804	9.78978	7.35169	11.9461	32.1474	12.5825	14.7839	10.5856	9.35006	14.8995
ENSMUSG00000040174	28.2334	4.81933	0.877807	4.83868	0.0278281	0.419099	2	93980550	94010807	-1	Alkbh3	alkB, alkylation repair homolog 3 (E. coli) [Source:MGI Symbol;Acc:MGI:1916363]	0.645296	0.585749	0.592284	0	2.12189	1.50612	0.612641	0	0.440375	0	0	0	0.908557	0.175503
ENSMUSG00000057963	-10.6567	-3.41368	1.48095	4.83472	0.0278922	0.419468	12	102568582	102704930	-1	Itpk1	inositol 1,3,4-triphosphate 5/6 kinase [Source:MGI Symbol;Acc:MGI:2446159]	1.29059	0	0.592284	0.568595	0.530473	0.75306	3.0632	0	2.64225	0.629126	3.11241	3.52855	0.6225	2.16259
ENSMUSG00000092595	9.44847	3.24008	2.35822	4.82496	0.0280505	0.421439	17	34026034	34031572	-1	Gm20427	predicted gene 20427 [Source:MGI Symbol;Acc:MGI:5141892]	8.38884	5.27174	2.96142	6.82313	5.8352	0	0	2.65469	2.20188	1.25825	0	2.94046	4.88006	1.50921
ENSMUSG00000095105	1.79814	0.846507	4.93174	4.82322	0.0280789	0.421456	13	12471209	12520450	-1	Edaradd	EDAR (ectodysplasin-A receptor)-associated death domain [Source:MGI Symbol;Acc:MGI:1931001]	40.6536	24.0157	45.6059	30.1355	32.8893	22.5918	37.3711	26.5469	23.7803	20.7611	21.0087	18.8189	32.6486	24.7145
ENSMUSG00000059208	-1.52544	-0.609227	5.62356	4.807	0.0283443	0.422913	17	33646233	33686860	-1	Hnrnpm	heterogeneous nuclear ribonucleoprotein M [Source:MGI Symbol;Acc:MGI:1926465]	40.0083	47.4457	40.8676	42.076	55.1692	44.4305	49.0113	47.1207	64.7352	67.9456	49.0204	54.1044	44.9996	55.3229
ENSMUSG00000087319	-83.9728	-6.39185	0.660649	4.80233	0.0284213	0.422913	13	94137447	94140117	-1	Gm15907	predicted gene 15907 [Source:MGI Symbol;Acc:MGI:3801930]	0	0	0	0	0	0	0	0	1.32113	2.5165	0	0	0	0.639605
ENSMUSG00000042507	-2.35666	-1.23674	3.74438	4.80561	0.0283672	0.422913	12	84149176	84218881	-1	Elmsan1	ELM2 and Myb/SANT-like domain containing 1 [Source:MGI Symbol;Acc:MGI:2685106]	9.67944	9.37199	7.69969	11.3719	6.89614	5.27142	3.67584	4.6457	11.4498	28.3107	25.6774	18.8189	8.38176	15.4297
ENSMUSG00000042208	-36.508	-5.19014	0.707888	4.80063	0.0284493	0.422913	11	23564961	23633639	-1	0610010F05Rik	RIKEN cDNA 0610010F05 gene [Source:MGI Symbol;Acc:MGI:1918925]	0	0.585749	0	0	0	0	0.612641	1.99101	0	0.629126	0	1.76427	0.0976249	0.832842
ENSMUSG00000019952	1.79948	0.847581	4.53079	4.80254	0.0284177	0.422913	10	99107036	99198074	1	Poc1b	POC1 centriolar protein homolog B (Chlamydomonas) [Source:MGI Symbol;Acc:MGI:1918511]	28.393	19.3297	18.3608	21.6066	18.5665	37.653	21.4424	13.2734	14.092	20.132	17.8963	18.2308	23.9849	17.5112
ENSMUSG00000031583	-17.7216	-4.14744	0.8371	4.80217	0.0284239	0.422913	8	33234384	33385527	-1	Wrn	Werner syndrome homolog (human) [Source:MGI Symbol;Acc:MGI:109635]	0.645296	0	0	0.568595	0	0	0.612641	1.99101	0.880751	2.5165	0	0.588091	0.202315	1.09817
ENSMUSG00000030824	-3.25577	-1.703	2.79057	4.80567	0.0283663	0.422913	7	45492874	45510406	-1	Nucb1	nucleobindin 1 [Source:MGI Symbol;Acc:MGI:97388]	2.58118	5.85749	2.96142	5.68595	5.8352	2.25918	9.80225	2.65469	9.24788	9.43688	9.33722	5.29282	4.19674	7.62862
ENSMUSG00000087312	-3.67379	-1.87727	2.18884	4.80563	0.0283669	0.422913	6	31102846	31104646	1	Gm13833	predicted gene 13833 [Source:MGI Symbol;Acc:MGI:3650920]	1.93589	5.27174	1.18457	2.27438	2.12189	0.75306	1.83792	3.98203	6.16526	5.033	3.89051	5.29282	2.25692	4.36692
ENSMUSG00000004947	15.4012	3.94497	1.4293	4.80139	0.0284367	0.422913	5	135994800	136032872	1	Dtx2	deltex 2 homolog (Drosophila) [Source:MGI Symbol;Acc:MGI:1921448]	0	1.1715	0.592284	3.41157	1.06095	2.25918	0	0.663671	0	0.629126	0	0.588091	1.41591	0.313481
ENSMUSG00000078190	-3.09305	-1.62903	2.28785	4.80062	0.0284495	0.422913	1	162217623	162225550	1	Dnm3os	dynamin 3, opposite strand [Source:MGI Symbol;Acc:MGI:3052332]	1.93589	3.5145	4.73827	2.27438	2.65236	2.25918	6.12641	4.6457	5.72488	6.92038	2.3343	4.70473	2.89576	5.07607
ENSMUSG00000037202	-15.6439	-3.96753	0.856234	4.79579	0.0285293	0.423692	10	61297836	61304263	1	Prf1	perforin 1 (pore forming protein) [Source:MGI Symbol;Acc:MGI:97551]	0	0	0.592284	0	1.06095	0	1.22528	0	0.880751	0.629126	1.5562	0.588091	0.275538	0.813242
ENSMUSG00000033020	-14.2672	-3.83463	0.954357	4.79355	0.0285665	0.423837	15	79141351	79151774	1	Polr2f	polymerase (RNA) II (DNA directed) polypeptide F [Source:MGI Symbol;Acc:MGI:1349393]	0	0	0	0	0.530473	0.75306	1.22528	0.663671	2.20188	0	0.778102	1.17618	0.213922	1.00752
ENSMUSG00000056054	-50.7345	-5.6649	0.751518	4.78386	0.0287277	0.42582	3	90668978	90670035	1	S100a8	S100 calcium binding protein A8 (calgranulin A) [Source:MGI Symbol;Acc:MGI:88244]	0	0	0	0	0	0	0	0	0.440375	0	2.3343	1.17618	0	0.658477
ENSMUSG00000059436	-2.8192	-1.49529	3.04697	4.77729	0.0288374	0.427037	12	76937269	76962248	-1	Max	Max protein [Source:MGI Symbol;Acc:MGI:96921]	10.3247	8.20049	2.36914	5.11735	5.8352	3.7653	4.90113	7.30038	15.8535	8.17863	13.2277	8.82137	5.93537	9.71379
ENSMUSG00000026455	6.23978	2.64149	1.63607	4.77379	0.0288961	0.427497	1	134455531	134491018	1	Klhl12	kelch-like 12 [Source:MGI Symbol;Acc:MGI:2385619]	4.51707	0	2.96142	3.41157	3.18284	2.25918	0.612641	1.32734	0.880751	0.629126	2.3343	0.588091	2.72201	1.06204
ENSMUSG00000101077	-7.92187	-2.98584	1.45986	4.77147	0.0289351	0.427664	9	83965984	83967007	-1	Gm29164	predicted gene 29164 [Source:MGI Symbol;Acc:MGI:5579870]	0	2.92875	0	1.70578	0	0	0.612641	3.31836	1.7615	4.40388	3.11241	1.17618	0.772422	2.39749
ENSMUSG00000101191	17.4172	4.12244	0.959672	4.76294	0.0290788	0.429378	6	125481363	125484678	1	Gm28809	predicted gene 28809 [Source:MGI Symbol;Acc:MGI:5579515]	0	1.1715	1.18457	1.70578	2.65236	0	0	0	0	0	0.778102	1.17618	1.11904	0.325714
ENSMUSG00000021938	-3.70363	-1.88894	2.48915	4.75644	0.0291889	0.429457	14	56722441	56778316	-1	Pspc1	paraspeckle protein 1 [Source:MGI Symbol;Acc:MGI:1913895]	1.93589	4.10025	2.96142	1.70578	3.18284	2.25918	3.67584	4.6457	3.523	11.9534	4.66861	4.70473	2.69089	5.52855
ENSMUSG00000046460	7.02486	2.81247	1.56604	4.75279	0.0292508	0.429457	9	54538984	54545020	1	Sh2d7	SH2 domain containing 7 [Source:MGI Symbol;Acc:MGI:2441692]	4.51707	2.343	0	3.41157	1.59142	3.7653	1.22528	2.65469	0	0	0	1.76427	2.60473	0.940707
ENSMUSG00000037049	32.3032	5.0136	0.835943	4.75461	0.0292199	0.429457	7	105554360	105558388	1	Smpd1	sphingomyelin phosphodiesterase 1, acid lysosomal [Source:MGI Symbol;Acc:MGI:98325]	0	2.92875	0	1.70578	1.06095	0	0.612641	0	0.440375	0	0	0	0.949246	0.175503
ENSMUSG00000028494	-8.14609	-3.02611	1.61003	4.75691	0.0291809	0.429457	4	86648386	86670060	-1	Plin2	perilipin 2 [Source:MGI Symbol;Acc:MGI:87920]	0.645296	0	0.592284	1.70578	0.530473	0.75306	0.612641	0.663671	4.40375	2.5165	0.778102	2.35237	0.704483	1.88784
ENSMUSG00000055632	-6.47849	-2.69566	1.37237	4.75331	0.0292419	0.429457	2	31314415	31460738	1	Hmcn2	hemicentin 2 [Source:MGI Symbol;Acc:MGI:2677838]	1.29059	1.75725	0	0	1.06095	0.75306	0.612641	2.65469	0.880751	3.77475	2.3343	2.35237	0.810307	2.10158
ENSMUSG00000015829	4.01598	2.00575	2.63577	4.75393	0.0292315	0.429457	1	159523769	159931729	1	Tnr	tenascin R [Source:MGI Symbol;Acc:MGI:99516]	9.03414	2.343	8.88426	6.25454	6.36567	1.50612	5.51377	1.99101	2.64225	2.5165	3.89051	0.588091	5.73129	2.85702
ENSMUSG00000033327	-3.56175	-1.83259	2.88838	4.75062	0.0292877	0.429591	17	34670535	34719815	1	Tnxb	tenascin XB [Source:MGI Symbol;Acc:MGI:1932137]	1.93589	5.85749	5.92284	3.98016	2.65236	2.25918	9.18961	0	9.68826	6.92038	10.1153	7.0571	3.76799	7.16178
ENSMUSG00000001986	5.63242	2.49375	2.68746	4.73538	0.0295483	0.430612	X	41400854	41678601	1	Gria3	glutamate receptor, ionotropic, AMPA3 (alpha 3) [Source:MGI Symbol;Acc:MGI:95810]	9.03414	4.10025	5.92284	1.70578	3.71331	29.3693	3.67584	11.9461	3.08263	1.25825	0	2.94046	8.97427	3.81721
ENSMUSG00000024026	-10.0341	-3.32684	1.16961	4.7363	0.0295324	0.430612	17	30592866	30612659	-1	Glo1	glyoxalase 1 [Source:MGI Symbol;Acc:MGI:95742]	0.645296	1.75725	0	0	0.530473	0.75306	0.612641	0.663671	2.20188	1.88738	3.89051	1.17618	0.614346	1.73871
ENSMUSG00000022843	-8.11175	-3.02001	1.23763	4.73803	0.0295029	0.430612	16	20702964	20717746	-1	Clcn2	chloride channel 2 [Source:MGI Symbol;Acc:MGI:105061]	0	0	0.592284	0.568595	1.06095	1.50612	1.22528	1.99101	1.7615	1.88738	0.778102	2.94046	0.621324	1.76396
ENSMUSG00000032340	12.4033	3.63265	0.610312	4.73514	0.0295524	0.430612	9	58874679	59036441	-1	Neo1	neogenin [Source:MGI Symbol;Acc:MGI:1097159]	0.645296	1.1715	1.18457	0.568595	1.06095	0.75306	0	0	0.440375	0	0.778102	0	0.897327	0.20308
ENSMUSG00000074292	-2.5772	-1.36581	3.19063	4.74317	0.0294147	0.430612	8	67352104	67365004	-1	Gm10660	predicted gene 10660 [Source:MGI Symbol;Acc:MGI:3642761]	9.67944	5.85749	9.47654	6.82313	6.36567	2.25918	10.4149	10.6187	11.8901	14.4699	10.1153	7.64519	6.74358	10.859
ENSMUSG00000029647	1.98701	0.990602	4.22888	4.74169	0.0294402	0.430612	5	147430161	147548502	1	Pan3	PAN3 polyA specific ribonuclease subunit homolog (S. cerevisiae) [Source:MGI Symbol;Acc:MGI:1919837]	10.97	22.8442	17.1762	28.9983	24.9322	18.8265	10.4149	13.2734	11.4498	22.0194	12.4496	18.8189	20.6246	14.7377
ENSMUSG00000086556	-1.77201	-0.825384	5.61828	4.74078	0.0294557	0.430612	3	96209627	96220168	-1	Gm15444	predicted gene 15444 [Source:MGI Symbol;Acc:MGI:3705796]	35.4913	35.145	33.7602	34.6843	45.6207	45.9366	34.9205	41.1476	31.707	90.5941	73.1416	55.8687	38.4397	54.5632
ENSMUSG00000069825	15.1984	3.92585	0.752656	4.72946	0.0296502	0.43163	11	73329741	73355913	1	Spata22	spermatogenesis associated 22 [Source:MGI Symbol;Acc:MGI:2685728]	0.645296	1.1715	0	1.13719	0.530473	0.75306	0	0	0	0.629126	0.778102	0	0.706253	0.234538
ENSMUSG00000021510	-8.30061	-3.05322	1.37206	4.72517	0.0297242	0.431895	13	67617001	67637791	-1	Zfp729a	zinc finger protein 729a [Source:MGI Symbol;Acc:MGI:3036250]	0	0.585749	1.18457	0	2.12189	0.75306	1.83792	2.65469	2.64225	0.629126	3.11241	2.35237	0.774211	2.20479
ENSMUSG00000018736	-12.6365	-3.65952	1.16931	4.72602	0.0297096	0.431895	11	68821434	68871858	-1	Ndel1	nuclear distribution gene E-like homolog 1 (A. nidulans) [Source:MGI Symbol;Acc:MGI:1932915]	0	0	0	1.70578	0	0.75306	0.612641	2.65469	2.64225	0	1.5562	1.76427	0.409807	1.53834
ENSMUSG00000075325	9.27178	3.21285	1.20086	4.72195	0.0297799	0.432299	2	60964376	60975151	-1	Gm13582	predicted gene 13582 [Source:MGI Symbol;Acc:MGI:3642495]	0	2.343	0.592284	0.568595	3.18284	3.7653	1.22528	0.663671	1.32113	0.629126	0	0	1.742	0.639867
ENSMUSG00000024754	4.42482	2.14562	2.22694	4.71651	0.0298743	0.433262	19	21778342	21858327	1	Tmem2	transmembrane protein 2 [Source:MGI Symbol;Acc:MGI:1890373]	5.16237	4.686	8.29198	4.54876	2.65236	2.25918	2.45056	3.98203	1.7615	0.629126	0.778102	3.52855	4.60011	2.18831
ENSMUSG00000046532	3.18831	1.67279	2.62609	4.71211	0.0299508	0.433964	X	98149721	98323215	1	Ar	androgen receptor [Source:MGI Symbol;Acc:MGI:88064]	5.16237	8.78624	6.51512	9.09751	4.77425	10.5428	4.28848	4.6457	3.523	5.66213	3.11241	3.52855	7.47972	4.12671
ENSMUSG00000005682	-9.92669	-3.31131	1.46914	4.70961	0.0299944	0.434189	10	128303335	128321358	1	Pan2	PAN2 polyA specific ribonuclease subunit homolog (S. cerevisiae) [Source:MGI Symbol;Acc:MGI:1918984]	0	1.1715	1.77685	1.13719	0	0	0.612641	3.31836	3.96338	0.629126	3.11241	1.76427	0.680923	2.23336
ENSMUSG00000039545	1.91912	0.940443	4.67083	4.70144	0.0301373	0.435849	X	7573600	7581015	1	Ppp1r3fos	protein phosphatase 1, regulatory subunit 3F, opposite strand [Source:MGI Symbol;Acc:MGI:1925435]	24.5212	15.8152	31.3911	29.5669	28.1151	37.653	29.4068	23.2285	15.8535	16.3573	9.33722	25.876	27.8437	20.0099
ENSMUSG00000052557	2.85563	1.51381	2.59591	4.69269	0.0302911	0.437256	8	117158135	117215997	1	Gan	giant axonal neuropathy [Source:MGI Symbol;Acc:MGI:1890619]	3.22648	6.44324	6.51512	3.98016	5.8352	10.5428	3.67584	4.6457	3.96338	3.77475	0.778102	4.11664	6.09051	3.4924
ENSMUSG00000063757	1.88583	0.915197	4.6065	4.69403	0.0302676	0.437256	7	5034118	5035246	1	4632433K11Rik	RIKEN cDNA 4632433K11 gene [Source:MGI Symbol;Acc:MGI:1924293]	38.0724	17.5725	34.9448	30.7041	18.5665	18.8265	23.893	23.2285	20.2573	16.3573	17.8963	15.2904	26.4478	19.4871
ENSMUSG00000059119	-2.91748	-1.54472	2.67886	4.6908	0.0303245	0.437329	7	143513579	143549090	-1	Nap1l4	nucleosome assembly protein 1-like 4 [Source:MGI Symbol;Acc:MGI:1316687]	7.09825	3.5145	5.33056	1.70578	2.65236	3.7653	9.80225	3.98203	7.04601	6.29126	5.44671	7.64519	4.01113	6.70224
ENSMUSG00000061589	1.55891	0.64054	6.4032	4.68852	0.0303648	0.437502	10	80755206	80795461	1	Dot1l	DOT1-like, histone H3 methyltransferase (S. cerevisiae) [Source:MGI Symbol;Acc:MGI:2143886]	90.3414	79.6619	114.311	94.9553	82.2233	93.3794	85.7697	86.2773	79.7079	53.4757	67.6948	74.0995	92.4787	74.5042
ENSMUSG00000086245	1.39543	0.480705	9.41907	4.68367	0.0304507	0.438044	11	48843648	48853493	-1	Gm16170	predicted gene 16170 [Source:MGI Symbol;Acc:MGI:3805548]	702.082	575.792	897.31	784.66	775.551	552.746	663.49	647.743	643.829	433.468	607.697	608.674	714.69	600.817
ENSMUSG00000043832	-37.958	-5.24633	0.808035	4.68319	0.0304591	0.438044	6	122952515	122969875	1	Clec4a3	C-type lectin domain family 4, member a3 [Source:MGI Symbol;Acc:MGI:1920399]	0	0	0	0	1.59142	0	0	0.663671	3.08263	2.5165	0	1.17618	0.265236	1.23983
ENSMUSG00000091154	-3.92793	-1.97377	2.37237	4.6723	0.0306528	0.440011	8	27042377	27043042	-1	Proscos	proline synthetase co-transcribed, opposite strand [Source:MGI Symbol;Acc:MGI:3704307]	3.22648	0.585749	2.36914	2.84297	3.71331	2.25918	3.0632	7.96406	3.96338	3.14563	2.3343	8.82137	2.49947	4.88199
ENSMUSG00000086189	1.47598	0.561671	7.55753	4.67233	0.0306523	0.440011	3	30686085	30692366	1	Gm15462	predicted gene 15462 [Source:MGI Symbol;Acc:MGI:3705271]	174.875	206.77	241.06	220.615	176.117	231.942	175.215	180.519	145.324	168.606	179.741	181.132	208.563	171.756
ENSMUSG00000104080	1.57635	0.656585	7.0732	4.66601	0.0307653	0.440595	9	83174647	83175777	-1	Gm38279	predicted gene, 38279 [Source:MGI Symbol;Acc:MGI:5611507]	175.52	135.894	126.749	181.382	150.654	112.959	121.915	105.524	121.984	106.951	136.168	111.149	147.193	117.282
ENSMUSG00000087363	-17.045	-4.09128	0.635102	4.66394	0.0308025	0.440595	8	16433175	16437040	1	Gm16347	predicted gene 16347 [Source:MGI Symbol;Acc:MGI:3840141]	0	0	0.592284	0	0.530473	0	1.22528	0.663671	0.440375	1.25825	0	0.588091	0.187126	0.695945
ENSMUSG00000103041	2.06966	1.04939	6.63556	4.66387	0.0308036	0.440595	3	65957758	65962036	1	Gm37305	predicted gene, 37305 [Source:MGI Symbol;Acc:MGI:5610533]	112.927	119.493	127.933	118.268	94.9546	142.328	79.6433	54.421	39.1934	156.023	53.689	146.435	119.317	88.2341
ENSMUSG00000017412	1.70213	0.767337	5.35883	4.66366	0.0308075	0.440595	2	52428320	52676831	-1	Cacnb4	calcium channel, voltage-dependent, beta 4 subunit [Source:MGI Symbol;Acc:MGI:103301]	35.4913	45.6885	59.8207	42.6446	55.6996	29.3693	39.8216	39.1566	33.4685	27.0524	35.0146	30.5807	44.7857	34.1824
ENSMUSG00000095174	63.3453	5.98517	0.728794	4.64098	0.0312172	0.443298	12	102612680	102618516	1	Gm20069	predicted gene, 20069 [Source:MGI Symbol;Acc:MGI:5012254]	0	0	2.36914	1.13719	0	0.75306	0	0	0	0	0	0	0.709897	0
ENSMUSG00000020889	2.05932	1.04217	3.60809	4.64629	0.0311207	0.443298	11	98767932	98775333	-1	Nr1d1	nuclear receptor subfamily 1, group D, member 1 [Source:MGI Symbol;Acc:MGI:2444210]	9.67944	8.78624	15.3994	15.9206	11.1399	13.5551	6.12641	5.97304	9.24788	11.9534	7.00291	9.99755	12.4135	8.38353
ENSMUSG00000056758	-2.53341	-1.34108	3.69794	4.64384	0.0311652	0.443298	10	120361275	120476469	-1	Hmga2	high mobility group AT-hook 2 [Source:MGI Symbol;Acc:MGI:101761]	5.16237	8.20049	6.51512	12.5091	15.3837	0.75306	12.8655	13.2734	11.4498	10.066	7.78102	16.4666	8.0873	11.9837
ENSMUSG00000039585	-1.83192	-0.873356	4.68662	4.64867	0.0310776	0.443298	9	59750896	59928866	1	Myo9a	myosin IXa [Source:MGI Symbol;Acc:MGI:107735]	20.0042	20.5012	17.1762	19.3322	21.7494	24.851	21.4424	31.8562	22.8995	25.165	30.346	36.4617	20.6024	28.0285
ENSMUSG00000047412	2.00965	1.00694	4.05068	4.6405	0.0312259	0.443298	9	31030644	31075879	1	Zbtb44	zinc finger and BTB domain containing 44 [Source:MGI Symbol;Acc:MGI:1925123]	21.9401	17.5725	21.3222	15.3521	17.5056	17.3204	19.6045	14.6008	15.8535	6.92038	7.78102	15.2904	18.5021	13.3418
ENSMUSG00000098987	4.83759	2.27429	2.09266	4.64686	0.0311104	0.443298	7	106123174	106124730	1	Gm8982	predicted gene 8982 [Source:MGI Symbol;Acc:MGI:3644465]	3.22648	1.75725	3.5537	4.54876	5.8352	3.7653	3.67584	1.32734	2.20188	3.14563	0	0	3.78111	1.72512
ENSMUSG00000078490	1.84135	0.880766	4.8603	4.64226	0.031194	0.443298	4	155409190	155466823	1	Cfap74	cilia and flagella associated protein 74 [Source:MGI Symbol;Acc:MGI:1917130]	41.2989	25.773	25.4682	39.8016	31.8284	43.6775	26.3435	15.9281	28.184	27.0524	31.9022	22.9356	34.6413	25.391
ENSMUSG00000042066	1.76525	0.819871	4.8267	4.64661	0.0311149	0.443298	1	132356315	132391281	-1	Tmcc2	transmembrane and coiled-coil domains 2 [Source:MGI Symbol;Acc:MGI:1916125]	23.8759	24.0157	45.0136	39.8016	26.5236	29.3693	28.1815	25.2195	21.138	17.6155	31.1241	17.6427	31.4333	23.4869
ENSMUSG00000022204	-9.82035	-3.29577	1.183	4.62983	0.0314207	0.444765	14	55015454	55024135	1	Ngdn	neuroguidin, EIF4E binding protein [Source:MGI Symbol;Acc:MGI:1916216]	0	1.75725	0	0.568595	0	3.01224	3.0632	0.663671	2.20188	0.629126	2.3343	2.94046	0.88968	1.97211
ENSMUSG00000029163	-3.28441	-1.71563	2.50395	4.62895	0.0314369	0.444765	5	30913402	30921277	1	Emilin1	elastin microfibril interfacer 1 [Source:MGI Symbol;Acc:MGI:1926189]	2.58118	2.92875	2.96142	1.70578	2.12189	3.01224	5.51377	5.30937	5.72488	5.66213	1.5562	4.11664	2.55188	4.64716
ENSMUSG00000027170	-6.84958	-2.77602	1.58909	4.63295	0.0313636	0.444765	2	104999656	105017080	-1	Eif3m	eukaryotic translation initiation factor 3, subunit M [Source:MGI Symbol;Acc:MGI:1351744]	0	0	0.592284	1.13719	2.12189	1.50612	1.83792	1.32734	5.2845	1.25825	1.5562	1.76427	0.892914	2.17142
ENSMUSG00000093687	-51.909	-5.69791	0.585855	4.62854	0.0314443	0.444765	2	155546385	155546846	1	Gm20637	predicted gene 20637 [Source:MGI Symbol;Acc:MGI:5313084]	0	0	0	0	0	0	0	0	1.32113	0	1.5562	0	0	0.479555
ENSMUSG00000054204	-7.67295	-2.93978	1.08827	4.62024	0.0315968	0.445293	12	30884322	30893854	1	Fam150b	family with sequence similarity 150, member B [Source:MGI Symbol;Acc:MGI:3697448]	0	0.585749	1.18457	0	1.06095	0.75306	1.83792	1.32734	0.440375	3.77475	2.3343	1.76427	0.597387	1.91316
ENSMUSG00000062582	52.2739	5.70802	0.635075	4.62089	0.0315849	0.445293	12	99047230	99047577	1	Rpl30-ps8	ribosomal protein L30, pseudogene 8 [Source:MGI Symbol;Acc:MGI:3643509]	1.93589	1.75725	0	2.27438	0	0	0.612641	0	0	0	0	0	0.994586	0.102107
ENSMUSG00000097327	-1.7114	-0.775179	4.67352	4.62313	0.0315436	0.445293	10	22113050	22149270	-1	E030030I06Rik	RIKEN cDNA E030030I06 gene [Source:MGI Symbol;Acc:MGI:2442914]	21.9401	16.401	22.5068	22.1752	24.4017	25.604	34.3079	25.2195	22.0188	29.5689	34.2365	29.4046	22.1715	29.126
ENSMUSG00000086905	5.33262	2.41484	1.60677	4.62213	0.031562	0.445293	2	85196932	85198675	1	Gm13716	predicted gene 13716 [Source:MGI Symbol;Acc:MGI:3650432]	0.645296	2.343	5.33056	3.41157	2.65236	2.25918	1.83792	0	0	0.629126	3.11241	2.35237	2.77366	1.32197
ENSMUSG00000041817	2.23377	1.15948	3.83173	4.61847	0.0316295	0.445348	13	97067287	97129521	1	Fam169a	family with sequence similarity 169, member A [Source:MGI Symbol;Acc:MGI:2444268]	23.8759	12.3007	14.8071	19.9008	14.8532	13.5551	14.7034	8.62773	12.7709	9.43688	10.8934	9.99755	16.5488	11.0716
ENSMUSG00000042757	4.76333	2.25197	1.86504	4.61182	0.0317523	0.446467	9	103482947	103761837	-1	Tmem108	transmembrane protein 108 [Source:MGI Symbol;Acc:MGI:1932411]	1.93589	2.343	2.96142	3.41157	5.8352	3.01224	2.45056	2.65469	1.7615	0	0	2.35237	3.24989	1.53652
ENSMUSG00000051396	-8.55056	-3.09602	1.36963	4.60948	0.0317956	0.446467	2	3488850	3512814	-1	Hspa14	heat shock protein 14 [Source:MGI Symbol;Acc:MGI:1354164]	0.645296	0.585749	0.592284	1.70578	0	0.75306	1.22528	0.663671	3.96338	5.033	0.778102	1.17618	0.713695	2.13994
ENSMUSG00000101126	-22.109	-4.46656	1.18285	4.61058	0.0317754	0.446467	1	132729355	132732826	1	Gm10538	predicted gene 10538 [Source:MGI Symbol;Acc:MGI:3642693]	0	0	0	2.27438	1.59142	0	0	1.99101	3.523	1.88738	1.5562	0	0.644299	1.49293
ENSMUSG00000063767	-3.26549	-1.7073	2.04689	4.60544	0.0318707	0.447116	3	90654302	90658669	1	S100a7a	S100 calcium binding protein A7A [Source:MGI Symbol;Acc:MGI:2687194]	2.58118	2.343	2.96142	1.13719	2.12189	1.50612	3.67584	1.99101	4.84413	3.77475	3.11241	5.29282	2.10847	3.78183
ENSMUSG00000069053	2.12176	1.08526	3.85181	4.60107	0.0319519	0.447443	Y	818649	844224	1	Uba1y	ubiquitin-activating enzyme, Chr Y [Source:MGI Symbol;Acc:MGI:98891]	10.3247	14.058	19.5454	16.4892	13.2618	20.3326	13.4781	16.5918	12.7709	8.17863	4.66861	10.5856	15.6686	11.0456
ENSMUSG00000097912	-4.96148	-2.31077	1.95432	4.60153	0.0319434	0.447443	7	80297728	80299616	-1	6330403N20Rik	RIKEN cDNA 6330403N20 gene [Source:MGI Symbol;Acc:MGI:1917985]	1.29059	0.585749	1.77685	6.25454	2.12189	1.50612	1.22528	5.97304	2.20188	10.066	2.3343	6.469	2.25596	4.71159
ENSMUSG00000107117	1.68514	0.752869	5.54133	4.5808	0.0323321	0.447734		68957408	68960389	-1	RP23-72G21.1	5	54.2048	43.3455	50.3441	42.076	39.255	64.7631	49.6239	49.7753	30.8263	28.9398	29.5679	38.814	48.9981	37.9245
ENSMUSG00000025557	3.46644	1.79345	2.47921	4.58175	0.0323141	0.447734	14	121459621	121505254	-1	Slc15a1	solute carrier family 15 (oligopeptide transporter), member 1 [Source:MGI Symbol;Acc:MGI:1861376]	7.09825	2.92875	8.29198	3.41157	6.36567	10.5428	5.51377	7.30038	2.20188	1.25825	0.778102	4.70473	6.43984	3.62619
ENSMUSG00000045799	-1.78165	-0.833211	8.2291	4.58766	0.0322029	0.447734	14	8799589	8800504	-1	Gm9800	predicted gene 9800 [Source:MGI Symbol;Acc:MGI:3710580]	301.353	221.999	242.244	315.001	307.144	192.783	227.902	330.508	634.581	303.868	287.12	332.272	263.421	352.708
ENSMUSG00000057606	7.07632	2.823	1.44125	4.59665	0.0320346	0.447734	14	31523082	31591343	-1	Colq	collagen-like tail subunit (single strand of homotrimer) of asymmetric acetylcholinesterase [Source:MGI Symbol;Acc:MGI:1338761]	2.58118	2.92875	1.77685	0	1.06095	3.01224	0	0.663671	1.32113	0	0.778102	0.588091	1.89333	0.558498
ENSMUSG00000038068	-24.2104	-4.59756	0.703497	4.59163	0.0321285	0.447734	13	47122720	47247991	1	Rnf144b	ring finger protein 144B [Source:MGI Symbol;Acc:MGI:2384986]	0	0	0.592284	0	0	0	0	1.32734	1.32113	0	0	1.17618	0.098714	0.637442
ENSMUSG00000020630	10.354	3.37212	1.2521	4.58922	0.0321737	0.447734	12	28649602	28659591	1	Rnaseh1	ribonuclease H1 [Source:MGI Symbol;Acc:MGI:1335073]	0.645296	2.92875	0.592284	1.70578	2.65236	1.50612	0.612641	0	0	1.25825	0	1.76427	1.67177	0.605861
ENSMUSG00000020076	4.95729	2.30955	2.13465	4.58892	0.0321793	0.447734	10	62616023	62651218	-1	Ddx50	DEAD (Asp-Glu-Ala-Asp) box polypeptide 50 [Source:MGI Symbol;Acc:MGI:2182303]	4.51707	3.5145	2.96142	3.41157	4.24378	2.25918	1.83792	0.663671	7.04601	1.25825	0.778102	0	3.48459	1.93066
ENSMUSG00000032329	-5.27206	-2.39837	1.42655	4.58574	0.0322391	0.447734	9	56418644	56496884	1	Hmg20a	high mobility group 20A [Source:MGI Symbol;Acc:MGI:1914117]	1.29059	0.585749	2.36914	0.568595	0	0.75306	1.22528	0.663671	3.523	2.5165	2.3343	2.35237	0.927855	2.10252
ENSMUSG00000000738	-5.5412	-2.4702	1.88947	4.58367	0.032278	0.447734	8	123062942	123097760	1	Spg7	spastic paraplegia 7 homolog (human) [Source:MGI Symbol;Acc:MGI:2385906]	1.29059	0	2.96142	1.13719	2.65236	0	0.612641	2.65469	3.08263	3.14563	3.11241	2.35237	1.34026	2.49339
ENSMUSG00000046958	-40.5963	-5.34328	0.429752	4.5799	0.0323492	0.447734	7	29558579	29582169	1	4930432E11Rik	RIKEN cDNA 4930432E11 gene [Source:MGI Symbol;Acc:MGI:3045259]	0	0	0	0	0	0	0	1.32734	0	1.25825	0	0	0	0.430932
ENSMUSG00000064037	-2.19617	-1.13499	3.52883	4.59034	0.0321527	0.447734	5	31494741	31512904	1	Gpn1	GPN-loop GTPase 1 [Source:MGI Symbol;Acc:MGI:1921504]	8.38884	10.5435	11.2534	5.11735	6.36567	8.28366	15.316	9.2914	10.569	8.80776	10.8934	18.8189	8.3254	12.2828
ENSMUSG00000028744	5.59551	2.48427	1.94392	4.59169	0.0321273	0.447734	4	139294029	139310708	-1	Pqlc2	PQ loop repeat containing 2 [Source:MGI Symbol;Acc:MGI:2384837]	7.09825	2.343	1.77685	2.27438	2.65236	3.01224	1.83792	0.663671	1.7615	0	0	2.94046	3.19285	1.20059
ENSMUSG00000028821	3.10936	1.63662	2.55066	4.58005	0.0323462	0.447734	4	134930898	134937548	1	Syf2	SYF2 homolog, RNA splicing factor (S. cerevisiae) [Source:MGI Symbol;Acc:MGI:1915842]	7.74355	5.27174	5.92284	3.41157	6.36567	6.02448	1.22528	1.99101	4.40375	5.66213	0.778102	4.70473	5.78997	3.1275
ENSMUSG00000025571	1.95758	0.96907	3.99104	4.57509	0.03244	0.447788	11	117654289	117763439	1	Tnrc6c	trinucleotide repeat containing 6C [Source:MGI Symbol;Acc:MGI:2443265]	17.423	20.5012	12.438	16.4892	16.9751	18.0734	9.18961	15.2644	15.4131	13.8408	9.33722	9.40946	16.9833	12.0758
ENSMUSG00000039130	2.12761	1.08923	4.15446	4.57583	0.032426	0.447788	6	30366380	30391028	-1	Zc3hc1	zinc finger, C3HC type 1 [Source:MGI Symbol;Acc:MGI:1916023]	16.1324	24.0157	21.3222	15.9206	14.8532	22.5918	7.35169	21.9012	10.569	9.43688	11.6715	17.6427	19.1393	13.0955
ENSMUSG00000028359	5.70183	2.51142	1.67069	4.57772	0.0323903	0.447788	4	63356162	63359511	1	Orm3	orosomucoid 3 [Source:MGI Symbol;Acc:MGI:97445]	5.16237	0.585749	1.77685	3.41157	3.18284	0.75306	1.22528	1.99101	1.32113	1.25825	0	0.588091	2.47874	1.06396
ENSMUSG00000097779	1.50595	0.590671	8.03478	4.57283	0.0324829	0.447936	19	53460631	53462723	1	4833407H14Rik	RIKEN cDNA 4833407H14 gene [Source:MGI Symbol;Acc:MGI:1921149]	263.926	250.115	334.048	258.711	297.065	205.585	292.23	226.976	186.719	174.268	224.871	205.244	268.242	218.385
ENSMUSG00000023952	-2.52089	-1.33394	2.69522	4.56994	0.0325377	0.447936	17	46161032	46169370	1	Gtpbp2	GTP binding protein 2 [Source:MGI Symbol;Acc:MGI:1860138]	3.87177	8.78624	2.96142	3.98016	4.24378	3.7653	6.73905	7.96406	9.68826	10.066	3.89051	5.29282	4.60145	7.27345
ENSMUSG00000038074	47.7456	5.5773	0.679002	4.57035	0.0325299	0.447936	6	54577604	54597308	-1	Fkbp14	FK506 binding protein 14 [Source:MGI Symbol;Acc:MGI:2387639]	0	0.585749	0	1.13719	1.59142	0	0	0	0	0	0	0	0.552393	0
ENSMUSG00000035513	20.8839	4.38432	0.751257	4.55999	0.0327272	0.450145	2	29194541	29253005	-1	Ntng2	netrin G2 [Source:MGI Symbol;Acc:MGI:2159341]	0.645296	0.585749	0.592284	1.13719	1.06095	0.75306	1.22528	0	0	0	0	0	0.795754	0.204214
ENSMUSG00000076431	3.06592	1.61632	2.57371	4.55508	0.0328212	0.450236	13	28948919	28953713	-1	Sox4	SRY (sex determining region Y)-box 4 [Source:MGI Symbol;Acc:MGI:98366]	4.51707	4.10025	8.29198	7.39173	5.8352	5.27142	3.0632	3.31836	6.16526	1.88738	3.11241	2.35237	5.90127	3.31649
ENSMUSG00000082213	-71.8445	-6.16681	0.770118	4.55511	0.0328206	0.450236	11	31003295	31003898	-1	Gm12102	predicted gene 12102 [Source:MGI Symbol;Acc:MGI:3651380]	0	0	0	0	0	0	0.612641	0	1.7615	0	0	1.17618	0	0.591721
ENSMUSG00000028470	-22.6282	-4.50005	0.819758	4.55547	0.0328138	0.450236	4	43654227	43656466	-1	Hint2	histidine triad nucleotide binding protein 2 [Source:MGI Symbol;Acc:MGI:1916167]	0	0	0	1.13719	0	0	0	2.65469	0.440375	0.629126	1.5562	0	0.189532	0.880065
ENSMUSG00000097243	-2.0307	-1.02197	4.06164	4.54747	0.0329674	0.450642	14	70205324	70217659	1	Gm26908	predicted gene, 26908 [Source:MGI Symbol;Acc:MGI:5477402]	5.16237	14.6437	11.2534	16.4892	14.8532	17.3204	18.3792	19.2465	19.8169	19.5029	17.8963	18.2308	13.2871	18.8454
ENSMUSG00000051855	1.52571	0.609484	5.59042	4.5504	0.032911	0.450642	6	30723547	30748465	1	Mest	mesoderm specific transcript [Source:MGI Symbol;Acc:MGI:96968]	41.2989	49.203	52.121	52.8793	54.1082	42.1713	44.1101	29.8652	44.4779	37.7475	38.127	39.9902	48.6303	39.053
ENSMUSG00000026904	2.06159	1.04375	3.80206	4.55155	0.0328889	0.450642	2	62046462	62326730	1	Slc4a10	solute carrier family 4, sodium bicarbonate cotransporter-like, member 10 [Source:MGI Symbol;Acc:MGI:2150150]	13.5512	9.37199	12.438	15.3521	17.5056	9.78978	8.57697	5.30937	5.72488	8.17863	14.7839	14.1142	13.0014	9.448
ENSMUSG00000082499	12.8053	3.67867	1.17035	4.54794	0.0329583	0.450642	2	55970695	55972994	-1	Gm13615	predicted gene 13615 [Source:MGI Symbol;Acc:MGI:3650493]	3.22648	0.585749	0.592284	3.98016	1.06095	0.75306	0.612641	0.663671	0.880751	0	0.778102	0	1.69978	0.489194
ENSMUSG00000020600	5.80613	2.53758	1.67246	4.54565	0.0330024	0.450722	12	8528483	8599066	-1	Slc7a15	solute carrier family 7 (cationic amino acid transporter, y+ system), member 15 [Source:MGI Symbol;Acc:MGI:3045351]	5.80766	3.5145	2.96142	1.70578	1.06095	3.7653	2.45056	0.663671	1.32113	1.25825	1.5562	0	3.13593	1.2083
ENSMUSG00000040586	4.81528	2.26762	1.84211	4.54074	0.0330973	0.451619	X	166390033	166440704	-1	Ofd1	oral-facial-digital syndrome 1 gene homolog (human) [Source:MGI Symbol;Acc:MGI:1350328]	1.93589	4.10025	1.77685	3.41157	5.8352	6.02448	0	1.32734	3.96338	2.5165	0.778102	1.17618	3.84737	1.62692
ENSMUSG00000097298	-14.1574	-3.82349	0.921905	4.53639	0.0331814	0.452368	9	75441122	75441652	-1	A130057D12Rik	RIKEN cDNA A130057D12 gene [Source:MGI Symbol;Acc:MGI:3642847]	1.93589	1.1715	0	0	0	1.50612	0.612641	3.31836	0	1.88738	0.778102	1.17618	0.768918	1.29544
ENSMUSG00000103081	-14.2861	-3.83654	1.15743	4.53191	0.0332684	0.452431	18	37761801	37841870	1	Pcdhgb8	protocadherin gamma subfamily B, 8 [Source:MGI Symbol;Acc:MGI:1935200]	0	1.1715	0	0.568595	0.530473	0	2.45056	1.99101	0	2.5165	0	3.52855	0.378428	1.74777
ENSMUSG00000101935	-39.3935	-5.29988	0.429326	4.53163	0.0332739	0.452431	17	9421943	9422464	-1	Gm17748	predicted gene, 17748 [Source:MGI Symbol;Acc:MGI:5009826]	0	0	0	0	0	0	1.22528	0	0	1.25825	0	0	0	0.413922
ENSMUSG00000035493	-4.07553	-2.02699	2.16981	4.533	0.0332473	0.452431	13	56609603	56639339	1	Tgfbi	transforming growth factor, beta induced [Source:MGI Symbol;Acc:MGI:99959]	4.51707	0.585749	1.18457	3.98016	0.530473	3.7653	4.28848	6.63671	7.04601	3.14563	6.22481	2.35237	2.42722	4.949
ENSMUSG00000031987	10.191	3.34922	1.34127	4.52992	0.0333072	0.452486	8	124908596	124949254	-1	Egln1	egl-9 family hypoxia-inducible factor 1 [Source:MGI Symbol;Acc:MGI:1932286]	1.29059	1.1715	2.96142	1.13719	4.24378	0.75306	1.22528	0	0	0	0	1.76427	1.92626	0.498259
ENSMUSG00000059461	-77.4286	-6.27479	0.684813	4.5177	0.0335459	0.452548	X	162566857	162567243	1	Gm7331	predicted gene 7331 [Source:MGI Symbol;Acc:MGI:3644702]	0	0	0	0	0	0	1.22528	0	0	0	1.5562	1.17618	0	0.659611
ENSMUSG00000103248	41.5829	5.37792	0.483277	4.52158	0.0334699	0.452548	11	45189570	45189872	-1	Gm38087	predicted gene, 38087 [Source:MGI Symbol;Acc:MGI:5611315]	0	0	1.18457	0	1.06095	0.75306	0	0	0	0	0	0	0.499762	0
ENSMUSG00000060730	18.4942	4.209	1.08683	4.52316	0.033439	0.452548	5	108517179	108517532	1	Gm10086	predicted pseudogene 10086 [Source:MGI Symbol;Acc:MGI:3642342]	1.29059	0	2.96142	1.13719	1.06095	0	0.612641	0.663671	0.440375	0	0	0	1.07502	0.286115
ENSMUSG00000028278	5.99496	2.58375	1.67043	4.52044	0.0334922	0.452548	4	32983037	33022180	1	Rragd	Ras-related GTP binding D [Source:MGI Symbol;Acc:MGI:1098604]	3.22648	0.585749	2.36914	3.41157	1.59142	6.02448	0	0.663671	1.7615	1.25825	2.3343	0.588091	2.86814	1.10097
ENSMUSG00000027341	54.6991	5.77344	0.770774	4.52346	0.0334331	0.452548	2	132239492	132247807	-1	Tmem230	transmembrane protein 230 [Source:MGI Symbol;Acc:MGI:1917862]	0	2.343	0.592284	3.41157	0	0	0	0	0	0.629126	0	0	1.05781	0.104854
ENSMUSG00000073492	2.71208	1.4394	4.7493	4.52682	0.0333677	0.452548	1	171895664	171898237	1	Gm10521	predicted gene 10521 [Source:MGI Symbol;Acc:MGI:3642358]	49.6878	22.8442	24.2836	9.66611	19.6275	111.453	36.1458	37.8293	18.4958	14.4699	8.55912	15.8785	39.5937	21.8964
ENSMUSG00000086706	-4.56698	-2.19124	3.03002	4.51847	0.0335308	0.452548	1	130809977	130824084	-1	Gm15848	predicted gene 15848 [Source:MGI Symbol;Acc:MGI:3802054]	0.645296	6.44324	4.73827	6.25454	7.95709	6.02448	16.5413	21.9012	12.7709	0.629126	10.8934	11.1737	5.34382	12.3183
ENSMUSG00000100901	-20.521	-4.35903	0.973076	4.52031	0.0334947	0.452548	1	59950403	59952464	-1	Gm18829	predicted gene, 18829 [Source:MGI Symbol;Acc:MGI:5011014]	0.645296	0	0	0	0	1.50612	1.83792	0	2.64225	1.25825	0.778102	0	0.358569	1.08609
ENSMUSG00000046032	-14.1874	-3.82654	1.32153	4.51593	0.0335807	0.452622	X	101097786	101222563	-1	Snx12	sorting nexin 12 [Source:MGI Symbol;Acc:MGI:1919331]	0	0	2.96142	1.70578	0.530473	0	0	0	3.523	1.25825	1.5562	1.17618	0.866279	1.25227
ENSMUSG00000047515	-1.99106	-0.993538	3.91444	4.51318	0.0336346	0.452954	6	136827626	136840662	1	BC049715	cDNA sequence BC049715 [Source:MGI Symbol;Acc:MGI:3605234]	10.3247	14.6437	13.6225	9.09751	9.54851	14.3081	14.0907	15.9281	15.4131	18.8738	21.7868	15.2904	11.9242	16.8972
ENSMUSG00000106965	-4.49841	-2.16941	2.03207	4.4905	0.0340837	0.454691		85920575	85921418	-1	RP23-345O17.4	6	0.645296	5.85749	0.592284	0.568595	2.12189	1.50612	2.45056	3.31836	3.523	3.14563	7.78102	3.52855	1.88195	3.95785
ENSMUSG00000107134	37.7816	5.23961	0.428742	4.479	0.0343138	0.454691		39606927	39610344	-1	RP23-2C16.2	5	0	1.1715	1.18457	0	0	0	0	0	0	0	0	0	0.392678	0
ENSMUSG00000107246	-5.97022	-2.57778	2.01713	4.49437	0.0340067	0.454691		34679523	34706831	-1	RP23-44L13.1	5	0.645296	2.343	1.18457	2.27438	0.530473	0	6.12641	4.6457	2.20188	3.77475	0	2.35237	1.16295	3.18352
ENSMUSG00000032501	3.70832	1.89077	1.97043	4.48665	0.0341606	0.454691	15	59648350	59656550	1	Trib1	tribbles homolog 1 (Drosophila) [Source:MGI Symbol;Acc:MGI:2443397]	1.29059	1.75725	4.73827	2.84297	5.30473	4.51836	0	1.32734	1.7615	1.88738	3.89051	1.76427	3.40869	1.77183
ENSMUSG00000036139	4.7527	2.24875	2.79327	4.5018	0.0338592	0.454691	15	102976439	102985099	1	Hoxc9	homeobox C9 [Source:MGI Symbol;Acc:MGI:96199]	12.2606	5.85749	12.438	1.70578	3.18284	26.3571	9.80225	15.2644	1.7615	0.629126	2.3343	2.94046	10.3003	5.45535
ENSMUSG00000070327	-2.21696	-1.14858	3.66543	4.49338	0.0340263	0.454691	11	119393100	119487418	1	Rnf213	ring finger protein 213 [Source:MGI Symbol;Acc:MGI:1289196]	5.16237	9.37199	10.6611	10.2347	13.2618	6.02448	12.8655	7.96406	19.3765	11.3243	11.6715	15.2904	9.11941	13.082
ENSMUSG00000081249	-6.38059	-2.67369	1.45608	4.47866	0.0343206	0.454691	11	96795439	96795825	-1	Gm11517	predicted gene 11517 [Source:MGI Symbol;Acc:MGI:3650064]	1.29059	0	0.592284	0.568595	0	3.01224	2.45056	0.663671	3.08263	1.25825	1.5562	2.35237	0.910618	1.89395
ENSMUSG00000000903	2.88872	1.53043	2.28755	4.48641	0.0341654	0.454691	10	75943057	75949657	1	Vpreb3	pre-B lymphocyte gene 3 [Source:MGI Symbol;Acc:MGI:98938]	3.22648	3.5145	7.69969	6.82313	5.30473	3.01224	4.90113	1.99101	3.08263	3.14563	1.5562	1.76427	4.93013	2.74015
ENSMUSG00000032733	14.4876	3.85675	1.0843	4.49184	0.0340571	0.454691	9	56917200	56928371	-1	Snx33	sorting nexin 33 [Source:MGI Symbol;Acc:MGI:2443239]	0.645296	1.75725	1.18457	0	1.06095	1.50612	1.83792	0.663671	0.440375	0	0	0	1.0257	0.490328
ENSMUSG00000031880	-14.5403	-3.86199	1.08983	4.48038	0.0342861	0.454691	8	104628066	104631321	-1	Rrad	Ras-related associated with diabetes [Source:MGI Symbol;Acc:MGI:1930943]	0	0	0	0.568595	0.530473	0.75306	3.0632	0.663671	0.880751	0.629126	3.11241	0	0.308688	1.39153
ENSMUSG00000053358	1.71973	0.782182	5.04348	4.50253	0.0338448	0.454691	7	121033252	121035096	-1	Gm9905	predicted gene 9905 [Source:MGI Symbol;Acc:MGI:3642311]	25.1665	32.802	36.1293	48.3305	49.334	25.604	15.316	24.5558	25.9821	32.7145	28.7898	36.4617	36.2277	27.3033
ENSMUSG00000001763	-7.57677	-2.92158	1.40278	4.48946	0.0341045	0.454691	6	29694222	29718559	1	Tspan33	tetraspanin 33 [Source:MGI Symbol;Acc:MGI:1919012]	0.645296	1.75725	0	1.70578	0.530473	0	2.45056	0	1.32113	6.29126	4.66861	1.76427	0.773133	2.7493
ENSMUSG00000086282	37.7816	5.23961	0.428742	4.479	0.0343138	0.454691	6	144720911	144759883	1	Sox5os4	SRY (sex determining region Y)-box 5, opposite strand 4 [Source:MGI Symbol;Acc:MGI:3783128]	0	1.1715	1.18457	0	0	0	0	0	0	0	0	0	0.392678	0
ENSMUSG00000007812	15.0946	3.91596	0.752712	4.47857	0.0343224	0.454691	5	145231715	145247302	1	Zfp655	zinc finger protein 655 [Source:MGI Symbol;Acc:MGI:1919861]	1.93589	0	1.18457	0	1.06095	2.25918	0.612641	0	0	0	0	0.588091	1.07343	0.200122
ENSMUSG00000044827	2.06955	1.04931	3.4824	4.49978	0.0338992	0.454691	5	64924679	64933563	-1	Tlr1	toll-like receptor 1 [Source:MGI Symbol;Acc:MGI:1341295]	9.03414	17.5725	11.8457	11.9405	12.2009	9.78978	12.2528	13.2734	9.68826	5.033	7.78102	5.88091	12.0639	8.98491
ENSMUSG00000028339	6.3776	2.67301	1.75946	4.48386	0.0342164	0.454691	4	47208161	47313167	1	Col15a1	collagen, type XV, alpha 1 [Source:MGI Symbol;Acc:MGI:88449]	2.58118	1.75725	6.51512	2.27438	2.65236	3.01224	1.22528	0	0.880751	0	3.89051	1.76427	3.13209	1.29347
ENSMUSG00000028649	-1.64105	-0.714622	5.63271	4.48522	0.0341891	0.454691	4	123349633	123684360	-1	Macf1	microtubule-actin crosslinking factor 1 [Source:MGI Symbol;Acc:MGI:108559]	36.7819	53.8889	39.0907	42.6446	45.0902	54.9734	49.0113	43.1386	83.2309	61.6543	49.7985	58.8091	45.4116	57.6071
ENSMUSG00000026495	-18.1358	-4.18077	0.728082	4.49615	0.0339713	0.454691	1	178406085	178484513	1	Efcab2	EF-hand calcium binding domain 2 [Source:MGI Symbol;Acc:MGI:1915476]	0.645296	0	0	0	0	0.75306	0.612641	0	0.880751	1.88738	1.5562	0	0.233059	0.822829
ENSMUSG00000042251	2.93264	1.5522	2.86412	4.49903	0.0339141	0.454691	1	131797381	131821473	1	Pm20d1	peptidase M20 domain containing 1 [Source:MGI Symbol;Acc:MGI:2442939]	6.45296	8.20049	8.88426	5.68595	10.6095	6.77754	6.12641	5.97304	2.64225	4.40388	7.78102	1.17618	7.76844	4.6838
ENSMUSG00000081946	-25.6028	-4.67823	0.814403	4.46919	0.0345114	0.456803	2	167087184	167087739	-1	Gm11472	predicted gene 11472 [Source:MGI Symbol;Acc:MGI:3650288]	0	0.585749	0	0	0	0	0	0.663671	1.32113	1.25825	0.778102	0	0.0976249	0.670192
ENSMUSG00000107103	-2.91051	-1.54127	2.84723	4.46463	0.0346036	0.457048		33690027	33692154	-1	RP24-365C10.2	6	3.87177	1.75725	5.92284	5.68595	6.36567	3.01224	2.45056	4.6457	7.04601	8.17863	13.2277	9.99755	4.43595	7.59103
ENSMUSG00000021326	2.072	1.05103	4.55586	4.4616	0.034665	0.457048	13	21179445	21194724	1	Trim27	tripartite motif-containing 27 [Source:MGI Symbol;Acc:MGI:97904]	25.1665	38.0737	27.2451	15.9206	22.2799	34.6407	17.1539	26.5469	18.9361	14.4699	14.7839	19.9951	27.2211	18.6476
ENSMUSG00000018761	10.128	3.34028	1.33178	4.45868	0.0347243	0.457048	11	69656697	69662642	-1	Mpdu1	mannose-P-dolichol utilization defect 1 [Source:MGI Symbol;Acc:MGI:1346040]	1.93589	1.75725	2.96142	2.27438	0.530473	0.75306	0	0.663671	0	0.629126	0.778102	1.76427	1.70208	0.639195
ENSMUSG00000059602	-1.50203	-0.586916	10.1446	4.46536	0.0345888	0.457048	10	86055125	86498896	-1	Syn3	synapsin III [Source:MGI Symbol;Acc:MGI:1351334]	701.436	1033.26	936.993	1067.25	1071.02	654.409	879.139	965.642	1119.43	1237.49	1147.7	1338.5	910.729	1114.65
ENSMUSG00000097166	-14.8595	-3.89332	0.814839	4.45968	0.0347041	0.457048	6	127149389	127212411	1	9330179D12Rik	RIKEN cDNA 9330179D12 gene [Source:MGI Symbol;Acc:MGI:1924808]	0	0	0.592284	1.13719	0	0	1.22528	0	0.440375	1.25825	0.778102	1.17618	0.288246	0.813032
ENSMUSG00000015335	-23.1302	-4.5317	0.727564	4.46001	0.0346973	0.457048	2	30090944	30093648	-1	Zdhhc12	zinc finger, DHHC domain containing 12 [Source:MGI Symbol;Acc:MGI:1913470]	0	0	0	0.568595	0	0	1.22528	0.663671	0	1.88738	0	0	0.0947658	0.629388
ENSMUSG00000040152	-6.18486	-2.62874	1.89072	4.45807	0.0347368	0.457048	2	118111876	118127133	1	Thbs1	thrombospondin 1 [Source:MGI Symbol;Acc:MGI:98737]	0	2.343	2.96142	0.568595	1.06095	0	3.0632	2.65469	2.64225	1.25825	4.66861	3.52855	1.15566	2.96926
ENSMUSG00000041836	-3.12779	-1.64514	2.65853	4.45416	0.0348164	0.457706	7	135537824	135686294	1	Ptpre	protein tyrosine phosphatase, receptor type, E [Source:MGI Symbol;Acc:MGI:97813]	1.29059	5.27174	1.18457	6.25454	5.30473	4.51836	4.90113	5.30937	5.2845	15.7281	6.22481	7.0571	3.97075	7.41751
ENSMUSG00000038421	-7.21739	-2.85148	1.6894	4.4506	0.034889	0.458271	1	170917576	170927583	-1	Fcrla	Fc receptor-like A [Source:MGI Symbol;Acc:MGI:2138647]	0	1.1715	0	0.568595	1.06095	3.7653	2.45056	0.663671	3.96338	2.5165	4.66861	1.76427	1.09439	2.67117
ENSMUSG00000031158	1.65942	0.730683	5.14329	4.44578	0.0349876	0.459175	X	7899357	7908351	1	Timm17b	translocase of inner mitochondrial membrane 17b [Source:MGI Symbol;Acc:MGI:1343176]	36.7819	35.7307	34.3525	32.9785	41.3769	51.2081	30.632	33.1836	40.5145	16.9864	32.6803	27.6403	38.7381	30.2728
ENSMUSG00000042961	-31.1442	-4.96089	0.752982	4.43949	0.0351168	0.460072	15	7206120	7398395	-1	Egflam	EGF-like, fibronectin type III and laminin G domains [Source:MGI Symbol;Acc:MGI:2146149]	0	0	0	0	0.530473	0	0.612641	0.663671	0.440375	1.25825	1.5562	0	0.0884121	0.75519
ENSMUSG00000035181	2.41495	1.272	3.10914	4.43476	0.0352141	0.460072	12	51875873	51971321	-1	Heatr5a	HEAT repeat containing 5A [Source:MGI Symbol;Acc:MGI:2444133]	13.5512	5.27174	11.2534	7.39173	7.95709	8.28366	4.90113	3.31836	4.40375	6.92038	8.55912	7.64519	8.95147	5.95799
ENSMUSG00000029104	6.55806	2.71327	1.69906	4.436	0.0351885	0.460072	5	34761740	34912534	1	Htt	huntingtin [Source:MGI Symbol;Acc:MGI:96067]	1.93589	1.75725	1.18457	3.98016	2.12189	3.01224	2.45056	1.32734	4.40375	0.629126	0	0	2.332	1.46846
ENSMUSG00000053094	2.53484	1.3419	3.22434	4.43378	0.0352345	0.460072	5	130217081	130243765	1	Tmem248	transmembrane protein 248 [Source:MGI Symbol;Acc:MGI:1918917]	12.9059	6.44324	12.438	7.96032	9.01804	11.2959	5.51377	5.97304	4.84413	6.92038	6.22481	8.23328	10.0102	6.2849
ENSMUSG00000028889	5.92327	2.56639	2.01689	4.43401	0.0352297	0.460072	4	124850679	124855242	1	Yrdc	yrdC domain containing (E.coli) [Source:MGI Symbol;Acc:MGI:2387201]	1.29059	7.02899	1.77685	9.09751	2.65236	6.02448	1.83792	1.32734	0.440375	8.17863	0	0.588091	4.64513	2.06206
ENSMUSG00000027858	16.2631	4.02353	0.893583	4.43595	0.0351897	0.460072	3	102734529	102801513	1	Tspan2	tetraspanin 2 [Source:MGI Symbol;Acc:MGI:1917997]	1.29059	0.585749	1.18457	0.568595	2.12189	0	0	0.663671	1.32113	0	0	0	0.958566	0.3308
ENSMUSG00000104195	2.4329	1.28268	4.03054	4.42846	0.0353443	0.461117	5	134176346	134177709	1	B230377A18Rik	RIKEN cDNA B230377A18 gene [Source:MGI Symbol;Acc:MGI:3704260]	16.7777	18.1582	10.0688	22.7438	14.8532	29.3693	15.9287	9.95507	4.84413	13.8408	10.8934	16.4666	18.6618	11.9881
ENSMUSG00000044916	-25.1727	-4.65379	0.610873	4.4258	0.0353996	0.461448	2	92382538	92385708	1	1700029I15Rik	RIKEN cDNA 1700029I15 gene [Source:MGI Symbol;Acc:MGI:1916742]	0	0	0	0	0	0.75306	1.22528	0	0.880751	1.25825	0.778102	0	0.12551	0.690397
ENSMUSG00000041718	25.3746	4.66531	0.706739	4.40465	0.035841	0.461814	X	144317804	144374450	1	Alg13	asparagine-linked glycosylation 13 [Source:MGI Symbol;Acc:MGI:1914824]	0	1.75725	0	0.568595	0.530473	1.50612	0.612641	0	0	0	0	0	0.727072	0.102107
ENSMUSG00000064137	2.66309	1.4131	6.10335	4.41781	0.0355656	0.461814	X	37874778	37878944	-1	Rhox8	reproductive homeobox 8 [Source:MGI Symbol;Acc:MGI:3579898]	83.2431	59.1607	103.057	46.0562	41.3769	179.228	118.24	81.6316	34.7897	28.3107	37.3489	32.345	85.3537	55.4442
ENSMUSG00000024818	9.26812	3.21228	1.3886	4.4134	0.0356577	0.461814	19	5877808	5885766	1	Slc25a45	solute carrier family 25, member 45 [Source:MGI Symbol;Acc:MGI:2147731]	4.51707	1.1715	0.592284	0	3.71331	1.50612	0.612641	0	0.440375	1.25825	0	1.17618	1.91671	0.581242
ENSMUSG00000085861	-14.3698	-3.84496	1.28153	4.41049	0.0357186	0.461814	13	24741232	24746592	1	1700016G14Rik	RIKEN cDNA 1700016G14 gene [Source:MGI Symbol;Acc:MGI:1916676]	0	0	0.592284	2.84297	1.59142	0	0.612641	0	1.32113	3.77475	2.3343	1.17618	0.837779	1.5365
ENSMUSG00000018379	-1.75797	-0.813914	4.87055	4.40733	0.0357849	0.461814	11	88047373	88053755	1	Srsf1	serine/arginine-rich splicing factor 1 [Source:MGI Symbol;Acc:MGI:98283]	30.9742	26.3587	18.9531	31.8413	25.4627	17.3204	28.7941	23.2285	44.0375	35.231	30.346	37.6378	25.1517	33.2125
ENSMUSG00000049287	-28.682	-4.84207	0.790658	4.40586	0.0358156	0.461814	11	59155369	59163739	-1	Iba57	IBA57, iron-sulfur cluster assembly homolog (S. cerevisiae) [Source:MGI Symbol;Acc:MGI:3041174]	0	0.585749	0	0	0	0	0	0	2.20188	0	0.778102	1.17618	0.0976249	0.692694
ENSMUSG00000051232	-18.1516	-4.18203	0.859624	4.40511	0.0358313	0.461814	11	78507055	78512172	-1	Tmem199	transmembrane protein 199 [Source:MGI Symbol;Acc:MGI:2144113]	1.29059	0	0	0	0	0	1.22528	0	0.440375	1.88738	0	1.17618	0.215099	0.788203
ENSMUSG00000074781	-5.48515	-2.45553	1.97343	4.41623	0.0355986	0.461814	10	95515162	95545658	1	Ube2n	ubiquitin-conjugating enzyme E2N [Source:MGI Symbol;Acc:MGI:1934835]	0.645296	1.75725	1.18457	0	2.12189	2.25918	1.22528	1.32734	7.04601	1.88738	6.22481	1.17618	1.32803	3.14783
ENSMUSG00000087304	2.91193	1.54198	3.5874	4.41427	0.0356394	0.461814	7	96906826	96947034	-1	Gm15415	predicted gene 15415 [Source:MGI Symbol;Acc:MGI:3713275]	16.1324	8.78624	7.69969	20.4694	16.9751	6.02448	3.67584	7.96406	8.80751	11.9534	3.89051	7.0571	12.6812	7.22473
ENSMUSG00000097038	-1.8682	-0.901646	4.68805	4.42301	0.0354575	0.461814	7	18962415	18965173	-1	Gm26821	predicted gene, 26821 [Source:MGI Symbol;Acc:MGI:5477315]	10.97	16.401	18.9531	25.0182	27.5846	8.28366	17.7666	12.6098	27.3033	24.5359	27.2336	30.5807	17.8684	23.3383
ENSMUSG00000029204	3.13368	1.64786	2.41187	4.40442	0.0358459	0.461814	5	65861213	65896700	1	Rhoh	ras homolog gene family, member H [Source:MGI Symbol;Acc:MGI:1921984]	3.87177	4.10025	5.33056	9.09751	3.71331	7.5306	3.0632	3.31836	6.16526	3.14563	2.3343	1.17618	5.60733	3.20049
ENSMUSG00000028975	-5.34843	-2.41912	1.87746	4.40535	0.0358264	0.461814	4	148960535	149099876	-1	Pex14	peroxisomal biogenesis factor 14 [Source:MGI Symbol;Acc:MGI:1927868]	0	0.585749	1.77685	2.84297	1.06095	0.75306	0.612641	2.65469	3.96338	0.629126	3.11241	2.35237	1.16993	2.22077
ENSMUSG00000084350	37.9797	5.24716	0.87522	4.41408	0.0356436	0.461814	4	145825237	145829942	1	Znf41-ps	ZNF41, pseudogene [Source:MGI Symbol;Acc:MGI:1917255]	0	1.1715	1.18457	0.568595	3.18284	0	0	0	0	0	0	0.588091	1.01792	0.0980152
ENSMUSG00000046688	-8.6512	-3.1129	1.41514	4.41023	0.035724	0.461814	3	127789805	127832164	1	Tifa	TRAF-interacting protein with forkhead-associated domain [Source:MGI Symbol;Acc:MGI:2182965]	0.645296	0	0.592284	0	0	2.25918	0.612641	1.99101	2.64225	0	1.5562	1.76427	0.582793	1.42773
ENSMUSG00000083553	-93.941	-6.55368	0.536179	4.3972	0.0359979	0.463387	11	8383182	8383853	-1	Gm11989	predicted gene 11989 [Source:MGI Symbol;Acc:MGI:3702318]	0	0	0	0	0	0	1.83792	0	0	0	2.3343	0	0	0.695371
ENSMUSG00000086486	-4.00247	-2.00089	2.27843	4.39134	0.036122	0.464384	14	57506744	57510835	-1	Ift88os	intraflagellar transport 88, opposite strand [Source:MGI Symbol;Acc:MGI:1919181]	3.22648	4.10025	4.14599	1.13719	1.06095	0.75306	3.67584	8.62773	3.96338	6.92038	1.5562	4.70473	2.40398	4.90804
ENSMUSG00000028675	-2.19713	-1.13562	3.72857	4.3907	0.0361354	0.464384	4	135870918	135873850	-1	Pnrc2	proline-rich nuclear receptor coactivator 2 [Source:MGI Symbol;Acc:MGI:106512]	10.3247	7.61474	9.47654	11.9405	14.8532	5.27142	10.4149	11.9461	15.4131	20.7611	11.6715	16.4666	9.91353	14.4456
ENSMUSG00000040749	72.7028	6.18394	0.482672	4.38254	0.0363088	0.464973	X	164070705	164076493	-1	Siah1b	seven in absentia 1B [Source:MGI Symbol;Acc:MGI:108063]	0	1.75725	0	1.70578	0	0	0	0	0	0	0	0	0.577172	0
ENSMUSG00000024646	-6.35348	-2.66755	1.38584	4.38541	0.0362478	0.464973	18	84851338	84880401	1	Cyb5a	cytochrome b5 type A (microsomal) [Source:MGI Symbol;Acc:MGI:1926952]	0.645296	0	0.592284	0	2.12189	1.50612	1.83792	0	2.20188	5.033	2.3343	1.76427	0.810932	2.19523
ENSMUSG00000086539	1.59925	0.677394	5.0485	4.37891	0.0363862	0.464973	9	63398601	63568691	1	Gm16759	predicted gene, 16759 [Source:MGI Symbol;Acc:MGI:4439683]	34.846	29.8732	33.7602	36.39	38.194	28.6163	33.0826	33.8472	21.5784	26.4233	24.1212	22.3475	33.6133	26.9
ENSMUSG00000031845	10.664	3.41467	1.60508	4.38107	0.0363402	0.464973	8	117095854	117133720	1	Bco1	beta-carotene oxygenase 1 [Source:MGI Symbol;Acc:MGI:1926923]	3.22648	2.343	4.73827	0.568595	0	12.802	1.83792	1.99101	1.7615	0	1.5562	0	3.94639	1.19111
ENSMUSG00000029217	-3.62522	-1.85807	2.14084	4.38308	0.0362974	0.464973	5	72755716	72868483	-1	Tec	tec protein tyrosine kinase [Source:MGI Symbol;Acc:MGI:98662]	3.87177	2.343	1.77685	1.70578	1.59142	3.7653	3.67584	3.31836	6.60563	2.5165	7.78102	3.52855	2.50902	4.57098
ENSMUSG00000070934	19.1404	4.25855	0.79467	4.38109	0.0363398	0.464973	4	86575668	86577285	1	Rraga	Ras-related GTP binding A [Source:MGI Symbol;Acc:MGI:1915691]	1.93589	0.585749	0	1.13719	0.530473	0.75306	0	0	0	0	0	1.17618	0.823726	0.19603
ENSMUSG00000041809	30.5086	4.93114	0.93882	4.37865	0.0363918	0.464973	1	20951626	20990841	1	Efhc1	EF-hand domain (C-terminal) containing 1 [Source:MGI Symbol;Acc:MGI:1919127]	1.29059	0.585749	1.18457	0	1.06095	0	0	0	0.440375	0	0	0	0.686976	0.0733959
ENSMUSG00000067547	-123.726	-6.95101	0.663709	4.37011	0.0365746	0.466537	15	6653923	6654741	1	Gm7666	predicted pseudogene 7666 [Source:MGI Symbol;Acc:MGI:3648907]	0	0	0	0	0	0	1.83792	0	0	0	3.11241	0	0	0.825055
ENSMUSG00000018599	4.84681	2.27703	1.84118	4.37023	0.0365722	0.466537	11	60728398	60732951	1	Mief2	mitochondrial elongation factor 2 [Source:MGI Symbol;Acc:MGI:2144199]	5.16237	1.75725	2.36914	2.27438	4.77425	5.27142	4.28848	2.65469	1.7615	0	0	2.35237	3.60147	1.84284
ENSMUSG00000097465	-16.8892	-4.07803	0.727269	4.36825	0.0366145	0.466661	16	49800533	49804874	1	Gm16619	predicted gene, 16619 [Source:MGI Symbol;Acc:MGI:4439543]	0	0	0.592284	1.13719	0	0	0	0	1.32113	1.25825	1.5562	1.17618	0.288246	0.885294
ENSMUSG00000046709	19.9134	4.31567	0.817801	4.36377	0.0367111	0.467507	5	102907948	103211334	-1	Mapk10	mitogen-activated protein kinase 10 [Source:MGI Symbol;Acc:MGI:1346863]	1.93589	0	1.77685	0	0	1.50612	0	0	0	0.629126	0	0.588091	0.86981	0.202869
ENSMUSG00000100075	-1.63241	-0.707005	4.84209	4.35648	0.0368684	0.467584	19	29046245	29048729	1	1700018L02Rik	RIKEN cDNA 1700018L02 gene [Source:MGI Symbol;Acc:MGI:1914579]	14.1965	21.087	34.3525	28.9983	23.3408	19.5796	27.5688	26.5469	27.3033	30.8272	27.2336	36.4617	23.5924	29.3236
ENSMUSG00000075053	-23.4429	-4.55108	0.773124	4.35824	0.0368303	0.467584	13	18030324	18031629	-1	Vdac3-ps1	voltage-dependent anion channel 3, pseudogene 1 [Source:MGI Symbol;Acc:MGI:1270159]	0	0	0.592284	0	0	0	0.612641	1.32734	0	0	0.778102	1.17618	0.098714	0.649045
ENSMUSG00000018451	-6.29921	-2.65517	1.47266	4.3575	0.0368463	0.467584	11	71031941	71033513	-1	6330403K07Rik	RIKEN cDNA 6330403K07 gene [Source:MGI Symbol;Acc:MGI:1918001]	0.645296	1.1715	1.18457	0	0.530473	1.50612	1.22528	0.663671	1.32113	1.88738	4.66861	5.29282	0.839659	2.50981
ENSMUSG00000047090	-1.87008	-0.903098	4.91482	4.3581	0.0368334	0.467584	10	128800036	128804370	-1	Tmem198b	transmembrane protein 198b [Source:MGI Symbol;Acc:MGI:1921077]	25.1665	18.1582	23.0991	32.9785	29.7065	6.02448	26.9562	17.9191	34.7897	34.6019	35.0146	30.5807	22.5222	29.977
ENSMUSG00000055172	13.4331	3.74772	1.59761	4.35649	0.0368681	0.467584	6	124512405	124523443	1	C1ra	complement component 1, r subcomponent A [Source:MGI Symbol;Acc:MGI:1355313]	0	4.10025	1.77685	1.13719	2.65236	0	4.28848	1.32734	2.64225	0	0	0	1.61111	1.37635
ENSMUSG00000039748	2.98266	1.5766	2.49793	4.3546	0.0369092	0.467718	1	175880581	175913489	1	Exo1	exonuclease 1 [Source:MGI Symbol;Acc:MGI:1349427]	8.38884	3.5145	8.29198	5.11735	6.89614	4.51836	1.83792	5.97304	3.523	1.88738	3.11241	4.70473	6.1212	3.50641
ENSMUSG00000081604	-122.751	-6.93959	0.613338	4.35129	0.0369809	0.468243	11	94037218	94037628	-1	Gm11518	predicted gene 11518 [Source:MGI Symbol;Acc:MGI:3650306]	0	0	0	0	0	0	2.45056	0	0	0	2.3343	0	0	0.797478
ENSMUSG00000026333	-2.13359	-1.09328	4.14806	4.34713	0.0370714	0.469004	1	97770172	97793709	1	Gin1	gypsy retrotransposon integrase 1 [Source:MGI Symbol;Acc:MGI:2182036]	16.7777	12.8865	15.3994	15.3521	14.3228	9.78978	13.4781	13.9371	30.3859	23.9068	24.1212	17.0546	14.088	20.4806
ENSMUSG00000006221	-13.6737	-3.77333	1.18335	4.34064	0.037213	0.470411	4	141420779	141425311	1	Hspb7	heat shock protein family, member 7 (cardiovascular) [Source:MGI Symbol;Acc:MGI:1352494]	3.22648	0	0	0	0	0	0.612641	1.99101	2.20188	1.25825	0	0.588091	0.537746	1.10865
ENSMUSG00000031812	1.67301	0.74245	5.80972	4.33108	0.0374225	0.472673	8	121590361	121598760	1	Map1lc3b	microtubule-associated protein 1 light chain 3 beta [Source:MGI Symbol;Acc:MGI:1914693]	56.1407	77.3189	63.3744	52.3107	51.4559	62.504	61.2641	47.1207	32.1474	43.4097	42.0175	54.6925	60.5174	46.7753
ENSMUSG00000075511	-3.78465	-1.92016	2.19124	4.32589	0.0375367	0.473343	15	83357526	83367282	-1	1700001L05Rik	RIKEN cDNA 1700001L05 gene [Source:MGI Symbol;Acc:MGI:1916541]	3.22648	1.75725	1.77685	1.13719	3.18284	2.25918	4.28848	0.663671	6.60563	6.92038	3.11241	4.11664	2.2233	4.28454
ENSMUSG00000046334	-15.6769	-3.97057	0.857815	4.32621	0.0375297	0.473343	1	9802197	9802553	-1	Gm6195	predicted pseudogene 6195 [Source:MGI Symbol;Acc:MGI:3647661]	0	0	0	1.13719	2.12189	0	0.612641	2.65469	0.440375	0.629126	0.778102	1.76427	0.54318	1.14653
ENSMUSG00000057133	2.22847	1.15605	4.07489	4.32445	0.0375685	0.473357	2	160946978	161109075	-1	Chd6	chromodomain helicase DNA binding protein 6 [Source:MGI Symbol;Acc:MGI:1918639]	25.8118	13.4722	18.9531	13.6463	10.6095	44.4305	17.1539	11.2824	15.8535	9.43688	6.22481	19.407	21.1539	13.2264
ENSMUSG00000042514	1.50766	0.592314	6.30181	4.30622	0.0379732	0.476445	18	21550377	21654718	-1	Klhl14	kelch-like 14 [Source:MGI Symbol;Acc:MGI:1921249]	85.8243	81.4192	99.5037	83.5834	68.9614	85.8488	87.6076	76.3222	67.8178	50.9592	66.1386	65.8662	84.1901	69.1186
ENSMUSG00000051455	10.8779	3.44332	1.09788	4.30153	0.038078	0.476445	11	102663716	102682237	1	Gm1564	predicted gene 1564 [Source:MGI Symbol;Acc:MGI:2686410]	0.645296	0.585749	1.77685	2.84297	1.06095	0.75306	0.612641	0	0.440375	0	0	0.588091	1.27748	0.273518
ENSMUSG00000056895	-19.276	-4.26873	0.679709	4.30893	0.0379127	0.476445	11	58948920	58949533	1	Hist3h2ba	histone cluster 3, H2ba [Source:MGI Symbol;Acc:MGI:1925553]	0	0	0	0	0	0.75306	0	0	1.32113	0	1.5562	0.588091	0.12551	0.57757
ENSMUSG00000103165	4.7185	2.23833	1.60892	4.30927	0.0379052	0.476445	9	88731998	88732997	1	Gm37560	predicted gene, 37560 [Source:MGI Symbol;Acc:MGI:5610788]	1.93589	5.27174	2.36914	4.54876	1.59142	1.50612	1.22528	1.32734	0.880751	1.88738	0	2.35237	2.87051	1.27885
ENSMUSG00000030413	18.5055	4.20988	0.728805	4.29958	0.0381218	0.476445	7	18884690	18890438	1	Pglyrp1	peptidoglycan recognition protein 1 [Source:MGI Symbol;Acc:MGI:1345092]	1.29059	1.1715	1.77685	0	0.530473	0	0	0	0	0	1.5562	0	0.794902	0.259367
ENSMUSG00000090862	-55.399	-5.79179	2.28437	4.30322	0.0380402	0.476445	7	116331507	116334190	-1	Rps13	ribosomal protein S13 [Source:MGI Symbol;Acc:MGI:1915302]	0	10.5435	0	0	0	7.5306	6.12641	0	4.40375	0	21.7868	0	3.01235	5.38617
ENSMUSG00000029405	1.72341	0.785269	4.19697	4.30005	0.0381114	0.476445	5	92052146	92083719	-1	G3bp2	GTPase activating protein (SH3 domain) binding protein 2 [Source:MGI Symbol;Acc:MGI:2442040]	23.2306	24.6015	15.9917	18.195	17.5056	25.604	14.0907	19.2465	23.7803	15.7281	7.78102	13.5261	20.8547	15.6921
ENSMUSG00000026728	1.61206	0.688905	4.92431	4.30011	0.0381098	0.476445	2	13573927	13582826	1	Vim	vimentin [Source:MGI Symbol;Acc:MGI:98932]	34.846	23.43	30.7988	34.6843	37.6636	27.8632	22.6677	28.5379	25.5418	22.0194	21.0087	28.2284	31.5476	24.6673
ENSMUSG00000103957	23.4366	4.55069	0.793698	4.31197	0.0378451	0.476445	2	127269449	127270054	-1	Gm10766	predicted gene 10766 [Source:MGI Symbol;Acc:MGI:3642134]	0.645296	0.585749	2.96142	0	1.59142	0	0.612641	0	0.440375	0	0	0	0.963981	0.175503
ENSMUSG00000026468	77.4204	6.27464	0.586726	4.30499	0.0380008	0.476445	1	155698031	155751684	-1	Lhx4	LIM homeobox protein 4 [Source:MGI Symbol;Acc:MGI:101776]	0	1.1715	0	0	2.65236	0	0	0	0	0	0	0	0.63731	0
ENSMUSG00000039703	9.52509	3.25173	1.24752	4.29468	0.0382317	0.477433	11	120380370	120437708	-1	Nploc4	nuclear protein localization 4 homolog (S. cerevisiae) [Source:MGI Symbol;Acc:MGI:2679787]	1.93589	0.585749	1.77685	1.70578	0.530473	2.25918	0	0	0.440375	0	0	2.35237	1.46565	0.465457
ENSMUSG00000097296	15.7446	3.97679	1.11239	4.29253	0.0382803	0.477654	8	84208920	84209609	1	Gm26532	predicted gene, 26532 [Source:MGI Symbol;Acc:MGI:5477026]	0	1.1715	2.36914	1.13719	1.59142	1.50612	3.0632	0	0.880751	0	0	0	1.29589	0.657326
ENSMUSG00000027857	3.14063	1.65106	2.62183	4.29084	0.0383182	0.477742	3	102775465	102782718	-1	Tshb	thyroid stimulating hormone, beta subunit [Source:MGI Symbol;Acc:MGI:98848]	5.16237	2.343	3.5537	6.25454	12.2009	2.25918	3.0632	3.31836	3.08263	2.5165	2.3343	2.35237	5.29561	2.77789
ENSMUSG00000005774	1.94301	0.958293	3.81722	4.28846	0.0383719	0.478025	3	94954075	94961561	1	Rfx5	regulatory factor X, 5 (influences HLA class II expression) [Source:MGI Symbol;Acc:MGI:1858421]	16.7777	12.8865	14.2148	18.7636	16.9751	7.5306	17.7666	6.63671	10.569	8.17863	10.8934	8.82137	14.5247	10.4776
ENSMUSG00000097262	-1.64828	-0.720958	4.96069	4.28412	0.03847	0.478862	8	27142910	27149671	1	4933416M07Rik	RIKEN cDNA 4933416M07 gene [Source:MGI Symbol;Acc:MGI:1918332]	25.8118	29.8732	27.2451	23.3124	19.6275	19.5796	30.632	28.5379	29.5051	30.198	28.0117	39.9902	24.2416	31.1458
ENSMUSG00000107012	-2.36604	-1.24247	3.50804	4.26469	0.0389123	0.479732		29912023	29915633	-1	RP23-353E8.7	6	9.67944	8.78624	7.10741	5.11735	7.95709	6.02448	7.35169	13.2734	14.9728	10.6951	8.55912	13.5261	7.44533	11.3964
ENSMUSG00000057605	-3.14073	-1.6511	2.91808	4.26876	0.0388191	0.479732	19	45450308	45451195	-1	Gm6807	predicted gene 6807 [Source:MGI Symbol;Acc:MGI:3649145]	5.16237	7.02899	2.96142	5.11735	4.24378	2.25918	4.90113	1.32734	9.24788	12.5825	14.0058	9.40946	4.46218	8.57903
ENSMUSG00000091206	6.9048	2.7876	1.22359	4.26785	0.0388401	0.479732	17	18085057	18136643	1	Vmn2r91	vomeronasal 2, receptor 91 [Source:MGI Symbol;Acc:MGI:3645072]	4.51707	1.1715	1.77685	1.13719	2.12189	1.50612	1.22528	0.663671	0	0	2.3343	0.588091	2.03844	0.801891
ENSMUSG00000045983	-1.92323	-0.943529	3.73765	4.2752	0.0386725	0.479732	16	20668313	20692884	1	Eif4g1	eukaryotic translation initiation factor 4, gamma 1 [Source:MGI Symbol;Acc:MGI:2384784]	11.6153	12.8865	10.6611	11.3719	5.8352	12.802	15.9287	10.6187	18.9361	18.8738	9.33722	14.1142	10.862	14.6348
ENSMUSG00000085167	4.25654	2.08968	2.35894	4.27192	0.0387472	0.479732	11	24076559	24077367	1	Gm12063	predicted gene 12063 [Source:MGI Symbol;Acc:MGI:3649572]	3.22648	5.85749	2.36914	11.3719	3.71331	2.25918	0.612641	1.99101	2.20188	3.14563	3.89051	2.35237	4.79958	2.36567
ENSMUSG00000080519	-6.55477	-2.71254	1.25493	4.26574	0.0388883	0.479732	10	11940973	11941067	1	Gm22194	predicted gene, 22194 [Source:MGI Symbol;Acc:MGI:5451971]	0	1.1715	0.592284	0.568595	0.530473	2.25918	1.22528	3.31836	1.32113	0.629126	3.89051	2.94046	0.853672	2.22081
ENSMUSG00000080058	1.53455	0.617816	8.06314	4.26742	0.0388499	0.479732	8	70699538	70700080	-1	Gm11175	predicted gene 11175 [Source:MGI Symbol;Acc:MGI:3809055]	238.759	265.344	350.632	354.234	296.004	334.358	270.175	254.186	197.729	301.98	199.972	254.644	306.555	246.448
ENSMUSG00000030862	-20.0272	-4.32389	0.561248	4.26678	0.0388644	0.479732	7	132042816	132154739	-1	Cpxm2	carboxypeptidase X 2 (M14 family) [Source:MGI Symbol;Acc:MGI:1926006]	0	0.585749	0	0	0	0	1.22528	0	0.440375	0.629126	0	1.17618	0.0976249	0.578494
ENSMUSG00000051262	-4.97048	-2.31338	1.89599	4.2763	0.0386473	0.479732	6	85732513	85765754	-1	Cml3	camello-like 3 [Source:MGI Symbol;Acc:MGI:2136449]	0	0	1.77685	1.70578	3.71331	1.50612	3.0632	2.65469	2.64225	2.5165	1.5562	2.35237	1.45034	2.4642
ENSMUSG00000029475	1.88316	0.913154	4.56027	4.27209	0.0387432	0.479732	5	122870665	122989823	-1	Kdm2b	lysine (K)-specific demethylase 2B [Source:MGI Symbol;Acc:MGI:1354737]	21.9401	33.9735	21.3222	23.3124	21.7494	21.8387	23.2803	20.5738	15.4131	8.17863	21.0087	18.2308	24.0227	17.7809
ENSMUSG00000027185	-4.0083	-2.00299	2.07744	4.2671	0.0388571	0.479732	2	103721256	103761270	-1	Nat10	N-acetyltransferase 10 [Source:MGI Symbol;Acc:MGI:2138939]	0	2.92875	2.36914	2.27438	2.12189	2.25918	2.45056	3.98203	7.04601	5.033	3.89051	1.76427	1.99222	4.02773
ENSMUSG00000087612	1.47222	0.557995	7.4716	4.27801	0.0386085	0.479732	2	25705850	25709716	-1	A230005M16Rik	RIKEN cDNA A230005M16 gene [Source:MGI Symbol;Acc:MGI:3603401]	181.328	155.224	218.553	204.125	178.239	200.314	185.017	163.927	137.397	144.07	137.724	168.194	189.63	156.055
ENSMUSG00000024525	12.6502	3.66109	0.817741	4.26126	0.0389909	0.480318	18	67289253	67319146	1	Impa2	inositol (myo)-1(or 4)-monophosphatase 2 [Source:MGI Symbol;Acc:MGI:2149728]	0	1.75725	1.18457	1.13719	0	1.50612	0	0	0.440375	0.629126	0	0	0.930854	0.17825
ENSMUSG00000108080	8.81965	3.14072	0.976917	4.24642	0.0393333	0.482725		56797591	56799197	1	RP24-179P9.2	6	1.29059	2.92875	1.18457	1.13719	0.530473	1.50612	0	1.32734	0	0.629126	0	0.588091	1.42961	0.424093
ENSMUSG00000106990	39.9727	5.32094	0.535504	4.24333	0.0394048	0.482725		28211008	28214805	-1	RP23-23C4.6	6	1.29059	1.1715	0	0	0.530473	0	0	0	0	0	0	0	0.49876	0
ENSMUSG00000097390	-1.74508	-0.803297	4.8647	4.25086	0.0392306	0.482725	17	46273479	46280060	1	Gm26785	predicted gene, 26785 [Source:MGI Symbol;Acc:MGI:5477279]	18.0683	31.0447	23.6914	24.4496	26.5236	21.0857	37.9837	38.4929	26.8629	33.9728	31.1241	25.2879	24.1439	32.2874
ENSMUSG00000022682	8.45005	3.07896	1.58256	4.24818	0.0392925	0.482725	16	13780699	13814840	1	Rrn3	RRN3 RNA polymerase I transcription factor homolog (yeast) [Source:MGI Symbol;Acc:MGI:1925255]	3.22648	1.1715	1.18457	0.568595	4.24378	3.01224	1.83792	0	3.96338	0	0	0.588091	2.23453	1.0649
ENSMUSG00000021974	5.94349	2.57131	1.82376	4.24431	0.0393821	0.482725	14	58070547	58112337	1	Fgf9	fibroblast growth factor 9 [Source:MGI Symbol;Acc:MGI:104723]	3.87177	4.10025	3.5537	0.568595	3.71331	9.03672	1.83792	4.6457	0.440375	0.629126	0	2.35237	4.14072	1.65091
ENSMUSG00000034245	21.8736	4.45112	0.611601	4.24514	0.0393627	0.482725	6	91156665	91174692	1	Hdac11	histone deacetylase 11 [Source:MGI Symbol;Acc:MGI:2385252]	1.29059	0	0.592284	0.568595	1.59142	0	0	0	0	0	0.778102	0	0.673815	0.129684
ENSMUSG00000027589	-17.57	-4.13504	0.95557	4.24446	0.0393786	0.482725	2	181837854	181857461	1	Pcmtd2	protein-L-isoaspartate (D-aspartate) O-methyltransferase domain containing 2 [Source:MGI Symbol;Acc:MGI:1923927]	0	0	0	0	2.12189	0	0.612641	0	1.32113	0.629126	2.3343	1.17618	0.353648	1.01223
ENSMUSG00000039193	-14.3411	-3.84208	1.10216	4.23639	0.0395661	0.484317	17	74426295	74459108	-1	Nlrc4	NLR family, CARD domain containing 4 [Source:MGI Symbol;Acc:MGI:3036243]	0	0.585749	0	0.568595	0	0	1.22528	0.663671	1.32113	1.25825	0.778102	0.588091	0.192391	0.97242
ENSMUSG00000019432	2.543	1.34653	3.34731	4.23401	0.0396218	0.484615	17	35241746	35253707	1	Ddx39b	DEAD (Asp-Glu-Ala-Asp) box polypeptide 39B [Source:MGI Symbol;Acc:MGI:99240]	11.6153	11.715	8.29198	10.2347	10.079	10.5428	12.2528	4.6457	8.80751	5.033	7.00291	2.94046	10.4131	6.7804
ENSMUSG00000052157	-4.67223	-2.22411	2.01605	4.23264	0.0396538	0.484623	X	155304199	155305749	-1	Gm650	predicted pseudogene 650 [Source:MGI Symbol;Acc:MGI:2685496]	1.93589	1.1715	2.96142	2.84297	1.06095	0	1.22528	0.663671	4.84413	10.066	2.3343	2.35237	1.66212	3.58096
ENSMUSG00000096727	1.56537	0.6465	5.38688	4.22648	0.0397979	0.485082	17	34181988	34187764	-1	Psmb9	proteasome (prosome, macropain) subunit, beta type 9 (large multifunctional peptidase 2) [Source:MGI Symbol;Acc:MGI:1346526]	35.4913	49.203	39.683	48.3305	45.0902	35.3938	36.1458	46.457	35.6704	31.4563	18.6744	35.8736	42.1986	34.0462
ENSMUSG00000094499	11.0998	3.47247	1.27911	4.22298	0.0398801	0.485082	13	66352469	66355385	-1	Vmn2r-ps104	vomeronasal 2, receptor, pseudogene 104 [Source:MGI Symbol;Acc:MGI:3761523]	1.93589	3.5145	3.5537	0.568595	0.530473	0	1.22528	0	1.32113	0	0	0.588091	1.68386	0.522416
ENSMUSG00000032301	-2.66548	-1.4144	3.18945	4.22367	0.0398638	0.485082	9	54950790	54958030	1	Psma4	proteasome (prosome, macropain) subunit, alpha type 4 [Source:MGI Symbol;Acc:MGI:1347060]	8.38884	4.10025	6.51512	10.2347	5.30473	3.7653	11.6402	3.98203	19.3765	11.9534	7.78102	7.0571	6.38482	10.2984
ENSMUSG00000060510	-1.69219	-0.758888	4.86214	4.22802	0.0397617	0.485082	9	20495068	20521417	-1	Zfp266	zinc finger protein 266 [Source:MGI Symbol;Acc:MGI:1924769]	17.423	26.3587	30.7988	37.5272	25.4627	13.5551	33.0826	35.8383	30.8263	29.5689	35.0146	28.8165	25.1876	32.1912
ENSMUSG00000070436	-5.88313	-2.55658	1.57556	4.22525	0.0398267	0.485082	7	99345375	99353230	-1	Serpinh1	serine (or cysteine) peptidase inhibitor, clade H, member 1 [Source:MGI Symbol;Acc:MGI:88283]	1.29059	1.75725	0	1.70578	0	0.75306	2.45056	0.663671	2.20188	1.88738	3.89051	2.35237	0.91778	2.24106
ENSMUSG00000085194	19.4654	4.28284	0.901654	4.22412	0.0398532	0.485082	7	81059113	81066307	1	Platr32	pluripotency associated transcript 32 [Source:MGI Symbol;Acc:MGI:3801726]	2.58118	0	1.18457	0	1.06095	0.75306	0	1.32734	0.440375	0	0	0	0.929959	0.29462
ENSMUSG00000028609	-17.1095	-4.09672	1.03604	4.22166	0.0399111	0.485082	4	107879755	107887424	1	Magoh	mago-nashi homolog, proliferation-associated (Drosophila) [Source:MGI Symbol;Acc:MGI:1330312]	0	0.585749	0	0	0	3.01224	1.83792	0.663671	1.32113	1.88738	1.5562	0	0.599665	1.21105
ENSMUSG00000025035	-15.3628	-3.94137	0.836678	4.21073	0.0401691	0.485276	19	46531109	46573085	-1	Arl3	ADP-ribosylation factor-like 3 [Source:MGI Symbol;Acc:MGI:1929699]	0.645296	0.585749	0	0	0	0.75306	0.612641	0	0.880751	1.25825	2.3343	0.588091	0.330684	0.945673
ENSMUSG00000097641	-2.09733	-1.06855	3.48279	4.21095	0.0401639	0.485276	18	4373669	4379980	-1	Gm26865	predicted gene, 26865 [Source:MGI Symbol;Acc:MGI:5477359]	7.74355	6.44324	5.92284	10.8033	10.079	3.7653	12.2528	7.96406	11.8901	10.066	8.55912	12.938	7.45953	10.6117
ENSMUSG00000022108	-2.30677	-1.20587	3.68155	4.20991	0.0401886	0.485276	14	73362231	73385271	-1	Itm2b	integral membrane protein 2B [Source:MGI Symbol;Acc:MGI:1309517]	10.3247	9.95774	2.36914	11.3719	10.079	6.77754	4.90113	9.95507	18.4958	10.066	17.8963	16.4666	8.48	12.9635
ENSMUSG00000101014	1.55786	0.63957	5.00655	4.20902	0.0402095	0.485276	10	14149084	14154446	-1	Gm28289	predicted gene 28289 [Source:MGI Symbol;Acc:MGI:5578995]	36.7819	29.8732	37.9062	36.9586	31.8284	38.406	30.632	26.5469	27.7436	30.198	28.7898	25.2879	35.2924	28.1997
ENSMUSG00000025521	-18.3196	-4.19531	0.795922	4.2119	0.0401414	0.485276	8	64947185	64969034	1	Tmem192	transmembrane protein 192 [Source:MGI Symbol;Acc:MGI:1920317]	0	0	0	0	0	1.50612	1.83792	0	0	0.629126	0.778102	1.76427	0.25102	0.834904
ENSMUSG00000002778	13.9184	3.79892	1.08663	4.21053	0.0401739	0.485276	7	45872772	45883731	1	Kdelr1	KDEL (Lys-Asp-Glu-Leu) endoplasmic reticulum protein retention receptor 1 [Source:MGI Symbol;Acc:MGI:1915387]	1.93589	0	0.592284	1.13719	1.59142	0	1.22528	0	0.880751	0	0	0	0.87613	0.351005
ENSMUSG00000023328	-5.22043	-2.38417	2.08388	4.21908	0.0399718	0.485276	5	137287519	137294466	1	Ache	acetylcholinesterase [Source:MGI Symbol;Acc:MGI:87876]	3.22648	0.585749	1.18457	1.13719	0.530473	4.51836	2.45056	2.65469	2.20188	11.3243	3.11241	2.94046	1.8638	4.11404
ENSMUSG00000000359	24.961	4.6416	0.83889	4.21246	0.040128	0.485276	2	152626951	152635198	1	Rem1	rad and gem related GTP binding protein 1 [Source:MGI Symbol;Acc:MGI:1097696]	0	2.92875	0	0	1.06095	0.75306	0	0	0	0	0.778102	0	0.790459	0.129684
ENSMUSG00000026566	30.0429	4.90895	0.860966	4.21319	0.0401108	0.485276	1	165592240	165634538	-1	Mpzl1	myelin protein zero-like 1 [Source:MGI Symbol;Acc:MGI:1915731]	0	0.585749	2.36914	0	1.06095	0.75306	0.612641	0	0	0	0	0	0.794815	0.102107
ENSMUSG00000044583	-6.41266	-2.68092	2.01984	4.20633	0.0402733	0.485667	X	167304929	167330558	-1	Tlr7	toll-like receptor 7 [Source:MGI Symbol;Acc:MGI:2176882]	2.58118	2.92875	1.18457	1.13719	1.06095	1.50612	3.67584	0.663671	10.1286	7.54951	1.5562	1.76427	1.73313	4.22302
ENSMUSG00000066838	6.8853	2.78352	1.45082	4.20443	0.0403184	0.485832	7	7202122	7209998	-1	Zfp772	zinc finger protein 772 [Source:MGI Symbol;Acc:MGI:2385265]	1.93589	1.1715	4.14599	1.13719	2.12189	0	0.612641	0	0.440375	1.88738	0.778102	0	1.75208	0.619749
ENSMUSG00000106038	6.96163	2.79943	1.32063	4.19626	0.0405133	0.487041		50679716	50682692	1	RP23-125B15.1	5	3.22648	0.585749	2.36914	0.568595	0.530473	5.27142	0	0.663671	0.440375	1.25825	0.778102	1.17618	2.09197	0.71943
ENSMUSG00000036686	2.40698	1.26723	3.44715	4.19736	0.040487	0.487041	8	84132828	84147936	-1	Cc2d1a	coiled-coil and C2 domain containing 1A [Source:MGI Symbol;Acc:MGI:2384831]	10.97	8.78624	5.33056	14.2149	11.6704	19.5796	9.18961	9.2914	5.72488	4.40388	8.55912	8.23328	11.7586	7.56703
ENSMUSG00000080753	-8.2816	-3.04991	1.39283	4.19705	0.0404944	0.487041	5	32479560	32479885	-1	Gm15613	predicted gene 15613 [Source:MGI Symbol;Acc:MGI:3783058]	0	1.75725	0	0.568595	0	1.50612	0.612641	1.32734	0.440375	4.40388	1.5562	2.94046	0.63866	1.88015
ENSMUSG00000001632	2.21404	1.14668	3.66691	4.19292	0.0405932	0.487245	6	113307137	113324860	1	Brpf1	bromodomain and PHD finger containing, 1 [Source:MGI Symbol;Acc:MGI:1926033]	12.2606	15.2295	8.29198	12.5091	16.4447	15.8143	6.12641	9.95507	14.9728	4.40388	7.78102	10.5856	13.425	8.9708
ENSMUSG00000026283	-22.9255	-4.51888	1.01303	4.1934	0.0405815	0.487245	1	93803965	93822101	1	Ing5	inhibitor of growth family, member 5 [Source:MGI Symbol;Acc:MGI:1922816]	0	0	0	1.70578	0.530473	0	0.612641	0	1.7615	3.77475	0.778102	0	0.372709	1.1545
ENSMUSG00000050158	2.59274	1.37448	3.28703	4.1894	0.0406775	0.487877	16	19407039	19408078	-1	Olfr165	olfactory receptor 165 [Source:MGI Symbol;Acc:MGI:3029999]	12.9059	8.78624	19.5454	11.3719	7.42662	11.2959	14.7034	8.62773	4.84413	3.14563	9.33722	5.29282	11.8887	7.65848
ENSMUSG00000107215	3.19795	1.67715	2.46444	4.18406	0.0408059	0.48866		3336772	3339354	-1	RP23-253G12.9	6	5.80766	8.20049	6.51512	5.11735	3.71331	4.51836	0	4.6457	3.523	4.40388	4.66861	1.76427	5.64538	3.16758
ENSMUSG00000028464	4.17413	2.06148	1.82522	4.1846	0.0407928	0.48866	4	43514711	43523765	-1	Tpm2	tropomyosin 2, beta [Source:MGI Symbol;Acc:MGI:98810]	5.16237	6.44324	1.77685	2.84297	2.12189	1.50612	1.83792	3.31836	2.64225	0.629126	1.5562	0.588091	3.30891	1.76199
ENSMUSG00000037315	-20.2157	-4.3374	0.562056	4.17789	0.0409547	0.488733	X	20425688	20519939	1	Jade3	jade family PHD finger 3 [Source:MGI Symbol;Acc:MGI:2148019]	0.645296	0	0	0	0	0	0	1.32734	0.440375	1.25825	0	0.588091	0.107549	0.602343
ENSMUSG00000071713	4.32961	2.11424	2.29165	4.17537	0.0410157	0.488733	15	78325990	78351000	1	Csf2rb	colony stimulating factor 2 receptor, beta, low-affinity (granulocyte-macrophage) [Source:MGI Symbol;Acc:MGI:1339759]	3.22648	2.343	1.77685	3.41157	8.48756	4.51836	3.67584	0	3.523	0.629126	3.11241	0.588091	3.96064	1.92141
ENSMUSG00000058690	7.34952	2.87765	1.25129	4.18078	0.0408849	0.488733	14	36874936	36968777	-1	Ccser2	coiled-coil serine rich 2 [Source:MGI Symbol;Acc:MGI:101859]	1.29059	1.1715	2.36914	2.27438	3.71331	1.50612	0	1.32734	0	1.88738	1.5562	0	2.05417	0.795154
ENSMUSG00000071347	51.1317	5.67615	0.610397	4.17841	0.0409421	0.488733	14	60768134	60780869	1	C1qtnf9	C1q and tumor necrosis factor related protein 9 [Source:MGI Symbol;Acc:MGI:3045252]	0	0	0	1.13719	1.59142	0.75306	0	0	0	0	0	0	0.580278	0
ENSMUSG00000092251	-21.1609	-4.40333	0.535221	4.17618	0.040996	0.488733	14	53101801	53102265	1	Trav9n-1	T cell receptor alpha variable 9N-1 [Source:MGI Symbol;Acc:MGI:3809200]	0	0.585749	0	0	0	0	1.22528	0	0.440375	0	1.5562	0.588091	0.0976249	0.634992
ENSMUSG00000097170	-1.79924	-0.84739	4.54387	4.1821	0.040853	0.488733	7	141610066	141613747	-1	Gm16982	predicted gene, 16982 [Source:MGI Symbol;Acc:MGI:4439906]	16.7777	21.6727	16.584	17.0578	23.8713	10.5428	12.2528	23.2285	20.2573	26.4233	34.2365	32.345	17.7511	24.7906
ENSMUSG00000018001	-5.48076	-2.45438	1.23464	4.17441	0.0410387	0.488733	5	143622447	143710250	1	Cyth3	cytohesin 3 [Source:MGI Symbol;Acc:MGI:1335107]	0.645296	0	1.77685	1.13719	0.530473	0.75306	0.612641	1.99101	1.32113	3.14563	0.778102	2.94046	0.807145	1.79816
ENSMUSG00000102895	-24.2503	-4.59993	0.873264	4.17333	0.0410649	0.488733	3	50575186	50576517	-1	5830415G21Rik	RIKEN cDNA 5830415G21 gene [Source:MGI Symbol;Acc:MGI:1923259]	0	0	0	0.568595	0.530473	0	0.612641	1.32734	1.32113	1.88738	0	0	0.183178	0.858081
ENSMUSG00000016409	-6.54184	-2.7097	1.11918	4.16509	0.0412652	0.48874	X	37126795	37150746	1	Nkap	NFKB activating protein [Source:MGI Symbol;Acc:MGI:1914300]	0	0.585749	1.18457	0.568595	0.530473	0.75306	1.22528	1.99101	1.7615	0.629126	1.5562	2.35237	0.603741	1.58592
ENSMUSG00000023966	17.3177	4.11418	0.838171	4.16378	0.0412971	0.48874	17	46122035	46144216	-1	Rsph9	radial spoke head 9 homolog (Chlamydomonas) [Source:MGI Symbol;Acc:MGI:1922814]	0	1.1715	1.18457	0.568595	1.06095	1.50612	0	0	0	1.88738	0	0	0.915288	0.314563
ENSMUSG00000054939	-13.3831	-3.74234	1.20588	4.15549	0.0414999	0.48874	16	3847268	3858880	1	Zfp174	zinc finger protein 174 [Source:MGI Symbol;Acc:MGI:2686600]	0	0	0.592284	0.568595	2.65236	0	0.612641	0.663671	0.880751	1.25825	0	3.52855	0.63554	1.15731
ENSMUSG00000036169	37.8596	5.24259	0.680543	4.15695	0.0414639	0.48874	12	36314169	36318452	1	Sostdc1	sclerostin domain containing 1 [Source:MGI Symbol;Acc:MGI:1913292]	0	0.585749	0	0	2.12189	2.25918	0.612641	0	0	0	0	0	0.827803	0.102107
ENSMUSG00000045404	-7.37027	-2.88172	1.73119	4.15205	0.0415841	0.48874	12	99964499	100062682	1	Kcnk13	potassium channel, subfamily K, member 13 [Source:MGI Symbol;Acc:MGI:2384976]	0.645296	0.585749	1.77685	2.84297	1.59142	0	3.67584	1.32734	3.08263	3.77475	1.5562	2.94046	1.24038	2.7262
ENSMUSG00000076615	-6.93417	-2.79372	3.39265	4.15197	0.041586	0.48874	12	113359575	113361232	-1	Ighg3	Immunoglobulin heavy constant gamma 3 [Source:MGI Symbol;Acc:MGI:2144790]	1.29059	14.058	0.592284	3.41157	5.30473	12.802	50.2365	25.8832	2.20188	11.3243	5.44671	7.0571	6.24319	17.0249
ENSMUSG00000020737	-3.66989	-1.87574	2.31178	4.15128	0.041603	0.48874	11	115497353	115514387	-1	Hn1	hematological and neurological expressed sequence 1 [Source:MGI Symbol;Acc:MGI:1096361]	1.93589	1.75725	3.5537	3.98016	0.530473	3.01224	4.28848	2.65469	6.60563	5.033	3.11241	5.88091	2.46162	4.59585
ENSMUSG00000025144	-16.3724	-4.0332	1.01557	4.15875	0.0414199	0.48874	11	120710942	120713738	-1	Stra13	stimulated by retinoic acid 13 [Source:MGI Symbol;Acc:MGI:894324]	0	0.585749	0	0	0	3.01224	1.22528	0	1.7615	1.25825	1.5562	1.17618	0.599665	1.1629
ENSMUSG00000047517	-29.6178	-4.88839	0.987798	4.15196	0.0415863	0.48874	7	131032076	131121626	1	Dmbt1	deleted in malignant brain tumors 1 [Source:MGI Symbol;Acc:MGI:106210]	0	0	0.592284	0.568595	0	0	0.612641	0	3.523	0	0	1.76427	0.19348	0.98332
ENSMUSG00000029674	-5.7451	-2.52233	1.61197	4.15724	0.0414569	0.48874	5	134656039	134688598	-1	Limk1	LIM-domain containing, protein kinase [Source:MGI Symbol;Acc:MGI:104572]	2.58118	0	0	1.13719	1.06095	0.75306	1.22528	1.99101	3.08263	2.5165	2.3343	2.35237	0.922063	2.25035
ENSMUSG00000028329	-3.97608	-1.99135	2.1181	4.16251	0.0413281	0.48874	4	46155347	46196311	-1	Xpa	xeroderma pigmentosum, complementation group A [Source:MGI Symbol;Acc:MGI:99135]	3.87177	1.75725	1.18457	0	2.12189	1.50612	0.612641	6.63671	2.20188	3.77475	3.89051	3.52855	1.74027	3.44084
ENSMUSG00000028549	1.52435	0.608195	5.31651	4.15907	0.0414121	0.48874	4	99765402	99929813	-1	Itgb3bp	integrin beta 3 binding protein (beta3-endonexin) [Source:MGI Symbol;Acc:MGI:1914983]	33.5554	35.145	39.0907	52.3107	49.8644	35.3938	34.9205	39.1566	37.8723	26.4233	25.6774	33.5212	40.8933	32.9285
ENSMUSG00000034544	3.22895	1.69106	2.53257	4.16552	0.0412547	0.48874	3	66981390	67358396	1	Rsrc1	arginine/serine-rich coiled-coil 1 [Source:MGI Symbol;Acc:MGI:1914130]	9.03414	2.92875	8.29198	2.84297	5.8352	12.049	1.22528	7.30038	1.7615	2.5165	3.89051	5.88091	6.83033	3.76252
ENSMUSG00000097583	2.01876	1.01347	4.19556	4.16253	0.0413276	0.48874	3	40885897	40894193	-1	6430590A07Rik	RIKEN cDNA 6430590A07 gene [Source:MGI Symbol;Acc:MGI:3648839]	12.2606	11.715	17.1762	19.3322	25.9932	19.5796	14.7034	21.9012	9.24788	12.5825	11.6715	5.88091	17.6761	12.6646
ENSMUSG00000014077	-3.73052	-1.89938	1.7053	4.17067	0.0411296	0.48874	2	119547697	119587027	1	Chp1	calcineurin-like EF hand protein 1 [Source:MGI Symbol;Acc:MGI:1927185]	0.645296	0.585749	4.14599	1.70578	1.06095	2.25918	2.45056	3.98203	2.64225	3.77475	3.11241	2.94046	1.73382	3.15041
ENSMUSG00000081087	-43.8707	-5.45519	0.815399	4.16461	0.0412769	0.48874	2	152185291	152185682	-1	Rps15a-ps7	ribosomal protein S15A, pseudogene 7 [Source:MGI Symbol;Acc:MGI:3650538]	1.29059	0	0	0	0	0	0.612641	0	3.08263	0.629126	3.11241	0	0.215099	1.23947
ENSMUSG00000089822	20.2557	4.34025	0.608145	4.16568	0.0412507	0.48874	1	58254117	58315656	-1	Gm15759	predicted gene 15759 [Source:MGI Symbol;Acc:MGI:3783202]	0	1.1715	0.592284	0.568595	1.06095	0	0	0.663671	0	0	0	0	0.565554	0.110612
ENSMUSG00000060090	-5.65097	-2.4985	2.00332	4.13261	0.0420644	0.489327	X	20364481	20405653	1	Rp2h	retinitis pigmentosa 2 homolog (human) [Source:MGI Symbol;Acc:MGI:1277953]	0	4.686	0.592284	1.13719	2.12189	2.25918	1.83792	4.6457	6.16526	6.92038	5.44671	0.588091	1.79942	4.26734
ENSMUSG00000106529	1.61436	0.690962	5.23671	4.13735	0.0419469	0.489327		54569905	54578012	1	RP23-148F6.1	5	50.9784	42.7597	45.6059	34.1157	25.4627	42.9244	31.2447	39.8203	32.1474	20.7611	28.7898	36.4617	40.3078	31.5375
ENSMUSG00000024617	22.4328	4.48754	0.857438	4.14673	0.041715	0.489327	18	60925618	60988152	1	Camk2a	calcium/calmodulin-dependent protein kinase II alpha [Source:MGI Symbol;Acc:MGI:88256]	0.645296	1.75725	0.592284	0.568595	0	2.25918	0	0	0.880751	0	0	0	0.970434	0.146792
ENSMUSG00000073412	21.3833	4.41841	0.730231	4.1337	0.0420373	0.489327	17	35185095	35188439	-1	Lst1	leukocyte specific transcript 1 [Source:MGI Symbol;Acc:MGI:1096324]	1.29059	0	0.592284	0.568595	0	1.50612	0.612641	0	0	0	0	0	0.659598	0.102107
ENSMUSG00000021886	-11.1766	-3.4824	1.16981	4.14354	0.0417936	0.489327	12	98268635	98276624	1	Gpr65	G-protein coupled receptor 65 [Source:MGI Symbol;Acc:MGI:108031]	0.645296	0.585749	0	0.568595	0	0.75306	4.90113	0.663671	1.32113	0.629126	0	1.76427	0.42545	1.54655
ENSMUSG00000094174	15.0371	3.91046	0.70684	4.13572	0.0419871	0.489327	12	114406474	114406961	-1	Ighv6-4	immunoglobulin heavy variable V6-4 [Source:MGI Symbol;Acc:MGI:3704120]	1.29059	0.585749	0	0.568595	1.06095	0.75306	0	0	0	0	0.778102	0.588091	0.709823	0.227699
ENSMUSG00000085035	-9.32809	-3.22158	1.31929	4.14197	0.0418325	0.489327	11	20145567	20146344	-1	Gm12031	predicted gene 12031 [Source:MGI Symbol;Acc:MGI:3651406]	0.645296	0	0	0.568595	0	2.25918	0.612641	0.663671	1.32113	0.629126	2.3343	4.11664	0.578845	1.61292
ENSMUSG00000032294	-2.0399	-1.0285	4.05411	4.13772	0.0419376	0.489327	9	59656368	59679375	1	Pkm	pyruvate kinase, muscle [Source:MGI Symbol;Acc:MGI:97591]	10.3247	14.058	10.0688	13.6463	19.097	9.78978	14.7034	13.2734	29.0648	16.9864	18.6744	16.4666	12.8308	18.1948
ENSMUSG00000030882	-29.365	-4.87603	0.681876	4.14169	0.0418395	0.489327	7	105640562	105721799	1	Dnhd1	dynein heavy chain domain 1 [Source:MGI Symbol;Acc:MGI:1924755]	0	0.585749	0	0	0	0	2.45056	0	0.880751	0	1.5562	0	0.0976249	0.814586
ENSMUSG00000029599	-1.92761	-0.946814	4.18779	4.13787	0.0419339	0.489327	5	120612739	120628592	1	Ddx54	DEAD (Asp-Glu-Ala-Asp) box polypeptide 54 [Source:MGI Symbol;Acc:MGI:1919240]	10.97	12.8865	14.2148	15.9206	13.7923	22.5918	20.2171	21.9012	19.3765	20.132	28.7898	15.2904	15.0627	20.9512
ENSMUSG00000102891	-51.7754	-5.6942	0.481783	4.13866	0.0419144	0.489327	3	13838875	13840231	-1	Gm19114	predicted gene, 19114 [Source:MGI Symbol;Acc:MGI:5011299]	0	0	0	0	0	0	0	0	1.32113	0	1.5562	0	0	0.479555
ENSMUSG00000026344	3.35808	1.74764	2.43253	4.13897	0.0419066	0.489327	1	125867622	125913101	-1	Lypd1	Ly6/Plaur domain containing 1 [Source:MGI Symbol;Acc:MGI:1919835]	4.51707	8.78624	3.5537	7.39173	4.24378	1.50612	0	2.65469	1.7615	3.77475	5.44671	5.88091	4.99977	3.25309
ENSMUSG00000041782	52.6972	5.71965	0.482882	4.13472	0.042012	0.489327	1	135818598	135833342	1	Lad1	ladinin [Source:MGI Symbol;Acc:MGI:109343]	0	1.75725	1.18457	0	0	0	0	0	0	0	0	0	0.490303	0
ENSMUSG00000105055	-38.3618	-5.2616	0.56473	4.13066	0.042113	0.489524		36088859	36091446	1	RP23-218L17.3	3	0	0	0	0	0	0	1.22528	0	0	0	0	1.17618	0	0.400244
ENSMUSG00000018821	16.4427	4.03937	1.03734	4.1257	0.0422366	0.489802	19	42123273	42129059	-1	Avpi1	arginine vasopressin-induced 1 [Source:MGI Symbol;Acc:MGI:1916784]	1.29059	0.585749	0	0.568595	1.59142	1.50612	0	0	0	0	1.5562	0.588091	0.923745	0.357382
ENSMUSG00000097762	1.89009	0.918454	4.04346	4.12663	0.0422134	0.489802	12	84039469	84053807	-1	4732463B04Rik	RIKEN cDNA 4732463B04 gene [Source:MGI Symbol;Acc:MGI:3642483]	14.8418	18.1582	14.8071	23.3124	19.6275	14.3081	12.8655	13.9371	9.24788	16.3573	9.33722	14.7023	17.5092	12.7412
ENSMUSG00000031930	-5.77114	-2.52886	1.57359	4.12335	0.0422953	0.489802	8	107436398	107558594	1	Wwp2	WW domain containing E3 ubiquitin protein ligase 2 [Source:MGI Symbol;Acc:MGI:1914144]	1.29059	1.75725	0.592284	0	1.06095	0	1.83792	0	3.08263	2.5165	3.11241	1.17618	0.783511	1.95427
ENSMUSG00000096257	4.69973	2.23258	1.57153	4.12834	0.0421707	0.489802	7	28756174	28758965	1	Gm6537	predicted gene 6537 [Source:MGI Symbol;Acc:MGI:3645242]	3.22648	1.1715	2.96142	1.13719	2.12189	3.01224	1.22528	1.99101	0.440375	0.629126	0	1.76427	2.27179	1.00835
ENSMUSG00000100081	-1.95057	-0.963898	3.55034	4.12388	0.0422819	0.489802	4	115878317	115878576	-1	Gm29434	predicted gene 29434 [Source:MGI Symbol;Acc:MGI:5580140]	15.4871	7.02899	5.33056	10.2347	9.01804	9.03672	12.2528	14.6008	9.24788	15.7281	11.6715	15.2904	9.35602	13.1319
ENSMUSG00000059898	-19.3342	-4.27308	1.08689	4.11976	0.042385	0.490118	18	19960930	20002097	-1	Dsc3	desmocollin 3 [Source:MGI Symbol;Acc:MGI:1194993]	0.645296	0.585749	0	0	0	0	0	0	2.64225	1.88738	0	0	0.205174	0.754938
ENSMUSG00000002280	1.63359	0.708046	6.00754	4.11972	0.042386	0.490118	17	25773776	25783332	1	Narfl	nuclear prelamin A recognition factor-like [Source:MGI Symbol;Acc:MGI:1914813]	77.4355	67.9469	82.3275	61.9768	55.1692	67.0223	80.8686	73.0038	44.9183	39.0058	38.127	53.5163	68.6464	54.9066
ENSMUSG00000084425	29.7663	4.89561	0.793488	4.114	0.0425297	0.490747	17	37267076	37267238	-1	Gm25104	predicted gene, 25104 [Source:MGI Symbol;Acc:MGI:5454881]	0.645296	1.75725	2.36914	0.568595	0	0	0	0	0.880751	0	0	0	0.890046	0.146792
ENSMUSG00000029866	-33.4257	-5.06289	0.85981	4.1125	0.0425674	0.490747	6	41686330	41704339	-1	Kel	Kell blood group [Source:MGI Symbol;Acc:MGI:1346053]	0	0.585749	0	0	0	0	0	0	0.440375	5.033	3.11241	0.588091	0.0976249	1.52898
ENSMUSG00000050822	-22.751	-4.50786	0.537427	4.1159	0.042482	0.490747	5	142692512	142722490	1	Slc29a4	solute carrier family 29 (nucleoside transporters), member 4 [Source:MGI Symbol;Acc:MGI:2385330]	0	0.585749	0	0	0	0	1.22528	0.663671	0	0.629126	1.5562	0	0.0976249	0.679047
ENSMUSG00000085735	31.3873	4.97211	0.771364	4.11352	0.0425418	0.490747	2	69885728	69888155	1	Mettl5os	methyltransferase like 5, opposite strand [Source:MGI Symbol;Acc:MGI:1922537]	0	1.1715	0.592284	0.568595	2.65236	0	0	0.663671	0	0	0	0	0.83079	0.110612
ENSMUSG00000044795	-17.8942	-4.16142	0.895	4.11101	0.0426049	0.490814	11	69391925	69395631	-1	Cyb5d1	cytochrome b5 domain containing 1 [Source:MGI Symbol;Acc:MGI:2685586]	0	0	1.77685	0	0	0	0.612641	0.663671	1.32113	1.88738	0	0.588091	0.296142	0.845484
ENSMUSG00000031256	2.58871	1.37223	2.60832	4.1009	0.0428605	0.491925	X	134059187	134086819	1	Cstf2	cleavage stimulation factor, 3' pre-RNA subunit 2 [Source:MGI Symbol;Acc:MGI:1343054]	6.45296	4.686	6.51512	9.09751	5.8352	2.25918	3.0632	3.98203	4.84413	1.88738	3.11241	4.11664	5.80766	3.50096
ENSMUSG00000044636	2.09447	1.06659	4.95125	4.10381	0.0427866	0.491925	15	100479570	100495239	-1	Csrnp2	cysteine-serine-rich nuclear protein 2 [Source:MGI Symbol;Acc:MGI:2386852]	34.846	35.7307	39.683	22.7438	30.7674	36.1469	27.5688	30.5289	13.2113	25.165	13.2277	28.2284	33.3196	22.9884
ENSMUSG00000070056	-3.70245	-1.88848	2.11786	4.10229	0.0428251	0.491925	8	35587798	35679449	1	Mfhas1	malignant fibrous histiocytoma amplified sequence 1 [Source:MGI Symbol;Acc:MGI:1098644]	1.29059	2.343	1.18457	2.84297	2.65236	0.75306	0.612641	2.65469	2.20188	9.43688	8.55912	3.52855	1.84443	4.49896
ENSMUSG00000056383	14.9062	3.89784	0.796047	4.10118	0.0428534	0.491925	7	41372923	41393260	-1	AI987944	expressed sequence AI987944 [Source:MGI Symbol;Acc:MGI:2142079]	1.93589	0.585749	0	1.13719	1.59142	0.75306	0.612641	0	0	0.629126	0	0	1.00055	0.206961
ENSMUSG00000048486	-46.1228	-5.52741	0.480501	4.10233	0.0428241	0.491925	2	163466379	163472629	-1	Fitm2	fat storage-inducing transmembrane protein 2 [Source:MGI Symbol;Acc:MGI:2444508]	0	0	0	0	0	0	0	0	1.32113	1.25825	0	0	0	0.429896
ENSMUSG00000033624	1.51475	0.599081	5.60795	4.09448	0.0430234	0.493063	8	111094630	111137074	1	Pdpr	pyruvate dehydrogenase phosphatase regulatory subunit [Source:MGI Symbol;Acc:MGI:2442188]	52.9142	48.0315	63.9667	65.3884	50.3949	47.4428	42.8848	49.7753	51.0835	35.231	47.4642	39.9902	54.6897	44.4049
ENSMUSG00000093909	1.57149	0.652137	5.44478	4.09483	0.0430145	0.493063	4	42456965	42461867	1	Gm3883	predicted gene 3883 [Source:MGI Symbol;Acc:MGI:3823028]	61.3031	41.5882	52.121	45.4876	53.0473	30.1224	44.1101	37.8293	44.0375	27.6815	34.2365	39.4021	47.2783	37.8828
ENSMUSG00000026596	2.24407	1.16611	3.53191	4.09128	0.0431049	0.493631	1	156558786	156649568	1	Abl2	v-abl Abelson murine leukemia viral oncogene 2 (arg, Abelson-related gene) [Source:MGI Symbol;Acc:MGI:87860]	9.67944	4.686	20.1377	13.0777	13.7923	15.8143	5.51377	9.2914	11.4498	10.6951	6.22481	5.88091	12.8646	8.17596
ENSMUSG00000082827	59.873	5.90383	0.457097	4.08763	0.0431983	0.493677	X	76196108	76198742	1	Gm5397	predicted gene 5397 [Source:MGI Symbol;Acc:MGI:3645241]	0	0	0	1.70578	0	1.50612	0	0	0	0	0	0	0.535317	0
ENSMUSG00000018677	-16.6139	-4.05432	0.981266	4.08921	0.0431577	0.493677	11	102402985	102407946	-1	Slc25a39	solute carrier family 25, member 39 [Source:MGI Symbol;Acc:MGI:1196386]	0	1.75725	0	0	0	0	0.612641	1.32734	0	3.14563	0	0.588091	0.292875	0.945617
ENSMUSG00000037514	-1.88249	-0.912641	3.8428	4.08737	0.0432047	0.493677	2	131262495	131299188	1	Pank2	pantothenate kinase 2 [Source:MGI Symbol;Acc:MGI:1921700]	6.45296	12.8865	15.3994	9.66611	14.8532	5.27142	14.0907	11.2824	12.3305	18.8738	17.8963	14.1142	10.7549	14.7647
ENSMUSG00000020258	-17.2378	-4.1075	0.727854	4.0836	0.0433012	0.494414	9	106152857	106158138	-1	Glyctk	glycerate kinase [Source:MGI Symbol;Acc:MGI:2444085]	0	0	0.592284	0.568595	0	0	1.22528	0	0.440375	0	1.5562	1.17618	0.19348	0.733007
ENSMUSG00000010054	-3.54856	-1.82723	2.44211	4.07985	0.0433976	0.495149	9	107563255	107566112	1	Tusc2	tumor suppressor candidate 2 [Source:MGI Symbol;Acc:MGI:1931086]	1.93589	1.1715	1.18457	6.25454	5.8352	0	4.90113	1.32734	5.72488	5.033	3.89051	4.11664	2.73028	4.16558
ENSMUSG00000032469	-7.07308	-2.82234	0.895534	4.07777	0.0434509	0.495392	9	99575799	99584501	1	Dbr1	debranching enzyme homolog 1 (S. cerevisiae) [Source:MGI Symbol;Acc:MGI:1931520]	0	1.1715	0.592284	0.568595	0	0	0.612641	0.663671	1.7615	1.88738	0.778102	1.17618	0.38873	1.14658
ENSMUSG00000094248	52.1368	5.70423	2.46472	4.07574	0.0435032	0.495622	13	21810465	21810944	1	Hist1h2ao	histone cluster 1, H2ao [Source:MGI Symbol;Acc:MGI:2448302]	6.45296	10.5435	0	6.25454	7.42662	0	6.73905	0	12.7709	0	0	0	5.11293	3.25166
ENSMUSG00000056598	-2.46704	-1.30278	3.00836	4.07031	0.0436432	0.495756	11	60353329	60394341	1	Lrrc48	leucine rich repeat containing 48 [Source:MGI Symbol;Acc:MGI:1921915]	9.03414	4.10025	4.73827	3.41157	2.65236	6.02448	7.96433	12.6098	6.60563	4.40388	9.33722	5.88091	4.99351	7.80029
ENSMUSG00000085009	-2.69154	-1.42843	2.88363	4.07082	0.0436301	0.495756	4	133871830	133876533	1	Gm12977	predicted gene 12977 [Source:MGI Symbol;Acc:MGI:3650699]	1.29059	2.92875	8.29198	7.39173	4.77425	3.01224	9.18961	8.62773	5.2845	5.66213	7.00291	5.29282	4.61492	6.84328
ENSMUSG00000045503	1.79118	0.840908	4.99509	4.07126	0.0436188	0.495756	2	164456964	164479638	1	Sys1	SYS1 Golgi-localized integral membrane protein homolog (S. cerevisiae) [Source:MGI Symbol;Acc:MGI:1913710]	36.1366	25.773	52.121	28.9983	27.5846	33.8877	29.4068	31.8562	17.1746	25.165	24.1212	25.2879	34.0835	25.502
ENSMUSG00000026170	-11.707	-3.5493	1.06667	4.07334	0.043565	0.495756	1	74713574	74737892	1	Cyp27a1	cytochrome P450, family 27, subfamily a, polypeptide 1 [Source:MGI Symbol;Acc:MGI:88594]	0.645296	1.1715	0	0	0	0.75306	1.22528	0	1.7615	0.629126	1.5562	0	0.428309	0.862019
ENSMUSG00000097379	1.48057	0.566151	6.44377	4.06058	0.0438954	0.49606	17	17389943	17395303	-1	Gm26873	predicted gene, 26873 [Source:MGI Symbol;Acc:MGI:5477367]	84.5337	90.2054	107.203	99.504	92.8327	81.3304	73.5169	78.9769	75.7446	73.6077	66.9167	85.8613	92.6016	75.7707
ENSMUSG00000032555	1.56295	0.644275	6.00935	4.05938	0.0439266	0.49606	9	103305215	103350428	1	Topbp1	topoisomerase (DNA) II binding protein 1 [Source:MGI Symbol;Acc:MGI:1920018]	85.8243	52.7174	62.1898	70.5057	62.5958	85.0957	58.8135	59.7304	47.1202	59.7669	59.9138	49.3997	69.8215	55.7908
ENSMUSG00000099616	-46.4744	-5.53836	0.612854	4.06115	0.0438806	0.49606	9	103557090	103565891	1	4932413F04Rik	RIKEN cDNA 4932413F04 gene [Source:MGI Symbol;Acc:MGI:2441690]	0	0	0	0	0	0	0	1.32734	0	0	1.5562	0	0	0.480591
ENSMUSG00000002346	2.49503	1.31906	6.46619	4.06054	0.0438965	0.49606	8	70184340	70212305	-1	Slc25a42	solute carrier family 25, member 42 [Source:MGI Symbol;Acc:MGI:1920345]	141.965	72.6329	131.487	49.4677	46.1511	283.903	127.429	134.062	48.0009	50.9592	41.2394	54.1044	120.935	75.9658
ENSMUSG00000070802	21.4432	4.42245	0.559853	4.06233	0.04385	0.49606	7	16944682	16948828	1	Pnmal2	PNMA-like 2 [Source:MGI Symbol;Acc:MGI:3645856]	1.29059	0	1.18457	0.568595	0.530473	0	0	0	0.440375	0	0	0	0.595704	0.0733959
ENSMUSG00000025532	-13.2315	-3.7259	0.75084	4.0601	0.043908	0.49606	5	130029290	130060789	1	Crcp	calcitonin gene-related peptide-receptor component protein [Source:MGI Symbol;Acc:MGI:1100818]	0.645296	1.1715	0	0	0	0	1.83792	0.663671	0.440375	1.25825	0	0.588091	0.302799	0.798052
ENSMUSG00000083796	-2.13983	-1.09749	3.5447	4.06605	0.0437534	0.49606	2	24993357	24994343	-1	Gm13369	predicted gene 13369 [Source:MGI Symbol;Acc:MGI:3651010]	3.87177	5.27174	9.47654	13.6463	10.6095	7.5306	12.8655	7.96406	13.2113	7.54951	11.6715	15.2904	8.40106	11.4254
ENSMUSG00000033557	6.49889	2.70019	1.61322	4.06239	0.0438483	0.49606	1	156678532	156719086	-1	Fam20b	family with sequence similarity 20, member B [Source:MGI Symbol;Acc:MGI:2443990]	1.93589	0.585749	1.77685	4.54876	2.12189	2.25918	1.83792	1.99101	3.08263	0	0	0.588091	2.20472	1.24994
ENSMUSG00000091313	51.4833	5.68603	0.686694	4.05732	0.0439803	0.496303	6	39653450	39653965	-1	Fth-ps2	ferritin heavy chain, pseudogene 2 [Source:MGI Symbol;Acc:MGI:104594]	0	1.75725	0	1.13719	0	0	0	0	0	0	0	0	0.482406	0
ENSMUSG00000097838	1.72316	0.785059	8.50966	4.05272	0.0441002	0.497294	13	24631918	24638567	-1	C530050E15Rik	RIKEN cDNA C530050E15 gene [Source:MGI Symbol;Acc:MGI:2444135]	447.19	387.766	505.218	307.61	333.137	467.65	433.137	427.404	224.591	236.551	239.655	322.274	408.095	313.936
ENSMUSG00000063605	11.0378	3.46438	1.2212	4.04885	0.0442016	0.498073	8	94902869	94918098	-1	Ccdc102a	coiled-coil domain containing 102A [Source:MGI Symbol;Acc:MGI:2686927]	0.645296	0	0.592284	1.70578	0.530473	3.7653	0	0	0.440375	0	0.778102	0.588091	1.20652	0.301095
ENSMUSG00000025813	-17.4167	-4.1224	0.859493	4.04723	0.044244	0.498188	7	81600481	81706925	-1	Homer2	homer homolog 2 (Drosophila) [Source:MGI Symbol;Acc:MGI:1347354]	0	0	0.592284	0	0.530473	0	0	1.99101	0.440375	1.88738	0	0	0.187126	0.719794
ENSMUSG00000001552	-12.754	-3.67288	1.5045	4.04108	0.0444054	0.499056	11	100368958	100397763	-1	Jup	junction plakoglobin [Source:MGI Symbol;Acc:MGI:96650]	3.87177	1.1715	0	0	0	0.75306	2.45056	0.663671	4.84413	0	0	1.76427	0.966055	1.62044
ENSMUSG00000068749	-10.6973	-3.41918	1.23046	4.04092	0.0444096	0.499056	3	108256926	108279974	1	Psma5	proteasome (prosome, macropain) subunit, alpha type 5 [Source:MGI Symbol;Acc:MGI:1347009]	0.645296	2.343	0	0	0.530473	0.75306	2.45056	1.99101	4.40375	0.629126	3.11241	0	0.711971	2.09781
ENSMUSG00000026024	-5.5355	-2.46871	2.14795	4.0406	0.0444179	0.499056	1	59162926	59237231	-1	Als2	amyotrophic lateral sclerosis 2 (juvenile) [Source:MGI Symbol;Acc:MGI:1921268]	3.87177	1.1715	1.18457	1.13719	0.530473	3.7653	0.612641	6.63671	6.60563	0	3.89051	6.469	1.94347	4.03575
ENSMUSG00000056612	4.43191	2.14793	1.73099	4.03773	0.0444937	0.499182	19	6975048	6977324	1	Ppp1r14b	protein phosphatase 1, regulatory (inhibitor) subunit 14B [Source:MGI Symbol;Acc:MGI:107682]	5.16237	5.27174	2.36914	3.41157	2.65236	3.01224	3.67584	1.99101	1.7615	1.25825	2.3343	0	3.64657	1.83682
ENSMUSG00000103072	-10.3036	-3.36507	0.837518	4.03893	0.044462	0.499182	1	33748007	33748347	1	Gm37905	predicted gene, 37905 [Source:MGI Symbol;Acc:MGI:5611133]	0.645296	1.1715	0	0	0	2.25918	0	1.32734	1.7615	0.629126	1.5562	0.588091	0.679329	0.977044
ENSMUSG00000104205	-1.69946	-0.765077	4.1995	4.03581	0.0445443	0.499387	1	123468450	123469944	-1	Gm37396	predicted gene, 37396 [Source:MGI Symbol;Acc:MGI:5610624]	15.4871	14.6437	20.1377	14.7835	16.4447	9.78978	22.0551	21.2375	17.1746	20.132	19.4525	19.407	15.2144	19.9098
ENSMUSG00000107224	-53.9746	-5.75421	0.534962	4.01981	0.0449688	0.4995		75909760	75912148	1	AC116520.1	15	0	0	0	0	0	0	1.22528	0	0	0	0	1.76427	0	0.498259
ENSMUSG00000104838	8.19398	3.03456	1.20729	4.02875	0.044731	0.4995		68909406	68909857	1	RP23-211L5.12	6	1.93589	2.343	0.592284	0.568595	2.12189	4.51836	0.612641	0	0.440375	1.25825	1.5562	0	2.01334	0.644578
ENSMUSG00000023947	-3.66149	-1.87243	2.27461	4.01968	0.0449723	0.4995	17	45555716	45563169	1	Nfkbie	nuclear factor of kappa light polypeptide gene enhancer in B cells inhibitor, epsilon [Source:MGI Symbol;Acc:MGI:1194908]	1.93589	4.686	0.592284	2.27438	0	6.02448	8.57697	3.31836	5.2845	1.88738	3.89051	2.35237	2.5855	4.21835
ENSMUSG00000024188	-3.08661	-1.62602	2.55539	4.02731	0.0447692	0.4995	17	26252910	26285504	1	Luc7l	Luc7 homolog (S. cerevisiae)-like [Source:MGI Symbol;Acc:MGI:1914228]	3.87177	3.5145	2.96142	4.54876	1.59142	6.02448	5.51377	7.96406	7.92676	6.29126	9.33722	2.35237	3.75206	6.56424
ENSMUSG00000004789	-5.0154	-2.32637	2.13328	4.01962	0.0449738	0.4995	12	85110833	85134091	1	Dlst	dihydrolipoamide S-succinyltransferase (E2 component of 2-oxo-glutarate complex) [Source:MGI Symbol;Acc:MGI:1926170]	1.93589	1.1715	0.592284	1.13719	4.24378	2.25918	4.90113	4.6457	6.60563	4.40388	2.3343	3.52855	1.88997	4.4032
ENSMUSG00000034570	-6.05112	-2.5972	1.34135	4.02616	0.0447999	0.4995	11	3494375	3504821	-1	Inpp5j	inositol polyphosphate 5-phosphatase J [Source:MGI Symbol;Acc:MGI:2158663]	0	0	1.77685	1.70578	1.59142	1.50612	5.51377	1.32734	2.20188	1.25825	1.5562	2.35237	1.0967	2.3683
ENSMUSG00000009092	-15.0464	-3.91135	1.0349	4.03047	0.0446854	0.4995	10	75893398	75895941	1	Derl3	Der1-like domain family, member 3 [Source:MGI Symbol;Acc:MGI:1917627]	1.93589	0	0	0	0	0.75306	1.83792	0	0.440375	0.629126	0.778102	2.35237	0.448158	1.00631
ENSMUSG00000102097	3.40237	1.76654	2.42174	4.02533	0.044822	0.4995	9	96705828	96711449	1	A930006L05Rik	RIKEN cDNA A930006L05 gene [Source:MGI Symbol;Acc:MGI:3045290]	1.29059	5.27174	3.5537	6.25454	4.77425	6.77754	3.67584	5.97304	6.60563	1.25825	0.778102	1.17618	4.65373	3.24451
ENSMUSG00000031906	-3.69285	-1.88473	2.29545	4.02862	0.0447345	0.4995	8	106252548	106337988	-1	Smpd3	sphingomyelin phosphodiesterase 3, neutral [Source:MGI Symbol;Acc:MGI:1927578]	1.29059	4.686	2.36914	2.27438	1.59142	1.50612	4.90113	9.95507	3.08263	4.40388	3.11241	2.94046	2.28627	4.73259
ENSMUSG00000030272	1.49058	0.575871	5.37784	4.0255	0.0448173	0.4995	6	113334124	113343984	-1	Camk1	calcium/calmodulin-dependent protein kinase I [Source:MGI Symbol;Acc:MGI:1098535]	43.2348	33.9735	44.4213	46.0562	44.0292	36.1469	35.5332	41.8113	25.1014	34.6019	34.2365	32.9331	41.3103	34.0362
ENSMUSG00000033036	4.09694	2.03455	2.13407	4.0196	0.0449743	0.4995	5	43913144	43913917	1	Gm7879	predicted pseudogene 7879 [Source:MGI Symbol;Acc:MGI:3645078]	1.93589	2.343	6.51512	5.11735	5.30473	2.25918	0	2.65469	1.32113	0	3.89051	2.94046	3.91254	1.80113
ENSMUSG00000097113	20.9015	4.38553	1.01907	4.02238	0.0449003	0.4995	1	136670769	136690804	1	Gm19705	predicted gene, 19705 [Source:MGI Symbol;Acc:MGI:5011890]	1.29059	0.585749	1.18457	0	0.530473	3.01224	1.83792	0	0	0	0	0	1.1006	0.30632
ENSMUSG00000101934	-44.4337	-5.47358	0.453363	4.02973	0.0447052	0.4995	1	84168188	84168733	1	Gm18304	predicted gene, 18304 [Source:MGI Symbol;Acc:MGI:5010489]	0	0	0	0	0	0	0	0	1.32113	0	0	1.17618	0	0.416218
ENSMUSG00000025001	-2.60138	-1.37928	2.70538	4.01794	0.0450188	0.499634	19	38930915	38971051	1	Hells	helicase, lymphoid specific [Source:MGI Symbol;Acc:MGI:106209]	3.87177	5.85749	2.36914	3.98016	3.71331	3.7653	10.4149	3.98203	3.96338	9.43688	5.44671	5.29282	3.9262	6.42279
ENSMUSG00000025407	1.80549	0.852393	4.47787	4.01362	0.0451343	0.500293	10	127329889	127341589	-1	Gli1	GLI-Kruppel family member GLI1 [Source:MGI Symbol;Acc:MGI:95727]	17.423	25.773	24.2836	38.0958	21.7494	27.1101	17.7666	14.6008	18.9361	20.7611	17.1182	24.6998	25.7392	18.9805
ENSMUSG00000027072	-19.1994	-4.26299	0.851427	4.01329	0.0451429	0.500293	2	84988215	84993886	1	Prg3	proteoglycan 3 [Source:MGI Symbol;Acc:MGI:1858200]	0.645296	1.1715	0	0	0	0	1.83792	0	2.20188	1.88738	0	0	0.302799	0.987863
ENSMUSG00000002107	-3.71267	-1.89246	2.2422	4.00626	0.0453317	0.502026	2	6539694	7509563	-1	Celf2	CUGBP, Elav-like family member 2 [Source:MGI Symbol;Acc:MGI:1338822]	0	2.92875	1.77685	5.68595	1.59142	3.01224	3.0632	5.97304	8.36713	5.66213	0.778102	4.70473	2.4992	4.75806
ENSMUSG00000073627	-2.64201	-1.40163	2.83587	4.00277	0.0454255	0.502704	1	86359574	86373791	1	C130036L24Rik	RIKEN cDNA C130036L24 gene [Source:MGI Symbol;Acc:MGI:2441877]	0	6.44324	4.73827	5.11735	4.24378	5.27142	6.73905	8.62773	5.72488	7.54951	10.1153	4.11664	4.30234	7.14552
ENSMUSG00000028717	-13.3852	-3.74257	0.977116	3.9997	0.0455085	0.502903	4	115056426	115071755	1	Tal1	T cell acute lymphocytic leukemia 1 [Source:MGI Symbol;Acc:MGI:98480]	0	0.585749	0	0	1.06095	0	0	0	1.32113	3.14563	3.11241	2.35237	0.274449	1.65525
ENSMUSG00000027996	3.03379	1.60112	2.37897	3.99971	0.0455082	0.502903	3	83766321	83774316	1	Sfrp2	secreted frizzled-related protein 2 [Source:MGI Symbol;Acc:MGI:108078]	7.09825	4.10025	6.51512	1.70578	4.24378	6.77754	4.90113	5.30937	2.20188	1.88738	3.11241	1.17618	5.07345	3.09806
ENSMUSG00000107894	-2.04767	-1.03398	3.11934	3.99747	0.0455686	0.503207		149283838	149286773	-1	RP23-214L4.7	6	9.03414	3.5145	7.10741	7.96032	5.30473	4.51836	8.57697	10.6187	8.80751	8.17863	10.1153	7.64519	6.23991	8.99039
ENSMUSG00000105058	1.57146	0.652107	7.99324	3.99051	0.0457572	0.504719		123471970	123472356	1	RP23-113O9.3	3	251.02	374.294	239.875	245.064	236.06	284.657	252.408	193.792	160.737	237.809	238.099	213.477	271.828	216.054
ENSMUSG00000030089	15.5033	3.9545	0.751568	3.99001	0.0457708	0.504719	6	90604725	90646412	1	Slc41a3	solute carrier family 41, member 3 [Source:MGI Symbol;Acc:MGI:1918949]	1.93589	0	0.592284	0	1.06095	0.75306	0	0	0	0.629126	0	0.588091	0.723696	0.202869
ENSMUSG00000022371	-2.59903	-1.37798	2.7599	3.98569	0.0458883	0.505654	15	55307750	55520803	1	Col14a1	collagen, type XIV, alpha 1 [Source:MGI Symbol;Acc:MGI:1341272]	1.93589	5.27174	1.18457	6.25454	5.8352	1.50612	7.35169	5.30937	8.36713	5.66213	4.66861	4.70473	3.66468	6.01061
ENSMUSG00000049562	-23.6619	-4.56449	0.706115	3.97968	0.0460524	0.507101	19	5568074	5571261	1	Ap5b1	adaptor-related protein complex 5, beta 1 subunit [Source:MGI Symbol;Acc:MGI:2685808]	0.645296	0	0	0	0	0	1.83792	0	0.880751	0	1.5562	0	0.107549	0.712479
ENSMUSG00000072694	2.66318	1.41315	2.79367	3.97811	0.0460954	0.507213	5	114808196	114813976	-1	1500011B03Rik	RIKEN cDNA 1500011B03 gene [Source:MGI Symbol;Acc:MGI:1913486]	4.51707	7.02899	8.29198	9.09751	5.30473	6.02448	4.90113	0.663671	5.72488	6.92038	2.3343	2.94046	6.71079	3.91414
ENSMUSG00000042523	-3.06022	-1.61364	2.21669	3.96752	0.0463861	0.508986	12	84114366	84147498	1	Dnal1	dynein, axonemal, light chain 1 [Source:MGI Symbol;Acc:MGI:1921462]	1.29059	1.75725	3.5537	3.41157	0.530473	3.01224	2.45056	1.99101	2.64225	6.92038	3.89051	7.64519	2.2593	4.25665
ENSMUSG00000020140	8.19241	3.03429	1.55766	3.97048	0.0463046	0.508986	10	115450311	115587780	-1	Lgr5	leucine rich repeat containing G protein coupled receptor 5 [Source:MGI Symbol;Acc:MGI:1341817]	1.93589	1.1715	2.96142	1.70578	1.59142	3.7653	0.612641	1.99101	0.880751	0	0	1.17618	2.18855	0.776765
ENSMUSG00000031765	-69.2849	-6.11447	0.562246	3.96744	0.0463882	0.508986	8	94179089	94180325	1	Mt1	metallothionein 1 [Source:MGI Symbol;Acc:MGI:97171]	0	0	0	0	0	0	0	1.32734	0	0	2.3343	0	0	0.610275
ENSMUSG00000082080	-27.7983	-4.79693	0.584292	3.96961	0.0463284	0.508986	7	41335384	41338873	1	Gm9246	predicted gene 9246 [Source:MGI Symbol;Acc:MGI:3648324]	0	0	0.592284	0	0	0	1.83792	0	0.440375	0	0	1.76427	0.098714	0.673762
ENSMUSG00000042349	6.56616	2.71505	1.85038	3.96412	0.0464799	0.509631	1	131254343	131279606	-1	Ikbke	inhibitor of kappaB kinase epsilon [Source:MGI Symbol;Acc:MGI:1929612]	2.58118	3.5145	4.14599	1.13719	6.89614	5.27142	0	5.30937	0.880751	0.629126	1.5562	1.17618	3.9244	1.59194
ENSMUSG00000034371	1.6567	0.72831	4.8772	3.95988	0.0465971	0.510192	19	10592200	10604258	-1	Tkfc	triokinase, FMN cyclase [Source:MGI Symbol;Acc:MGI:2385084]	34.2007	31.6305	36.1293	25.5868	30.2369	33.8877	31.8573	25.2195	18.4958	20.132	24.8993	28.8165	31.9453	24.9034
ENSMUSG00000031778	-14.1449	-3.82221	0.731593	3.96075	0.046573	0.510192	8	94772009	94782423	1	Cx3cl1	chemokine (C-X3-C motif) ligand 1 [Source:MGI Symbol;Acc:MGI:1097153]	0	0.585749	0	0	0	1.50612	1.22528	1.32734	0	0.629126	0.778102	1.17618	0.348645	0.856006
ENSMUSG00000050074	37.3023	5.22119	0.561748	3.95535	0.0467225	0.511203	9	109812280	109826633	1	Spink8	serine peptidase inhibitor, Kazal type 8 [Source:MGI Symbol;Acc:MGI:1925959]	1.29059	0	0	0	1.06095	0	0	0	0	0	0	0	0.391923	0
ENSMUSG00000060373	-2.11871	-1.08319	3.53503	3.95231	0.046807	0.511404	14	52073380	52104028	-1	Hnrnpc	heterogeneous nuclear ribonucleoprotein C [Source:MGI Symbol;Acc:MGI:107795]	10.3247	8.78624	4.73827	6.82313	12.7313	12.049	9.18961	9.95507	22.0188	13.2116	13.2277	11.7618	9.24211	13.2274
ENSMUSG00000013878	3.58176	1.84067	2.13812	3.95298	0.0467884	0.511404	8	26119368	26143871	1	Rnf170	ring finger protein 170 [Source:MGI Symbol;Acc:MGI:1924983]	5.16237	2.343	2.96142	10.8033	3.18284	3.7653	2.45056	1.99101	1.32113	5.66213	1.5562	1.76427	4.70304	2.45755
ENSMUSG00000044573	-11.0481	-3.46573	1.13579	3.94549	0.0469973	0.511878	12	30893326	30911612	-1	Acp1	acid phosphatase 1, soluble [Source:MGI Symbol;Acc:MGI:87881]	0.645296	0	0	0.568595	1.59142	0	0.612641	0.663671	2.20188	1.25825	2.3343	2.35237	0.467551	1.57052
ENSMUSG00000020264	-20.3144	-4.34443	0.68072	3.94523	0.0470046	0.511878	11	55158470	55185077	-1	Slc36a2	solute carrier family 36 (proton/amino acid symporter), member 2 [Source:MGI Symbol;Acc:MGI:1891430]	0	0	0	0	0.530473	0	0	0.663671	0.440375	1.25825	0	1.17618	0.0884121	0.589747
ENSMUSG00000014444	-1.81057	-0.856444	4.25682	3.94745	0.0469425	0.511878	8	122481698	122551329	-1	Piezo1	piezo-type mechanosensitive ion channel component 1 [Source:MGI Symbol;Acc:MGI:3603204]	14.1965	18.1582	18.3608	14.7835	17.5056	9.78978	24.5056	19.9101	16.2939	16.3573	21.7868	27.0522	15.4657	20.9843
ENSMUSG00000030835	1.52198	0.605946	5.3278	3.94482	0.047016	0.511878	7	46033698	46084212	1	Nomo1	nodal modulator 1 [Source:MGI Symbol;Acc:MGI:2385850]	48.3972	30.459	53.3056	41.5074	42.4378	30.1224	46.5607	32.5199	40.5145	23.9068	27.2336	30.5807	41.0382	33.5527
ENSMUSG00000101437	-39.9017	-5.31838	0.60996	3.94739	0.0469441	0.511878	1	119499477	119499869	1	Gm29454	predicted gene 29454 [Source:MGI Symbol;Acc:MGI:5580160]	0	0	0	0	0	0	0	0	0.440375	0	1.5562	1.17618	0	0.528794
ENSMUSG00000045216	-5.36237	-2.42287	1.71152	3.93971	0.0471589	0.513073	1	36068400	36106446	1	Hs6st1	heparan sulfate 6-O-sulfotransferase 1 [Source:MGI Symbol;Acc:MGI:1354958]	1.29059	1.75725	1.18457	1.13719	1.59142	0	1.83792	0.663671	5.2845	1.88738	5.44671	1.76427	1.16017	2.81408
ENSMUSG00000060992	-9.81595	-3.29513	1.06359	3.93772	0.0472147	0.513309	15	103272911	103299862	1	Copz1	coatomer protein complex, subunit zeta 1 [Source:MGI Symbol;Acc:MGI:1929063]	0.645296	0	0	0	0.530473	1.50612	2.45056	0	1.32113	1.88738	2.3343	0	0.446981	1.33223
ENSMUSG00000027695	1.58315	0.6628	5.48517	3.93657	0.047247	0.513309	3	27938695	28133362	1	Pld1	phospholipase D1 [Source:MGI Symbol;Acc:MGI:109585]	45.1707	56.2319	54.4901	44.3504	38.7245	42.9244	50.8492	42.475	35.23	28.3107	38.127	32.345	46.982	37.8895
ENSMUSG00000024887	-14.3647	-3.84446	0.918867	3.93299	0.0473476	0.51404	19	31984654	32061469	-1	Asah2	N-acylsphingosine amidohydrolase 2 [Source:MGI Symbol;Acc:MGI:1859310]	0	0	0.592284	1.70578	0.530473	0	1.83792	0	0.880751	1.88738	0	1.17618	0.471423	0.963705
ENSMUSG00000037692	-2.82026	-1.49583	2.65676	3.92709	0.0475141	0.515486	4	133011260	133078110	1	Ahdc1	AT hook, DNA binding motif, containing 1 [Source:MGI Symbol;Acc:MGI:2444218]	7.74355	2.92875	4.14599	3.98016	0.530473	5.27142	4.28848	8.62773	8.80751	7.54951	4.66861	5.29282	4.10006	6.53911
ENSMUSG00000020950	22.4692	4.48988	0.978967	3.92528	0.0475653	0.51568	12	49382660	49386861	1	Foxg1	forkhead box G1 [Source:MGI Symbol;Acc:MGI:1347464]	1.29059	0	3.5537	0	0	3.01224	1.22528	1.32734	0.440375	0	0	0	1.30942	0.498833
ENSMUSG00000021540	-4.59154	-2.19898	1.53859	3.92214	0.0476541	0.51583	13	56703010	56742377	1	Smad5	SMAD family member 5 [Source:MGI Symbol;Acc:MGI:1328787]	2.58118	1.1715	0	1.13719	1.59142	0.75306	0.612641	1.32734	4.84413	3.14563	3.11241	2.35237	1.20572	2.56575
ENSMUSG00000098894	-7.17136	-2.84225	1.1735	3.92037	0.0477044	0.51583	9	76319577	76320846	1	Gm27234	predicted gene 27234 [Source:MGI Symbol;Acc:MGI:5521077]	0	1.75725	1.18457	0	0	0.75306	1.22528	3.98203	1.32113	1.25825	2.3343	0.588091	0.615813	1.78485
ENSMUSG00000031622	-6.13342	-2.61669	1.60091	3.92137	0.0476761	0.51583	8	72723288	72758203	1	Sin3b	transcriptional regulator, SIN3B (yeast) [Source:MGI Symbol;Acc:MGI:107158]	0	1.1715	0	0	1.06095	3.01224	2.45056	0.663671	1.7615	2.5165	1.5562	2.35237	0.874114	1.88347
ENSMUSG00000037029	15.0909	3.91561	1.28092	3.92008	0.0477126	0.51583	7	30161274	30169727	-1	Zfp146	zinc finger protein 146 [Source:MGI Symbol;Acc:MGI:1347092]	0.645296	4.686	0	4.54876	1.06095	0.75306	0	2.65469	0	0	0.778102	0	1.94901	0.572131
ENSMUSG00000106086	1.62315	0.698792	6.19476	3.9162	0.0478229	0.516451		131109026	131112090	-1	RP24-176P19.3	3	85.179	73.8044	85.2889	114.856	68.431	109.947	49.0113	85.6136	57.6892	81.1572	69.251	80.5685	89.5844	70.5485
ENSMUSG00000042118	1.47399	0.559731	6.73745	3.914	0.0478854	0.516451	13	93655720	93674302	-1	Bhmt2	betaine-homocysteine methyltransferase 2 [Source:MGI Symbol;Acc:MGI:1891379]	107.764	128.279	117.865	132.483	112.46	84.3427	100.473	90.923	81.9098	91.8523	102.709	95.8589	113.866	93.9544
ENSMUSG00000001755	17.4712	4.1269	0.817235	3.91374	0.0478929	0.516451	11	101082565	101086619	1	Coasy	Coenzyme A synthase [Source:MGI Symbol;Acc:MGI:1918993]	0.645296	1.75725	0	1.70578	0	0.75306	0	0	0	0	1.5562	0	0.810231	0.259367
ENSMUSG00000004508	2.54254	1.34627	2.68875	3.91336	0.0479036	0.516451	7	97081751	97308940	1	Gab2	growth factor receptor bound protein 2-associated protein 2 [Source:MGI Symbol;Acc:MGI:1333854]	5.80766	5.85749	5.92284	3.98016	7.95709	13.5551	3.67584	1.99101	5.2845	5.66213	3.89051	5.29282	7.18005	4.29947
ENSMUSG00000036634	27.3306	4.77245	0.856385	3.9117	0.0479511	0.516602	7	30899176	30914873	-1	Mag	myelin-associated glycoprotein [Source:MGI Symbol;Acc:MGI:96912]	1.29059	0	0	1.13719	1.06095	0.75306	0	0	0	0	0	0.588091	0.706964	0.0980152
ENSMUSG00000107352	1.49892	0.583926	7.08282	3.90963	0.0480102	0.516879		31560812	31569072	-1	RP24-80F7.3	5	113.572	140.58	155.771	130.777	186.726	126.514	128.655	115.479	128.149	98.7727	111.269	112.914	142.323	115.873
ENSMUSG00000045275	4.43915	2.15028	1.20301	3.90342	0.048188	0.517021	16	96158407	96192257	-1	Lca5l	Leber congenital amaurosis 5-like [Source:MGI Symbol;Acc:MGI:3041157]	0.645296	2.92875	1.77685	3.41157	1.59142	1.50612	1.22528	0	0.880751	1.25825	0.778102	1.17618	1.97667	0.886428
ENSMUSG00000087554	-4.23203	-2.08135	1.90119	3.90227	0.0482209	0.517021	16	17139675	17140483	1	Gm15646	predicted gene 15646 [Source:MGI Symbol;Acc:MGI:3805555]	1.29059	0.585749	1.18457	1.70578	1.59142	1.50612	4.90113	1.99101	1.7615	1.88738	3.11241	2.94046	1.3107	2.76565
ENSMUSG00000092305	-43.6883	-5.44917	1.28294	3.89947	0.0483015	0.517021	12	34984761	34986436	1	Prps1l1	phosphoribosyl pyrophosphate synthetase 1-like 1 [Source:MGI Symbol;Acc:MGI:1922706]	0	1.75725	0	0	0	0	3.0632	0	3.08263	0	3.11241	0	0.292875	1.54304
ENSMUSG00000032383	-2.39701	-1.26124	4.52252	3.89962	0.0482971	0.517021	9	66060169	66066629	1	Ppib	peptidylprolyl isomerase B [Source:MGI Symbol;Acc:MGI:97750]	12.9059	21.6727	11.8457	22.1752	11.6704	9.03672	9.80225	13.2734	22.4591	45.9262	37.3489	21.7594	14.8844	25.0949
ENSMUSG00000102300	-4.38321	-2.13199	1.4326	3.89867	0.0483245	0.517021	9	107547569	107550768	-1	Gm34106	predicted gene, 34106 [Source:MGI Symbol;Acc:MGI:5593265]	2.58118	1.75725	1.77685	0	0	3.01224	3.0632	0	2.64225	3.77475	3.89051	2.35237	1.52125	2.62051
ENSMUSG00000050608	-4.34783	-2.1203	1.58335	3.90325	0.0481928	0.517021	4	139101814	139131113	-1	Minos1	mitochondrial inner membrane organizing system 1 [Source:MGI Symbol;Acc:MGI:1913628]	1.29059	1.75725	1.18457	1.13719	1.06095	0.75306	1.83792	4.6457	2.20188	1.88738	3.11241	2.35237	1.19727	2.67294
ENSMUSG00000062554	-36.3302	-5.1831	1.33785	3.89875	0.0483221	0.517021	4	34354043	34354423	1	Gm12751	predicted gene 12751 [Source:MGI Symbol;Acc:MGI:3651049]	0	0	0	0	0	4.51836	1.22528	0	5.2845	2.5165	0	2.94046	0.75306	1.99446
ENSMUSG00000004880	-4.87968	-2.28679	1.93458	3.90719	0.0480799	0.517021	1	181815335	181843046	-1	Lbr	lamin B receptor [Source:MGI Symbol;Acc:MGI:2138281]	4.51707	0.585749	2.36914	0	0	2.25918	3.0632	5.97304	7.48638	1.88738	0.778102	2.35237	1.62186	3.59008
ENSMUSG00000049866	3.95581	1.98397	2.41482	3.90398	0.048172	0.517021	1	88673125	88702221	-1	Arl4c	ADP-ribosylation factor-like 4C [Source:MGI Symbol;Acc:MGI:2445172]	4.51707	4.10025	9.47654	3.41157	1.06095	5.27142	0.612641	3.98203	3.08263	0.629126	3.89051	1.76427	4.63963	2.32687
ENSMUSG00000079317	4.0857	2.03058	1.80616	3.8947	0.0484387	0.517073	X	166440574	166453140	1	Trappc2	trafficking protein particle complex 2 [Source:MGI Symbol;Acc:MGI:1913476]	1.29059	5.27174	2.36914	2.27438	2.12189	6.02448	0	0.663671	2.64225	1.88738	1.5562	1.76427	3.22537	1.41896
ENSMUSG00000019888	-14.0984	-3.81746	0.796642	3.89386	0.0484631	0.517073	10	101681487	102391469	1	Mgat4c	MGAT4 family, member C [Source:MGI Symbol;Acc:MGI:1914819]	1.93589	0.585749	0	0	0	0	0.612641	1.99101	0	1.88738	0.778102	0.588091	0.420273	0.976204
ENSMUSG00000025651	5.36037	2.42233	1.62738	3.89436	0.0484485	0.517073	9	108936633	108949623	1	Uqcrc1	ubiquinol-cytochrome c reductase core protein 1 [Source:MGI Symbol;Acc:MGI:107876]	0.645296	4.686	1.77685	2.84297	1.06095	3.7653	1.22528	1.99101	1.32113	1.25825	0	0.588091	2.46289	1.06396
ENSMUSG00000069633	1.76228	0.817447	7.02817	3.89441	0.0484471	0.517073	8	3457105	3467680	-1	Pex11g	peroxisomal biogenesis factor 11 gamma [Source:MGI Symbol;Acc:MGI:1920905]	176.811	130.622	171.762	142.717	126.252	179.228	186.243	142.026	75.7446	100.66	95.7065	105.268	154.566	117.608
ENSMUSG00000108227	21.4838	4.42517	0.680198	3.89208	0.0485144	0.517263		87993136	87994179	-1	RP23-226O20.10	6	1.29059	1.1715	1.77685	1.13719	0	0	0	0	1.32113	0	0	0	0.896022	0.220188
ENSMUSG00000034612	-11.858	-3.56779	1.19195	3.88557	0.0487027	0.518914	10	82985498	83195900	1	Chst11	carbohydrate sulfotransferase 11 [Source:MGI Symbol;Acc:MGI:1927166]	0	0	0	0	0.530473	1.50612	1.22528	1.99101	0.880751	2.5165	0.778102	0	0.339432	1.23194
ENSMUSG00000047888	-1.91118	-0.934461	4.39022	3.88347	0.0487637	0.518996	15	80711319	80941086	1	Tnrc6b	trinucleotide repeat containing 6b [Source:MGI Symbol;Acc:MGI:2443730]	23.2306	15.8152	13.6225	15.3521	19.097	19.5796	22.6677	16.5918	33.0282	18.8738	27.2336	27.6403	17.7828	24.3392
ENSMUSG00000005417	2.12416	1.08689	3.38351	3.88184	0.0488112	0.518996	11	59661305	59780860	1	Mprip	myosin phosphatase Rho interacting protein [Source:MGI Symbol;Acc:MGI:1349438]	10.3247	11.715	8.88426	14.7835	15.9142	13.5551	7.35169	4.6457	10.569	13.8408	9.33722	5.29282	12.5294	8.5062
ENSMUSG00000031835	2.66652	1.41496	2.40111	3.88267	0.0487868	0.518996	8	119508156	119558761	-1	Mbtps1	membrane-bound transcription factor peptidase, site 1 [Source:MGI Symbol;Acc:MGI:1927235]	3.22648	7.61474	5.33056	4.54876	4.24378	4.51836	4.28848	0.663671	2.64225	5.033	1.5562	3.52855	4.91378	2.95203
ENSMUSG00000087057	12.6543	3.66155	1.06631	3.87905	0.0488921	0.5195	11	117094948	117097067	-1	Gm11730	predicted gene 11730 [Source:MGI Symbol;Acc:MGI:3650941]	0	2.343	0.592284	1.13719	2.12189	0.75306	2.45056	1.32734	0.880751	0	0	0	1.1579	0.776443
ENSMUSG00000021831	-21.2954	-4.41247	0.704849	3.87644	0.0489683	0.519952	14	45283092	45318572	-1	Ero1l	ERO1-like (S. cerevisiae) [Source:MGI Symbol;Acc:MGI:1354385]	0	0	0	0	1.06095	0	0.612641	0	0.880751	0	2.3343	1.17618	0.176824	0.83398
ENSMUSG00000059981	-2.07952	-1.05625	3.70815	3.87306	0.0490669	0.520532	7	126865678	126884703	-1	Taok2	TAO kinase 2 [Source:MGI Symbol;Acc:MGI:1915919]	9.03414	14.058	10.0688	5.68595	5.30473	12.802	12.8655	13.9371	22.8995	10.066	6.22481	14.1142	9.49227	13.3512
ENSMUSG00000099964	-1.40951	-0.495195	9.11468	3.87226	0.0490903	0.520532	1	146419436	146495060	-1	Gm29514	predicted gene 29514 [Source:MGI Symbol;Acc:MGI:5580220]	455.579	487.929	447.767	565.183	491.748	472.168	485.824	508.372	472.523	762.5	681.617	603.97	486.729	585.801
ENSMUSG00000089875	-1.34538	-0.428019	9.58731	3.86415	0.049328	0.520734	13	59769965	59773680	1	Etohd2	ethanol decreased 2 [Source:MGI Symbol;Acc:MGI:1261417]	700.791	723.401	711.333	645.923	704.998	736.492	709.438	694.2	664.086	997.793	1049.66	853.32	703.823	828.083
ENSMUSG00000047415	1.94381	0.958884	3.67495	3.86452	0.0493174	0.520734	12	100876682	100908198	-1	Gpr68	G protein-coupled receptor 68 [Source:MGI Symbol;Acc:MGI:2441763]	9.03414	12.3007	20.1377	13.0777	11.1399	14.3081	12.8655	12.6098	13.6516	10.066	6.22481	4.11664	13.333	9.92238
ENSMUSG00000031660	1.61171	0.688589	5.74904	3.86815	0.0492106	0.520734	8	88331039	88362194	-1	Brd7	bromodomain containing 7 [Source:MGI Symbol;Acc:MGI:1349766]	67.756	47.4457	76.4046	52.8793	44.0292	67.0223	53.9124	49.7753	45.799	39.6349	45.1299	45.8711	59.2562	46.6871
ENSMUSG00000061119	-4.37942	-2.13074	1.90902	3.86357	0.0493451	0.520734	7	92875253	92934573	1	Prcp	prolylcarboxypeptidase (angiotensinase C) [Source:MGI Symbol;Acc:MGI:1919711]	0	1.75725	1.18457	4.54876	3.18284	0.75306	6.12641	0.663671	5.72488	2.5165	2.3343	3.52855	1.90441	3.48239
ENSMUSG00000081274	4.14142	2.05012	1.85576	3.86399	0.049333	0.520734	5	117348907	117349343	-1	Gm15727	predicted gene 15727 [Source:MGI Symbol;Acc:MGI:3783170]	1.29059	6.44324	2.96142	1.13719	2.12189	4.51836	1.83792	0	1.32113	0.629126	3.11241	1.76427	3.07878	1.44414
ENSMUSG00000092060	5.28858	2.40288	1.4592	3.86866	0.0491959	0.520734	5	67392147	67428310	-1	Bend4	BEN domain containing 4 [Source:MGI Symbol;Acc:MGI:3648414]	1.93589	1.1715	2.36914	2.84297	2.65236	0.75306	0	0	0.440375	1.88738	2.3343	3.52855	1.95415	1.3651
ENSMUSG00000028184	-10.8636	-3.44143	0.992526	3.86907	0.0491837	0.520734	3	148815583	148990555	-1	Adgrl2	adhesion G protein-coupled receptor L2 [Source:MGI Symbol;Acc:MGI:2139714]	0	1.75725	0	0	0	1.50612	0.612641	1.32734	1.7615	1.88738	0	0	0.543895	0.931477
ENSMUSG00000022664	-16.0411	-4.0037	1.31084	3.8609	0.0494238	0.520854	16	45139573	45158706	-1	Slc35a5	solute carrier family 35, member A5 [Source:MGI Symbol;Acc:MGI:1921352]	0	1.1715	0	1.13719	0.530473	0	2.45056	1.99101	2.20188	6.29126	0	0	0.473193	2.15578
ENSMUSG00000060032	2.09643	1.06793	3.17904	3.86136	0.0494102	0.520854	6	136808244	136810074	1	H2afj	H2A histone family, member J [Source:MGI Symbol;Acc:MGI:3606192]	13.5512	6.44324	7.69969	9.09751	11.1399	7.5306	6.12641	6.63671	7.04601	7.54951	5.44671	5.29282	9.2437	6.34969
ENSMUSG00000107736	14.0761	3.81518	1.09687	3.8479	0.0498084	0.521717		121255203	121272685	-1	RP23-27C9.6	6	0.645296	0.585749	2.36914	0.568595	2.12189	0	1.22528	0.663671	0.440375	0	0	0	1.04844	0.388221
ENSMUSG00000024472	-4.42386	-2.14531	1.77865	3.85018	0.0497406	0.521717	18	44380502	44424969	1	Dcp2	DCP2 decapping enzyme homolog (S. cerevisiae) [Source:MGI Symbol;Acc:MGI:1917890]	1.93589	2.343	0	1.70578	1.06095	0	1.83792	4.6457	4.84413	3.14563	0.778102	1.17618	1.17427	2.73794
ENSMUSG00000012114	-7.07067	-2.82185	1.41733	3.85569	0.0495774	0.521717	16	17651221	17722930	-1	Med15	mediator complex subunit 15 [Source:MGI Symbol;Acc:MGI:2137379]	1.93589	0	0	1.13719	0	2.25918	3.0632	1.32734	1.32113	1.88738	3.89051	1.17618	0.888709	2.11096
ENSMUSG00000103283	1.88993	0.918336	3.93554	3.84559	0.049877	0.521717	13	67612763	67614556	-1	Gm37276	predicted gene, 37276 [Source:MGI Symbol;Acc:MGI:5610504]	7.09825	14.058	23.0991	15.9206	18.0361	9.78978	15.316	12.6098	9.68826	8.80776	4.66861	11.1737	14.667	10.3774
ENSMUSG00000035208	2.38015	1.25105	3.05644	3.8457	0.0498736	0.521717	11	83002158	83020810	-1	Slfn8	schlafen 8 [Source:MGI Symbol;Acc:MGI:2672859]	14.8418	9.37199	7.10741	5.68595	8.48756	9.78978	4.90113	1.99101	7.04601	5.66213	4.66861	9.99755	9.21408	5.71107
ENSMUSG00000020277	2.58762	1.37163	2.87153	3.8473	0.0498262	0.521717	10	77986947	78010083	-1	Pfkl	phosphofructokinase, liver, B-type [Source:MGI Symbol;Acc:MGI:97547]	5.16237	4.686	11.8457	7.39173	10.079	5.27142	8.57697	2.65469	3.96338	1.88738	4.66861	4.70473	7.40603	4.40929
ENSMUSG00000025492	-4.62682	-2.21002	2.02525	3.8463	0.0498559	0.521717	7	141009586	141010770	-1	Ifitm3	interferon induced transmembrane protein 3 [Source:MGI Symbol;Acc:MGI:1913391]	0.645296	0.585749	1.77685	1.70578	5.8352	0.75306	1.22528	1.32734	5.2845	2.5165	4.66861	4.11664	1.88366	3.18981
ENSMUSG00000032725	-3.46988	-1.79488	2.4049	3.85225	0.0496794	0.521717	7	101839990	101845331	-1	Folr2	folate receptor 2 (fetal) [Source:MGI Symbol;Acc:MGI:95569]	0	1.75725	5.33056	1.70578	6.36567	1.50612	4.28848	3.98203	5.72488	3.14563	5.44671	2.94046	2.77756	4.2547
ENSMUSG00000097048	-2.2073	-1.14228	3.36555	3.85125	0.049709	0.521717	6	86526247	86582466	1	1600020E01Rik	RIKEN cDNA 1600020E01 gene [Source:MGI Symbol;Acc:MGI:1919262]	8.38884	7.02899	4.14599	7.96032	8.48756	8.28366	8.57697	19.2465	9.24788	8.80776	14.0058	7.64519	7.38256	11.255
ENSMUSG00000028684	3.21017	1.68265	4.59753	3.85188	0.0496902	0.521717	4	116989965	116994413	-1	Urod	uroporphyrinogen decarboxylase [Source:MGI Symbol;Acc:MGI:98916]	31.6195	9.95774	38.4985	9.09751	11.6704	119.736	30.632	39.1566	14.5324	9.43688	10.8934	14.7023	36.7633	19.8923
ENSMUSG00000039354	15.0603	3.91268	0.877234	3.84843	0.0497926	0.521717	1	72583251	72633134	1	Smarcal1	SWI/SNF related matrix associated, actin dependent regulator of chromatin, subfamily a-like 1 [Source:MGI Symbol;Acc:MGI:1859183]	0.645296	2.343	0	0	1.06095	0.75306	0	0	0	0.629126	0.778102	0	0.800383	0.234538
ENSMUSG00000075010	14.0715	3.8147	1.08472	3.83727	0.050125	0.522127	19	11047617	11050566	-1	AW112010	expressed sequence AW112010 [Source:MGI Symbol;Acc:MGI:2147706]	0	1.1715	2.36914	1.70578	1.06095	0	1.22528	0.663671	0.440375	0	0	0	1.05123	0.388221
ENSMUSG00000081650	-3.68246	-1.88067	2.41244	3.83712	0.0501294	0.522127	17	35220834	35224134	1	Gm16181	predicted gene 16181 [Source:MGI Symbol;Acc:MGI:3802038]	1.93589	4.10025	2.96142	2.27438	2.12189	2.25918	9.18961	3.98203	1.7615	10.6951	1.5562	3.52855	2.60883	5.11884
ENSMUSG00000036106	-3.91027	-1.96727	1.88814	3.82963	0.050354	0.522127	15	84669620	84703673	1	Prr5	proline rich 5 (renal) [Source:MGI Symbol;Acc:MGI:1924714]	2.58118	2.343	1.77685	0.568595	0.530473	2.25918	1.83792	3.31836	1.7615	4.40388	4.66861	3.52855	1.67655	3.25314
ENSMUSG00000033083	4.99684	2.32101	1.19009	3.83627	0.0501551	0.522127	14	101442360	101609191	-1	Tbc1d4	TBC1 domain family, member 4 [Source:MGI Symbol;Acc:MGI:2429660]	0.645296	2.92875	1.18457	2.84297	2.65236	0.75306	0.612641	0.663671	0.440375	1.88738	0.778102	0.588091	1.8345	0.828376
ENSMUSG00000035235	-1.65146	-0.723745	5.68916	3.8382	0.0500972	0.522127	14	61598226	61605946	1	Trim13	tripartite motif-containing 13 [Source:MGI Symbol;Acc:MGI:1913847]	32.9101	40.4167	57.4516	39.8016	53.0473	31.6285	38.5964	34.5109	56.368	55.3631	73.1416	71.7471	42.5426	54.9545
ENSMUSG00000034686	19.5476	4.28892	0.657859	3.84304	0.0499527	0.522127	13	55464267	55473155	1	Prr7	proline rich 7 (synaptic) [Source:MGI Symbol;Acc:MGI:3487246]	0	1.75725	0	1.13719	0.530473	0	0	0	0	0.629126	0	0	0.570818	0.104854
ENSMUSG00000020773	7.52585	2.91185	1.2683	3.82885	0.0503776	0.522127	11	116105752	116127210	-1	Trim47	tripartite motif-containing 47 [Source:MGI Symbol;Acc:MGI:1917374]	0	1.75725	2.96142	1.70578	1.59142	3.01224	0.612641	0.663671	0.440375	0	0.778102	1.17618	1.83802	0.611829
ENSMUSG00000073063	-36.5909	-5.19341	1.01779	3.83716	0.0501284	0.522127	11	32286965	32287784	1	Hbq1b	hemoglobin, theta 1B [Source:MGI Symbol;Acc:MGI:3613460]	0	0.585749	0	0	0	0	0	0	0.440375	5.033	4.66861	0	0.0976249	1.69033
ENSMUSG00000032122	-7.01513	-2.81047	1.54509	3.82844	0.0503897	0.522127	9	37229149	37255738	-1	Slc37a2	solute carrier family 37 (glycerol-3-phosphate transporter), member 2 [Source:MGI Symbol;Acc:MGI:1929693]	0	0.585749	2.96142	0	1.59142	0.75306	1.22528	3.98203	3.08263	3.77475	0.778102	1.17618	0.981941	2.3365
ENSMUSG00000094893	3.85187	1.94556	2.38282	3.8321	0.0502799	0.522127	9	46998931	47003338	1	Gm4791	predicted gene 4791 [Source:MGI Symbol;Acc:MGI:3779436]	7.74355	3.5145	2.36914	2.27438	7.95709	8.28366	3.0632	1.99101	3.96338	0.629126	4.66861	1.76427	5.35705	2.67993
ENSMUSG00000087001	-2.44317	-1.28875	3.44781	3.83156	0.050296	0.522127	6	84093772	84107007	-1	Gm15475	predicted gene 15475 [Source:MGI Symbol;Acc:MGI:3705288]	6.45296	12.8865	4.14599	5.68595	10.079	2.25918	3.67584	7.30038	14.092	16.9864	12.4496	12.938	6.91826	11.2404
ENSMUSG00000107724	1.32544	0.406472	9.10402	3.82866	0.0503831	0.522127	6	8595743	8596989	-1	Gm16042	predicted gene 16042 [Source:MGI Symbol;Acc:MGI:3801935]	530.433	575.792	609.46	632.277	597.843	563.289	559.341	546.201	469	467.44	452.077	552.218	584.849	507.713
ENSMUSG00000087431	-2.00028	-1.0002	4.16865	3.82735	0.0504227	0.522127	5	81791909	81798426	-1	Gm16054	predicted gene 16054 [Source:MGI Symbol;Acc:MGI:3801819]	9.67944	11.1292	11.2534	19.3322	20.158	5.27142	12.8655	10.6187	19.3765	27.0524	21.7868	13.5261	12.8039	17.5377
ENSMUSG00000087381	1.45773	0.543727	6.04537	3.83796	0.0501045	0.522127	4	156022008	156031643	-1	Gm16008	predicted gene 16008 [Source:MGI Symbol;Acc:MGI:3802048]	72.2731	56.2319	78.1815	81.309	72.6748	70.7876	64.9399	65.7035	55.0469	65.4291	49.7985	55.2806	71.9097	59.3664
ENSMUSG00000017969	-20.6873	-4.37067	0.920735	3.83202	0.0502822	0.522127	2	167191805	167240604	-1	Ptgis	prostaglandin I2 (prostacyclin) synthase [Source:MGI Symbol;Acc:MGI:1097156]	0	1.1715	0	0	0	1.50612	0	2.65469	0	0.629126	3.11241	1.17618	0.44627	1.26207
ENSMUSG00000074620	35.4754	5.14875	0.633888	3.8257	0.0504724	0.522291	3	40854676	40855123	-1	Gm10731	predicted gene 10731 [Source:MGI Symbol;Acc:MGI:3795712]	0	1.1715	0	0	1.06095	0	0	0	0	0	0	0	0.372074	0
ENSMUSG00000042564	-2.97341	-1.57212	2.3049	3.8168	0.0507412	0.522972	15	79609576	79658956	-1	Fam227a	family with sequence similarity 227, member A [Source:MGI Symbol;Acc:MGI:1922979]	3.22648	5.85749	0.592284	0.568595	3.18284	2.25918	6.73905	3.31836	3.08263	5.033	4.66861	2.94046	2.61448	4.29702
ENSMUSG00000059854	37.2299	5.21839	0.456015	3.81708	0.0507327	0.522972	8	110266977	110610253	1	Hydin	HYDIN, axonemal central pair apparatus protein [Source:MGI Symbol;Acc:MGI:2389007]	1.29059	0	0	0	1.06095	0	0	0	0	0	0	0	0.391923	0
ENSMUSG00000030336	1.49733	0.582391	6.19222	3.8177	0.0507137	0.522972	6	125232622	125237010	-1	Cd27	CD27 antigen [Source:MGI Symbol;Acc:MGI:88326]	65.1749	82.5907	90.6195	81.309	77.449	77.5651	77.1927	71.0128	55.9277	54.7339	62.2481	67.6305	79.118	64.791
ENSMUSG00000048001	2.45136	1.29358	3.15931	3.8222	0.0505779	0.522972	4	154960923	154962371	1	Hes5	hairy and enhancer of split 5 (Drosophila) [Source:MGI Symbol;Acc:MGI:104876]	12.2606	6.44324	12.438	14.2149	5.8352	9.03672	8.57697	10.6187	3.96338	3.77475	9.33722	3.52855	10.0381	6.63327
ENSMUSG00000094167	18.0255	4.17197	0.614299	3.81692	0.0507374	0.522972	4	88774321	88774720	-1	Gm10580	predicted gene 10580 [Source:MGI Symbol;Acc:MGI:3708696]	0	1.75725	0	1.13719	0	0.75306	0	0	0	0	0.778102	0	0.607916	0.129684
ENSMUSG00000048495	-1.55063	-0.632852	5.21714	3.81711	0.0507316	0.522972	1	57388237	57407101	-1	Tyw5	tRNA-yW synthesizing protein 5 [Source:MGI Symbol;Acc:MGI:1915986]	20.0042	37.488	37.3139	34.1157	33.9503	20.3326	41.6596	39.1566	40.5145	37.1184	30.346	38.2259	30.5341	37.8368
ENSMUSG00000030772	-14.2647	-3.83438	0.730066	3.81529	0.0507869	0.523095	7	112116019	112159057	-1	Dkk3	dickkopf homolog 3 (Xenopus laevis) [Source:MGI Symbol;Acc:MGI:1354952]	0	0	0	1.13719	0.530473	0	0	0	0.880751	1.88738	1.5562	1.17618	0.277944	0.916752
ENSMUSG00000057396	37.228	5.21832	0.456768	3.81329	0.0508475	0.52337	13	67128228	67141787	1	Zfp759	zinc finger protein 759 [Source:MGI Symbol;Acc:MGI:2446280]	1.29059	0	0	0	1.06095	0	0	0	0	0	0	0	0.391923	0
ENSMUSG00000047656	5.49355	2.45774	1.29852	3.81142	0.0509042	0.523606	19	6996131	6999044	1	Trpt1	tRNA phosphotransferase 1 [Source:MGI Symbol;Acc:MGI:1333115]	1.29059	3.5145	1.18457	1.13719	2.65236	1.50612	0	0.663671	0.440375	0	1.5562	2.94046	1.88089	0.933451
[truncated: 13,957 more rows]

## Sheet: DEgenes
Feature.ID	FC	logFC_F.TM1B_M.TM1B_vs_F.WT_M.WT	logCPM	LR	PValue	FDR	CHR	START	END	STRAND	SYMBOL	DESCRIPTION	X18591S.genes.results_counts_cpm	X18592S.genes.results_counts_cpm	X18809S.genes.results_counts_cpm	X18812S.genes.results_counts_cpm	X18813S.genes.results_counts_cpm	X18953S.genes.results_counts_cpm	X18925S.genes.results_counts_cpm	X18927S.genes.results_counts_cpm	X18929S.genes.results_counts_cpm	X19024S.genes.results_counts_cpm	X19025S.genes.results_counts_cpm	X19026S.genes.results_counts_cpm	pos.mean	neg.mean
[truncated: 104 more rows]

[truncated: 4 more sheets: KEGG, GO BP, GO CC, GO MF]
