# Supplementary material for: A novel mouse model expressing human forms for complement receptors CR1 and CR2
Source: BMC Genet. 2020 Sep 9;21:101. doi: 10.1186/s12863-020-00893-9 (PMC7487969; doi:10.1186/s12863-020-00893-9)
Supplement: Supplementary file 4 — Additional file 4. [file 12863_2020_893_MOESM4_ESM.xlsx]

## Sheet: Spleen_rawdata
Feature.ID	FC	logFC_F.TM1C_M.TM1C_vs_F.WT_M.WT	logCPM	LR	PValue	FDR	CHR	START	END	STRAND	SYMBOL	DESCRIPTION	X18561S.genes.results_counts_cpm	X18562S.genes.results_counts_cpm	X18563S.genes.results_counts_cpm	X18594S.genes.results_counts_cpm	X18595S.genes.results_counts_cpm	X18597S.genes.results_counts_cpm	X18925S.genes.results_counts_cpm	X18927S.genes.results_counts_cpm	X18929S.genes.results_counts_cpm	X19024S.genes.results_counts_cpm	X19025S.genes.results_counts_cpm	X19026S.genes.results_counts_cpm	pos.mean	neg.mean
ENSMUSG00000026616	-109480	-16.7403	3.02357	151.665	7.5e-35	1.15e-30	1	195136811	195176716	-1	Cr2	complement receptor 2 [Source:MGI Symbol;Acc:MGI:88489]	0	0	0	0	0	0	17.9575	22.8158	50.9101	23.5234	21.0728	19.0671	0	25.8911
ENSMUSG00000047632	-97396.5	-16.5716	3.38777	114.962	8.02e-27	6.12e-23	19	36917550	36919615	-1	Fgfbp3	fibroblast growth factor binding protein 3 [Source:MGI Symbol;Acc:MGI:1919764]	0	0	0	0	0	0	14.2422	19.4606	16.6775	62.9411	24.9752	16.1781	0	25.7458
TRANSG_CR2CR1_TM1C	14824	13.8556	1.87085	98.2905	3.61e-23	1.84e-19	NA	NA	NA	NA	NA	NA	10.9837	10.6309	5.94447	11.966	9.5514	7.36538	0	0	0	0	0	0	9.40697	0
ENSMUSG00000063450	-91.7726	-6.51999	2.82249	94.2355	2.8e-22	1.07e-18	12	75818134	76110926	1	Syne2	spectrin repeat containing, nuclear envelope 2 [Source:MGI Symbol;Acc:MGI:2449316]	4.52269	1.41746	0.660497	2.71954	0.63676	1.38101	14.8614	19.4606	20.1885	21.6161	14.829	21.3782	1.88966	18.7223
ENSMUSG00000000248	-22.5317	-4.49389	4.89034	77.0031	1.71e-18	4.34e-15	6	128934381	128984707	1	Clec2g	C-type lectin domain family 2, member g [Source:MGI Symbol;Acc:MGI:1918059]	13.5681	8.50475	9.90745	6.5269	10.1882	9.66706	37.7727	42.2764	40.377	44.5038	50.7308	64.7125	9.72707	46.7289
ENSMUSG00000048489	110.704	6.79056	4.13734	77.0137	1.7e-18	4.34e-15	6	116650609	116652794	1	8430408G22Rik	RIKEN cDNA 8430408G22 gene [Source:MGI Symbol;Acc:MGI:1918730]	54.9184	14.1746	59.4447	55.4786	26.7439	23.9375	2.4769	2.68422	3.94993	6.35768	0.780474	5.20011	39.1163	3.57488
ENSMUSG00000106714	7.71337	2.94736	8.09968	72.538	1.64e-17	3.57e-14		117299889	117302480	1	RP23-76J15.4	5	587.95	537.925	663.799	446.005	323.474	441.463	94.1221	134.211	127.275	310.255	294.239	186.049	500.103	191.025
ENSMUSG00000038007	-60.6283	-5.92192	2.9467	71.2311	3.18e-17	6.07e-14	4	86874396	86934822	1	Acer2	alkaline ceramidase 2 [Source:MGI Symbol;Acc:MGI:1920932]	3.87659	0	1.98149	1.63172	3.1838	2.30168	16.7191	14.0921	20.1885	19.7088	19.5118	13.867	2.16255	17.3479
ENSMUSG00000103464	6.4565	2.69075	5.64925	55.0172	1.19e-13	2.03e-10	3	51103660	51105170	1	Gm38246	predicted gene, 38246 [Source:MGI Symbol;Acc:MGI:5611474]	100.145	57.407	132.099	45.6883	59.2187	75.4952	35.2958	33.5527	28.0884	26.7023	26.5361	30.6229	78.3423	30.133
ENSMUSG00000108239	-13370.1	-13.7067	2.45047	50.8609	9.91e-13	1.51e-09		135188480	135194960	1	RP23-171B16.2	6	0	0	0	0	0	0	4.33457	0.671054	7.02209	18.4373	32.7799	6.3557	0	11.6001
ENSMUSG00000096929	5.1173	2.35538	5.34441	48.9482	2.63e-12	3.65e-09	1	194976375	195037904	1	A330023F24Rik	RIKEN cDNA A330023F24 gene [Source:MGI Symbol;Acc:MGI:2443958]	43.2886	59.5332	38.3088	51.6713	82.142	50.1767	24.769	23.4869	21.5051	22.8877	24.9752	24.2672	54.1868	23.6485
ENSMUSG00000085786	-465.531	-8.86273	2.26204	47.4471	5.65e-12	7.19e-09	6	128951204	128975029	-1	Gm15987	predicted gene 15987 [Source:MGI Symbol;Acc:MGI:3801849]	0	0.708729	0	0.543908	0	0	3.71535	6.71054	10.0943	4.45038	5.46332	5.20011	0.208773	5.93899
ENSMUSG00000030159	24.7306	4.62822	3.49087	44.1996	2.97e-11	3.48e-08	6	129397297	129409335	1	Clec1b	C-type lectin domain family 1, member b [Source:MGI Symbol;Acc:MGI:1913287]	10.9837	17.0095	25.7594	19.5807	24.1969	21.6358	5.57302	6.03949	3.51104	3.17884	4.68284	1.73337	19.861	4.11977
ENSMUSG00000103475	-6.01526	-2.58863	9.1036	39.2135	3.8e-10	4.14e-07	2	14345677	14347520	1	Gm37697	predicted gene, 37697 [Source:MGI Symbol;Acc:MGI:5610925]	317.881	261.521	396.958	204.509	383.966	376.555	593.836	734.804	668.415	937.758	927.203	974.155	323.565	806.029
ENSMUSG00000107733	-4.85623	-2.27984	4.47999	36.9325	1.22e-09	1.24e-06		128883852	128884543	1	RP24-127M20.9	6	18.0908	8.50475	13.8704	10.3343	15.2822	13.8101	26.0074	24.829	20.6274	33.06	38.2432	39.2898	13.3154	30.3428
ENSMUSG00000103168	4.75928	2.25074	6.18118	35.2532	2.89e-09	2.76e-06	12	115262684	115287908	1	Gm30948	predicted gene, 30948 [Source:MGI Symbol;Acc:MGI:5590107]	134.389	82.9213	189.562	95.1839	87.2361	92.5276	35.2958	51.6712	55.299	55.9476	56.1941	52.5789	113.637	51.1644
ENSMUSG00000048878	4.37077	2.12789	5.98502	34.5502	4.15e-09	3.73e-06	11	103116231	103119725	1	Hexim1	hexamethylene bis-acetamide inducible 1 [Source:MGI Symbol;Acc:MGI:2385923]	54.9184	80.0864	89.8275	84.3058	124.168	99.893	50.1572	59.0528	46.9602	39.4176	31.9994	30.0451	88.8665	42.9387
ENSMUSG00000016756	-3.99988	-1.99996	8.47829	31.2389	2.28e-08	1.94e-05	13	24327420	24477285	1	Cmah	cytidine monophospho-N-acetylneuraminic acid hydroxylase [Source:MGI Symbol;Acc:MGI:103227]	241.641	171.512	274.767	271.954	266.166	222.342	345.527	521.409	524.901	547.397	396.481	558.723	241.397	482.406
ENSMUSG00000056999	-64.1454	-6.00327	1.63458	26.0016	3.41e-07	0.000274183	19	37268743	37337852	-1	Ide	insulin degrading enzyme [Source:MGI Symbol;Acc:MGI:96412]	0.646099	0.708729	1.32099	0	0	0.460336	6.81147	1.34211	3.51104	4.45038	3.90237	3.46674	0.522693	3.91402
ENSMUSG00000051586	2.72883	1.44828	5.202	24.2848	8.31e-07	0.000634451	6	120931707	121130999	-1	Mical3	microtubule associated monooxygenase, calponin and LIM domain containing 3 [Source:MGI Symbol;Acc:MGI:2442733]	48.4574	44.6499	37.6483	52.2152	56.6716	59.8437	38.3919	31.5395	33.3549	32.4242	21.0728	24.2672	49.9144	30.1751
ENSMUSG00000018427	6.65257	2.73391	4.33775	24.1075	9.11e-07	0.00066251	11	86936425	86993707	-1	Ypel2	yippee-like 2 (Drosophila) [Source:MGI Symbol;Acc:MGI:1925114]	18.7369	12.0484	17.1729	58.7421	30.5645	46.0336	14.8614	14.7632	26.7717	1.90731	6.24379	8.66686	30.5497	12.2024
ENSMUSG00000086706	-47.5083	-5.57011	3.02956	23.2055	1.46e-06	0.00101052	1	130809977	130824084	-1	Gm15848	predicted gene 15848 [Source:MGI Symbol;Acc:MGI:3802054]	5.16879	0.708729	1.32099	0	0	2.76202	16.7191	22.1448	12.7275	0.635768	10.9266	10.978	1.66009	12.3553
ENSMUSG00000033082	-4.84925	-2.27776	5.03933	22.9407	1.67e-06	0.00110931	6	129424772	129452000	-1	Clec1a	C-type lectin domain family 1, member a [Source:MGI Symbol;Acc:MGI:2444151]	14.8603	12.0484	20.4754	23.388	17.8293	18.4135	26.6266	30.8685	45.6436	31.7884	56.9746	44.4899	17.8358	39.3986
ENSMUSG00000070709	3.91892	1.97045	5.35558	22.6513	1.94e-06	0.00118641	7	27907392	27929460	-1	1700049G17Rik	RIKEN cDNA 1700049G17 gene [Source:MGI Symbol;Acc:MGI:1920680]	41.3503	29.0579	25.7594	69.6202	74.5009	44.6526	28.4843	26.1711	37.3048	14.6227	16.3899	18.4893	47.4902	23.577
ENSMUSG00000097554	-2.10587	-1.07442	14.9762	22.706	1.89e-06	0.00118641	5	5781530	5783636	1	Gm26825	predicted gene, 26825 [Source:MGI Symbol;Acc:MGI:5477319]	36638.3	25721.2	41288.3	20145.3	18631	20155.8	23783.8	30647	27943.5	53789.8	44437	57927.5	27096.6	39754.8
ENSMUSG00000043068	3.15624	1.6582	4.73854	18.6595	1.56e-05	0.00917825	8	124740257	124751809	-1	Fam89a	family with sequence similarity 89, member A [Source:MGI Symbol;Acc:MGI:1916877]	25.8439	41.1063	30.3828	33.1784	40.1159	22.5565	18.5767	18.7895	17.1163	15.2584	17.1704	20.8005	32.1973	17.952
ENSMUSG00000054247	3.79428	1.92383	4.29173	18.4272	1.77e-05	0.00998363	8	34965052	34966209	1	Gm9939	predicted gene 9939 [Source:MGI Symbol;Acc:MGI:3708775]	24.5517	29.7666	27.0804	26.1076	22.2866	14.2704	11.7653	7.38159	12.7275	15.8942	8.58521	15.6003	24.0106	11.9924
ENSMUSG00000021699	3.6077	1.85108	4.0821	18.1633	2.03e-05	0.0110577	13	108449948	109953461	1	Pde4d	phosphodiesterase 4D, cAMP specific [Source:MGI Symbol;Acc:MGI:99555]	21.9674	26.9317	20.4754	21.2124	14.0087	29.9219	9.90759	8.7237	11.8498	15.8942	15.6095	9.82244	22.4196	11.9679
ENSMUSG00000001520	2.69255	1.42897	6.26137	17.2742	3.24e-05	0.0170375	6	128399296	128416427	1	Nrip2	nuclear receptor interacting protein 2 [Source:MGI Symbol;Acc:MGI:1891884]	108.545	107.018	90.488	92.4644	96.7875	117.846	73.0685	79.8554	50.4713	49.5899	57.755	65.2903	102.191	62.6717
ENSMUSG00000103182	3.10325	1.63378	5.7992	16.3302	5.32e-05	0.0270848	1	39081252	39083338	-1	Gm37091	predicted gene, 37091 [Source:MGI Symbol;Acc:MGI:5610319]	93.0382	95.6784	71.9941	69.0763	63.0392	96.2103	34.0573	44.2896	21.944	69.2988	74.9255	50.2678	81.5061	49.1305
ENSMUSG00000064293	237.102	7.88936	1.42155	16.2135	5.66e-05	0.0278762	6	105677660	106699310	1	Cntn4	contactin 4 [Source:MGI Symbol;Acc:MGI:1095737]	1.9383	2.83492	0.660497	6.5269	2.54704	3.22235	0	0	0.877761	0	0	0	2.955	0.146294
ENSMUSG00000107760	-3.24215	-1.69695	5.75631	15.8521	6.85e-05	0.0316953		136620632	136623006	1	RP23-234N16.5	6	40.7042	29.7666	29.0618	42.4248	39.4791	34.9856	62.5417	36.2369	66.7098	64.2126	69.4622	93.0243	36.0704	65.3646
ENSMUSG00000097233	2.28981	1.19523	9.16534	15.8988	6.68e-05	0.0316953	19	4169566	4174284	1	Gm17552	predicted gene, 17552 [Source:MGI Symbol;Acc:MGI:4937186]	651.267	620.138	538.305	669.551	739.278	785.794	585.167	538.856	414.742	334.414	369.164	424.098	667.389	444.407
ENSMUSG00000034243	3.05833	1.61274	4.49584	15.7078	7.39e-05	0.0323932	16	36875140	36933085	1	Golgb1	golgi autoantigen, golgin subfamily b, macrogolgin 1 [Source:MGI Symbol;Acc:MGI:1099447]	18.7369	27.6404	19.8149	23.388	30.5645	37.7476	21.6729	14.7632	15.7997	10.8081	14.0485	13.2892	26.3154	15.0636
ENSMUSG00000044285	-91.5503	-6.51649	2.60865	15.6995	7.42e-05	0.0323932	14	46084126	46084815	1	Gm1821	predicted gene 1821 [Source:MGI Symbol;Acc:MGI:3037679]	8.39928	7.08729	1.32099	0	0	0	6.19224	4.02632	3.07216	7.62922	3.90237	15.0226	2.80126	6.64081
ENSMUSG00000091736	43.2006	5.43298	2.03066	14.9516	0.000110302	0.0455248	X	157566119	157568985	-1	Yy2	Yy2 transcription factor [Source:MGI Symbol;Acc:MGI:3837947]	3.87659	2.83492	4.62348	5.98299	2.54704	2.30168	1.85767	0	0	0	0	1.15558	3.69445	0.502209
ENSMUSG00000066366	-29.7557	-4.8951	1.67063	14.9985	0.000107598	0.0455248	12	103853589	103863562	-1	Serpina1a	serine (or cysteine) peptidase inhibitor, clade A, member 1A [Source:MGI Symbol;Acc:MGI:891971]	0	2.83492	1.32099	0	0	0.460336	2.4769	6.03949	3.51104	3.17884	2.34142	2.31116	0.769374	3.30981
ENSMUSG00000071532	-708.788	-9.46921	4.3143	14.8621	0.000115666	0.0464825	10	14523078	14523545	1	Gm10335	predicted gene 10335 [Source:MGI Symbol;Acc:MGI:3641693]	9.04538	0	22.4569	0	0	0	52.6341	8.7237	0	30.5169	54.6332	0	5.25038	24.418
ENSMUSG00000090765	-17.4683	-4.12667	2.17296	14.6159	0.000131801	0.0516086	12	114630680	114630973	1	Ighv1-13	immunoglobulin heavy variable V1-13 [Source:MGI Symbol;Acc:MGI:5009907]	2.58439	0	1.32099	0	1.27352	0.460336	1.23845	4.02632	5.70545	3.81461	2.34142	5.20011	0.939874	3.72106
ENSMUSG00000039697	-15.9603	-3.99642	1.79499	14.311	0.000154954	0.0577148	10	30645584	30803107	-1	Ncoa7	nuclear receptor coactivator 7 [Source:MGI Symbol;Acc:MGI:2444847]	0	0.708729	0.660497	3.26345	2.54704	0.920673	3.09612	2.68422	7.46097	4.45038	3.90237	3.46674	1.35006	4.1768
ENSMUSG00000068335	-104.544	-6.70797	1.11712	14.3367	0.000152857	0.0577148	6	83030934	83033471	-1	Dok1	docking protein 1 [Source:MGI Symbol;Acc:MGI:893587]	0	0.708729	0	0	0	0	1.23845	0	1.31664	1.90731	0.780474	4.04453	0.118121	1.5479
ENSMUSG00000030149	2.49092	1.31668	7.36656	14.1479	0.000168988	0.0587653	6	129610323	129623864	-1	Klrk1	killer cell lectin-like receptor subfamily K, member 1 [Source:MGI Symbol;Acc:MGI:1196250]	248.748	206.949	199.47	211.58	208.857	217.279	107.745	137.566	131.664	145.591	188.875	111.514	215.481	137.159
ENSMUSG00000027088	1.79015	0.840081	10.4022	14.1651	0.000167447	0.0587653	2	69789623	69800005	1	Phospho2	phosphatase, orphan 2 [Source:MGI Symbol;Acc:MGI:1920623]	1344.53	1576.21	1460.36	1521.85	1498.3	1477.22	1227.92	1244.13	1217.89	975.269	941.251	1065.45	1479.75	1111.99
ENSMUSG00000077039	-217.445	-7.76451	0.815214	14.1442	0.000169319	0.0587653	1	100861793	100861901	1	Gm25537	predicted gene, 25537 [Source:MGI Symbol;Acc:MGI:5455314]	0	0	0	0	0	0	1.23845	1.34211	1.31664	1.27154	0.780474	0.57779	0	1.08783
ENSMUSG00000041870	2.53116	1.3398	4.84576	14.088	0.000174451	0.0592008	5	114774677	114806200	1	Ankrd13a	ankyrin repeat domain 13a [Source:MGI Symbol;Acc:MGI:1915670]	31.0127	26.9317	23.7779	34.8101	36.2953	52.4784	24.1497	21.4737	25.894	19.7088	19.5118	16.7559	34.2177	21.249
ENSMUSG00000071573	4.28277	2.09854	3.3239	13.9557	0.00018717	0.0614147	19	33137747	33392295	-1	Rnls	renalase, FAD-dependent amine oxidase [Source:MGI Symbol;Acc:MGI:1915045]	10.3376	12.0484	10.5679	8.15862	15.919	10.1274	3.71535	9.39476	5.70545	3.81461	5.46332	4.62232	11.1932	5.45263
ENSMUSG00000038390	2.35888	1.2381	5.51397	13.8977	0.00019304	0.0614147	6	124858444	124863983	-1	Gpr162	G protein-coupled receptor 162 [Source:MGI Symbol;Acc:MGI:1315214]	46.5191	56.6983	48.2162	49.4956	52.2143	55.2404	36.5342	39.5922	28.5272	20.3446	38.2432	38.712	51.3973	33.6589
ENSMUSG00000028334	2.49981	1.32182	4.9495	13.926	0.000190147	0.0614147	4	46489248	46503632	1	Nans	N-acetylneuraminic acid synthase (sialic acid synthase) [Source:MGI Symbol;Acc:MGI:2149820]	21.9674	38.9801	23.7779	39.7053	42.0262	37.2873	24.1497	23.4869	20.6274	20.3446	18.7314	19.6449	33.9573	21.1641
ENSMUSG00000019647	71.2055	6.15392	1.2726	13.688	0.000215833	0.067265	18	47235598	47368870	-1	Sema6a	sema domain, transmembrane domain (TM), and cytoplasmic domain, (semaphorin) 6A [Source:MGI Symbol;Acc:MGI:1203727]	0.646099	2.12619	2.64199	1.63172	2.54704	1.38101	0.619224	0.671054	0.438881	0	0	0	1.82901	0.288193
ENSMUSG00000106535	7.17184	2.84234	3.21615	13.6248	0.000223219	0.0681756		4073571	4075457	1	RP23-369O21.1	5	8.39928	7.08729	7.26546	18.4929	11.4617	8.28606	5.57302	2.01316	6.14433	2.54307	0.780474	4.62232	10.1654	3.61273
ENSMUSG00000071226	5.95772	2.57476	2.95509	13.5215	0.000235849	0.0706205	6	120666369	120771190	1	Cecr2	cat eye syndrome chromosome region, candidate 2 [Source:MGI Symbol;Acc:MGI:1923799]	5.81489	9.92221	9.24695	11.966	8.27788	10.5877	9.28836	4.02632	2.1944	3.81461	1.56095	2.88895	9.30261	3.96227
ENSMUSG00000021577	-5.86024	-2.55096	2.7768	13.4262	0.000248139	0.0728718	13	74322254	74350280	-1	Sdha	succinate dehydrogenase complex, subunit A, flavoprotein (Fp) [Source:MGI Symbol;Acc:MGI:1914195]	3.87659	3.54364	1.98149	3.26345	4.45732	2.76202	9.90759	8.05265	11.4109	7.62922	5.46332	6.3557	3.31409	8.13656
ENSMUSG00000028088	-213.019	-7.73484	0.679323	13.1506	0.000287434	0.0828188	3	97628804	97655282	1	Fmo5	flavin containing monooxygenase 5 [Source:MGI Symbol;Acc:MGI:1310004]	0	0	0	0	0	0	0.619224	0.671054	2.1944	0.635768	1.56095	0.57779	0	1.0432
ENSMUSG00000070343	-3631.67	-11.8264	1.45139	13.0784	0.000298726	0.0844787	3	146838811	146839347	-1	Gm10288	predicted gene 10288 [Source:MGI Symbol;Acc:MGI:3704227]	0	0	0	0	0	0	0	0	13.1664	1.90731	12.4876	0	0	4.59355
ENSMUSG00000051149	-226.118	-7.82093	1.16664	12.9824	0.000314424	0.0873014	2	168180986	168207112	-1	Adnp	activity-dependent neuroprotective protein [Source:MGI Symbol;Acc:MGI:1338758]	0	0	0.660497	0	0	0	1.23845	0	3.94993	5.08615	3.12189	0	0.110083	2.23274
ENSMUSG00000097354	-2.33433	-1.22301	6.28155	12.7957	0.000347419	0.09474	6	129208412	129238725	-1	2310001H17Rik	RIKEN cDNA 2310001H17 gene [Source:MGI Symbol;Acc:MGI:1923682]	45.873	63.7856	43.5928	57.1103	64.9495	47.875	99.6951	122.132	93.4816	66.7557	56.9746	68.1793	53.8644	84.5363
ENSMUSG00000096061	-137.346	-7.10168	1.91784	12.7497	0.000356064	0.0953938	11	20937576	20937701	-1	Gm23681	predicted gene, 23681 [Source:MGI Symbol;Acc:MGI:5453458]	0	0	0	7.61471	0	4.14303	0	11.4079	8.77761	9.53653	3.90237	5.20011	1.95962	6.47076
ENSMUSG00000030269	101.877	6.67069	1.20254	12.6962	0.000366404	0.0964717	6	113237843	113281392	1	Mtmr14	myotubularin related protein 14 [Source:MGI Symbol;Acc:MGI:1916075]	3.87659	0.708729	1.32099	3.26345	2.54704	1.38101	0.619224	0.671054	0.438881	0	0	0	2.18297	0.288193
ENSMUSG00000096210	10.0656	3.33136	2.65491	12.5959	0.000386592	0.100062	15	79028212	79030498	1	H1f0	H1 histone family, member 0 [Source:MGI Symbol;Acc:MGI:95893]	1.9383	7.08729	8.58645	11.966	8.91464	5.98437	8.66914	2.68422	5.26657	0.635768	0	1.73337	7.41284	3.16484
ENSMUSG00000036027	2.75155	1.46025	4.41575	12.5205	0.000402516	0.102447	9	51289686	51328917	-1	1810046K07Rik	RIKEN cDNA 1810046K07 gene [Source:MGI Symbol;Acc:MGI:1917059]	21.9674	21.2619	15.1914	20.6685	29.9277	25.3185	19.8152	14.7632	12.7275	6.99345	14.829	12.7114	22.3892	13.64
ENSMUSG00000042446	4.86129	2.28134	3.3752	12.3714	0.000435965	0.109141	4	126861939	126968135	-1	Zmym4	zinc finger, MYM-type 4 [Source:MGI Symbol;Acc:MGI:1915035]	5.16879	9.21348	10.5679	15.7733	23.5601	10.5877	6.81147	7.38159	4.82769	5.72192	6.24379	1.73337	12.4786	5.4533
ENSMUSG00000108196	-204.454	-7.67563	0.837751	12.2143	0.000474236	0.116807		134754246	134755192	1	RP23-246J18.4	6	0	0	0	0	0	0	1.23845	1.34211	0.438881	0	2.34142	1.15558	0	1.08607
ENSMUSG00000024841	8.58575	3.10194	1.66692	12.1427	0.000492811	0.119456	19	5366813	5371511	1	Eif1ad	eukaryotic translation initiation factor 1A domain containing [Source:MGI Symbol;Acc:MGI:1917110]	4.52269	6.37856	3.30248	2.71954	3.1838	3.68269	0	3.35527	2.1944	0.635768	0.780474	1.15558	3.96496	1.35358
ENSMUSG00000073761	2.30715	1.20611	5.3255	12.1019	0.000503701	0.120188	4	123859679	123863165	1	4933427I04Rik	Riken cDNA 4933427I04 gene [Source:MGI Symbol;Acc:MGI:3613760]	52.334	51.7372	66.7101	51.1274	40.1159	52.9387	28.4843	28.1843	33.7938	38.1461	49.9503	30.6229	52.4939	34.8636
ENSMUSG00000098987	11.1628	3.48063	2.09146	12.0536	0.000516932	0.121447	7	106123174	106124730	1	Gm8982	predicted gene 8982 [Source:MGI Symbol;Acc:MGI:3644465]	3.23049	10.6309	1.98149	4.35126	6.3676	7.36538	3.71535	1.34211	2.1944	3.17884	0	0	5.65453	1.73845
ENSMUSG00000026810	71.2466	6.15475	0.749848	12.0233	0.000525392	0.121565	2	32570858	32573579	1	Dpm2	dolichol-phosphate (beta-D) mannosyltransferase 2 [Source:MGI Symbol;Acc:MGI:1330238]	1.2922	0.708729	1.98149	1.08782	1.27352	0.920673	0	0	0	0	0.780474	0	1.21074	0.130079
ENSMUSG00000048852	7.3298	2.87377	2.50859	11.9586	0.000543947	0.12253	11	48904656	48992226	-1	Gm12185	predicted gene 12185 [Source:MGI Symbol;Acc:MGI:3652173]	3.87659	7.79602	1.98149	7.61471	5.73084	9.66706	3.71535	2.68422	2.63328	2.54307	0.780474	1.15558	6.11112	2.252
ENSMUSG00000066838	18.8849	4.23916	1.44932	11.9529	0.00054561	0.12253	7	7202122	7209998	-1	Zfp772	zinc finger protein 772 [Source:MGI Symbol;Acc:MGI:2385265]	1.2922	3.54364	1.98149	4.35126	2.54704	3.22235	0.619224	0	0.438881	1.90731	0.780474	0	2.823	0.624314
ENSMUSG00000102700	-1.84196	-0.881239	10.139	11.9059	0.000559549	0.123839	1	89097073	89098818	1	Gm38312	predicted gene, 38312 [Source:MGI Symbol;Acc:MGI:5611540]	1078.98	1055.3	1261.55	808.247	861.536	932.642	932.552	1306.54	1135.38	1735.65	1598.41	1491.28	999.709	1366.64
ENSMUSG00000047787	-3.57107	-1.83635	3.86814	11.7911	0.000595159	0.124433	19	7092014	7105729	-1	Flrt1	fibronectin leucine rich transmembrane protein 1 [Source:MGI Symbol;Acc:MGI:3026647]	11.6298	11.3397	16.5124	4.89517	10.1882	7.82572	17.9575	16.1053	14.9219	20.3446	12.4876	32.3563	10.3985	19.0289
ENSMUSG00000060380	2.16602	1.11505	5.31665	11.8479	0.000577266	0.124433	9	44477924	44482180	1	C030014I23Rik	RIKEN cDNA C030014I23 gene [Source:MGI Symbol;Acc:MGI:1924631]	45.873	43.2325	25.7594	53.8469	49.0305	47.4147	34.6766	33.5527	30.7216	28.6096	21.8533	29.4673	44.1928	29.8135
ENSMUSG00000001630	-212.142	-7.72889	0.787093	11.7668	0.000602976	0.124433	6	146724995	146778812	1	Stk38l	serine/threonine kinase 38 like [Source:MGI Symbol;Acc:MGI:1922250]	0	0	0	0	0	0	1.85767	2.01316	3.07216	0.635768	0	0.57779	0	1.35943
ENSMUSG00000073700	-80.623	-6.33312	1.34065	11.7829	0.000597767	0.124433	4	152008803	152017680	1	Klhl21	kelch-like 21 [Source:MGI Symbol;Acc:MGI:1919288]	0	0	0	0.543908	1.91028	0.920673	3.09612	2.68422	3.07216	0	6.24379	1.15558	0.562477	2.70865
ENSMUSG00000104010	2.45807	1.29753	5.1359	11.8157	0.000587346	0.124433	1	195042383	195044679	1	Gm37366	predicted gene, 37366 [Source:MGI Symbol;Acc:MGI:5610594]	37.4737	43.9412	25.7594	45.1444	31.838	46.494	32.1997	16.1053	21.944	21.6161	28.0971	27.1562	38.4418	24.5197
ENSMUSG00000052551	-2.3257	-1.21766	5.75041	11.7175	0.000619156	0.125461	13	8202866	8768747	1	Adarb2	adenosine deaminase, RNA-specific, B2 [Source:MGI Symbol;Acc:MGI:2151118]	45.873	41.815	48.8767	39.1614	38.2056	38.6683	63.1609	77.1712	46.0825	73.7491	67.1207	58.9346	42.1	64.3698
ENSMUSG00000026975	-13.0259	-3.70331	1.5605	11.6775	0.000632606	0.125461	2	24962400	24972163	1	Dph7	diphthamine biosynethesis 7 [Source:MGI Symbol;Acc:MGI:1914478]	1.2922	0.708729	0	1.08782	1.27352	0.920673	6.19224	2.01316	3.07216	2.54307	4.68284	1.73337	0.880489	3.37281
ENSMUSG00000026565	2.13256	1.09259	7.43302	11.6869	0.000629419	0.125461	1	165865154	166002678	-1	Pou2f1	POU domain, class 2, transcription factor 1 [Source:MGI Symbol;Acc:MGI:101898]	152.479	159.464	119.55	226.81	266.166	215.437	150.472	169.777	137.808	101.087	111.608	100.536	189.984	128.548
ENSMUSG00000091053	43.6564	5.44812	0.918265	11.6437	0.000644209	0.126125	13	8029828	8038106	-1	Gm9742	predicted gene 9742 [Source:MGI Symbol;Acc:MGI:3780137]	1.2922	0.708729	2.64199	1.63172	1.27352	1.38101	0	0	0	0	1.56095	0.57779	1.48819	0.356456
ENSMUSG00000103400	-2.48288	-1.31202	4.36475	11.5805	0.000666466	0.12883	1	166377878	166379918	-1	Gm15853	predicted gene 15853 [Source:MGI Symbol;Acc:MGI:3801970]	21.3213	12.0484	9.90745	13.5977	17.1925	16.1118	21.0536	22.1448	23.2607	28.6096	25.7556	21.956	15.0298	23.7967
ENSMUSG00000104667	-2.1773	-1.12254	5.60945	11.5013	0.000695482	0.132759		30092940	30097686	1	RP24-418J2.5	5	34.8893	53.8634	49.5372	38.0736	27.3807	35.9062	45.8226	44.9606	46.5213	90.9149	71.0231	61.2458	39.9417	60.0814
ENSMUSG00000097779	2.03859	1.02757	8.03477	11.4509	0.000714609	0.134726	19	53460631	53462723	1	4833407H14Rik	RIKEN cDNA 4833407H14 gene [Source:MGI Symbol;Acc:MGI:1921149]	268.777	304.753	284.013	337.223	329.842	350.316	295.37	229.5	186.085	176.108	225.557	201.649	312.487	219.045
ENSMUSG00000068466	-98.1576	-6.61703	1.69331	11.4125	0.000729528	0.135861	19	29160118	29160765	1	Gm5518	predicted gene 5518 [Source:MGI Symbol;Acc:MGI:3648673]	0	0.708729	1.32099	0	0	0	3.71535	2.01316	0	3.17884	3.90237	1.73337	0.338287	2.42385
ENSMUSG00000029470	2.11187	1.07852	5.29026	11.2786	0.000784063	0.144258	5	122707544	122729738	1	P2rx4	purinergic receptor P2X, ligand-gated ion channel 4 [Source:MGI Symbol;Acc:MGI:1338859]	38.7659	42.5237	31.7038	43.5126	59.2187	55.2404	43.9649	40.9343	25.894	23.5234	26.5361	27.1562	45.1609	31.3348
ENSMUSG00000038872	2.67347	1.41871	3.73005	11.1984	0.000818669	0.148832	8	108703100	108961630	1	Zfhx3	zinc finger homeobox 3 [Source:MGI Symbol;Acc:MGI:99948]	12.2759	18.427	12.5494	21.2124	15.2822	17.4928	8.04992	12.75	9.65537	10.8081	7.80474	9.82244	16.2066	9.81509
ENSMUSG00000027611	83.4123	6.38219	1.21244	11.1124	0.000857542	0.154065	2	155751117	155755471	1	Procr	protein C receptor, endothelial [Source:MGI Symbol;Acc:MGI:104596]	0.646099	4.9611	1.32099	3.26345	2.54704	2.76202	0	0	2.63328	0	0	0	2.58345	0.438881
ENSMUSG00000021809	-144.427	-7.17419	0.917407	11.0244	0.000899186	0.156039	14	20294690	20317575	1	Nudt13	nudix (nucleoside diphosphate linked moiety X)-type motif 13 [Source:MGI Symbol;Acc:MGI:1914975]	0	0	0	0	0	0	0	2.01316	1.31664	0	0.780474	1.15558	0	0.877643
ENSMUSG00000090166	15.9563	3.99606	1.47354	11.0404	0.000891462	0.156039	14	43922720	43923559	-1	Ear10	eosinophil-associated, ribonuclease A family, member 10 [Source:MGI Symbol;Acc:MGI:1890464]	1.9383	1.41746	1.98149	3.26345	3.1838	3.68269	1.85767	0	1.75552	0.635768	0	0	2.57786	0.708161
ENSMUSG00000102972	-2.85786	-1.51493	3.89176	11.0256	0.000898626	0.156039	3	41976335	41978123	1	Gm37348	predicted gene, 37348 [Source:MGI Symbol;Acc:MGI:5610576]	17.4447	11.3397	14.5309	11.966	7.64112	5.98437	13.6229	12.75	16.2386	26.7023	17.9509	28.3117	11.4845	19.2627
ENSMUSG00000098184	8.00582	3.00105	2.11119	10.9818	0.000920091	0.157873	8	121949674	121950645	-1	Gm27011	predicted gene, 27011 [Source:MGI Symbol;Acc:MGI:5504126]	7.10709	2.83492	5.28397	4.35126	3.1838	3.68269	1.23845	0.671054	0.877761	1.90731	2.34142	2.88895	4.40729	1.65416
ENSMUSG00000036777	-166.271	-7.3774	0.635338	10.9495	0.000936283	0.158866	9	22331214	22389206	-1	Anln	anillin, actin binding protein [Source:MGI Symbol;Acc:MGI:1920174]	0	0	0	0	0	0	1.85767	0.671054	0.438881	1.27154	1.56095	0	0	0.966682
ENSMUSG00000097283	2.03913	1.02795	5.96473	10.8885	0.000967615	0.162379	1	128770599	128774421	-1	Gm26686	predicted gene, 26686 [Source:MGI Symbol;Acc:MGI:5477180]	67.1943	69.4554	57.4632	76.1471	66.8598	87.9243	57.5879	53.0133	52.2268	52.7688	38.2432	43.9121	70.8407	49.6253
ENSMUSG00000021684	2.32299	1.21598	4.5274	10.8553	0.000985154	0.163525	13	95024454	95250336	-1	Pde8b	phosphodiesterase 8B [Source:MGI Symbol;Acc:MGI:2443999]	18.0908	23.3881	20.4754	31.0028	28.6542	27.1598	19.8152	19.4606	21.5051	13.3511	17.1704	8.08907	24.7952	16.5653
ENSMUSG00000062563	69.7323	6.12376	1.08585	10.7764	0.00102805	0.168809	12	24665838	24681813	-1	Cys1	cystin 1 [Source:MGI Symbol;Acc:MGI:2177632]	0.646099	2.83492	2.64199	0.543908	2.54704	0.460336	0	1.34211	0	0	0	0	1.61238	0.223685
ENSMUSG00000022971	4.28647	2.09979	3.18315	10.7063	0.00106772	0.173221	16	91372783	91405589	1	Ifnar2	interferon (alpha and beta) receptor 2 [Source:MGI Symbol;Acc:MGI:1098243]	10.3376	9.21348	5.94447	14.1416	10.8249	12.8894	3.71535	4.02632	4.38881	10.1723	3.12189	4.62232	10.5586	5.00783
ENSMUSG00000063556	673.263	9.39503	3.78657	10.6893	0.0010776	0.173221	14	77251847	77252314	-1	Gm10132	predicted gene 10132 [Source:MGI Symbol;Acc:MGI:3704449]	6.46099	31.1841	0	29.9149	35.0218	12.8894	0	0	0	0	0	18.4893	19.2452	3.08155
ENSMUSG00000106647	6.65711	2.7349	2.31493	10.6278	0.00111399	0.173589		111544004	111548940	-1	RP24-362N9.3	9	2.58439	8.50475	8.58645	3.80736	7.00436	7.36538	3.09612	2.01316	0.877761	4.45038	0.780474	3.46674	6.30878	2.44744
ENSMUSG00000105504	-2.60967	-1.38387	4.18916	10.6394	0.00110702	0.173589	3	142493978	142522344	1	Gbp5	guanylate binding protein 5 [Source:MGI Symbol;Acc:MGI:2429943]	14.8603	8.50475	17.8334	13.5977	17.8293	12.8894	24.769	21.4737	21.5051	24.1592	21.8533	24.2672	14.2525	23.0046
ENSMUSG00000026904	2.90584	1.53895	3.79998	10.6362	0.00110896	0.173589	2	62046462	62326730	1	Slc4a10	solute carrier family 4, sodium bicarbonate cotransporter-like, member 10 [Source:MGI Symbol;Acc:MGI:2150150]	16.7986	8.50475	15.8519	19.0368	14.0087	17.4928	8.66914	5.36843	5.70545	8.26499	14.829	13.867	15.2823	9.45066
ENSMUSG00000028064	19.6047	4.29313	1.46736	10.5072	0.00118913	0.183427	3	88435959	88461182	-1	Sema4a	sema domain, immunoglobulin domain (Ig), transmembrane domain (TM) and short cytoplasmic domain, (semaphorin) 4A [Source:MGI Symbol;Acc:MGI:107560]	3.87659	2.12619	1.32099	1.08782	4.45732	3.68269	1.23845	0.671054	1.75552	0	0.780474	0	2.7586	0.740916
ENSMUSG00000092077	6.03819	2.59412	2.49006	10.4457	0.00122936	0.185876	17	37299446	37300484	-1	Olfr101	olfactory receptor 101 [Source:MGI Symbol;Acc:MGI:2177484]	3.23049	8.50475	2.64199	9.24644	7.64112	7.82572	3.71535	2.68422	3.07216	1.90731	2.34142	1.73337	6.51508	2.57564
ENSMUSG00000061079	-152.2	-7.24982	0.85839	10.4557	0.00122272	0.185876	7	110061702	110095392	1	Zfp143	zinc finger protein 143 [Source:MGI Symbol;Acc:MGI:1277969]	0	0	0	0	0	0	0	0	1.75552	1.90731	1.56095	0	0	0.870629
ENSMUSG00000057606	14.1934	3.82715	1.44052	10.3448	0.00129838	0.192501	14	31523082	31591343	-1	Colq	collagen-like tail subunit (single strand of homotrimer) of asymmetric acetylcholinesterase [Source:MGI Symbol;Acc:MGI:1338761]	2.58439	3.54364	0.660497	1.63172	1.91028	3.68269	0	0.671054	1.31664	0	0.780474	0.57779	2.33554	0.55766
ENSMUSG00000093859	2.18524	1.12779	5.11229	10.3516	0.00129363	0.192501	5	43916753	43918514	1	Gm7882	predicted gene 7882 [Source:MGI Symbol;Acc:MGI:3647603]	45.2269	27.6404	39.6298	40.2492	45.8467	54.78	30.342	26.8422	29.8439	26.7023	31.2189	26.0006	42.2288	28.4916
ENSMUSG00000105389	3.22726	1.69031	3.76493	10.2985	0.00133136	0.19363		57654404	57655579	-1	RP23-132D7.4	3	15.5064	14.1746	5.28397	22.3002	23.5601	29.0012	11.146	4.69738	6.58321	12.7154	12.4876	10.978	18.3044	9.76793
ENSMUSG00000106896	-4.78798	-2.25942	2.83814	10.3023	0.00132864	0.19363		33720043	33723669	-1	RP23-391P21.4	5	1.2922	5.66983	2.64199	3.26345	5.09408	4.14303	6.19224	8.05265	4.38881	8.26499	12.4876	10.978	3.6841	8.39405
ENSMUSG00000003814	-1.91485	-0.937235	5.46982	10.2451	0.00137051	0.197444	8	84841850	84846934	-1	Calr	calreticulin [Source:MGI Symbol;Acc:MGI:88252]	32.3049	45.3587	33.0248	34.2662	42.0262	29.4615	50.1572	46.9738	55.7378	44.5038	46.8284	52.5789	36.0737	49.4633
ENSMUSG00000072704	5.39459	2.43151	2.72411	10.2259	0.00138484	0.197644	6	133104909	133110899	1	Smim10l1	small integral membrane protein 10 like 1 [Source:MGI Symbol;Acc:MGI:1914379]	7.75318	6.37856	7.26546	7.0708	3.82056	11.5084	1.85767	3.35527	5.70545	2.54307	1.56095	3.46674	7.2995	3.08153
ENSMUSG00000085340	-161.172	-7.33246	0.632629	10.2029	0.00140223	0.198273	13	100770464	100770772	1	Gm16335	predicted gene 16335 [Source:MGI Symbol;Acc:MGI:3840152]	0	0	0	0	0	0	0	0	1.31664	0.635768	2.34142	1.73337	0	1.00453
ENSMUSG00000060373	-3.46406	-1.79246	3.53367	10.1163	0.00146967	0.205902	14	52073380	52104028	-1	Hnrnpc	heterogeneous nuclear ribonucleoprotein C [Source:MGI Symbol;Acc:MGI:107795]	7.10709	4.25237	5.94447	8.15862	7.64112	10.5877	9.28836	10.0658	21.944	13.3511	13.2681	11.5558	7.2819	13.2455
ENSMUSG00000096931	-2.9332	-1.55248	6.37243	10.0591	0.00151597	0.210458	6	128843786	128846959	1	Gm26656	predicted gene, 26656 [Source:MGI Symbol;Acc:MGI:5477150]	75.5935	57.407	109.642	38.6175	40.1159	66.7488	96.599	106.698	64.9543	106.173	108.486	173.915	64.6875	109.471
ENSMUSG00000024436	5.41725	2.43756	2.47949	10.0096	0.00155728	0.211861	17	35910379	35916389	-1	Mrps18b	mitochondrial ribosomal protein S18B [Source:MGI Symbol;Acc:MGI:1914223]	5.16879	4.9611	6.60497	6.5269	7.00436	7.36538	3.71535	4.02632	3.07216	5.08615	0	0.57779	6.27192	2.7463
ENSMUSG00000085925	-55.9058	-5.80493	1.10265	9.9973	0.0015677	0.211861	12	109589194	109600330	-1	Rtl1	retrotransposon-like 1 [Source:MGI Symbol;Acc:MGI:2656842]	0	1.41746	1.32099	0	0	0	3.71535	0.671054	0.877761	2.54307	0	4.04453	0.456408	1.97529
ENSMUSG00000085315	5.21767	2.38341	2.82332	10.0288	0.00154114	0.211861	2	52425012	52434885	1	A430018G15Rik	RIKEN cDNA A430018G15 gene [Source:MGI Symbol;Acc:MGI:3040796]	3.23049	4.25237	5.94447	8.15862	9.5514	7.36538	8.04992	2.01316	3.51104	1.90731	0.780474	1.73337	6.41712	2.99921
ENSMUSG00000049692	-378.861	-8.56553	0.939026	9.95561	0.0016036	0.214812	2	130406478	130407902	1	Tmem239	transmembrane 239 [Source:MGI Symbol;Acc:MGI:1914016]	0	0	0	0	0	0	1.85767	2.01316	0	0	0.780474	4.04453	0	1.44931
ENSMUSG00000028995	-10.9681	-3.45524	1.51003	9.93766	0.00161931	0.215031	5	23915276	24030690	-1	Fam126a	family with sequence similarity 126, member A [Source:MGI Symbol;Acc:MGI:2149839]	1.9383	0.708729	1.98149	0.543908	0.63676	0	2.4769	3.35527	2.1944	3.81461	3.12189	1.73337	0.968197	2.78274
ENSMUSG00000049577	-6.02528	-2.59103	2.92978	9.88823	0.0016634	0.21898	8	122282141	122337251	1	Zfpm1	zinc finger protein, multitype 1 [Source:MGI Symbol;Acc:MGI:1095400]	2.58439	4.25237	5.94447	3.80736	1.91028	3.22235	4.95379	11.4079	5.70545	17.1657	9.36568	6.3557	3.6202	9.15905
ENSMUSG00000041238	-14.222	-3.83006	1.86139	9.84576	0.00170223	0.222178	18	11633276	11743207	1	Rbbp8	retinoblastoma binding protein 8 [Source:MGI Symbol;Acc:MGI:2442995]	0	0.708729	0	2.17563	1.27352	4.14303	3.71535	3.35527	5.26657	1.90731	3.90237	2.31116	1.38348	3.40967
ENSMUSG00000052241	-135.552	-7.0827	0.796247	9.82362	0.00172284	0.222962	6	47453776	47454320	-1	A930035D04Rik	RIKEN cDNA A930035D04 gene [Source:MGI Symbol;Acc:MGI:2445106]	0	0	0	0	0	0	1.85767	0.671054	0	1.27154	0.780474	0.57779	0	0.859755
ENSMUSG00000009630	4.3983	2.13695	2.90986	9.80043	0.00174471	0.223894	8	33599621	33619794	1	Ppp2cb	protein phosphatase 2 (formerly 2A), catalytic subunit, beta isoform [Source:MGI Symbol;Acc:MGI:1321161]	8.39928	7.08729	5.28397	10.8782	13.372	9.66706	3.09612	4.69738	6.58321	1.90731	5.46332	3.46674	9.11462	4.20235
ENSMUSG00000084218	51.6654	5.69113	1.08175	9.68188	0.00186094	0.232938	5	107241623	107242367	1	Gm8145	predicted gene 8145 [Source:MGI Symbol;Acc:MGI:3644272]	1.2922	0.708729	1.32099	2.71954	1.27352	0.920673	0	0	0	0	0	1.15558	1.37261	0.192597
ENSMUSG00000032046	4.05406	2.01937	2.94823	9.69941	0.00184327	0.232938	2	150832493	150904741	-1	Abhd12	abhydrolase domain containing 12 [Source:MGI Symbol;Acc:MGI:1923442]	9.04538	7.79602	8.58645	8.15862	10.8249	8.74639	3.09612	2.01316	4.38881	8.90076	6.24379	2.31116	8.85963	4.4923
ENSMUSG00000026355	-11.3264	-3.50162	2.06015	9.69137	0.00185136	0.232938	1	128331590	128359664	-1	Mcm6	minichromosome maintenance deficient 6 (MIS5 homolog, S. pombe) (S. cerevisiae) [Source:MGI Symbol;Acc:MGI:1298227]	1.2922	1.41746	2.64199	1.08782	0.63676	0.920673	1.85767	3.35527	5.70545	5.72192	2.34142	7.51128	1.33282	4.4155
ENSMUSG00000022661	-60.505	-5.91898	1.40854	9.62947	0.0019148	0.237731	16	45382135	45409053	-1	Cd200	CD200 antigen [Source:MGI Symbol;Acc:MGI:1196990]	0	0	0	1.63172	0.63676	0	0	0.671054	3.07216	3.17884	1.56095	2.88895	0.378081	1.89533
ENSMUSG00000024842	-5.16183	-2.36788	2.74994	9.5993	0.00194651	0.237802	19	4135425	4139609	-1	Cabp4	calcium binding protein 4 [Source:MGI Symbol;Acc:MGI:1920910]	2.58439	0.708729	4.62348	0.543908	3.82056	3.68269	5.57302	4.69738	6.58321	3.81461	12.4876	4.62232	2.66063	6.29635
ENSMUSG00000090358	2.05627	1.04003	5.02796	9.604	0.00194154	0.237802	13	108313099	108316273	-1	Gm2822	predicted gene 2822 [Source:MGI Symbol;Acc:MGI:3780992]	37.4737	33.3103	35.0063	36.9857	42.0262	47.875	26.0074	28.8553	20.1885	22.2519	27.3166	38.1342	38.7795	27.1256
ENSMUSG00000022151	32.1799	5.00809	1.23339	9.56283	0.00198556	0.238752	15	5185525	5218336	1	Ttc33	tetratricopeptide repeat domain 33 [Source:MGI Symbol;Acc:MGI:1914765]	0	2.83492	4.62348	2.17563	1.91028	1.38101	1.85767	1.34211	2.1944	0	0	0	2.15422	0.899031
ENSMUSG00000032115	-6.33121	-2.66248	2.41519	9.57485	0.00197261	0.238752	9	44379490	44392369	1	Hyou1	hypoxia up-regulated 1 [Source:MGI Symbol;Acc:MGI:108030]	2.58439	2.12619	1.98149	1.63172	1.91028	3.22235	3.09612	4.02632	9.65537	8.90076	3.12189	5.20011	2.24274	5.66676
ENSMUSG00000012296	-74.2142	-6.21362	0.954022	9.50516	0.00204895	0.240689	17	46257851	46283026	-1	Tjap1	tight junction associated protein 1 [Source:MGI Symbol;Acc:MGI:1921344]	0	0.708729	0	0	0	0	0	0.671054	2.1944	3.17884	0	1.15558	0.118121	1.19998
ENSMUSG00000022346	-6.24993	-2.64384	2.57957	9.51379	0.00203933	0.240689	15	61985341	61990374	1	Myc	myelocytomatosis oncogene [Source:MGI Symbol;Acc:MGI:97250]	2.58439	4.25237	2.64199	3.26345	1.27352	0.920673	3.71535	5.36843	6.58321	9.53653	5.46332	5.7779	2.4894	6.07412
ENSMUSG00000039375	-64.2141	-6.00482	0.746362	9.5247	0.00202725	0.240689	8	54629055	54887184	-1	Wdr17	WD repeat domain 17 [Source:MGI Symbol;Acc:MGI:1924662]	0	0	0	0	0	0.460336	0.619224	2.01316	2.1944	0.635768	0.780474	0.57779	0.0767227	1.1368
ENSMUSG00000024764	-17.9029	-4.16212	1.65921	9.42452	0.00214103	0.241876	19	7225668	7241222	-1	Naa40	N(alpha)-acetyltransferase 40, NatD catalytic subunit, homolog (S. cerevisiae) [Source:MGI Symbol;Acc:MGI:1918249]	0.646099	1.41746	3.30248	0	0	0.460336	1.85767	0.671054	4.38881	6.35768	2.34142	1.15558	0.971063	2.79537
ENSMUSG00000000346	-2.37351	-1.24702	4.33663	9.4302	0.00213441	0.241876	15	100615628	100620731	1	Dazap2	DAZ associated protein 2 [Source:MGI Symbol;Acc:MGI:1344344]	14.8603	17.7182	18.4939	15.7733	10.8249	15.1911	15.4806	19.4606	25.894	23.5234	28.0971	31.2007	15.477	23.9427
ENSMUSG00000020411	116.051	6.85861	0.679192	9.45987	0.00210016	0.241876	11	46148155	46166508	-1	Nipal4	NIPA-like domain containing 4 [Source:MGI Symbol;Acc:MGI:2444671]	0.646099	0.708729	0	1.08782	1.27352	1.38101	0	0	0	0	0	0	0.849529	0
ENSMUSG00000085762	-47.6201	-5.5735	1.08518	9.39994	0.00216993	0.241876	11	62605766	62607748	1	Lrrc75aos2	leucine rich repeat containing 75A, opposite strand 2 [Source:MGI Symbol;Acc:MGI:1914079]	0	0	0	0.543908	0.63676	0	0.619224	0.671054	1.31664	0.635768	3.12189	1.15558	0.196778	1.25336
ENSMUSG00000014859	-4.46387	-2.1583	2.65365	9.46966	0.00208898	0.241876	8	105297663	105305369	1	E2f4	E2F transcription factor 4 [Source:MGI Symbol;Acc:MGI:103012]	5.81489	2.83492	3.96298	2.71954	3.1838	2.76202	3.09612	4.69738	9.21649	10.8081	8.58521	8.66686	3.54636	7.51169
ENSMUSG00000050079	-27.7484	-4.79433	1.01139	9.40569	0.00216314	0.241876	8	94601955	94660275	1	Rspry1	ring finger and SPRY domain containing 1 [Source:MGI Symbol;Acc:MGI:1914860]	0	1.41746	0	0.543908	0	0	1.85767	0	2.63328	1.27154	2.34142	2.88895	0.326894	1.83214
ENSMUSG00000097253	-1.93261	-0.95055	6.9857	9.41125	0.00215658	0.241876	6	128356004	128358837	1	Gm26770	predicted gene, 26770 [Source:MGI Symbol;Acc:MGI:5477264]	107.898	114.814	112.945	85.9375	77.6847	110.481	135.61	153.671	118.937	157.035	145.949	135.203	101.627	141.067
ENSMUSG00000093538	8.74297	3.12812	1.44986	9.3716	0.00220373	0.243864	1	168004139	168122465	1	Gm20711	predicted gene 20711 [Source:MGI Symbol;Acc:MGI:5313158]	2.58439	3.54364	1.32099	4.35126	1.91028	3.68269	0.619224	2.01316	1.31664	1.27154	0	0.57779	2.89888	0.966393
ENSMUSG00000106165	54.9013	5.77877	0.678803	9.29688	0.00229544	0.246182		53281075	53281509	-1	RP23-125A3.6	14	1.2922	1.41746	0	1.08782	1.27352	0.920673	0	0	0.438881	0	0	0	0.998611	0.0731468
ENSMUSG00000104613	54.9013	5.77877	0.678803	9.29688	0.00229544	0.246182		52969940	52970374	-1	RP24-548I6.12	14	1.2922	1.41746	0	1.08782	1.27352	0.920673	0	0	0.438881	0	0	0	0.998611	0.0731468
ENSMUSG00000037649	12.3649	3.62817	1.8551	9.27329	0.0023252	0.246182	17	34135182	34139101	1	H2-DMa	histocompatibility 2, class II, locus DMa [Source:MGI Symbol;Acc:MGI:95921]	2.58439	2.83492	2.64199	1.08782	4.45732	4.14303	2.4769	2.01316	2.63328	0	0.780474	0	2.95824	1.3173
ENSMUSG00000045983	-2.67311	-1.41852	3.73636	9.21478	0.00240069	0.246182	16	20668313	20692884	1	Eif4g1	eukaryotic translation initiation factor 4, gamma 1 [Source:MGI Symbol;Acc:MGI:2384784]	7.75318	9.21348	6.60497	10.8782	9.5514	11.0481	16.0998	10.7369	18.8719	19.0731	9.36568	13.867	9.17488	14.669
ENSMUSG00000086826	1.95685	0.968531	4.96893	9.22482	0.00238756	0.246182	11	116466319	116474274	1	Gm11739	predicted gene 11739 [Source:MGI Symbol;Acc:MGI:3650571]	39.412	36.8539	41.6113	32.6345	28.0174	36.8269	25.3882	23.4869	22.3829	24.795	24.1947	33.5118	35.8927	25.6266
ENSMUSG00000039994	2.24327	1.1656	5.13187	9.24981	0.00235519	0.246182	10	128232065	128252941	1	Timeless	timeless circadian clock 1 [Source:MGI Symbol;Acc:MGI:1321393]	31.6588	42.5237	40.2903	34.8101	49.6673	55.2404	36.5342	35.5659	21.0663	20.3446	29.658	27.7339	42.3651	28.4838
ENSMUSG00000102300	-11.8144	-3.56248	1.43238	9.21377	0.00240201	0.246182	9	107547569	107550768	-1	Gm34106	predicted gene, 34106 [Source:MGI Symbol;Acc:MGI:5593265]	0.646099	0.708729	1.32099	0	0.63676	0.920673	3.09612	0	2.63328	3.81461	3.90237	2.31116	0.705542	2.62626
ENSMUSG00000030264	-6.04674	-2.59616	2.98912	9.24684	0.00235902	0.246182	6	113046225	113068273	1	Thumpd3	THUMP domain containing 3 [Source:MGI Symbol;Acc:MGI:1277973]	5.81489	0.708729	3.96298	5.98299	5.09408	3.22235	4.33457	8.05265	11.8498	10.8081	21.8533	5.7779	4.131	10.446
ENSMUSG00000047515	-2.72413	-1.4458	3.91339	9.24909	0.00235612	0.246182	6	136827626	136840662	1	BC049715	cDNA sequence BC049715 [Source:MGI Symbol;Acc:MGI:3605234]	9.69148	12.7571	9.90745	15.2294	7.64112	5.98437	14.2422	16.1053	15.3608	19.0731	21.8533	15.0226	10.2018	16.9429
ENSMUSG00000068969	-36.4093	-5.18624	1.23686	9.31856	0.00226844	0.246182	3	69716940	69717445	-1	Rpl32-ps	ribosomal protein L32, pseudogene [Source:MGI Symbol;Acc:MGI:98039]	0	0	0.660497	0	0	0.460336	0.619224	2.68422	1.75552	0	1.56095	2.88895	0.186805	1.58481
ENSMUSG00000089951	45.9192	5.52103	1.37902	9.31686	0.00227054	0.246182	2	176423594	176435761	1	Gm14435	predicted gene 14435 [Source:MGI Symbol;Acc:MGI:3702420]	1.9383	2.12619	1.32099	2.71954	0	7.36538	0	1.34211	0	0	0.780474	0	2.5784	0.353764
ENSMUSG00000108210	-31.1647	-4.96184	1.43487	9.01139	0.00268302	0.247022		38533106	38535707	-1	RP23-42H18.5	2	0	0	0	1.08782	1.91028	0.920673	3.09612	1.34211	0.438881	1.90731	1.56095	2.31116	0.653128	1.77609
ENSMUSG00000041360	-10.6136	-3.40785	1.51476	9.01996	0.00267047	0.247022	19	27388702	27429820	-1	D19Bwg1357e	DNA segment, Chr 19, Brigham & Women's Genetics 1357 expressed [Source:MGI Symbol;Acc:MGI:106253]	0	2.12619	0	0	1.91028	0.920673	1.85767	2.01316	4.82769	1.27154	3.12189	2.88895	0.82619	2.66348
ENSMUSG00000022031	-76.412	-6.25573	0.992466	9.08591	0.00257587	0.247022	14	65530446	65593112	-1	Elp3	elongator acetyltransferase complex subunit 3 [Source:MGI Symbol;Acc:MGI:1921445]	0	0	0	0	0.63676	0	0	1.34211	2.1944	0.635768	1.56095	1.15558	0.106127	1.14813
ENSMUSG00000053453	-59.7105	-5.89991	0.831926	9.12827	0.00251689	0.247022	14	13949014	13961225	-1	Thoc7	THO complex 7 homolog (Drosophila) [Source:MGI Symbol;Acc:MGI:1913481]	0	0.708729	0	0	0	0	1.23845	0	2.63328	0.635768	0.780474	1.15558	0.118121	1.07393
ENSMUSG00000020515	4.43352	2.14845	2.7618	9.05337	0.00262211	0.247022	11	58104153	58118594	1	Cnot8	CCR4-NOT transcription complex, subunit 8 [Source:MGI Symbol;Acc:MGI:1916375]	6.46099	13.4659	7.92596	3.80736	8.27788	5.0637	4.33457	2.68422	3.51104	3.17884	1.56095	4.62232	7.50029	3.31532
ENSMUSG00000078921	3.03795	1.6031	3.93909	9.03294	0.00265158	0.247022	11	49057194	49064206	-1	Tgtp2	T cell specific GTPase 2 [Source:MGI Symbol;Acc:MGI:3710083]	12.922	14.8833	9.24695	25.0198	24.8336	18.4135	11.146	14.7632	7.89985	6.35768	14.829	4.62232	17.5532	9.93635
ENSMUSG00000093938	59.5658	5.89641	1.73689	9.19026	0.00243307	0.247022	11	79515056	79523762	-1	Evi2b	ecotropic viral integration site 2b [Source:MGI Symbol;Acc:MGI:1890682]	7.10709	0.708729	2.64199	1.08782	3.1838	2.76202	0	2.68422	2.63328	0	0	0	2.91524	0.88625
ENSMUSG00000034771	82.8601	6.37261	0.940403	9.02468	0.00266359	0.247022	10	81574561	81590845	1	Tle2	transducin-like enhancer of split 2, homolog of Drosophila E(spl) [Source:MGI Symbol;Acc:MGI:104635]	1.9383	0.708729	1.32099	0	3.1838	0.460336	0.619224	0	0	0	0	0	1.26869	0.103204
ENSMUSG00000052302	-51.3857	-5.6833	0.854847	9.08774	0.00257329	0.247022	10	121263824	121311189	-1	Tbc1d30	TBC1 domain family, member 30 [Source:MGI Symbol;Acc:MGI:1921944]	0.646099	0.708729	0	0	0	0	0.619224	1.34211	1.31664	3.17884	0	1.73337	0.225805	1.36503
ENSMUSG00000032498	-36.4509	-5.18788	1.11672	9.00991	0.0026852	0.247022	9	111228228	111271791	-1	Mlh1	mutL homolog 1 (E. coli) [Source:MGI Symbol;Acc:MGI:101938]	0	0.708729	0.660497	0	0	0	1.23845	2.01316	1.31664	1.27154	0	1.15558	0.228204	1.1659
ENSMUSG00000030685	-52.5481	-5.71557	0.91532	9.0659	0.0026042	0.247022	7	126928879	126945631	1	Kctd13	potassium channel tetramerisation domain containing 13 [Source:MGI Symbol;Acc:MGI:1923739]	0	0	0	0.543908	0.63676	0	1.23845	2.01316	1.31664	0.635768	0	2.31116	0.196778	1.25253
ENSMUSG00000086946	-16.0622	-4.00559	1.98814	9.16496	0.00246693	0.247022	6	54245742	54279076	-1	Gm15527	predicted gene 15527 [Source:MGI Symbol;Acc:MGI:3782974]	0.646099	0	0	1.63172	1.91028	1.84135	6.19224	0.671054	4.82769	2.54307	0.780474	2.88895	1.00491	2.98391
ENSMUSG00000059195	-211.951	-7.72758	1.84289	9.03374	0.00265042	0.247022	4	103563402	103564529	1	Gm12715	predicted gene 12715 [Source:MGI Symbol;Acc:MGI:3650759]	0	0	0	2.17563	0	0	3.71535	2.01316	3.51104	0	12.4876	0	0.362605	3.62119
ENSMUSG00000073879	2.74195	1.4552	4.11464	9.11751	0.00253174	0.247022	4	42236859	42239182	1	Gm5859	predicted pseudogene 5859 [Source:MGI Symbol;Acc:MGI:3704096]	11.6298	14.1746	15.8519	33.7223	22.2866	15.6514	11.7653	19.4606	9.21649	6.99345	7.80474	12.1336	18.8861	11.229
ENSMUSG00000087094	64.1058	6.00238	0.75048	9.09825	0.00255854	0.247022	4	150113879	150119263	-1	Gm13093	predicted gene 13093 [Source:MGI Symbol;Acc:MGI:3650866]	0.646099	1.41746	2.64199	0.543908	1.27352	0.460336	0.619224	0	0	0	0	0	1.16388	0.103204
ENSMUSG00000068749	-50.1584	-5.64842	1.22868	9.10504	0.00254906	0.247022	3	108256926	108279974	1	Psma5	proteasome (prosome, macropain) subunit, alpha type 5 [Source:MGI Symbol;Acc:MGI:1347009]	0	0.708729	0	0	0	0.460336	2.4769	2.01316	4.38881	0.635768	3.12189	0	0.194844	2.10609
ENSMUSG00000097857	-3.14435	-1.65276	3.61628	9.10317	0.00255167	0.247022	2	52859723	52863516	-1	Gm26603	predicted gene, 26603 [Source:MGI Symbol;Acc:MGI:5477097]	3.23049	9.92221	6.60497	7.61471	8.91464	10.1274	10.5268	13.4211	13.1664	11.4438	17.1704	16.1781	7.73574	13.6511
ENSMUSG00000107750	-25.7656	-4.68737	1.30873	8.87151	0.00289655	0.250652		140620162	140622423	-1	RP23-336L12.3	6	0	0.708729	0	0.543908	0.63676	0.460336	0	0.671054	2.63328	5.72192	1.56095	3.46674	0.391622	2.34232
ENSMUSG00000086121	-19.1486	-4.25916	0.974672	8.88606	0.00287356	0.250652	19	47606144	47617106	-1	Gm16068	predicted gene 16068 [Source:MGI Symbol;Acc:MGI:3802005]	0	0	0.660497	0	0.63676	0.460336	1.23845	1.34211	1.31664	1.27154	3.12189	1.15558	0.292932	1.57437
ENSMUSG00000022013	-75.984	-6.24762	0.921388	8.88675	0.00287247	0.250652	14	77826217	77874917	-1	Dnajc15	DnaJ (Hsp40) homolog, subfamily C, member 15 [Source:MGI Symbol;Acc:MGI:1913398]	0	0	0	0	0	0.460336	0	2.68422	0.438881	0.635768	2.34142	1.15558	0.0767227	1.20931
ENSMUSG00000031731	-2.16698	-1.11568	5.13223	8.92459	0.00281357	0.250652	8	109778554	109864204	1	Ap1g1	adaptor protein complex AP-1, gamma 1 subunit [Source:MGI Symbol;Acc:MGI:101919]	30.3666	23.3881	23.1174	40.7931	32.4748	35.4459	30.9612	51.6712	35.5493	59.1265	67.1207	30.0451	30.931	45.7457
ENSMUSG00000092216	1.90677	0.931132	5.4935	8.92554	0.0028121	0.250652	7	19852003	19858355	1	Gm19345	predicted gene, 19345 [Source:MGI Symbol;Acc:MGI:5011530]	59.4411	48.1936	58.1237	38.0736	43.2997	49.256	42.1073	32.8816	36.866	26.7023	39.0237	36.4008	49.3979	35.6636
ENSMUSG00000001687	3.23737	1.69482	2.71037	8.94689	0.00277943	0.250652	5	148504635	148552789	-1	Ubl3	ubiquitin-like 3 [Source:MGI Symbol;Acc:MGI:1344373]	8.39928	6.37856	11.2284	6.5269	10.1882	5.98437	4.33457	3.35527	4.38881	6.35768	3.90237	4.04453	8.11762	4.39721
ENSMUSG00000028430	-19.9443	-4.3179	1.37413	8.86607	0.00290521	0.250652	4	41114427	41124455	-1	Nol6	nucleolar protein family 6 (RNA-associated) [Source:MGI Symbol;Acc:MGI:2140151]	0	0.708729	0	1.08782	0.63676	0.920673	3.71535	2.68422	0.877761	1.27154	1.56095	4.04453	0.558996	2.35906
ENSMUSG00000059423	-16.2802	-4.02505	1.18852	8.87339	0.00289357	0.250652	4	147822986	147848366	-1	Zfp933	zinc finger protein 933 [Source:MGI Symbol;Acc:MGI:1922865]	0.646099	0.708729	0.660497	0	0.63676	0.460336	4.95379	2.01316	0.877761	2.54307	2.34142	1.15558	0.518737	2.31413
ENSMUSG00000034486	3.82645	1.93601	2.74462	8.91108	0.00283445	0.250652	1	89927956	89931179	-1	Gbx2	gastrulation brain homeobox 2 [Source:MGI Symbol;Acc:MGI:95668]	9.04538	7.79602	7.26546	8.70253	3.82056	7.82572	3.71535	6.03949	3.07216	3.81461	0.780474	5.20011	7.40928	3.77037
ENSMUSG00000102418	36.9368	5.20699	1.00888	8.88176	0.00288034	0.250652	1	170277320	170286769	1	Sh2d1b1	SH2 domain containing 1B1 [Source:MGI Symbol;Acc:MGI:1349420]	0	1.41746	1.32099	1.08782	2.54704	1.84135	0.619224	0	0.877761	0	0	0	1.36911	0.249498
ENSMUSG00000103922	-3.50024	-1.80746	3.26792	8.89887	0.00285347	0.250652	1	4771131	4772199	1	Gm6123	predicted gene 6123 [Source:MGI Symbol;Acc:MGI:3647047]	6.46099	4.25237	11.2284	3.26345	4.45732	3.22235	11.146	10.7369	8.77761	13.3511	5.46332	8.66686	5.48082	9.6903
ENSMUSG00000033186	-4.65351	-2.21832	2.614	8.76512	0.00307046	0.257121	14	99034544	99046136	-1	Mzt1	mitotic spindle organizing protein 1 [Source:MGI Symbol;Acc:MGI:1924039]	3.87659	0.708729	3.30248	2.71954	2.54704	4.60336	8.66914	3.35527	4.82769	6.99345	9.36568	6.93349	2.95962	6.69079
ENSMUSG00000006941	100.042	6.64446	0.728572	8.75525	0.00308712	0.257121	9	120492606	120495327	1	Eif1b	eukaryotic translation initiation factor 1B [Source:MGI Symbol;Acc:MGI:1916219]	0.646099	0	1.98149	0	1.27352	0.460336	0	0	0	0	0	0	0.726907	0
ENSMUSG00000079223	-65.1118	-6.02485	1.1946	8.77949	0.00304637	0.257121	6	128976866	128977972	-1	Gm8778	predicted gene 8778 [Source:MGI Symbol;Acc:MGI:3779812]	0	0	1.32099	0	0	0	3.71535	2.68422	4.38881	0.635768	0	1.15558	0.220166	2.09662
ENSMUSG00000093023	2.20117	1.13827	5.16255	8.77671	0.003051	0.257121	6	122305544	122305798	-1	Gm27826	predicted gene, 27826 [Source:MGI Symbol;Acc:MGI:5531208]	46.5191	52.4459	35.6668	29.9149	41.3894	47.875	30.342	41.6054	28.5272	22.2519	19.5118	30.6229	42.3019	28.8102
ENSMUSG00000050229	-2.4678	-1.30322	3.87404	8.77013	0.00306203	0.257121	1	172376546	172384099	1	Pigm	phosphatidylinositol glycan anchor biosynthesis, class M [Source:MGI Symbol;Acc:MGI:1914806]	7.75318	7.79602	7.26546	11.4221	7.64112	13.8101	16.0998	15.4342	10.5331	17.1657	12.4876	16.1781	9.28132	14.6498
ENSMUSG00000073652	10.318	3.36709	1.60964	8.74881	0.00309805	0.257121	1	71652837	71662843	1	Apol7d	apolipoprotein L 7d [Source:MGI Symbol;Acc:MGI:3723449]	3.23049	4.25237	1.98149	2.17563	4.45732	2.30168	0	0.671054	1.31664	0	0.780474	2.31116	3.0665	0.846555
ENSMUSG00000101942	-39.948	-5.32005	1.57578	8.76379	0.0030727	0.257121	1	87853347	87854299	-1	Gm19582	predicted gene, 19582 [Source:MGI Symbol;Acc:MGI:5011767]	0	2.12619	2.64199	0	0	0	1.85767	2.68422	2.63328	0.635768	3.12189	2.31116	0.794695	2.20733
ENSMUSG00000094724	-53.6828	-5.74639	1.39688	8.72365	0.00314108	0.257889	17	6978860	7011299	1	Rnaset2b	ribonuclease T2B [Source:MGI Symbol;Acc:MGI:3702087]	1.9383	2.12619	0	0	0	0	2.4769	1.34211	3.07216	4.45038	1.56095	1.15558	0.677414	2.34301
ENSMUSG00000007617	-18.6702	-4.22266	1.32277	8.72405	0.00314039	0.257889	13	93303757	93404129	1	Homer1	homer homolog 1 (Drosophila) [Source:MGI Symbol;Acc:MGI:1347345]	0	0.708729	0	1.08782	0	0.920673	2.4769	0	0.877761	3.81461	1.56095	5.20011	0.45287	2.32172
ENSMUSG00000037548	2.35887	1.23809	4.21985	8.67762	0.00322141	0.262257	17	34143307	34151553	1	H2-DMb2	histocompatibility 2, class II, locus Mb2 [Source:MGI Symbol;Acc:MGI:95923]	24.5517	24.0968	22.4569	12.5099	17.8293	16.5721	19.8152	18.1185	17.1163	6.35768	10.9266	8.66686	19.6694	13.5002
ENSMUSG00000060730	38.8562	5.28007	1.08549	8.67354	0.00322863	0.262257	5	108517179	108517532	1	Gm10086	predicted pseudogene 10086 [Source:MGI Symbol;Acc:MGI:3642342]	0.646099	1.41746	2.64199	1.08782	1.91028	0.460336	0.619224	0.671054	0.438881	0	0	0	1.36066	0.288193
ENSMUSG00000040852	56.2785	5.81451	0.74759	8.57848	0.0034016	0.268452	17	84511895	84622142	1	Plekhh2	pleckstrin homology domain containing, family H (with MyTH4 domain) member 2 [Source:MGI Symbol;Acc:MGI:2146813]	1.2922	0.708729	0.660497	2.17563	0.63676	0.920673	0	0	0	0.635768	0	0	1.06575	0.105961
ENSMUSG00000050490	-128.329	-7.0037	0.749245	8.56558	0.00342577	0.268452	10	85313488	85314439	1	Gm8394	predicted gene 8394 [Source:MGI Symbol;Acc:MGI:3647964]	0	0	0	0	0	0	0	2.01316	0.438881	0	0	2.31116	0	0.793867
ENSMUSG00000073927	115.081	6.8465	0.631642	8.57157	0.00341453	0.268452	7	104564152	104565212	1	Olfr652	olfactory receptor 652 [Source:MGI Symbol;Acc:MGI:3030486]	1.2922	0	0	1.08782	1.27352	1.38101	0	0	0	0	0	0	0.83909	0
ENSMUSG00000004947	32.9194	5.04087	1.42744	8.56844	0.00342041	0.268452	5	135994800	136032872	1	Dtx2	deltex 2 homolog (Drosophila) [Source:MGI Symbol;Acc:MGI:1921448]	4.52269	0	1.98149	2.17563	0.63676	2.76202	0	0.671054	0	0.635768	0	0.57779	2.0131	0.314102
ENSMUSG00000029364	2.97257	1.57171	3.44721	8.61261	0.00333844	0.268452	5	117357304	117378601	1	Wsb2	WD repeat and SOCS box-containing 2 [Source:MGI Symbol;Acc:MGI:2144041]	3.87659	12.0484	9.90745	13.5977	13.372	12.8894	6.19224	8.7237	6.14433	5.08615	5.46332	5.7779	10.9486	6.23127
ENSMUSG00000040270	-3.23458	-1.69358	3.29679	8.56443	0.00342795	0.268452	4	32238804	32586108	1	Bach2	BTB and CNC homology 2 [Source:MGI Symbol;Acc:MGI:894679]	3.87659	4.9611	3.96298	5.43908	8.91464	8.28606	9.90759	8.7237	14.4831	9.53653	13.2681	5.7779	5.90674	10.2828
ENSMUSG00000027130	-1.91821	-0.939758	4.96407	8.57106	0.00341549	0.268452	2	112265825	112363163	1	Slc12a6	solute carrier family 12, member 6 [Source:MGI Symbol;Acc:MGI:2135960]	23.2596	27.6404	24.4384	26.1076	24.1969	27.6202	27.8651	32.8816	33.3549	44.5038	38.2432	36.9786	25.5438	35.6379
ENSMUSG00000108046	7.76238	2.9565	2.01147	8.53997	0.00347431	0.270109		15811323	15813058	1	RP23-318B18.1	6	4.52269	0	3.30248	7.61471	4.45732	5.98437	0	3.35527	3.07216	1.27154	0.780474	0.57779	4.3136	1.50954
ENSMUSG00000030730	2.18188	1.12557	4.49057	8.53465	0.00348447	0.270109	7	126445858	126463108	-1	Atp2a1	ATPase, Ca++ transporting, cardiac muscle, fast twitch 1 [Source:MGI Symbol;Acc:MGI:105058]	24.5517	18.427	23.1174	21.2124	27.3807	26.6995	22.2921	23.4869	15.3608	11.4438	13.2681	13.2892	23.5648	16.5235
ENSMUSG00000037369	13.849	3.79171	1.30759	8.49882	0.00355377	0.271407	X	18162575	18279936	1	Kdm6a	lysine (K)-specific demethylase 6A [Source:MGI Symbol;Acc:MGI:1095419]	1.9383	2.12619	0.660497	3.80736	1.91028	2.30168	0	0.671054	0.438881	0	0.780474	1.15558	2.12405	0.507665
ENSMUSG00000054626	-80.6548	-6.33369	1.05054	8.50159	0.00354836	0.271407	X	53777118	53797706	-1	Xlr	X-linked lymphocyte-regulated [Source:MGI Symbol;Acc:MGI:98976]	0	0.708729	0	0	0	0	0	2.01316	1.75552	0	2.34142	1.73337	0.118121	1.30725
ENSMUSG00000042305	-8.30462	-3.05391	1.55777	8.49842	0.00355454	0.271407	1	134346097	134361979	-1	Tmem183a	transmembrane protein 183A [Source:MGI Symbol;Acc:MGI:1914729]	1.2922	0.708729	0	0.543908	2.54704	0.460336	2.4769	2.68422	2.63328	4.45038	0.780474	2.31116	0.925369	2.55607
ENSMUSG00000040220	-56.1662	-5.81163	0.703326	8.47884	0.00359301	0.27298	8	123518835	123536649	1	Gas8	growth arrest specific 8 [Source:MGI Symbol;Acc:MGI:1202386]	0	0	0	0.543908	0	0	1.85767	0.671054	0.877761	0.635768	0	1.73337	0.0906513	0.962605
ENSMUSG00000044469	30.648	4.93772	1.15589	8.46932	0.00361186	0.273053	17	56162477	56173955	1	Tnfaip8l1	tumor necrosis factor, alpha-induced protein 8-like 1 [Source:MGI Symbol;Acc:MGI:1913693]	3.23049	0.708729	0	2.71954	1.27352	0.920673	0	0.671054	0	0	0	0.57779	1.47549	0.208141
ENSMUSG00000010097	-2.27622	-1.18664	4.68277	8.43178	0.00368719	0.273174	19	8757073	8772475	1	Nxf1	nuclear RNA export factor 1 [Source:MGI Symbol;Acc:MGI:1858330]	29.0744	14.8833	18.4939	12.5099	22.9234	19.7945	25.3882	28.8553	37.7437	29.2453	30.4385	25.4228	19.6132	29.5156
ENSMUSG00000020571	-5.58421	-2.48135	2.55597	8.44795	0.00365454	0.273174	12	17266545	17284770	1	Pdia6	protein disulfide isomerase associated 6 [Source:MGI Symbol;Acc:MGI:1919103]	1.9383	0	4.62348	2.71954	4.45732	2.76202	5.57302	8.05265	7.46097	4.45038	7.80474	5.7779	2.75011	6.51994
ENSMUSG00000018752	-70.8958	-6.14763	1.28275	8.42012	0.00371091	0.273174	11	69682577	69696098	-1	Tnfsfm13	tumor necrosis factor (ligand) superfamily, membrane-bound member 13 [Source:MGI Symbol;Acc:MGI:3845075]	0	0	0.660497	0	0	0	0.619224	0	0.877761	3.17884	2.34142	2.31116	0.110083	1.55474
ENSMUSG00000061371	-48.077	-5.58728	0.657572	8.43177	0.00368722	0.273174	10	82058417	82061329	1	Zfp873	zinc finger protein 873 [Source:MGI Symbol;Acc:MGI:3040689]	0	0	0	0.543908	0	0	0	1.34211	0.877761	1.27154	0.780474	1.15558	0.0906513	0.904577
ENSMUSG00000070298	21.5236	4.42785	1.42947	8.40658	0.00373866	0.273174	9	57236556	57249863	1	Trcg1	taste receptor cell gene 1 [Source:MGI Symbol;Acc:MGI:3576664]	0	4.25237	2.64199	1.08782	3.82056	1.84135	0	0.671054	0	0.635768	0	1.73337	2.27401	0.506699
ENSMUSG00000043873	-2.35805	-1.23759	4.27306	8.40657	0.00373867	0.273174	3	106016919	106032814	-1	Chil5	chitinase-like 5 [Source:MGI Symbol;Acc:MGI:2676649]	10.3376	12.7571	15.1914	14.1416	12.0984	11.5084	22.2921	28.8553	15.3608	17.1657	12.4876	21.956	12.6724	19.6863
ENSMUSG00000040321	-47.9534	-5.58356	0.679694	8.43346	0.00368379	0.273174	2	114193461	114201469	-1	Zfp770	zinc finger protein 770 [Source:MGI Symbol;Acc:MGI:2445100]	0	0	0	0.543908	0	0	0.619224	0.671054	1.31664	0.635768	1.56095	0.57779	0.0906513	0.896904
ENSMUSG00000097242	1.97374	0.98093	6.08135	8.39637	0.0037597	0.273402	13	63289601	63297147	-1	Gm16907	predicted gene, 16907 [Source:MGI Symbol;Acc:MGI:4439831]	63.9638	84.3387	56.1422	71.252	92.3302	76.4158	78.6415	61.737	59.2489	43.868	43.7065	36.9786	74.0738	54.0301
ENSMUSG00000083736	46.9489	5.55302	1.17238	8.35765	0.00384068	0.276656	X	75233063	75234312	1	Gm6039	predicted gene 6039 [Source:MGI Symbol;Acc:MGI:3648055]	2.58439	4.25237	0	2.71954	2.54704	0.920673	0	0	0	3.17884	0	0.57779	2.17067	0.626105
ENSMUSG00000091864	9.90472	3.30812	1.58455	8.36121	0.00383316	0.276656	7	41393698	41397447	1	Gm17102	predicted gene 17102 [Source:MGI Symbol;Acc:MGI:4937929]	1.9383	1.41746	5.28397	3.26345	3.1838	3.22235	1.23845	1.34211	0	1.27154	1.56095	0.57779	3.05155	0.998472
ENSMUSG00000103706	3.89014	1.95982	3.40677	8.31192	0.00393858	0.282376	1	66793645	66796298	-1	6820402A03Rik	RIKEN cDNA 6820402A03 gene [Source:MGI Symbol;Acc:MGI:1922992]	3.87659	17.0095	9.24695	15.7733	10.1882	14.2704	10.5268	4.69738	4.82769	3.81461	9.36568	2.88895	11.7275	6.02019
ENSMUSG00000044149	-39.8085	-5.315	0.953287	8.29134	0.00398347	0.282937	X	36887540	36902899	-1	Nkrf	NF-kappaB repressing factor [Source:MGI Symbol;Acc:MGI:1924536]	0	0	0	0.543908	0	0.920673	1.23845	0.671054	1.75552	0.635768	1.56095	1.73337	0.244097	1.26585
ENSMUSG00000094786	48.7531	5.60742	0.749221	8.29307	0.00397967	0.282937	2	177498215	177509763	1	Gm14403	predicted gene 14403 [Source:MGI Symbol;Acc:MGI:3649813]	1.2922	0	0.660497	1.63172	1.27352	0.920673	0.619224	0	0	0	0	0	0.963102	0.103204
ENSMUSG00000029915	146.422	7.19399	0.774164	8.27889	0.00401087	0.283565	6	40574894	40585821	-1	Clec5a	C-type lectin domain family 5, member a [Source:MGI Symbol;Acc:MGI:1345151]	3.87659	0.708729	1.32099	0.543908	0	0.460336	0	0	0	0	0	0	1.15176	0
ENSMUSG00000046908	130.953	7.0329	0.724895	8.2703	0.0040299	0.283597	14	55765962	55768494	1	Ltb4r1	leukotriene B4 receptor 1 [Source:MGI Symbol;Acc:MGI:1309472]	0	0	1.32099	1.63172	1.27352	1.38101	0	0	0	0	0	0	0.934541	0
ENSMUSG00000100738	-33.9047	-5.08341	0.748635	8.24595	0.00408431	0.286108	17	86285164	86287178	-1	2010106C02Rik	RIKEN cDNA 2010106C02 gene [Source:MGI Symbol;Acc:MGI:1919354]	0.646099	0	0.660497	0	0	0	0.619224	1.34211	0.877761	1.27154	0	2.31116	0.217766	1.0703
ENSMUSG00000022673	-10.4948	-3.39161	1.70078	8.21873	0.00414603	0.286824	16	15623897	15637400	-1	Mcm4	minichromosome maintenance deficient 4 homolog (S. cerevisiae) [Source:MGI Symbol;Acc:MGI:103199]	0	0	1.32099	1.63172	0	1.84135	3.09612	4.69738	3.94993	1.90731	1.56095	1.73337	0.79901	2.82417
ENSMUSG00000049313	-4.29289	-2.10195	3.24466	8.21356	0.00415786	0.286824	9	41964720	42124297	-1	Sorl1	sortilin-related receptor, LDLR class A repeats-containing [Source:MGI Symbol;Acc:MGI:1202296]	9.69148	6.37856	3.30248	4.35126	4.45732	4.14303	3.71535	10.0658	18.8719	10.1723	10.9266	11.5558	5.38736	10.8846
ENSMUSG00000095794	-39.4846	-5.30322	0.993577	8.20841	0.00416967	0.286824	6	70371439	70371993	1	Igkv6-17	immunoglobulin kappa variable 6-17 [Source:MGI Symbol;Acc:MGI:1330833]	0.646099	0.708729	0	0	0	0	1.23845	0.671054	2.63328	0	1.56095	1.15558	0.225805	1.20989
ENSMUSG00000015829	6.02104	2.59001	2.63473	8.22375	0.00413457	0.286824	1	159523769	159931729	1	Tnr	tenascin R [Source:MGI Symbol;Acc:MGI:99516]	8.39928	4.25237	4.62348	8.70253	6.3676	9.20673	5.57302	2.01316	2.63328	2.54307	3.90237	0.57779	6.92533	2.87378
ENSMUSG00000027857	4.54	2.18269	2.62009	8.18859	0.00421546	0.288674	3	102775465	102782718	-1	Tshb	thyroid stimulating hormone, beta subunit [Source:MGI Symbol;Acc:MGI:98848]	6.46099	4.9611	2.64199	7.61471	8.27788	6.90505	3.09612	3.35527	3.07216	2.54307	2.34142	2.31116	6.14362	2.78654
ENSMUSG00000097914	-5.76825	-2.52813	2.26624	8.16343	0.00427435	0.290587	16	35805947	35808946	-1	Gm26838	predicted gene, 26838 [Source:MGI Symbol;Acc:MGI:5477332]	0.646099	2.83492	1.32099	2.17563	1.27352	2.76202	3.09612	5.36843	4.82769	5.08615	3.90237	4.62232	1.83553	4.48385
ENSMUSG00000050856	-6.03698	-2.59383	2.13516	8.16042	0.00428146	0.290587	5	108433244	108434448	-1	Atp5k	ATP synthase, H+ transporting, mitochondrial F1F0 complex, subunit E [Source:MGI Symbol;Acc:MGI:106636]	1.9383	0	0.660497	1.63172	5.09408	2.76202	0.619224	3.35527	4.38881	6.35768	4.68284	6.93349	2.01444	4.38955
ENSMUSG00000060681	133.475	7.06043	0.706092	8.08749	0.0044572	0.291909	X	56609757	56664230	1	Slc9a6	solute carrier family 9 (sodium/hydrogen exchanger), member 6 [Source:MGI Symbol;Acc:MGI:2443511]	0.646099	0	1.98149	1.08782	1.27352	0	0	0	0	0	0	0	0.831487	0
ENSMUSG00000023944	-1.9164	-0.938401	8.20899	8.09123	0.00444801	0.291909	17	45567775	45573271	-1	Hsp90ab1	heat shock protein 90 alpha (cytosolic), class B member 1 [Source:MGI Symbol;Acc:MGI:96247]	378.614	283.492	430.644	226.266	185.934	187.357	248.928	299.961	434.492	420.879	340.287	513.078	282.051	376.271
ENSMUSG00000024165	29.3644	4.876	1.80745	8.10278	0.00441975	0.291909	17	24942156	24960636	-1	Hn1l	hematological and neurological expressed 1-like [Source:MGI Symbol;Acc:MGI:1196260]	5.81489	1.41746	3.96298	2.17563	0.63676	1.38101	1.23845	1.34211	4.38881	0	0	0	2.56479	1.16156
ENSMUSG00000020130	-20.3988	-4.35041	1.63991	8.10685	0.00440983	0.291909	10	115197877	115251493	-1	Tbc1d15	TBC1 domain family, member 15 [Source:MGI Symbol;Acc:MGI:1913937]	0	0	0.660497	1.08782	0.63676	0.920673	1.85767	1.34211	4.82769	3.17884	2.34142	0.57779	0.550958	2.35425
ENSMUSG00000074476	1.9548	0.96702	6.28723	8.06566	0.0045112	0.291909	9	21755442	21760286	-1	Spc24	SPC24, NDC80 kinetochore complex component, homolog (S. cerevisiae) [Source:MGI Symbol;Acc:MGI:1914879]	87.8694	82.9213	101.716	82.1301	101.882	111.401	62.5417	72.4738	58.81	66.1199	63.2184	83.2018	94.6534	67.7276
ENSMUSG00000031673	35.3183	5.14234	0.995633	8.07001	0.00450039	0.291909	8	102632995	102785111	-1	Cdh11	cadherin 11 [Source:MGI Symbol;Acc:MGI:99217]	0.646099	0	1.98149	1.63172	3.1838	1.38101	0	0	0	1.27154	0.780474	0	1.47069	0.342002
ENSMUSG00000097138	-3.57	-1.83592	3.46143	8.09014	0.00445067	0.291909	6	47546666	47551704	1	Gm26625	predicted gene, 26625 [Source:MGI Symbol;Acc:MGI:5477119]	6.46099	8.50475	8.58645	8.70253	5.73084	3.22235	10.5268	12.75	11.8498	13.3511	19.5118	9.82244	6.86799	12.9687
ENSMUSG00000001844	174.405	7.4463	0.723861	8.07326	0.00449233	0.291909	5	143316489	143329256	-1	Zdhhc4	zinc finger, DHHC domain containing 4 [Source:MGI Symbol;Acc:MGI:1920131]	0.646099	0.708729	1.32099	0	0.63676	2.30168	0	0	0	0	0	0	0.93571	0
ENSMUSG00000084968	-6.05475	-2.59807	2.32098	8.14044	0.00432888	0.291909	4	108592425	108619849	-1	Gm12743	predicted gene 12743 [Source:MGI Symbol;Acc:MGI:3651449]	3.23049	2.83492	0.660497	3.26345	1.27352	3.68269	2.4769	4.69738	5.70545	9.53653	14.0485	4.04453	2.49093	6.75155
ENSMUSG00000085482	-111.787	-6.80461	0.880568	8.13342	0.00434568	0.291909	4	74250324	74251714	-1	A230083N12Rik	RIKEN cDNA A230083N12 gene [Source:MGI Symbol;Acc:MGI:3698879]	0	0	0	0	0	0	0.619224	2.68422	0.438881	0	1.56095	0	0	0.883878
ENSMUSG00000027254	2.94804	1.55976	2.91317	8.10957	0.00440322	0.291909	2	121289600	121310832	1	Map1a	microtubule-associated protein 1 A [Source:MGI Symbol;Acc:MGI:1306776]	10.3376	7.79602	7.26546	8.15862	8.27788	9.20673	6.19224	8.7237	8.77761	4.45038	2.34142	2.31116	8.50705	5.46609
ENSMUSG00000033446	-2.65033	-1.40617	4.13659	8.00167	0.00467341	0.295167	14	73237895	73243294	1	Lpar6	lysophosphatidic acid receptor 6 [Source:MGI Symbol;Acc:MGI:1914418]	12.2759	5.66983	12.5494	14.1416	13.372	8.74639	7.43069	14.7632	21.0663	22.2519	23.4142	20.8005	11.1259	18.2878
ENSMUSG00000069272	-92.9826	-6.53889	0.728561	7.99473	0.00469137	0.295167	13	23570662	23571121	-1	Hist1h2ae	histone cluster 1, H2ae [Source:MGI Symbol;Acc:MGI:2448290]	0	0	0	0	0	0.460336	1.85767	2.01316	0	0	1.56095	2.31116	0.0767227	1.29049
ENSMUSG00000032740	-3.09835	-1.6315	3.283	7.97773	0.00473562	0.295167	11	29373658	29510808	1	Ccdc88a	coiled coil domain containing 88A [Source:MGI Symbol;Acc:MGI:1925177]	3.23049	4.9611	2.64199	11.966	6.3676	7.82572	9.90759	6.71054	11.4109	13.3511	5.46332	11.5558	6.16548	9.73321
ENSMUSG00000040430	-9.05875	-3.17931	1.81781	7.96306	0.00477417	0.295167	11	107207892	107470699	-1	Pitpnc1	phosphatidylinositol transfer protein, cytoplasmic 1 [Source:MGI Symbol;Acc:MGI:1919045]	0.646099	1.41746	0.660497	1.08782	1.27352	0.460336	3.71535	2.01316	4.38881	1.27154	1.56095	4.04453	0.924288	2.83239
ENSMUSG00000019782	10.088	3.33457	1.70992	8.02009	0.00462613	0.295167	10	33996555	34019624	-1	Rwdd1	RWD domain containing 1 [Source:MGI Symbol;Acc:MGI:1913771]	1.9383	3.54364	3.30248	1.08782	2.54704	3.68269	0	3.35527	0	1.27154	0	0.57779	2.68366	0.867433
ENSMUSG00000028019	68.9079	6.1066	0.896852	7.9639	0.00477195	0.295167	3	81036416	81214040	1	Pdgfc	platelet-derived growth factor, C polypeptide [Source:MGI Symbol;Acc:MGI:1859631]	1.2922	0.708729	1.32099	0	3.82056	2.30168	1.23845	0	0	0	0	0	1.57403	0.206408
ENSMUSG00000070443	96.9648	6.59939	0.63375	8.00588	0.00466256	0.295167	3	78917258	78918256	1	Gm10291	predicted pseudogene 10291 [Source:MGI Symbol;Acc:MGI:3641638]	1.2922	1.41746	0	0.543908	0	0.920673	0	0	0	0	0	0	0.695706	0
ENSMUSG00000026914	-34.5091	-5.10891	1.39258	7.99617	0.00468765	0.295167	2	61711694	61800376	1	Psmd14	proteasome (prosome, macropain) 26S subunit, non-ATPase, 14 [Source:MGI Symbol;Acc:MGI:1913284]	0	0	0	2.71954	0	1.38101	3.09612	0	3.07216	2.54307	0.780474	1.73337	0.683425	1.87087
ENSMUSG00000056941	-3.93641	-1.97688	2.49143	7.98313	0.00472152	0.295167	2	153616933	153632781	-1	Commd7	COMM domain containing 7 [Source:MGI Symbol;Acc:MGI:1914197]	5.16879	2.12619	2.64199	1.63172	1.91028	3.68269	4.95379	6.03949	8.77761	3.81461	3.12189	7.51128	2.86028	5.70311
ENSMUSG00000086843	-5.2356	-2.38836	2.68041	7.97165	0.00475157	0.295167	2	12300946	12312315	1	E030013I19Rik	RIKEN cDNA E030013I19 gene [Source:MGI Symbol;Acc:MGI:2443735]	0.646099	2.83492	2.64199	8.70253	6.3676	4.60336	4.33457	14.7632	6.58321	3.17884	9.36568	12.7114	4.29942	8.48948
ENSMUSG00000100580	2.25808	1.1751	4.26599	7.9774	0.00473648	0.295167	1	83659550	83911644	-1	4933436I20Rik	RIKEN cDNA 4933436I20 gene [Source:MGI Symbol;Acc:MGI:1918540]	25.1978	24.0968	19.8149	20.6685	15.919	24.3978	17.3383	22.8158	10.972	14.6227	10.1462	12.7114	21.6825	14.7677
ENSMUSG00000052752	5.64512	2.49701	1.99568	7.95058	0.00480721	0.296012	17	24508562	24527938	-1	Traf7	TNF receptor-associated factor 7 [Source:MGI Symbol;Acc:MGI:3042141]	2.58439	3.54364	2.64199	3.80736	6.3676	7.36538	0.619224	0.671054	2.63328	3.17884	2.34142	0.57779	4.38506	1.67027
ENSMUSG00000080791	19.4191	4.27941	1.49111	7.94204	0.00482993	0.296216	11	85216597	85217054	1	Akirin1-ps	akirin 1, pseudogene [Source:MGI Symbol;Acc:MGI:3650065]	1.2922	2.12619	1.32099	1.63172	1.27352	2.30168	0	0	0	0.635768	1.56095	3.46674	1.65772	0.94391
ENSMUSG00000037940	23.4037	4.54867	1.22947	7.93009	0.00486193	0.296986	8	81342556	82125036	1	Inpp4b	inositol polyphosphate-4-phosphatase, type II [Source:MGI Symbol;Acc:MGI:2158925]	0.646099	0.708729	2.64199	1.63172	1.27352	1.38101	0	0	0	1.27154	2.34142	0	1.38051	0.60216
ENSMUSG00000100876	-9.16693	-3.19644	1.88698	7.91375	0.00490604	0.297302	6	134897961	134901108	1	2810454H06Rik	RIKEN cDNA 2810454H06 gene [Source:MGI Symbol;Acc:MGI:1920063]	0.646099	0.708729	0.660497	2.17563	0.63676	0.920673	4.33457	2.01316	2.1944	5.08615	3.12189	1.15558	0.958065	2.98429
ENSMUSG00000086436	5.4072	2.43488	2.40122	7.91517	0.0049022	0.297302	2	80629284	80629568	-1	Gm13690	predicted gene 13690 [Source:MGI Symbol;Acc:MGI:3652065]	2.58439	9.21348	3.30248	5.43908	4.45732	7.82572	3.09612	2.01316	2.1944	2.54307	2.34142	1.73337	5.47041	2.32026
ENSMUSG00000024997	-42.3073	-5.40284	0.751433	7.87461	0.00501335	0.29908	19	60864051	60874556	-1	Prdx3	peroxiredoxin 3 [Source:MGI Symbol;Acc:MGI:88034]	0	0	0.660497	0	0	0	1.23845	0.671054	0.438881	1.27154	2.34142	0	0.110083	0.993557
ENSMUSG00000042118	1.78822	0.838522	6.73657	7.87448	0.00501373	0.29908	13	93655720	93674302	-1	Bhmt2	betaine-homocysteine methyltransferase 2 [Source:MGI Symbol;Acc:MGI:1891379]	144.08	113.397	111.624	119.116	134.993	131.196	101.553	91.9344	81.6318	92.8222	103.023	94.1798	125.734	94.1906
ENSMUSG00000032079	210.851	7.72008	0.587024	7.8905	0.0049695	0.29908	9	46268633	46271919	1	Apoa5	apolipoprotein A-V [Source:MGI Symbol;Acc:MGI:1913363]	0.646099	0.708729	1.32099	0	3.82056	0	0	0	0	0	0	0	1.08273	0
ENSMUSG00000099322	52.3103	5.70902	0.955417	7.88465	0.0049856	0.29908	4	129762311	129762436	-1	Gm28017	predicted gene, 28017 [Source:MGI Symbol;Acc:MGI:5531399]	4.52269	1.41746	0	1.63172	0.63676	1.38101	1.23845	0.671054	0	0	0	0	1.59827	0.31825
ENSMUSG00000036499	-8.2797	-3.04958	1.61995	7.86653	0.00503583	0.29923	10	95940663	96045518	1	Eea1	early endosome antigen 1 [Source:MGI Symbol;Acc:MGI:2442192]	0.646099	0.708729	1.98149	1.63172	1.27352	0.460336	3.71535	2.01316	3.07216	5.72192	3.12189	2.31116	1.11698	3.32594
ENSMUSG00000015656	-2.13653	-1.09527	5.37634	7.83936	0.00511207	0.301415	9	40800984	40805200	1	Hspa8	heat shock protein 8 [Source:MGI Symbol;Acc:MGI:105384]	45.873	34.019	46.8953	26.1076	28.0174	29.0012	33.4381	32.2106	64.5154	65.4841	55.4136	50.2678	34.9856	50.2216
ENSMUSG00000044349	3.45592	1.78907	3.08927	7.84542	0.00509496	0.301415	2	158375638	158386145	1	Snhg11	small nucleolar RNA host gene 11 [Source:MGI Symbol;Acc:MGI:2441845]	10.9837	20.5531	7.26546	7.0708	7.64112	8.74639	4.95379	6.71054	5.70545	3.81461	4.68284	6.3557	10.3768	5.37049
ENSMUSG00000040229	18.6561	4.22158	1.60138	7.81898	0.00517004	0.302656	X	13632089	13640858	1	Gpr34	G protein-coupled receptor 34 [Source:MGI Symbol;Acc:MGI:1346334]	0.646099	6.37856	2.64199	1.63172	1.27352	2.76202	0	0	0.438881	0.635768	0.780474	2.31116	2.55565	0.694381
ENSMUSG00000102864	-5.01761	-2.327	2.74461	7.81803	0.00517276	0.302656	1	161040620	161041414	1	Gm37634	predicted gene, 37634 [Source:MGI Symbol;Acc:MGI:5610862]	0.646099	4.25237	2.64199	3.80736	3.82056	3.22235	8.66914	10.7369	7.46097	3.17884	4.68284	7.51128	3.06512	7.03999
ENSMUSG00000091367	-3.02607	-1.59744	4.70274	7.79082	0.00525123	0.305664	10	18011268	18011505	1	Gm17711	predicted gene, 17711 [Source:MGI Symbol;Acc:MGI:4937345]	26.49	7.08729	22.4569	20.1246	14.6455	17.9531	19.8152	28.1843	42.1325	38.7819	20.2923	39.8675	18.1262	31.5123
ENSMUSG00000057342	1.8017	0.849361	7.06415	7.78636	0.0052642	0.305664	7	45709467	45718002	-1	Sphk2	sphingosine kinase 2 [Source:MGI Symbol;Acc:MGI:1861380]	138.265	186.396	122.852	139.24	148.365	140.863	122.606	124.145	111.037	83.2857	106.144	108.047	145.997	109.211
ENSMUSG00000081528	-18.5691	-4.21484	1.31575	7.77362	0.00530147	0.306662	4	123435617	123435934	1	Gm12924	predicted gene 12924 [Source:MGI Symbol;Acc:MGI:3651538]	0.646099	0	0.660497	0.543908	0	0	1.23845	1.34211	1.31664	3.17884	0.780474	1.15558	0.308417	1.50202
ENSMUSG00000098638	9.50216	3.24826	1.42477	7.7566	0.00535165	0.308397	4	155789581	155789706	1	Gm27743	predicted gene, 27743 [Source:MGI Symbol;Acc:MGI:5531125]	1.2922	3.54364	1.32099	2.17563	2.54704	3.22235	0.619224	0.671054	1.75552	0	0.780474	0.57779	2.35031	0.734011
ENSMUSG00000081087	-290.176	-8.18079	0.8143	7.74557	0.00538444	0.30912	2	152185291	152185682	-1	Rps15a-ps7	ribosomal protein S15A, pseudogene 7 [Source:MGI Symbol;Acc:MGI:3650538]	0	0	0	0	0	0	0.619224	0	3.07216	0.635768	3.12189	0	0	1.24151
ENSMUSG00000105058	1.93999	0.95605	7.99406	7.73376	0.00541978	0.309585		123471970	123472356	1	RP23-113O9.3	3	280.407	317.511	345.44	279.569	243.242	341.109	255.12	195.948	160.191	240.32	238.825	209.738	301.213	216.69
ENSMUSG00000054027	2.13529	1.09443	5.12025	7.72933	0.0054331	0.309585	10	86779005	86838389	1	Nt5dc3	5'-nucleotidase domain containing 3 [Source:MGI Symbol;Acc:MGI:3513266]	32.951	31.1841	44.2533	54.3908	54.1246	39.5889	19.8152	22.8158	34.2327	36.2388	32.7799	27.1562	42.7488	28.8398
ENSMUSG00000090459	-3.56559	-1.83414	2.62368	7.7083	0.00549675	0.310227	14	32292924	32294974	-1	Gm17210	predicted gene 17210 [Source:MGI Symbol;Acc:MGI:4938037]	3.23049	6.37856	3.96298	2.71954	1.27352	3.68269	6.81147	8.7237	5.70545	5.72192	4.68284	8.08907	3.5413	6.62241
ENSMUSG00000020807	-77.0746	-6.26818	0.748548	7.71329	0.00548156	0.310227	11	72153929	72207459	-1	4933427D14Rik	RIKEN cDNA 4933427D14 gene [Source:MGI Symbol;Acc:MGI:1921727]	0	0	0	0	0	0	1.23845	0	0.438881	0	0.780474	1.15558	0	0.602231
ENSMUSG00000094410	-208.901	-7.70667	1.4181	7.70549	0.00550531	0.310227	1	133619940	133661318	-1	Gm38394	predicted gene, 38394 [Source:MGI Symbol;Acc:MGI:5614057]	0	0	0	0	0	1.38101	0	1.34211	8.33873	0	3.90237	4.04453	0.230168	2.93796
ENSMUSG00000032469	-26.7627	-4.74215	0.894104	7.68691	0.00556229	0.312286	9	99575799	99584501	1	Dbr1	debranching enzyme homolog 1 (S. cerevisiae) [Source:MGI Symbol;Acc:MGI:1931520]	0	0	0	0.543908	0.63676	0.920673	0.619224	0.671054	1.75552	1.90731	0.780474	1.15558	0.350223	1.14819
ENSMUSG00000014791	4.05309	2.01902	3.02282	7.66853	0.00561921	0.313179	8	105305601	105310623	1	Elmo3	engulfment and cell motility 3 [Source:MGI Symbol;Acc:MGI:2679007]	7.10709	4.9611	5.28397	8.70253	7.00436	15.1911	4.33457	2.68422	2.63328	3.81461	6.24379	4.04453	8.04169	3.95917
ENSMUSG00000102476	1.87878	0.909793	7.26174	7.67485	0.00559959	0.313179	3	93306468	93465359	-1	Gm37245	predicted gene, 37245 [Source:MGI Symbol;Acc:MGI:5610473]	194.476	211.91	187.581	155.014	149.002	214.977	153.568	143.606	96.9926	150.677	120.193	146.759	185.493	135.299
ENSMUSG00000031993	12.4786	3.64138	1.5224	7.63755	0.00571655	0.316295	9	30427329	30466726	1	Snx19	sorting nexin 19 [Source:MGI Symbol;Acc:MGI:1921581]	3.87659	1.41746	2.64199	4.35126	0	2.30168	1.23845	0.671054	0.877761	0	0.780474	0.57779	2.4315	0.690921
ENSMUSG00000045822	126.017	6.97748	0.705097	7.63854	0.00571342	0.316295	2	164805098	164822130	1	Zswim3	zinc finger SWIM-type containing 3 [Source:MGI Symbol;Acc:MGI:1914788]	0.646099	2.12619	0	0	0.63676	1.38101	0	0	0	0	0	0	0.798342	0
ENSMUSG00000079051	33.5406	5.06784	0.930601	7.61727	0.00578118	0.318716	2	129038145	129048172	-1	Gm14025	predicted gene 14025 [Source:MGI Symbol;Acc:MGI:3649276]	1.2922	0	2.64199	1.08782	0.63676	3.22235	0	0	0.438881	0	0	0.57779	1.48019	0.169445
ENSMUSG00000038860	33.852	5.08117	0.996624	7.60047	0.00583531	0.320543	2	32986224	33131654	-1	Garnl3	GTPase activating RANGAP domain-like 3 [Source:MGI Symbol;Acc:MGI:2139309]	2.58439	1.41746	0	0.543908	0.63676	1.38101	0	0	0	0.635768	0.780474	0	1.09392	0.23604
ENSMUSG00000019838	-89.8263	-6.48907	1.05947	7.56709	0.00594437	0.32179	10	40033535	40142254	-1	Slc16a10	solute carrier family 16 (monocarboxylic acid transporters), member 10 [Source:MGI Symbol;Acc:MGI:1919722]	0	1.41746	0	0	0	0	0	0	4.82769	1.90731	3.12189	1.15558	0.236243	1.83541
ENSMUSG00000091345	84.2501	6.39661	0.811877	7.57239	0.00592691	0.32179	9	105856070	105960643	-1	Col6a5	collagen, type VI, alpha 5 [Source:MGI Symbol;Acc:MGI:3648134]	0	2.83492	0	2.17563	0.63676	1.84135	0	0	0.438881	0	0	0	1.24811	0.0731468
ENSMUSG00000001642	-5.77851	-2.5307	2.76855	7.56134	0.00596336	0.32179	6	34302434	34317478	-1	Akr1b3	aldo-keto reductase family 1, member B3 (aldose reductase) [Source:MGI Symbol;Acc:MGI:1353494]	2.58439	0.708729	0	7.61471	5.73084	3.68269	7.43069	4.02632	7.02209	3.81461	12.4876	2.88895	3.38689	6.27837
ENSMUSG00000085022	13.5377	3.75891	1.88385	7.56846	0.00593986	0.32179	4	82065431	82102808	1	Gm5860	predicted gene 5860 [Source:MGI Symbol;Acc:MGI:3646172]	3.23049	7.79602	1.32099	4.89517	0.63676	5.52404	1.23845	1.34211	0.438881	1.27154	0	1.73337	3.90058	1.00406
ENSMUSG00000083004	-35.4248	-5.14669	0.95782	7.58617	0.00588177	0.32179	2	32406055	32406656	1	Gm13413	predicted gene 13413 [Source:MGI Symbol;Acc:MGI:3650613]	1.2922	0.708729	0	0	0	0	2.4769	2.01316	0	0.635768	1.56095	1.73337	0.333488	1.40336
ENSMUSG00000062127	23.3507	4.54539	1.1703	7.54977	0.00600177	0.322722	3	105001915	105053146	-1	Cttnbp2nl	CTTNBP2 N-terminal like [Source:MGI Symbol;Acc:MGI:1933137]	1.2922	0.708729	2.64199	1.63172	3.82056	0.460336	0	0.671054	0	1.27154	0	0	1.75926	0.323765
ENSMUSG00000030222	94.0096	6.55474	0.507071	7.52934	0.00607023	0.325258	6	137054825	137170497	-1	Rerg	RAS-like, estrogen-regulated, growth-inhibitor [Source:MGI Symbol;Acc:MGI:2665139]	0.646099	0.708729	1.32099	0	0	1.38101	0	0	0	0	0	0	0.676138	0
ENSMUSG00000079045	-184.375	-7.5265	0.681732	7.52131	0.00609733	0.325568	1	190170296	190217276	1	Prox1os	prospero homeobox 1, opposite strand [Source:MGI Symbol;Acc:MGI:4937200]	0	0	0	0	0	0	1.23845	0	0.877761	3.17884	0.780474	0	0	1.01259
ENSMUSG00000023952	-3.32186	-1.73199	2.69371	7.51221	0.00612821	0.326073	17	46161032	46169370	1	Gtpbp2	GTP binding protein 2 [Source:MGI Symbol;Acc:MGI:1860138]	3.23049	4.25237	5.94447	4.35126	2.54704	3.68269	6.81147	8.05265	9.65537	10.1723	3.90237	5.20011	4.00139	7.29904
ENSMUSG00000019539	2.67781	1.42105	3.63823	7.50596	0.0061495	0.326073	7	45082913	45092221	-1	Rcn3	reticulocalbin 3, EF-hand calcium binding domain [Source:MGI Symbol;Acc:MGI:1277122]	8.39928	15.592	14.5309	9.79035	14.0087	14.7308	7.43069	4.02632	5.70545	12.0796	7.02426	12.1336	12.842	8.06665
ENSMUSG00000008429	-118.036	-6.88308	0.973379	7.47538	0.00625482	0.32937	9	25108130	25151781	-1	Herpud2	HERPUD family member 2 [Source:MGI Symbol;Acc:MGI:1915393]	0	0	0	0	0	0	1.23845	0	0.877761	0	0	2.31116	0	0.737895
ENSMUSG00000054006	1.73452	0.794535	7.00194	7.47672	0.00625018	0.32937	1	106541943	106575045	1	D630008O14Rik	RIKEN cDNA D630008O14 gene [Source:MGI Symbol;Acc:MGI:3698880]	132.45	148.124	122.192	147.943	133.083	158.356	134.991	116.763	92.1649	96.001	106.925	95.3354	140.358	107.03
ENSMUSG00000041809	85.7257	6.42166	0.937164	7.44389	0.00636523	0.334032	1	20951626	20990841	1	Efhc1	EF-hand domain (C-terminal) containing 1 [Source:MGI Symbol;Acc:MGI:1919127]	0.646099	2.83492	0	3.26345	0.63676	0	0	0	0.438881	0	0	0	1.2302	0.0731468
ENSMUSG00000047187	-8.10423	-3.01867	1.74481	7.43192	0.0064077	0.33511	4	8535644	8607778	1	Rab2a	RAB2A, member RAS oncogene family [Source:MGI Symbol;Acc:MGI:1928750]	0.646099	1.41746	1.98149	1.08782	1.27352	0.460336	4.33457	2.01316	5.70545	0.635768	3.12189	4.04453	1.14445	3.30923
ENSMUSG00000053310	2.94907	1.56026	3.0679	7.42362	0.00643731	0.335509	9	37544492	37552904	-1	Nrgn	neurogranin [Source:MGI Symbol;Acc:MGI:1927184]	9.69148	9.92221	9.90745	7.61471	11.4617	10.1274	6.19224	4.69738	2.63328	8.26499	5.46332	8.08907	9.78749	5.89005
ENSMUSG00000064032	-1.83045	-0.872199	9.4071	7.39798	0.00652973	0.335742	19	10198368	10202384	1	Gm10143	predicted gene 10143 [Source:MGI Symbol;Acc:MGI:3704492]	492.327	774.641	739.096	544.452	463.561	584.167	545.537	697.896	648.227	1201.6	1048.96	841.263	599.707	830.58
ENSMUSG00000096967	-10.6048	-3.40665	1.81243	7.39964	0.00652368	0.335742	15	68334715	68337430	-1	Gm26621	predicted gene, 26621 [Source:MGI Symbol;Acc:MGI:5477115]	1.2922	0	0.660497	2.17563	0	1.38101	6.19224	2.01316	3.07216	3.81461	2.34142	1.73337	0.918223	3.1945
ENSMUSG00000047022	175.86	7.45829	0.681909	7.41559	0.00646611	0.335742	12	57230427	57497199	1	Mipol1	mirror-image polydactyly gene 1 homolog (human) [Source:MGI Symbol;Acc:MGI:1920740]	3.23049	0	1.32099	0.543908	1.27352	0	0	0	0	0	0	0	1.06149	0
ENSMUSG00000080972	-12.3249	-3.62351	1.77183	7.39928	0.006525	0.335742	5	135698163	135699019	-1	Gm16061	predicted gene 16061 [Source:MGI Symbol;Acc:MGI:3801920]	0	0.708729	0	1.63172	3.82056	1.38101	5.57302	4.69738	1.31664	0	2.34142	4.04453	1.257	2.9955
ENSMUSG00000105478	-62.1865	-5.95853	0.876266	7.37517	0.00661305	0.338886		122995411	122999002	1	RP23-48L9.1	3	0.646099	0	0	0	0	0	0	0.671054	1.75552	2.54307	0	1.73337	0.107683	1.11717
ENSMUSG00000099389	-44.7766	-5.48467	0.935058	7.34022	0.00674287	0.344383	9	88597410	88597743	1	Gm29603	predicted gene 29603 [Source:MGI Symbol;Acc:MGI:5580309]	0	0	0	0	0	0.920673	0.619224	1.34211	0.877761	1.27154	3.12189	0	0.153445	1.20542
ENSMUSG00000040820	-22.8098	-4.51158	1.14855	7.32761	0.00679031	0.345268	16	94129195	94313563	-1	Hlcs	holocarboxylase synthetase (biotin- [propriony-Coenzyme A-carboxylase (ATP-hydrolysing)] ligase) [Source:MGI Symbol;Acc:MGI:894646]	0.646099	0	0	0.543908	0	0.460336	1.85767	0	2.63328	3.17884	0	1.73337	0.275057	1.56719
ENSMUSG00000033233	55.9041	5.80488	0.972521	7.32362	0.00680543	0.345268	3	100922202	100936920	1	Trim45	tripartite motif-containing 45 [Source:MGI Symbol;Acc:MGI:1918187]	0	0	2.64199	1.63172	4.45732	0.920673	0	0	0	0.635768	0.780474	0	1.60862	0.23604
ENSMUSG00000038042	2.9142	1.5431	3.24589	7.29678	0.00690784	0.34921	13	48577873	48625573	-1	Ptpdc1	protein tyrosine phosphatase domain containing 1 [Source:MGI Symbol;Acc:MGI:2145430]	11.6298	5.66983	7.26546	9.79035	12.7352	16.1118	6.81147	6.03949	7.02209	3.17884	6.24379	6.93349	10.5337	6.03819
ENSMUSG00000032381	-125.851	-6.97557	0.932913	7.29132	0.00692887	0.34921	9	66126611	66138955	1	Fam96a	family with sequence similarity 96, member A [Source:MGI Symbol;Acc:MGI:1915500]	0	0	0	0	0.63676	0	1.23845	0	2.63328	0.635768	0	4.62232	0.106127	1.52164
ENSMUSG00000042453	-58.621	-5.87334	0.974935	7.28125	0.00696781	0.350018	5	21884454	22344702	-1	Reln	reelin [Source:MGI Symbol;Acc:MGI:103022]	0	0	0	0.543908	0	0	1.23845	2.01316	0.438881	1.90731	0	0.57779	0.0906513	1.02926
ENSMUSG00000078190	-4.1187	-2.04219	2.28716	7.25977	0.00705163	0.353067	1	162217623	162225550	1	Dnm3os	dynamin 3, opposite strand [Source:MGI Symbol;Acc:MGI:3052332]	1.9383	2.83492	3.96298	3.80736	0.63676	1.84135	6.19224	4.69738	5.70545	6.99345	2.34142	4.62232	2.50361	5.09204
ENSMUSG00000080254	5.31153	2.40913	1.91377	7.04007	0.00797061	0.353272	X	75143688	75144470	1	Fam220-ps	family with sequence similarity 220, pseudogene [Source:MGI Symbol;Acc:MGI:3707456]	4.52269	2.12619	1.98149	3.80736	5.73084	3.68269	0.619224	0	1.75552	1.27154	3.12189	2.88895	3.64188	1.60952
ENSMUSG00000081220	-9.82213	-3.29604	1.56317	7.18215	0.00736325	0.353272	X	37035254	37037325	-1	Gm14542	predicted gene 14542 [Source:MGI Symbol;Acc:MGI:3705745]	0.646099	2.83492	0.660497	0	0.63676	0.460336	2.4769	0.671054	0.877761	2.54307	3.90237	6.3557	0.873101	2.80447
ENSMUSG00000064368	1.35494	0.438233	13.1271	7.23524	0.00714864	0.353272	MT	13552	14070	-1	mt-Nd6	mitochondrially encoded NADH dehydrogenase 6 [Source:MGI Symbol;Acc:MGI:102495]	10100.5	8311.26	9040.22	10198.8	8910.82	9642.67	8323.61	8615.66	7677.78	7713.14	7268.55	8683.04	9367.37	8046.96
ENSMUSG00000106632	3.48331	1.80046	2.70287	7.15029	0.00749519	0.353272		157720404	157726408	-1	RP24-411A22.2	3	5.16879	9.92221	12.5494	6.5269	5.09408	5.0637	4.33457	2.01316	3.07216	5.72192	3.12189	4.62232	7.38752	3.81434
ENSMUSG00000046008	-122.169	-6.93274	2.02792	7.16838	0.00741995	0.353272	19	58670365	58681786	1	Pnlip	pancreatic lipase [Source:MGI Symbol;Acc:MGI:97722]	0	2.12619	6.60497	0	0	0	0	0	38.1826	2.54307	3.90237	0	1.45519	7.43801
ENSMUSG00000100529	2.50341	1.3239	4.04785	7.17695	0.00738459	0.353272	19	11516211	11516953	-1	Gm19261	predicted gene, 19261 [Source:MGI Symbol;Acc:MGI:5011446]	14.2142	13.4659	15.1914	17.949	22.9234	29.0012	13.6229	10.7369	7.89985	18.4373	8.58521	10.4002	18.7908	11.6137
ENSMUSG00000054128	-131.109	-7.03463	0.681449	7.05764	0.00789281	0.353272	17	36185572	36190287	-1	H2-T3	histocompatibility 2, T region locus 3 [Source:MGI Symbol;Acc:MGI:95959]	0	0	0	0	0	0	0	2.01316	0.877761	0	1.56095	0.57779	0	0.838277
ENSMUSG00000016757	-4.1724	-2.06088	2.49953	7.06009	0.007882	0.353272	15	83575119	83595157	-1	Ttll12	tubulin tyrosine ligase-like family, member 12 [Source:MGI Symbol;Acc:MGI:3039573]	4.52269	2.83492	1.32099	2.17563	2.54704	4.60336	4.95379	9.39476	4.38881	4.45038	6.24379	8.66686	3.00077	6.34973
ENSMUSG00000096498	-76.1907	-6.25154	0.508483	7.15159	0.00748974	0.353272	12	113685482	113686045	-1	Ighv2-5	immunoglobulin heavy variable 2-5 [Source:MGI Symbol;Acc:MGI:4439517]	0	0	0	0	0	0	1.23845	0	0.438881	1.27154	0	0.57779	0	0.587776
ENSMUSG00000020734	-55.8575	-5.80368	0.854268	7.14359	0.00752323	0.353272	11	115249169	115267243	-1	Grin2c	glutamate receptor, ionotropic, NMDA2C (epsilon 3) [Source:MGI Symbol;Acc:MGI:95822]	0	0	0.660497	0	0	0	0	0	2.1944	1.90731	2.34142	0	0.110083	1.07385
ENSMUSG00000019842	1.80551	0.852404	5.33649	7.10871	0.00767102	0.353272	10	39612934	39655307	1	Traf3ip2	TRAF3 interacting protein 2 [Source:MGI Symbol;Acc:MGI:2143599]	45.873	39.6888	36.3273	44.6005	52.8511	46.9543	45.2034	31.5395	32.4772	22.8877	35.1213	31.7785	44.3825	33.1679
ENSMUSG00000063382	-3.46341	-1.79219	3.34491	7.04914	0.00793035	0.353272	9	44499136	44510388	1	Bcl9l	B cell CLL/lymphoma 9-like [Source:MGI Symbol;Acc:MGI:1933114]	6.46099	2.83492	6.60497	4.89517	5.73084	8.74639	14.2422	12.75	4.82769	10.8081	9.36568	15.0226	5.87888	11.1694
ENSMUSG00000031901	2.17617	1.12179	4.32543	7.19066	0.00732842	0.353272	8	105991337	106053840	1	Dus2	dihydrouridine synthase 2 [Source:MGI Symbol;Acc:MGI:1913619]	25.1978	22.6793	12.5494	24.4759	24.1969	27.1598	20.4344	13.4211	16.2386	13.3511	14.829	13.867	22.7099	15.3569
ENSMUSG00000081517	36.4187	5.18661	1.06393	7.06989	0.00783902	0.353272	8	38076714	38079639	1	Gm16204	predicted gene 16204 [Source:MGI Symbol;Acc:MGI:3801788]	0.646099	4.25237	1.98149	1.08782	0	1.38101	0.619224	0	1.31664	0	0	0	1.55813	0.322644
ENSMUSG00000097500	-50.7575	-5.66555	0.858432	7.16246	0.0074445	0.353272	8	120643950	120653687	1	Gm26537	predicted gene, 26537 [Source:MGI Symbol;Acc:MGI:5477031]	0	0	0	0	0.63676	0	1.23845	0	0	1.90731	1.56095	2.88895	0.106127	1.26594
ENSMUSG00000002778	29.5929	4.88718	1.08553	7.2422	0.00712097	0.353272	7	45872772	45883731	1	Kdelr1	KDEL (Lys-Asp-Glu-Leu) endoplasmic reticulum protein retention receptor 1 [Source:MGI Symbol;Acc:MGI:1915387]	2.58439	1.41746	2.64199	0.543908	1.91028	0	1.23845	0	0.877761	0	0	0	1.51634	0.352702
ENSMUSG00000030691	2.43743	1.28536	4.23864	7.04244	0.00796006	0.353272	7	101108775	101284405	1	Fchsd2	FCH and double SH3 domains 2 [Source:MGI Symbol;Acc:MGI:2448475]	20.6752	9.21348	11.2284	30.4589	28.6542	26.2392	18.5767	18.1185	17.9941	6.35768	4.68284	14.4448	21.0782	13.3624
ENSMUSG00000030814	5.58237	2.48088	2.26885	7.19279	0.00731969	0.353272	7	127663353	127708933	-1	Bcl7c	B cell CLL/lymphoma 7C [Source:MGI Symbol;Acc:MGI:1332237]	3.87659	2.12619	7.92596	6.5269	2.54704	7.36538	4.33457	1.34211	2.1944	0.635768	0.780474	3.46674	5.06134	2.12568
ENSMUSG00000035545	1.73762	0.797116	5.69103	7.06685	0.00785233	0.353272	7	4137039	4148173	1	Leng8	leukocyte receptor cluster (LRC) member 8 [Source:MGI Symbol;Acc:MGI:2142195]	60.0872	58.8245	46.2348	52.7591	65.5863	63.9868	54.4917	48.3159	39.0604	37.5103	41.3651	43.9121	57.9131	44.1093
ENSMUSG00000070699	-41.3304	-5.36913	0.727597	7.12283	0.00761084	0.353272	7	28741968	28753879	1	Sars2	seryl-aminoacyl-tRNA synthetase 2 [Source:MGI Symbol;Acc:MGI:1919234]	0	0.708729	0	0	0	0	0.619224	0.671054	0.877761	0	2.34142	1.15558	0.118121	0.944174
ENSMUSG00000023439	-46.0653	-5.52561	1.15435	7.23977	0.0071306	0.353272	6	124834240	124840275	-1	Gnb3	guanine nucleotide binding protein (G protein), beta 3 [Source:MGI Symbol;Acc:MGI:95785]	0	0	0	0	0	1.38101	1.23845	0	0.877761	1.27154	1.56095	4.62232	0.230168	1.59517
ENSMUSG00000030178	-117.329	-6.87442	0.611597	7.08345	0.0077799	0.353272	6	130290878	130306428	-1	Klra13-ps	killer cell lectin-like receptor subfamily A, member 13, pseudogene [Source:MGI Symbol;Acc:MGI:1321090]	0	0	0	0	0	0	0.619224	2.01316	0	0.635768	1.56095	0	0	0.80485
ENSMUSG00000034639	76.4175	6.25583	0.559515	7.05756	0.00789315	0.353272	6	108065045	108077122	1	Setmar	SET domain without mariner transposase fusion [Source:MGI Symbol;Acc:MGI:1921979]	0	1.41746	0.660497	1.08782	0	0.460336	0	0	0	0	0	0	0.604351	0
ENSMUSG00000042742	-5.24307	-2.39041	5.08333	7.09684	0.007722	0.353272	6	13625673	13677966	-1	B630005N14Rik	RIKEN cDNA B630005N14 gene [Source:MGI Symbol;Acc:MGI:2141466]	21.9674	9.92221	17.1729	23.388	27.3807	20.7151	29.7228	16.7764	84.7039	29.8811	76.4864	34.0896	20.0911	45.2767
ENSMUSG00000029521	2.42845	1.28003	4.84953	7.06847	0.0078452	0.353272	5	110839979	110874145	1	Chek2	checkpoint kinase 2 [Source:MGI Symbol;Acc:MGI:1355321]	49.7496	27.6404	38.3088	25.0198	44.5732	48.7957	22.2921	26.8422	20.1885	31.1526	16.3899	33.5118	39.0146	25.0629
ENSMUSG00000029575	118.649	6.89055	0.67922	7.20573	0.0072671	0.353272	5	114431034	114444060	-1	Mmab	methylmalonic aciduria (cobalamin deficiency) type B homolog (human) [Source:MGI Symbol;Acc:MGI:1924947]	0	0	1.32099	0	2.54704	1.38101	0	0	0	0	0	0	0.87484	0
ENSMUSG00000011463	-64.3056	-6.00687	1.27515	7.20292	0.0072785	0.353272	3	20248264	20275733	-1	Cpb1	carboxypeptidase B1 (tissue) [Source:MGI Symbol;Acc:MGI:1923953]	0	0.708729	1.98149	0	0	0	1.85767	0	12.2887	1.27154	1.56095	0	0.44837	2.8298
ENSMUSG00000027508	-4.40564	-2.13935	2.99769	7.03868	0.00797678	0.353272	3	9687479	9833679	-1	Pag1	phosphoprotein associated with glycosphingolipid microdomains 1 [Source:MGI Symbol;Acc:MGI:2443160]	7.10709	4.9611	3.30248	2.71954	3.82056	4.14303	7.43069	3.35527	17.9941	8.26499	8.58521	8.08907	4.3423	8.95322
ENSMUSG00000080727	1.72963	0.790466	7.68391	7.14819	0.00750395	0.353272	3	95871522	95889093	1	C920021L13Rik	RIKEN cDNA C920021L13 gene [Source:MGI Symbol;Acc:MGI:1923991]	233.888	263.647	227.211	225.178	231.144	237.534	224.778	162.395	161.069	167.843	182.631	180.271	236.434	179.831
ENSMUSG00000027465	1.69673	0.762757	5.497	7.19671	0.00730373	0.353272	2	152293828	152313996	1	Tbc1d20	TBC1 domain family, member 20 [Source:MGI Symbol;Acc:MGI:1914481]	41.9964	51.0285	38.3088	40.7931	55.3981	43.2716	40.2496	38.9211	36.866	24.795	28.0971	38.712	45.1328	34.6068
ENSMUSG00000027597	-78.7549	-6.2993	1.14887	7.03772	0.00798106	0.353272	2	155059310	155074497	-1	Ahcy	S-adenosylhomocysteine hydrolase [Source:MGI Symbol;Acc:MGI:87968]	0	0	0.660497	0	0	0	0	2.01316	3.51104	2.54307	0	0	0.110083	1.34455
ENSMUSG00000051747	2.17974	1.12416	4.72929	7.1373	0.00754967	0.353272	2	76703980	76982547	-1	Ttn	titin [Source:MGI Symbol;Acc:MGI:98864]	20.6752	38.9801	25.7594	20.1246	35.6586	34.5252	24.769	21.4737	19.7496	13.9869	17.9509	21.3782	29.2872	19.8847
ENSMUSG00000081801	-6.546	-2.71061	2.32602	7.24022	0.00712883	0.353272	2	83744484	83745736	-1	Dnmt3l-ps1	DNA methyltransferase 3-like, pseudogene 1 [Source:MGI Symbol;Acc:MGI:2674156]	0.646099	0.708729	1.32099	1.63172	3.1838	3.22235	3.09612	1.34211	3.07216	6.35768	7.02426	6.3557	1.78562	4.54134
ENSMUSG00000085495	-8.84269	-3.14449	1.83656	7.06544	0.00785851	0.353272	2	170499357	170511927	-1	Gm16796	predicted gene, 16796 [Source:MGI Symbol;Acc:MGI:4439720]	2.58439	0	0	2.17563	0	0.920673	4.33457	4.02632	2.63328	1.90731	1.56095	4.04453	0.946783	3.08449
ENSMUSG00000103865	175.325	7.45389	1.07258	7.10972	0.00766669	0.353272	2	16023108	16023425	-1	Gm37416	predicted gene, 37416 [Source:MGI Symbol;Acc:MGI:5610644]	1.2922	0	0	2.17563	3.82056	0	0	0	0	0	0	0	1.21473	0
ENSMUSG00000039372	-45.2744	-5.50063	0.797413	7.07395	0.00782128	0.353272	1	72427112	72536930	-1	2019-03-04	membrane-associated ring finger (C3HC4) 4 [Source:MGI Symbol;Acc:MGI:2683550]	0.646099	0	0	0	0	0	0	1.34211	0.438881	1.27154	2.34142	1.15558	0.107683	1.09159
ENSMUSG00000045515	88.016	6.45969	0.586089	7.15117	0.00749153	0.353272	1	42695768	42703176	1	Pou3f3	POU domain, class 3, transcription factor 3 [Source:MGI Symbol;Acc:MGI:102564]	0.646099	2.12619	0.660497	1.08782	0	0	0	0	0	0	0	0	0.753433	0
ENSMUSG00000085623	-1.85024	-0.887716	5.07632	7.08877	0.00775685	0.353272	1	4970857	4976820	1	Gm16041	predicted gene 16041 [Source:MGI Symbol;Acc:MGI:3801909]	20.0291	24.8055	33.0248	28.2832	36.9321	29.9219	29.1035	36.2369	35.5493	44.5038	54.6332	36.9786	28.8328	39.5009
ENSMUSG00000096950	-19.1524	-4.25945	1.27999	7.05936	0.00788521	0.353272	1	155063447	155083266	-1	Gm9530	predicted gene 9530 [Source:MGI Symbol;Acc:MGI:3779939]	0	0	0	2.71954	0.63676	1.38101	1.85767	2.01316	0.877761	1.27154	1.56095	1.73337	0.789552	1.55241
ENSMUSG00000103594	-124.931	-6.96499	1.15527	7.07074	0.00783531	0.353272	1	136247662	136250476	1	A430034D21Rik	RIKEN cDNA A430034D21 gene [Source:MGI Symbol;Acc:MGI:2444685]	0	0	0	0	0	0	0.619224	1.34211	0	0	0	2.88895	0	0.808381
ENSMUSG00000022707	34.2956	5.09995	0.895232	7.03148	0.0080089	0.353479	16	70313949	70569716	1	Gbe1	glucan (1,4-alpha-), branching enzyme 1 [Source:MGI Symbol;Acc:MGI:1921435]	0.646099	1.41746	1.32099	0.543908	1.91028	0.460336	0.619224	0	0.438881	0	0	0	1.04985	0.176351
ENSMUSG00000087597	-68.2962	-6.09373	0.952134	7.02058	0.00805779	0.353594	18	56769717	56801688	1	Gm15345	predicted gene 15345 [Source:MGI Symbol;Acc:MGI:3705179]	0	0	0.660497	0	0	0	0	0	2.63328	0.635768	0.780474	2.88895	0.110083	1.15641
ENSMUSG00000072573	-39.4232	-5.30097	1.12992	7.02079	0.00805685	0.353594	5	134676490	134680145	1	Gm10369	predicted gene 10369 [Source:MGI Symbol;Acc:MGI:3642774]	0	0	0	0.543908	1.27352	0	1.23845	0	2.63328	0	0.780474	2.88895	0.302905	1.25686
ENSMUSG00000079418	-185.232	-7.53319	0.830604	7.01423	0.00808643	0.353833	X	140956907	141164270	1	Atg4a	autophagy related 4A, cysteine peptidase [Source:MGI Symbol;Acc:MGI:2147903]	0	0	0	0	0	0	0	0	3.07216	1.90731	0.780474	0	0	0.95999
ENSMUSG00000041168	-5.96455	-2.57641	2.21016	7.00326	0.00813615	0.35398	17	56614301	56626903	-1	Lonp1	lon peptidase 1, mitochondrial [Source:MGI Symbol;Acc:MGI:1921392]	2.58439	2.12619	0.660497	2.17563	3.82056	1.38101	6.81147	2.01316	7.46097	2.54307	5.46332	6.3557	2.12471	5.10795
ENSMUSG00000039357	-2.6152	-1.38692	4.14663	7.00344	0.00813533	0.35398	14	20694968	20700197	1	Fut11	fucosyltransferase 11 [Source:MGI Symbol;Acc:MGI:1920318]	12.2759	4.25237	8.58645	14.6855	17.1925	17.4928	22.2921	22.8158	17.1163	21.6161	17.9509	13.867	12.4143	19.2764
ENSMUSG00000051579	-37.6327	-5.23391	0.874288	6.98023	0.00824151	0.354492	X	136168984	136172342	-1	Tceal8	transcription elongation factor A (SII)-like 8 [Source:MGI Symbol;Acc:MGI:1913934]	0	0	0	0.543908	0	0.460336	0	0	1.75552	1.27154	2.34142	1.15558	0.167374	1.08734
ENSMUSG00000054509	-13.468	-3.75146	1.15319	6.96533	0.00831039	0.354492	14	56575619	56659794	1	Parp4	poly (ADP-ribose) polymerase family, member 4 [Source:MGI Symbol;Acc:MGI:2685589]	0.646099	0	0	1.08782	0	0.460336	1.23845	0.671054	0.877761	2.54307	3.12189	1.73337	0.365709	1.6976
ENSMUSG00000021133	-6.5997	-2.7224	2.01206	6.9791	0.0082467	0.354492	12	80790532	80880832	1	Susd6	sushi domain containing 6 [Source:MGI Symbol;Acc:MGI:2444661]	0	0.708729	2.64199	1.63172	3.1838	0.460336	3.09612	3.35527	4.38881	4.45038	5.46332	1.15558	1.43776	3.65158
ENSMUSG00000063605	20.5134	4.35849	1.21978	6.98422	0.00822313	0.354492	8	94902869	94918098	-1	Ccdc102a	coiled-coil domain containing 102A [Source:MGI Symbol;Acc:MGI:2686927]	0	2.83492	1.98149	1.63172	0.63676	2.30168	0	0	0.438881	0	0.780474	0.57779	1.56443	0.299524
ENSMUSG00000074449	15.4243	3.94714	1.7682	6.97703	0.00825624	0.354492	8	20337664	20363210	-1	Gm15319	predicted gene 15319 [Source:MGI Symbol;Acc:MGI:3796981]	3.23049	0	5.28397	3.80736	3.82056	0.920673	2.4769	2.68422	0.438881	0.635768	0	0	2.84384	1.03929
ENSMUSG00000050822	-85.8529	-6.4238	0.536002	6.96625	0.00830614	0.354492	5	142692512	142722490	1	Slc29a4	solute carrier family 29 (nucleoside transporters), member 4 [Source:MGI Symbol;Acc:MGI:2385330]	0	0	0	0	0	0	1.23845	0.671054	0	0.635768	1.56095	0	0	0.68437
ENSMUSG00000038936	92.673	6.53408	0.67934	6.97301	0.00827483	0.354492	1	179668210	179687189	1	Sccpdh	saccharopine dehydrogenase (putative) [Source:MGI Symbol;Acc:MGI:1924486]	1.2922	0.708729	0.660497	0	0	1.38101	0	0	0	0	0	0	0.673739	0
ENSMUSG00000092814	30.243	4.91853	2.77266	6.928	0.00848564	0.360959	2	18129452	18129577	-1	Gm23638	predicted gene, 23638 [Source:MGI Symbol;Acc:MGI:5453415]	15.5064	13.4659	11.8889	0	2.54704	1.38101	0	0.671054	0	0	6.24379	0.57779	7.46487	1.24877
ENSMUSG00000103081	-40.3903	-5.33594	1.1559	6.90974	0.00857273	0.363651	18	37761801	37841870	1	Pcdhgb8	protocadherin gamma subfamily B, 8 [Source:MGI Symbol;Acc:MGI:1935200]	0	0	0	1.08782	1.91028	0	2.4769	2.01316	0	2.54307	0	3.46674	0.499683	1.74998
ENSMUSG00000103505	-6.36289	-2.66968	2.01401	6.88677	0.00868361	0.367334	1	84807158	84809190	-1	Gm38374	predicted gene, 38374 [Source:MGI Symbol;Acc:MGI:5611602]	3.87659	0.708729	2.64199	1.63172	1.91028	1.38101	9.28836	3.35527	3.07216	4.45038	3.12189	7.51128	2.02505	5.13322
ENSMUSG00000071652	-5.8864	-2.55739	1.9847	6.86794	0.00877557	0.368875	19	8888926	8897890	1	Ints5	integrator complex subunit 5 [Source:MGI Symbol;Acc:MGI:1923578]	3.87659	0.708729	2.64199	1.08782	1.91028	0.920673	4.95379	4.02632	5.26657	2.54307	7.02426	2.88895	1.85768	4.4505
ENSMUSG00000023088	2.0761	1.05388	4.56002	6.86449	0.00879252	0.368875	16	14361558	14475737	1	Abcc1	ATP-binding cassette, sub-family C (CFTR/MRP), member 1 [Source:MGI Symbol;Acc:MGI:102676]	24.5517	34.019	31.7038	19.5807	26.1072	21.6358	17.9575	21.4737	16.6775	19.0731	14.829	17.9115	26.2664	17.987
ENSMUSG00000006589	-34.004	-5.08763	0.8392	6.87363	0.00874767	0.368875	8	122574637	122576907	-1	Aprt	adenine phosphoribosyl transferase [Source:MGI Symbol;Acc:MGI:88061]	0	0	0.660497	0	0	0	0.619224	1.34211	0.438881	1.90731	0.780474	0	0.110083	0.847999
ENSMUSG00000020048	-2.17202	-1.11904	6.64562	6.85942	0.00881752	0.368911	10	86690209	86705509	-1	Hsp90b1	heat shock protein 90, beta (Grp94), member 1 [Source:MGI Symbol;Acc:MGI:98817]	78.1779	92.8435	103.698	67.4446	68.1333	71.8125	112.699	126.158	145.708	117.617	95.2178	108.625	80.3516	117.671
ENSMUSG00000015668	-2.89135	-1.53174	4.13862	6.81256	0.00905191	0.369139	X	100622883	100626568	-1	Pdzd11	PDZ domain containing 11 [Source:MGI Symbol;Acc:MGI:1919871]	6.46099	11.3397	12.5494	21.7563	5.73084	12.4291	12.3845	14.7632	14.9219	29.2453	31.9994	23.1116	11.7111	21.071
ENSMUSG00000031333	-34.994	-5.12904	1.22608	6.80015	0.00911502	0.369139	X	104280657	104413856	-1	Abcb7	ATP-binding cassette, sub-family B (MDR/TAP), member 7 [Source:MGI Symbol;Acc:MGI:109533]	1.9383	0	0	0	0	0	0.619224	1.34211	5.26657	0	2.34142	0	0.323049	1.59489
ENSMUSG00000036502	-1.8573	-0.893209	5.50293	6.75452	0.00935107	0.369139	X	38196573	38252439	-1	Tmem255a	transmembrane protein 255A [Source:MGI Symbol;Acc:MGI:3045722]	42.6425	35.4364	41.6113	41.337	32.4748	27.1598	41.488	48.3159	57.0545	54.6761	35.9018	60.0902	36.777	49.5877
ENSMUSG00000048970	-92.1949	-6.52662	0.699157	6.8334	0.00894686	0.369139	X	38630785	38635087	-1	C1galt1c1	C1GALT1-specific chaperone 1 [Source:MGI Symbol;Acc:MGI:1913493]	0	0	0	0	0	0	0	0.671054	2.1944	1.27154	0	0	0	0.689499
ENSMUSG00000051220	1.82366	0.866836	5.29956	6.79574	0.00913757	0.369139	X	102141716	102157091	-1	Ercc6l	excision repair cross-complementing rodent repair deficiency complementation group 6 like [Source:MGI Symbol;Acc:MGI:2654144]	43.2886	26.223	62.0867	41.337	45.21	51.5577	35.2958	33.5527	32.0383	31.7884	38.2432	30.0451	44.9505	33.4939
ENSMUSG00000024037	25.3974	4.66661	1.0514	6.82225	0.0090029	0.369139	17	31494323	31519974	-1	Wdr4	WD repeat domain 4 [Source:MGI Symbol;Acc:MGI:1889002]	1.2922	0.708729	0.660497	2.17563	0	1.84135	0	0	0	0	0.780474	1.15558	1.11307	0.322676
ENSMUSG00000071192	-2.25527	-1.1733	4.0733	6.77403	0.00924936	0.369139	17	25877630	25880305	-1	Wfikkn1	WAP, FS, Ig, KU, and NTR-containing protein 1 [Source:MGI Symbol;Acc:MGI:2670967]	14.8603	14.1746	14.5309	9.79035	10.1882	8.28606	21.6729	18.1185	16.2386	10.8081	14.0485	24.2672	11.9717	17.5256
ENSMUSG00000039568	3.48419	1.80082	2.41457	6.7766	0.00923605	0.369139	16	4874778	4880315	-1	Ubald1	UBA-like domain containing 1 [Source:MGI Symbol;Acc:MGI:1916255]	9.04538	4.9611	5.94447	5.43908	3.82056	4.60336	1.23845	1.34211	3.51104	2.54307	6.24379	3.46674	5.63566	3.05753
ENSMUSG00000039763	-4.9582	-2.30982	2.20816	6.83501	0.00893882	0.369139	16	91614257	91619026	-1	Dnajc28	DnaJ (Hsp40) homolog, subfamily C, member 28 [Source:MGI Symbol;Acc:MGI:2181053]	2.58439	2.12619	2.64199	3.26345	2.54704	1.38101	8.04992	3.35527	3.51104	6.35768	4.68284	6.93349	2.42401	5.48171
ENSMUSG00000001288	-2.62445	-1.39202	3.88282	6.7553	0.00934698	0.369139	15	102234938	102257517	-1	Rarg	retinoic acid receptor, gamma [Source:MGI Symbol;Acc:MGI:97858]	9.04538	8.50475	10.5679	9.79035	12.0984	16.5721	22.9113	20.8027	10.0943	20.3446	14.829	19.0671	11.0965	18.0081
ENSMUSG00000076613	-10.9257	-3.44965	4.07566	6.83182	0.00895479	0.369139	12	113302965	113307933	-1	Ighg2b	immunoglobulin heavy constant gamma 2B [Source:MGI Symbol;Acc:MGI:96445]	12.2759	10.6309	7.92596	1.63172	3.82056	5.52404	26.6266	40.9343	25.894	10.8081	17.1704	12.7114	6.96818	22.3575
ENSMUSG00000075528	20.4597	4.35471	1.1694	6.76093	0.00931752	0.369139	11	101406839	101417615	-1	Aarsd1	alanyl-tRNA synthetase domain containing 1 [Source:MGI Symbol;Acc:MGI:1916934]	1.9383	2.12619	1.32099	2.71954	0	1.38101	0.619224	0	0	0.635768	0	0.57779	1.581	0.305464
ENSMUSG00000076549	-37.2418	-5.21885	0.609082	6.76486	0.00929704	0.369139	6	69304834	69305405	-1	Igkv4-68	immunoglobulin kappa variable 4-68 [Source:MGI Symbol;Acc:MGI:2686265]	0	0	0	0	0	0.460336	0.619224	0	0.877761	1.27154	1.56095	0.57779	0.0767227	0.817877
ENSMUSG00000028671	-6.91663	-2.79007	1.81431	6.77961	0.00922049	0.369139	4	135963727	135968178	1	Gale	galactose-4-epimerase, UDP [Source:MGI Symbol;Acc:MGI:1921496]	0	2.12619	1.98149	1.63172	1.27352	0	3.71535	2.01316	3.94993	3.17884	1.56095	3.46674	1.16882	2.98083
ENSMUSG00000099937	-9.4358	-3.23814	1.97298	6.75248	0.00936172	0.369139	4	132270056	132270213	1	Gm28872	predicted gene 28872 [Source:MGI Symbol;Acc:MGI:5579578]	3.23049	1.41746	1.98149	0.543908	0.63676	0.460336	6.81147	6.03949	6.58321	5.08615	0.780474	0	1.37841	4.2168
ENSMUSG00000093931	-45.8303	-5.51823	3.39176	6.7492	0.00937896	0.369139	3	113312455	113324052	-1	Amy2a3	amylase 2a3 [Source:MGI Symbol;Acc:MGI:3714985]	1.2922	2.83492	19.8149	1.08782	0.63676	0	0.619224	0.671054	131.664	5.08615	10.1462	0.57779	4.27776	24.7941
ENSMUSG00000096569	-45.8303	-5.51823	3.39176	6.74945	0.00937768	0.369139	3	113345055	113356658	-1	Amy2a2	amylase 2a2 [Source:MGI Symbol;Acc:MGI:3711220]	1.2922	2.83492	19.8149	1.08782	0.63676	0	0.619224	0.671054	131.664	5.08615	10.1462	0.57779	4.27776	24.7941
ENSMUSG00000096770	-45.8303	-5.51823	3.39176	6.74939	0.009378	0.369139	3	113279843	113291449	-1	Amy2a4	amylase 2a4 [Source:MGI Symbol;Acc:MGI:3711258]	1.2922	2.83492	19.8149	1.08782	0.63676	0	0.619224	0.671054	131.664	5.08615	10.1462	0.57779	4.27776	24.7941
ENSMUSG00000026672	-61.5959	-5.94476	1.01598	6.82737	0.00897715	0.369139	2	5020642	5064051	-1	Optn	optineurin [Source:MGI Symbol;Acc:MGI:1918898]	0	0	0	0	0.63676	0	0.619224	0	1.31664	1.27154	2.34142	1.15558	0.106127	1.1174
ENSMUSG00000083569	-21.9216	-4.45428	1.13967	6.79264	0.00915345	0.369139	2	73131745	73132543	1	Gm13666	predicted gene 13666 [Source:MGI Symbol;Acc:MGI:3651577]	1.9383	0.708729	0	0	0	0	1.85767	0.671054	0.438881	0.635768	2.34142	1.73337	0.441171	1.27969
ENSMUSG00000006576	5.0457	2.33505	2.79582	6.79332	0.00914994	0.369139	1	75546266	75562172	1	Slc4a3	solute carrier family 4 (anion exchanger), member 3 [Source:MGI Symbol;Acc:MGI:109350]	5.16879	6.37856	5.28397	7.61471	12.0984	6.90505	5.57302	8.05265	5.26657	0.635768	0.780474	2.88895	7.24159	3.86624
ENSMUSG00000026103	-1.93215	-0.950209	6.07352	6.76259	0.00930885	0.369139	1	52163448	52233232	-1	Gls	glutaminase [Source:MGI Symbol;Acc:MGI:95752]	39.412	44.6499	41.6113	62.5494	56.0349	63.9868	65.6378	81.1975	74.6097	83.9214	59.316	57.2013	51.3741	70.3139
ENSMUSG00000026248	23.8673	4.57696	1.17115	6.7948	0.00914235	0.369139	1	79776018	79781445	1	Mrpl44	mitochondrial ribosomal protein L44 [Source:MGI Symbol;Acc:MGI:1916413]	0.646099	4.9611	0.660497	1.08782	0.63676	2.30168	0	0.671054	0.438881	0	0	0.57779	1.71566	0.281288
ENSMUSG00000036430	-26.1242	-4.70731	1.32378	6.72601	0.00950169	0.370648	17	46890621	46892463	1	Tbcc	tubulin-specific chaperone C [Source:MGI Symbol;Acc:MGI:1919976]	0	0	0	2.71954	1.27352	0.460336	0	2.68422	1.75552	2.54307	0.780474	2.31116	0.742233	1.67907
ENSMUSG00000053436	-4.47548	-2.16204	2.13297	6.70388	0.00962031	0.370648	17	28691342	28748404	1	Mapk14	mitogen-activated protein kinase 14 [Source:MGI Symbol;Acc:MGI:1346865]	3.23049	1.41746	1.98149	2.71954	0.63676	0.920673	3.71535	2.68422	5.26657	2.54307	4.68284	4.04453	1.81774	3.82276
ENSMUSG00000061062	-643.852	-9.33059	1.03313	6.69241	0.00968245	0.370648	17	78491565	78493541	1	Gm10093	predicted pseudogene 10093 [Source:MGI Symbol;Acc:MGI:3704479]	0	0	0	0	0	0	0	6.03949	0	0	5.46332	0	0	1.91713
ENSMUSG00000081052	4.34772	2.12026	2.60163	6.69747	0.00965498	0.370648	16	11190254	11191265	-1	Gm6305	predicted gene 6305 [Source:MGI Symbol;Acc:MGI:3644967]	6.46099	8.50475	7.92596	2.71954	8.27788	3.22235	1.23845	4.02632	1.31664	4.45038	4.68284	2.31116	6.18524	3.0043
ENSMUSG00000067995	33.1613	5.05143	1.10087	6.68816	0.00970555	0.370648	14	75896937	76010865	-1	Gtf2f2	general transcription factor IIF, polypeptide 2 [Source:MGI Symbol;Acc:MGI:1915955]	1.2922	0.708729	0.660497	1.08782	1.91028	1.84135	1.23845	0	0.438881	0	0	0	1.25014	0.279555
ENSMUSG00000035671	7.84709	2.97216	1.48046	6.69066	0.00969191	0.370648	8	84210942	84237042	-1	Zswim4	zinc finger SWIM-type containing 4 [Source:MGI Symbol;Acc:MGI:2443726]	3.23049	2.83492	1.32099	1.63172	5.73084	3.22235	1.85767	0.671054	0.877761	0	1.56095	1.15558	2.99522	1.0205
ENSMUSG00000086694	-19.2982	-4.27039	1.17239	6.69663	0.00965954	0.370648	8	125224400	125227323	-1	Gm16237	predicted gene 16237 [Source:MGI Symbol;Acc:MGI:3802105]	0	0	1.32099	0.543908	0	0	1.23845	0.671054	1.31664	0.635768	1.56095	4.04453	0.310817	1.5779
ENSMUSG00000096401	-53.6641	-5.74588	1.0109	6.72097	0.00952856	0.370648	8	20136502	20151665	1	Gm21811	predicted gene, 21811 [Source:MGI Symbol;Acc:MGI:5433975]	0	0	0	0	0.63676	0.460336	0	4.02632	1.31664	0	2.34142	0.57779	0.182849	1.37703
ENSMUSG00000078087	548.759	9.10003	1.10346	6.68761	0.00970855	0.370648	7	56014016	56014414	1	Rps12l1	ribosomal protein S12-like 1 [Source:MGI Symbol;Acc:MGI:3783241]	7.10709	0	0	3.80736	0	0	0	0	0	0	0	0	1.81907	0
ENSMUSG00000046985	-5.53466	-2.4685	1.82439	6.71386	0.00956664	0.370648	5	44175154	44226626	-1	Tapt1	transmembrane anterior posterior transformation 1 [Source:MGI Symbol;Acc:MGI:2683537]	2.58439	2.83492	1.32099	0	0.63676	1.38101	2.4769	0.671054	3.07216	5.08615	3.90237	4.04453	1.45968	3.20886
ENSMUSG00000097583	2.42981	1.28085	4.19419	6.72552	0.00950428	0.370648	3	40885897	40894193	-1	6430590A07Rik	RIKEN cDNA 6430590A07 gene [Source:MGI Symbol;Acc:MGI:3648839]	12.922	17.0095	20.4754	21.2124	21.6498	22.0961	14.8614	22.1448	9.21649	12.7154	11.7071	5.7779	19.2275	12.7372
ENSMUSG00000026725	2.56106	1.35674	3.2794	6.70076	0.00963716	0.370648	1	160085029	160153580	-1	Tnn	tenascin N [Source:MGI Symbol;Acc:MGI:2665790]	7.75318	8.50475	13.8704	8.15862	12.0984	11.5084	6.19224	6.71054	6.14433	9.53653	3.12189	6.3557	10.3156	6.34354
ENSMUSG00000023830	-6.86313	-2.77887	1.94246	6.64458	0.00994581	0.371944	17	12682406	12769664	-1	Igf2r	insulin-like growth factor 2 receptor [Source:MGI Symbol;Acc:MGI:96435]	1.2922	0.708729	0.660497	0	2.54704	2.30168	1.85767	3.35527	3.07216	1.90731	3.12189	6.3557	1.25169	3.27833
ENSMUSG00000021061	2.96957	1.57025	3.68939	6.6494	0.00991891	0.371944	12	76580488	76710547	-1	Sptb	spectrin beta, erythrocytic [Source:MGI Symbol;Acc:MGI:98387]	11.6298	19.1357	9.24695	16.8612	20.3763	11.5084	4.33457	4.02632	6.58321	9.53653	23.4142	9.82244	14.793	9.61955
ENSMUSG00000004040	-4.74444	-2.24624	2.78827	6.65187	0.00990519	0.371944	11	100885098	100939540	-1	Stat3	signal transducer and activator of transcription 3 [Source:MGI Symbol;Acc:MGI:103038]	3.23049	3.54364	2.64199	4.35126	2.54704	2.30168	6.81147	6.03949	7.02209	3.17884	13.2681	5.20011	3.10269	6.92001
ENSMUSG00000020321	-15.3915	-3.94406	1.6736	6.67355	0.00978541	0.371944	11	21556787	21572367	-1	Mdh1	malate dehydrogenase 1, NAD (soluble) [Source:MGI Symbol;Acc:MGI:97051]	3.23049	3.54364	1.98149	0	0	0	3.09612	2.01316	3.51104	1.27154	2.34142	0	1.45927	2.03888
ENSMUSG00000069769	-3.49408	-1.80491	2.66381	6.64232	0.00995841	0.371944	11	88339382	88718513	-1	Msi2	musashi RNA-binding protein 2 [Source:MGI Symbol;Acc:MGI:1923876]	1.9383	2.83492	3.30248	7.61471	5.09408	4.60336	7.43069	6.71054	10.5331	9.53653	6.24379	4.04453	4.23131	7.41654
ENSMUSG00000029673	48.543	5.60119	0.795824	6.64785	0.00992754	0.371944	5	131437333	132543344	-1	Auts2	autism susceptibility candidate 2 [Source:MGI Symbol;Acc:MGI:1919847]	2.58439	2.12619	0	0.543908	0.63676	0.460336	0	0.671054	0	0	0	0	1.0586	0.111842
ENSMUSG00000095779	6.98339	2.80393	3.05494	6.64173	0.0099617	0.371944	4	42466752	42589938	1	Gm2163	predicted gene 2163 [Source:MGI Symbol;Acc:MGI:3780332]	16.1525	4.9611	7.26546	6.5269	9.5514	15.6514	3.71535	3.35527	5.70545	1.27154	0	8.08907	10.0181	3.68944
ENSMUSG00000087610	-4.19952	-2.07022	2.48425	6.65756	0.00987362	0.371944	3	96576984	96580663	1	Gm16253	predicted gene 16253 [Source:MGI Symbol;Acc:MGI:3826531]	1.2922	2.12619	3.30248	0.543908	3.1838	5.0637	6.81147	4.69738	3.07216	5.08615	7.80474	5.7779	2.58538	5.54163
ENSMUSG00000038370	40.4005	5.3363	0.893435	6.64469	0.00994516	0.371944	1	171173262	171196268	-1	Pcp4l1	Purkinje cell protein 4-like 1 [Source:MGI Symbol;Acc:MGI:1913675]	1.2922	1.41746	0	1.08782	0	2.76202	0.619224	0	0.438881	0	0	0	1.09325	0.176351
ENSMUSG00000034940	-2.37483	-1.24783	3.94967	6.63381	0.0100061	0.372348	11	83964428	84044578	1	Synrg	synergin, gamma [Source:MGI Symbol;Acc:MGI:1354742]	5.16879	5.66983	9.24695	16.8612	15.2822	16.5721	16.7191	16.7764	16.2386	15.2584	17.1704	15.0226	11.4668	16.1976
ENSMUSG00000026634	6.8492	2.77594	1.75959	6.63111	0.0100213	0.372348	1	190925112	190946962	1	Angel2	angel homolog 2 (Drosophila) [Source:MGI Symbol;Acc:MGI:1196310]	1.9383	3.54364	1.98149	5.43908	5.09408	2.30168	1.85767	4.02632	3.07216	0	1.56095	0	3.38305	1.75285
ENSMUSG00000067194	-8.52994	-3.09254	1.93425	6.57656	0.010333	0.373478	X	159372178	159389928	1	Eif1ax	eukaryotic translation initiation factor 1A, X-linked [Source:MGI Symbol;Acc:MGI:1913485]	0.646099	0.708729	1.32099	0	1.27352	0.920673	0.619224	2.01316	3.51104	5.08615	3.12189	0.57779	0.811669	2.48821
ENSMUSG00000105128	-1.67495	-0.744117	8.07139	6.60591	0.0101641	0.373478		19231333	19234802	1	RP23-272P19.7	16	233.242	205.531	167.766	247.478	237.512	219.58	300.943	318.08	272.545	250.493	268.483	284.273	218.518	282.469
ENSMUSG00000024843	1.74387	0.802291	4.87486	6.57943	0.0103164	0.373478	19	3851773	3894369	1	Chka	choline kinase alpha [Source:MGI Symbol;Acc:MGI:107760]	36.1815	31.1841	27.7409	31.0028	26.7439	37.2873	22.9113	24.829	25.0162	22.8877	21.8533	26.5784	31.6901	24.0126
ENSMUSG00000004730	-52.4405	-5.71261	0.790351	6.55809	0.0104409	0.373478	17	57358686	57483529	1	Adgre1	adhesion G protein-coupled receptor E1 [Source:MGI Symbol;Acc:MGI:106912]	0	0	0	0	0.63676	0	0	2.01316	2.1944	0.635768	0	1.15558	0.106127	0.999819
ENSMUSG00000007030	2.36438	1.24146	4.84231	6.56863	0.0103792	0.373478	17	35016579	35026741	1	Vwa7	von Willebrand factor A domain containing 7 [Source:MGI Symbol;Acc:MGI:1306798]	37.4737	34.7277	27.0804	38.0736	19.7396	44.6526	28.4843	26.1711	14.9219	16.53	23.4142	23.1116	33.6246	22.1055
ENSMUSG00000083183	-5.64499	-2.49697	1.63424	6.58831	0.0102651	0.373478	16	38748729	38750309	-1	Gm15575	predicted gene 15575 [Source:MGI Symbol;Acc:MGI:3783023]	3.23049	0	2.64199	1.08782	1.27352	0.460336	1.85767	2.68422	2.63328	5.08615	3.12189	5.20011	1.44903	3.43055
ENSMUSG00000071713	6.0715	2.60205	2.28923	6.56646	0.0103918	0.373478	15	78325990	78351000	1	Csf2rb	colony stimulating factor 2 receptor, beta, low-affinity (granulocyte-macrophage) [Source:MGI Symbol;Acc:MGI:1339759]	4.52269	1.41746	3.96298	8.70253	5.73084	5.0637	3.71535	0	3.51104	0.635768	3.12189	0.57779	4.90003	1.92697
ENSMUSG00000022113	-3.03194	-1.60024	3.72676	6.57844	0.0103222	0.373478	14	106106198	106135859	1	Trim52	tripartite motif-containing 52 [Source:MGI Symbol;Acc:MGI:3045276]	5.81489	5.66983	7.92596	11.966	4.45732	11.0481	14.2422	10.0658	11.8498	9.53653	14.0485	21.956	7.81367	13.6165
ENSMUSG00000040283	24.7748	4.6308	1.43069	6.55987	0.0104304	0.373478	11	49165585	49187159	-1	Btnl9	butyrophilin-like 9 [Source:MGI Symbol;Acc:MGI:2442439]	0	2.12619	3.30248	2.17563	0.63676	2.30168	1.85767	2.01316	1.31664	0	0	0	1.75712	0.864579
ENSMUSG00000084941	36.1623	5.17642	0.7507	6.5844	0.0102876	0.373478	11	3308996	3320722	1	Gm11944	predicted gene 11944 [Source:MGI Symbol;Acc:MGI:3702312]	0.646099	2.12619	0.660497	0	1.27352	0.460336	0.619224	0	0	0	0	0	0.861106	0.103204
ENSMUSG00000082922	5.57272	2.47838	1.62071	6.61121	0.0101339	0.373478	7	126687459	126690034	-1	Gm6939	predicted gene 6939 [Source:MGI Symbol;Acc:MGI:3782976]	3.23049	4.9611	3.30248	2.71954	2.54704	2.30168	0	0	2.1944	1.27154	2.34142	1.73337	3.17706	1.25679
ENSMUSG00000088354	-22.1362	-4.46834	1.1416	6.57978	0.0103144	0.373478	7	24336340	24336465	-1	Gm27592	predicted gene, 27592 [Source:MGI Symbol;Acc:MGI:5530974]	0	0	1.32099	0	1.27352	0	1.85767	3.35527	0.877761	1.90731	0.780474	4.62232	0.432419	2.23347
ENSMUSG00000038582	1.85744	0.893312	5.26243	6.59269	0.0102398	0.373478	5	122284365	122324281	1	Pptc7	PTC7 protein phosphatase homolog (S. cerevisiae) [Source:MGI Symbol;Acc:MGI:2444593]	35.5354	48.1936	47.5557	37.5297	36.9321	48.3353	37.7727	26.1711	27.2106	26.0665	39.8042	30.6229	42.347	31.2747
ENSMUSG00000057406	-2.50046	-1.32219	4.08555	6.59465	0.0102286	0.373478	5	33820725	33897975	1	Whsc1	Wolf-Hirschhorn syndrome candidate 1 (human) [Source:MGI Symbol;Acc:MGI:1276574]	9.69148	12.0484	13.8704	15.7733	15.919	6.90505	21.0536	13.4211	21.5051	17.8015	20.2923	21.956	12.3679	19.3383
ENSMUSG00000056071	6.48208	2.69646	2.02051	6.59223	0.0102425	0.373478	3	90692632	90695721	-1	S100a9	S100 calcium binding protein A9 (calgranulin B) [Source:MGI Symbol;Acc:MGI:1338947]	1.9383	7.08729	7.92596	3.80736	4.45732	2.76202	1.23845	0	0	6.35768	5.46332	9.24465	4.66304	3.71735
ENSMUSG00000085400	-89.9465	-6.491	0.659296	6.55772	0.010443	0.373478	1	62456725	62499261	-1	Pard3bos3	par-3 family cell polarity regulator beta, opposite strand 3 [Source:MGI Symbol;Acc:MGI:3651159]	0	0	0	0	0	0	1.85767	1.34211	0	0	0	1.15558	0	0.725894
ENSMUSG00000021549	-3.22371	-1.68872	3.10407	6.55064	0.0104847	0.373879	13	85214780	85289029	-1	Rasa1	RAS p21 protein activator 1 [Source:MGI Symbol;Acc:MGI:97860]	9.04538	2.83492	5.94447	6.5269	3.1838	3.68269	11.7653	10.0658	9.65537	5.08615	7.02426	12.7114	5.20303	9.38471
ENSMUSG00000066306	-1.66434	-0.734953	5.3685	6.5475	0.0105032	0.373879	7	101969843	102014959	1	Numa1	nuclear mitotic apparatus protein 1 [Source:MGI Symbol;Acc:MGI:2443665]	32.3049	34.7277	30.3828	36.4418	33.1115	34.5252	40.2496	44.2896	38.1826	43.2322	59.316	37.5564	33.5823	43.8044
ENSMUSG00000035637	27.2012	4.7656	0.895991	6.54155	0.0105384	0.373879	4	44981395	44990734	1	Grhpr	glyoxylate reductase/hydroxypyruvate reductase [Source:MGI Symbol;Acc:MGI:1923488]	0.646099	0.708729	1.98149	0.543908	0.63676	2.30168	0	0	0	1.90731	0	0	1.13644	0.317884
ENSMUSG00000086605	-111.405	-6.79968	0.750962	6.53922	0.0105521	0.373879	2	167098794	167101826	-1	Gm14290	predicted gene 14290 [Source:MGI Symbol;Acc:MGI:3649702]	0	0	0	0	0	0	0	2.68422	0	1.90731	0	0	0	0.765254
ENSMUSG00000108148	-11.6609	-3.54361	1.65525	6.513	0.0107088	0.377253		148358795	148362113	1	RP23-251M14.5	6	2.58439	0	2.64199	0	0.63676	0.460336	6.81147	2.01316	1.31664	1.27154	4.68284	2.31116	1.05391	3.0678
ENSMUSG00000042032	-12.6636	-3.66261	1.74159	6.51091	0.0107215	0.377253	11	40679314	40695203	-1	Mat2b	methionine adenosyltransferase II, beta [Source:MGI Symbol;Acc:MGI:1913667]	1.9383	0	0	0.543908	0	1.38101	1.23845	1.34211	4.82769	4.45038	2.34142	1.15558	0.643869	2.55927
ENSMUSG00000104164	2.23228	1.15852	4.32837	6.51307	0.0107084	0.377253	1	127978905	127984687	-1	Gm38248	predicted gene, 38248 [Source:MGI Symbol;Acc:MGI:5611476]	20.0291	19.1357	17.1729	23.932	23.5601	18.8738	17.9575	20.8027	14.9219	10.8081	15.6095	5.7779	20.4506	14.3129
ENSMUSG00000106415	-1.70206	-0.767285	6.29987	6.49711	0.010805	0.379317		116629173	116630984	-1	RP24-565B3.4	3	61.3794	66.6205	73.9756	72.8837	71.9539	71.8125	70.5916	79.8554	76.8041	135.419	99.9006	92.4465	69.7709	92.5028
ENSMUSG00000038560	3.30911	1.72644	3.12592	6.48592	0.0108733	0.380838	11	97013394	97024734	1	Sp6	trans-acting transcription factor 6 [Source:MGI Symbol;Acc:MGI:1932575]	9.04538	7.08729	10.5679	9.24644	5.73084	17.0324	6.19224	9.39476	5.70545	5.08615	3.90237	3.46674	9.78506	5.62462
ENSMUSG00000032363	3.5477	1.82688	2.29954	6.46329	0.0110126	0.383957	9	90163069	90208071	1	Adamts7	a disintegrin-like and metallopeptidase (reprolysin type) with thrombospondin type 1 motif, 7 [Source:MGI Symbol;Acc:MGI:1347346]	5.16879	2.12619	5.28397	4.89517	4.45732	5.52404	1.85767	2.68422	2.1944	1.90731	0.780474	4.62232	4.57591	2.34107
ENSMUSG00000030522	-8.73103	-3.12615	1.2162	6.46499	0.011002	0.383957	7	64287670	64340806	1	Mtmr10	myotubularin related protein 10 [Source:MGI Symbol;Acc:MGI:2142292]	0	1.41746	1.98149	0.543908	0	0.460336	1.85767	2.68422	2.63328	1.27154	2.34142	1.73337	0.733865	2.08692
ENSMUSG00000024942	5.59908	2.48519	2.05964	6.44777	0.0111091	0.385563	19	5988546	6015825	-1	Capn1	calpain 1 [Source:MGI Symbol;Acc:MGI:88263]	2.58439	4.25237	5.28397	4.35126	1.27352	4.14303	1.23845	3.35527	1.75552	1.27154	1.56095	0.57779	3.64809	1.62659
ENSMUSG00000034111	3.42546	1.7763	3.20226	6.45037	0.0110929	0.385563	12	87166242	87200229	-1	Tmed8	transmembrane emp24 domain containing 8 [Source:MGI Symbol;Acc:MGI:1923480]	6.46099	13.4659	10.5679	10.8782	13.372	6.44471	4.33457	8.05265	10.972	6.35768	2.34142	2.31116	10.1983	5.72825
ENSMUSG00000024713	70.5732	6.14105	0.560208	6.43666	0.0111788	0.387102	19	17432832	17837632	-1	Pcsk5	proprotein convertase subtilisin/kexin type 5 [Source:MGI Symbol;Acc:MGI:97515]	1.2922	0.708729	0.660497	1.08782	0	0	0	0	0	0	0	0	0.624873	0
ENSMUSG00000020605	-126.257	-6.98022	0.751101	6.40022	0.0114106	0.391576	12	8313433	8343824	1	Hs1bp3	HCLS1 binding protein 3 [Source:MGI Symbol;Acc:MGI:1913224]	0	0	0	0	0	0	1.85767	0	0.438881	1.27154	0	1.15558	0	0.787279
ENSMUSG00000074516	109.137	6.76999	1.18336	6.4033	0.0113909	0.391576	9	7751672	7752325	1	Gm10709	predicted gene 10709 [Source:MGI Symbol;Acc:MGI:3642754]	3.23049	0	1.98149	0	5.09408	1.38101	1.23845	0	0	0	0	0	1.94785	0.206408
ENSMUSG00000044496	-20.5405	-4.3604	1.3232	6.41113	0.0113407	0.391576	4	147940895	147947314	1	2510039O18Rik	RIKEN cDNA 2510039O18 gene [Source:MGI Symbol;Acc:MGI:1924284]	0	0	0	1.08782	1.91028	0.920673	0	0.671054	2.63328	0.635768	2.34142	1.73337	0.653128	1.33582
ENSMUSG00000033722	3.89442	1.96141	3.50727	6.40564	0.0113758	0.391576	1	155212471	155244444	-1	BC034090	cDNA sequence BC034090 [Source:MGI Symbol;Acc:MGI:2672904]	7.75318	12.0484	8.58645	8.70253	17.1925	10.5877	9.90759	5.36843	5.26657	5.08615	6.24379	1.73337	10.8118	5.60098
ENSMUSG00000099760	1.99473	0.996192	4.54545	6.38934	0.0114808	0.393101	1	127959516	127967452	1	Gm28800	predicted gene 28800 [Source:MGI Symbol;Acc:MGI:5579506]	29.0744	37.5626	17.8334	28.8271	17.8293	28.5409	19.8152	20.1316	14.4831	14.6227	21.8533	23.1116	26.6113	19.0029
ENSMUSG00000021895	-2.01335	-1.0096	4.16658	6.38426	0.0115136	0.393344	14	27238039	27403904	1	Arhgef3	Rho guanine nucleotide exchange factor (GEF) 3 [Source:MGI Symbol;Acc:MGI:1918954]	9.69148	13.4659	11.2284	12.5099	13.372	16.1118	17.3383	22.8158	17.1163	19.0731	16.3899	16.1781	12.7299	18.1519
ENSMUSG00000089975	-97.6625	-6.60973	0.661598	6.3733	0.011585	0.394898	5	29217724	29218565	1	Gm7420	predicted gene 7420 [Source:MGI Symbol;Acc:MGI:3647909]	0	0	0	0	0	0	0	0	0.877761	0.635768	2.34142	1.15558	0	0.835089
ENSMUSG00000032690	3.25573	1.70298	3.10115	6.36905	0.0116128	0.394964	5	120730333	120749853	-1	Oas2	2'-5' oligoadenylate synthetase 2 [Source:MGI Symbol;Acc:MGI:2180852]	6.46099	10.6309	7.26546	10.8782	15.919	12.4291	11.146	10.7369	5.70545	1.27154	6.24379	3.46674	10.5973	6.4284
ENSMUSG00000032598	-91.3947	-6.51404	0.815833	6.36456	0.0116422	0.395085	9	108808368	108818844	1	Nckipsd	NCK interacting protein with SH3 domain [Source:MGI Symbol;Acc:MGI:1931834]	0	0	0	0.543908	0	0	3.09612	0	0.438881	0	3.12189	1.15558	0.0906513	1.30208
ENSMUSG00000063663	7.43348	2.89404	2.00152	6.3379	0.0118185	0.398568	X	108737016	108834372	-1	Brwd3	bromodomain and WD repeat domain containing 3 [Source:MGI Symbol;Acc:MGI:3029414]	2.58439	0	7.26546	3.80736	4.45732	3.22235	1.23845	2.01316	3.51104	0.635768	0.780474	0.57779	3.55615	1.45945
ENSMUSG00000018001	-9.80233	-3.29312	1.23304	6.3372	0.0118231	0.398568	5	143622447	143710250	1	Cyth3	cytohesin 3 [Source:MGI Symbol;Acc:MGI:1335107]	0	0.708729	0	1.63172	0.63676	0.920673	0.619224	2.01316	1.31664	3.17884	0.780474	2.88895	0.649648	1.79955
ENSMUSG00000026473	-4.02526	-2.00908	2.61975	6.34336	0.0117821	0.398568	1	153899944	153909723	1	Glul	glutamate-ammonia ligase (glutamine synthetase) [Source:MGI Symbol;Acc:MGI:95739]	1.9383	2.83492	1.98149	5.43908	1.91028	5.52404	3.09612	2.68422	10.0943	7.62922	8.58521	5.7779	3.27135	6.31115
ENSMUSG00000082605	12.2799	3.61823	1.69039	6.33004	0.011871	0.399162	10	3946199	3947091	-1	Gm16148	predicted gene 16148 [Source:MGI Symbol;Acc:MGI:3801829]	1.9383	0.708729	3.30248	0	5.73084	3.22235	0	0	0.438881	1.90731	0	3.46674	2.48378	0.968821
ENSMUSG00000028920	5.62381	2.49155	2.35857	6.32674	0.0118931	0.399162	4	141147913	141204062	1	Fbxo42	F-box protein 42 [Source:MGI Symbol;Acc:MGI:1924992]	2.58439	3.54364	6.60497	4.89517	2.54704	4.60336	0.619224	2.01316	1.75552	1.90731	2.34142	1.73337	4.12976	1.72833
ENSMUSG00000039382	41.1897	5.36421	0.920864	6.30172	0.0120621	0.400635	X	7721973	7728201	1	Wdr45	WD repeat domain 45 [Source:MGI Symbol;Acc:MGI:1859606]	1.9383	0	2.64199	0.543908	0	0.920673	0	0	0	0	0.780474	0	1.00748	0.130079
ENSMUSG00000038217	-95.9316	-6.58393	0.56209	6.30083	0.0120681	0.400635	11	75461715	75470899	1	Tlcd2	TLC domain containing 2 [Source:MGI Symbol;Acc:MGI:1917141]	0	0	0	0	0	0	2.4769	0	0.438881	0	1.56095	0	0	0.746121
ENSMUSG00000031666	2.16171	1.11217	3.96201	6.30115	0.012066	0.400635	8	91070057	91123844	1	Rbl2	retinoblastoma-like 2 [Source:MGI Symbol;Acc:MGI:105085]	22.6135	14.1746	9.90745	17.949	16.5558	19.3341	13.6229	12.75	11.8498	13.9869	7.80474	8.66686	16.7557	11.4469
ENSMUSG00000025324	18.9869	4.24693	0.900374	6.30094	0.0120674	0.400635	7	58658202	58829426	1	Atp10a	ATPase, class V, type 10A [Source:MGI Symbol;Acc:MGI:1330809]	1.2922	2.12619	1.98149	1.08782	0.63676	0.460336	0	0.671054	0	0.635768	0	0	1.26413	0.217804
ENSMUSG00000028680	-51.3453	-5.68216	0.745252	6.31272	0.0119875	0.400635	4	117128655	117133963	-1	Plk3	polo-like kinase 3 [Source:MGI Symbol;Acc:MGI:109604]	0	0	0	0	0	0.460336	0	0.671054	2.1944	0.635768	0	1.73337	0.0767227	0.872433
ENSMUSG00000050195	2.08343	1.05896	4.20421	6.2968	0.0120956	0.400677	19	44333092	44346743	1	Scd4	stearoyl-coenzyme A desaturase 4 [Source:MGI Symbol;Acc:MGI:2670997]	19.383	13.4659	19.8149	17.949	20.3763	23.0168	14.2422	16.7764	10.5331	12.0796	16.3899	10.4002	19.001	13.4036
ENSMUSG00000006191	6.49094	2.69843	1.80188	6.28902	0.0121488	0.4007	13	29191746	29855674	-1	Cdkal1	CDK5 regulatory subunit associated protein 1-like 1 [Source:MGI Symbol;Acc:MGI:1921765]	5.16879	2.83492	1.32099	4.35126	0.63676	4.60336	1.85767	0	0.438881	1.27154	1.56095	2.88895	3.15268	1.33633
ENSMUSG00000061650	38.8065	5.27823	0.654675	6.28908	0.0121484	0.4007	11	59948206	59962205	1	Med9	mediator complex subunit 9 [Source:MGI Symbol;Acc:MGI:2183151]	1.2922	0	0	1.08782	1.27352	1.84135	0	0	0.438881	0	0	0	0.915813	0.0731468
ENSMUSG00000019969	-7.417	-2.89084	2.10844	6.27627	0.0122366	0.40186	12	83688203	83735199	1	Psen1	presenilin 1 [Source:MGI Symbol;Acc:MGI:1202717]	0	1.41746	0	2.71954	7.00436	1.38101	3.09612	4.02632	5.26657	6.35768	1.56095	1.73337	2.08706	3.6735
ENSMUSG00000046791	15.2773	3.93332	1.31543	6.27719	0.0122302	0.40186	12	83950608	83952953	1	2410016O06Rik	RIKEN cDNA 2410016O06 gene [Source:MGI Symbol;Acc:MGI:1919202]	1.9383	2.83492	1.98149	0.543908	1.27352	1.38101	0	0	0	0.635768	2.34142	3.46674	1.65886	1.07399
ENSMUSG00000105149	-47.8398	-5.58014	0.917471	6.26659	0.0123036	0.402331		44224510	44225324	1	RP24-230J14.9	5	0	0	0.660497	0	0	0	1.23845	0	0	1.27154	1.56095	4.04453	0.110083	1.35258
ENSMUSG00000021270	-2.20744	-1.14237	7.08026	6.26976	0.0122815	0.402331	12	110690605	110702728	-1	Hsp90aa1	heat shock protein 90, alpha (cytosolic), class A member 1 [Source:MGI Symbol;Acc:MGI:96250]	166.047	102.057	291.939	69.6202	63.676	81.0192	65.6378	129.513	157.119	237.142	199.021	315.474	129.06	183.984
ENSMUSG00000103529	-32.6667	-5.02975	1.04985	6.25002	0.0124192	0.405242	5	76655929	76658355	-1	A730089K16Rik	RIKEN cDNA A730089K16 gene [Source:MGI Symbol;Acc:MGI:2443970]	0	0	0	1.08782	0.63676	0.460336	0.619224	0	0.877761	3.81461	5.46332	0.57779	0.364152	1.89212
ENSMUSG00000107736	25.6328	4.67992	1.09575	6.15779	0.0130834	0.407134		121255203	121272685	-1	RP23-27C9.6	6	0.646099	0.708729	0.660497	0.543908	2.54704	3.22235	1.23845	0.671054	0.438881	0	0	0	1.3881	0.391397
ENSMUSG00000105986	95.2851	6.57418	0.748353	6.11549	0.0134003	0.407134		103864706	103866797	1	RP24-180F7.2	3	1.9383	0	0	1.63172	0	0.460336	0	0	0	0	0	0	0.671726	0
ENSMUSG00000104563	1.71189	0.775593	6.42999	6.11042	0.0134387	0.407134		59953511	59956140	-1	RP24-267O6.1	5	85.9311	90.7173	91.1485	98.4474	119.711	104.496	79.8799	80.5265	87.3372	57.8549	85.0716	61.2458	98.4086	75.3193
ENSMUSG00000033966	23.8032	4.57308	1.14759	6.12698	0.0133134	0.407134	17	80523550	80563834	-1	Cdkl4	cyclin-dependent kinase-like 4 [Source:MGI Symbol;Acc:MGI:3587025]	0.646099	0.708729	0.660497	3.26345	0.63676	3.22235	0.619224	2.01316	0.438881	0	0	0	1.52298	0.511878
ENSMUSG00000022710	-4.87106	-2.28424	2.82429	6.1083	0.0134549	0.407134	16	8689595	8792308	-1	Usp7	ubiquitin specific peptidase 7 [Source:MGI Symbol;Acc:MGI:2182061]	2.58439	0.708729	4.62348	3.26345	3.82056	5.98437	2.4769	9.39476	11.4109	6.35768	8.58521	7.51128	3.4975	7.62279
ENSMUSG00000016763	-13.771	-3.78356	1.33331	6.14162	0.0132036	0.407134	15	83602583	83725021	-1	Scube1	signal peptide, CUB domain, EGF-like 1 [Source:MGI Symbol;Acc:MGI:1890616]	0	2.12619	0.660497	0	0	0.460336	0.619224	1.34211	0.877761	4.45038	3.90237	1.73337	0.54117	2.1542
ENSMUSG00000022469	-4.15464	-2.05473	2.1428	6.21567	0.0126624	0.407134	15	97744770	97767972	-1	Rapgef3	Rap guanine nucleotide exchange factor (GEF) 3 [Source:MGI Symbol;Acc:MGI:2441741]	1.9383	2.12619	1.98149	2.17563	2.54704	1.84135	4.33457	5.36843	2.63328	5.08615	1.56095	6.93349	2.10167	4.31948
ENSMUSG00000022472	-15.3055	-3.93598	1.42769	6.14064	0.013211	0.407134	15	81992523	82033862	-1	Desi1	desumoylating isopeptidase 1 [Source:MGI Symbol;Acc:MGI:106313]	0	0.708729	0	0.543908	1.91028	0	5.57302	2.68422	3.51104	2.54307	0	0	0.527153	2.38523
ENSMUSG00000085442	-116.876	-6.86883	0.678143	6.10853	0.0134531	0.407134	15	37943327	37943792	-1	Gm3362	predicted pseudogene 3362 [Source:MGI Symbol;Acc:MGI:3781540]	0	0	0	0	0	0	1.85767	0	2.1944	0	0	1.15558	0	0.867943
ENSMUSG00000018387	33.7675	5.07756	0.961641	6.2038	0.0127476	0.407134	11	53457205	53467766	1	Shroom1	shroom family member 1 [Source:MGI Symbol;Acc:MGI:1919024]	0	2.83492	0	0	1.27352	0.920673	0	0	0	0	0.780474	0	0.838185	0.130079
ENSMUSG00000020526	6.03687	2.5938	1.73652	6.17964	0.0129229	0.407134	11	84910950	84916366	-1	Znhit3	zinc finger, HIT type 3 [Source:MGI Symbol;Acc:MGI:3051596]	2.58439	3.54364	3.30248	2.71954	1.91028	3.22235	0	0	1.75552	1.90731	1.56095	1.73337	2.88045	1.15952
ENSMUSG00000053574	-18.1241	-4.17984	1.34294	6.18531	0.0128815	0.407134	11	72215138	72218450	1	4930563E22Rik	RIKEN cDNA 4930563E22 gene [Source:MGI Symbol;Acc:MGI:1922554]	0.646099	0	0.660497	0.543908	0.63676	0	0	2.01316	2.1944	4.45038	0	3.46674	0.414544	2.02078
ENSMUSG00000070390	13.6831	3.77432	0.830457	6.13897	0.0132234	0.407134	11	71153102	71230733	-1	Nlrp1b	NLR family, pyrin domain containing 1B [Source:MGI Symbol;Acc:MGI:3582959]	1.2922	0	1.32099	2.17563	1.27352	1.84135	0	0	0.877761	0	0.780474	0	1.31728	0.276372
ENSMUSG00000039485	1.87692	0.908369	5.21426	6.14834	0.0131535	0.407134	10	34297442	34301320	1	Tspyl4	TSPY-like 4 [Source:MGI Symbol;Acc:MGI:106393]	52.334	53.8634	48.8767	29.9149	38.2056	48.7957	35.915	24.829	21.5051	33.6957	43.7065	41.6009	45.3317	33.5421
ENSMUSG00000061167	-34.5032	-5.10866	1.98364	6.17172	0.0129808	0.407134	9	22185607	22186221	-1	Rpl15-ps3	ribosomal protein L15, pseudogene 3 [Source:MGI Symbol;Acc:MGI:3782952]	0	0	1.32099	0	0.63676	1.38101	14.8614	0	1.75552	0.635768	0	6.3557	0.55646	3.93473
ENSMUSG00000090255	-82.4312	-6.36512	0.682256	6.2092	0.0127088	0.407134	9	98003420	98012175	1	4921534H16Rik	RIKEN cDNA 4921534H16 gene [Source:MGI Symbol;Acc:MGI:1913987]	0	0	0	0	0	0	1.23845	0.671054	0	0	0.780474	1.15558	0	0.640926
ENSMUSG00000025810	-5.24244	-2.39024	4.23154	6.14489	0.0131793	0.407134	8	128359073	128505462	1	Nrp1	neuropilin 1 [Source:MGI Symbol;Acc:MGI:106206]	11.6298	6.37856	17.8334	4.35126	5.09408	6.90505	20.4344	49.658	17.5552	10.8081	11.7071	13.2892	8.69869	20.5753
ENSMUSG00000031561	-57.966	-5.85713	0.652091	6.12984	0.0132919	0.407134	8	48227682	48844026	-1	Tenm3	teneurin transmembrane protein 3 [Source:MGI Symbol;Acc:MGI:1345183]	0	0	0.660497	0	0	0	0	0.671054	2.63328	0.635768	0	2.31116	0.110083	1.04188
ENSMUSG00000074113	28.9294	4.85446	0.913407	6.20452	0.0127425	0.407134	8	106283307	106300017	1	Gm10629	predicted gene 10629 [Source:MGI Symbol;Acc:MGI:3642307]	1.2922	0	1.32099	0.543908	1.27352	2.30168	1.23845	0	0.438881	0	0	0	1.12205	0.279555
ENSMUSG00000093904	3.80242	1.92692	2.48257	6.18573	0.0128785	0.407134	8	126930664	126945921	-1	Tomm20	translocase of outer mitochondrial membrane 20 homolog (yeast) [Source:MGI Symbol;Acc:MGI:1915202]	4.52269	10.6309	3.96298	4.35126	6.3676	5.0637	5.57302	2.68422	1.75552	1.90731	3.12189	2.88895	5.81653	2.98848
ENSMUSG00000040268	-7.07488	-2.82271	2.06816	6.10365	0.0134903	0.407134	7	130865756	130913312	1	Plekha1	pleckstrin homology domain containing, family A (phosphoinositide binding specific) member 1 [Source:MGI Symbol;Acc:MGI:2442213]	1.2922	0.708729	0.660497	3.80736	0	4.14303	1.85767	2.68422	9.65537	1.90731	6.24379	3.46674	1.76863	4.30252
ENSMUSG00000040907	22.7941	4.51059	0.952568	6.22143	0.0126213	0.407134	7	24978167	25005958	-1	Atp1a3	ATPase, Na+/K+ transporting, alpha 3 polypeptide [Source:MGI Symbol;Acc:MGI:88107]	0.646099	0	1.98149	1.63172	0.63676	1.84135	0	1.34211	0.877761	0	0	0	1.1229	0.369978
ENSMUSG00000003031	-2.44175	-1.28791	3.46536	6.15523	0.0131024	0.407134	6	134920401	134925513	1	Cdkn1b	cyclin-dependent kinase inhibitor 1B [Source:MGI Symbol;Acc:MGI:104565]	6.46099	8.50475	6.60497	12.5099	5.09408	10.5877	11.146	12.079	11.4109	12.0796	21.0728	11.5558	8.29373	13.224
ENSMUSG00000039264	-2.72116	-1.44422	3.70386	6.20776	0.0127191	0.407134	6	48764464	48770851	-1	Gimap3	GTPase, IMAP family member 3 [Source:MGI Symbol;Acc:MGI:1932723]	6.46099	4.9611	5.28397	7.61471	15.2822	12.4291	14.8614	14.0921	17.9941	12.7154	7.02426	13.867	8.67202	13.4257
ENSMUSG00000079293	-3.16216	-1.66091	3.11552	6.17207	0.0129783	0.407134	6	129461591	129472779	-1	Clec7a	C-type lectin domain family 7, member a [Source:MGI Symbol;Acc:MGI:1861431]	4.52269	4.9611	2.64199	5.98299	7.00436	2.76202	5.57302	6.71054	10.0943	8.26499	7.02426	10.4002	4.64586	8.01122
ENSMUSG00000095682	-6.68929	-2.74185	1.42666	6.15364	0.0131142	0.407134	6	70703578	70704177	1	Igkv3-1	immunoglobulin kappa variable 3-1 [Source:MGI Symbol;Acc:MGI:1330851]	1.9383	0.708729	0	0.543908	1.91028	1.38101	1.23845	1.34211	3.07216	4.45038	3.12189	4.62232	1.08037	2.97455
ENSMUSG00000034573	18.0568	4.17447	0.855885	6.11427	0.0134095	0.407134	5	103425192	103598303	1	Ptpn13	protein tyrosine phosphatase, non-receptor type 13 [Source:MGI Symbol;Acc:MGI:103293]	1.2922	1.41746	1.32099	1.08782	1.27352	0.460336	0	0	0.438881	0.635768	0	0	1.14205	0.179108
ENSMUSG00000035297	-27.1962	-4.76533	1.13443	6.21603	0.0126598	0.407134	5	100518309	100547803	1	Cops4	COP9 (constitutive photomorphogenic) homolog, subunit 4 (Arabidopsis thaliana) [Source:MGI Symbol;Acc:MGI:1349414]	0	0	0	1.63172	0	0	0.619224	0	2.1944	0.635768	0.780474	1.73337	0.271954	0.993873
ENSMUSG00000052783	-1.73511	-0.795027	7.74217	6.16369	0.0130399	0.407134	5	34660379	34755305	1	Grk4	G protein-coupled receptor kinase 4 [Source:MGI Symbol;Acc:MGI:95801]	195.122	160.881	239.1	215.388	208.221	141.323	189.483	226.816	269.473	305.169	311.409	232.85	193.339	255.866
ENSMUSG00000028580	-7.01914	-2.8113	1.5314	6.19636	0.0128014	0.407134	4	130663321	130781564	1	Pum1	pumilio RNA-binding family member 1 [Source:MGI Symbol;Acc:MGI:1931749]	1.2922	0	0.660497	1.08782	1.27352	0.920673	4.33457	2.01316	4.38881	1.27154	2.34142	1.15558	0.87245	2.58418
ENSMUSG00000037553	3.12165	1.64231	2.75252	6.21762	0.0126485	0.407134	4	133605299	133650154	-1	Zdhhc18	zinc finger, DHHC domain containing 18 [Source:MGI Symbol;Acc:MGI:3527792]	4.52269	8.50475	7.26546	4.89517	5.09408	9.66706	2.4769	2.68422	5.70545	3.17884	3.90237	4.04453	6.6582	3.66538
ENSMUSG00000038668	-8.75944	-3.13084	1.41347	6.10565	0.013475	0.407134	4	58435255	58553898	-1	Lpar1	lysophosphatidic acid receptor 1 [Source:MGI Symbol;Acc:MGI:108429]	0	0	2.64199	0.543908	0.63676	0	3.71535	1.34211	2.63328	0.635768	2.34142	1.15558	0.637109	1.97058
ENSMUSG00000054885	4.00399	2.00144	2.17831	6.13447	0.0132571	0.407134	4	42735545	42846248	1	4930578G10Rik	RIKEN cDNA 4930578G10 gene [Source:MGI Symbol;Acc:MGI:1923202]	7.10709	4.25237	5.94447	4.89517	1.27352	2.76202	3.09612	1.34211	3.51104	1.27154	2.34142	1.15558	4.37244	2.11964
ENSMUSG00000026775	-3.61476	-1.8539	3.18385	6.10835	0.0134545	0.407134	2	23156369	23199260	1	Yme1l1	YME1-like 1 (S. cerevisiae) [Source:MGI Symbol;Acc:MGI:1351651]	3.87659	4.9611	4.62348	6.5269	7.00436	8.28606	10.5268	6.71054	20.1885	5.72192	14.829	8.08907	5.87975	11.011
ENSMUSG00000085247	33.6486	5.07247	0.748049	6.14267	0.0131958	0.407134	2	135169573	135215616	-1	4930545L23Rik	RIKEN cDNA 4930545L23 gene [Source:MGI Symbol;Acc:MGI:1926055]	0	2.83492	0.660497	0.543908	0.63676	1.38101	0.619224	0	0.438881	0	0	0	1.00951	0.176351
ENSMUSG00000038806	7.47539	2.90215	1.4298	6.1532	0.0131174	0.407134	1	180851127	180868113	1	Sde2	SDE2 telomere maintenance homolog (S. pombe) [Source:MGI Symbol;Acc:MGI:2384788]	1.9383	3.54364	2.64199	0.543908	1.27352	2.76202	0.619224	0	0.438881	1.90731	0.780474	1.15558	2.11723	0.816911
ENSMUSG00000041144	3.20251	1.67921	3.06544	6.10378	0.0134893	0.407134	1	46066315	46373546	1	Dnah7b	dynein, axonemal, heavy chain 7B [Source:MGI Symbol;Acc:MGI:2684953]	9.69148	7.79602	8.58645	7.0708	11.4617	9.66706	3.71535	4.02632	6.14433	6.99345	6.24379	2.88895	9.04558	5.00203
ENSMUSG00000054770	-1.99668	-0.997603	6.69577	6.16592	0.0130235	0.407134	1	57955101	58018956	-1	Kctd18	potassium channel tetramerisation domain containing 18 [Source:MGI Symbol;Acc:MGI:3603813]	75.5935	104.892	118.229	98.9913	68.1333	67.6695	78.6415	120.79	107.965	171.657	152.973	131.158	88.9181	127.197
ENSMUSG00000031266	15.2253	3.9284	1.0494	6.08106	0.0136638	0.409329	X	134588149	134601125	-1	Gla	galactosidase, alpha [Source:MGI Symbol;Acc:MGI:1347344]	0.646099	2.12619	0.660497	1.63172	2.54704	0.920673	1.23845	0	0	0	0.780474	0	1.42204	0.336487
ENSMUSG00000055546	12.3217	3.62313	1.76726	6.08024	0.0136702	0.409329	11	46810800	46844332	1	Timd4	T cell immunoglobulin and mucin domain containing 4 [Source:MGI Symbol;Acc:MGI:2445125]	1.2922	2.83492	5.28397	1.63172	3.82056	1.84135	2.4769	0	3.51104	0.635768	0	0	2.78412	1.10395
ENSMUSG00000070705	-96.4785	-6.59214	0.706795	6.08466	0.013636	0.409329	7	28277706	28280129	1	Eid2b	EP300 interacting inhibitor of differentiation 2B [Source:MGI Symbol;Acc:MGI:1924095]	0	0	0	0	0	0	1.23845	4.02632	0.438881	0	0.780474	0	0	1.08069
ENSMUSG00000027281	-8.06223	-3.01118	1.88952	6.08659	0.0136212	0.409329	2	136891218	137071950	1	Slx4ip	SLX4 interacting protein [Source:MGI Symbol;Acc:MGI:1921493]	0.646099	1.41746	0.660497	0.543908	0	4.14303	4.95379	2.68422	3.94993	5.08615	1.56095	3.46674	1.23516	3.61696
ENSMUSG00000038518	2.72945	1.44861	3.74174	6.06748	0.0137693	0.41075	13	44729474	44921643	1	Jarid2	jumonji, AT rich interactive domain 2 [Source:MGI Symbol;Acc:MGI:104813]	18.0908	10.6309	9.24695	21.2124	19.7396	9.20673	8.66914	9.39476	11.8498	5.72192	7.02426	9.82244	14.6879	8.74705
ENSMUSG00000043036	-77.1932	-6.2704	0.792551	6.0672	0.0137715	0.41075	5	122108040	122140823	-1	Ccdc63	coiled-coil domain containing 63 [Source:MGI Symbol;Acc:MGI:3607777]	0	0	0	0	0	0	0.619224	2.01316	1.75552	0	0.780474	0	0	0.861397
ENSMUSG00000057886	-13.7544	-3.78182	1.02743	6.06006	0.0138273	0.41081	14	73955000	73955551	-1	Cbx3-ps6	chromobox 3, pseudogene 6 [Source:MGI Symbol;Acc:MGI:3646710]	1.9383	0	0	0	0.63676	0	1.85767	2.01316	1.75552	2.54307	0	1.15558	0.429176	1.55417
ENSMUSG00000031904	-46.8201	-5.54906	1.02761	6.0608	0.0138215	0.41081	8	106168875	106198704	1	Slc7a6	solute carrier family 7 (cationic amino acid transporter, y+ system), member 6 [Source:MGI Symbol;Acc:MGI:2142598]	0	0	0	2.17563	0	0	0	2.01316	2.1944	3.17884	0	2.31116	0.362605	1.61626
ENSMUSG00000049265	42.0004	5.39233	0.857684	6.05433	0.0138722	0.411346	5	30588170	30625271	1	Kcnk3	potassium channel, subfamily K, member 3 [Source:MGI Symbol;Acc:MGI:1100509]	1.2922	1.41746	0.660497	2.17563	0	0	0	0	0	0.635768	0	0	0.924297	0.105961
ENSMUSG00000036117	26.0368	4.70248	0.769118	6.01746	0.014165	0.413652	11	53720794	53725106	1	Il5	interleukin 5 [Source:MGI Symbol;Acc:MGI:96557]	1.2922	0	1.32099	1.08782	0	0.460336	0	0	0	0.635768	0	0	0.693557	0.105961
ENSMUSG00000046108	-4.11286	-2.04014	2.65756	6.0311	0.014056	0.413652	8	122422020	122423639	1	Il17c	interleukin 17C [Source:MGI Symbol;Acc:MGI:2446486]	1.9383	1.41746	0.660497	4.89517	4.45732	6.90505	8.66914	5.36843	3.07216	3.17884	7.80474	6.3557	3.37896	5.7415
ENSMUSG00000069862	-2.98081	-1.57571	3.60351	6.01725	0.0141667	0.413652	8	123206623	123207021	1	Rps12-ps9	ribosomal protein S12, pseudogene 9 [Source:MGI Symbol;Acc:MGI:3704324]	15.5064	6.37856	6.60497	4.35126	7.00436	5.98437	19.8152	13.4211	13.6053	6.35768	10.9266	14.4448	7.63832	13.0951
ENSMUSG00000078606	19.9101	4.31543	2.82075	6.02125	0.0141346	0.413652	7	105895139	105953967	-1	Gm4070	predicted gene 4070 [Source:MGI Symbol;Acc:MGI:3782245]	5.81489	4.9611	5.28397	0	18.466	4.60336	0	0	8.33873	0.635768	0	1.15558	6.52156	1.68835
ENSMUSG00000038056	-3.11923	-1.64119	3.09377	6.03875	0.0139952	0.413652	5	25271798	25498783	-1	Kmt2c	lysine (K)-specific methyltransferase 2C [Source:MGI Symbol;Acc:MGI:2444959]	3.87659	5.66983	4.62348	3.26345	8.27788	8.74639	10.5268	7.38159	10.0943	6.99345	8.58521	16.1781	5.74294	9.95991
ENSMUSG00000097489	10.3258	3.36819	1.21696	6.02505	0.0141043	0.413652	5	109922649	109923481	-1	Gm26808	predicted gene, 26808 [Source:MGI Symbol;Acc:MGI:5477302]	1.9383	0.708729	2.64199	3.26345	1.27352	2.30168	0.619224	0	0.438881	0.635768	1.56095	0.57779	2.02128	0.638768
ENSMUSG00000097819	6.08766	2.60589	2.16522	6.0329	0.0140416	0.413652	1	59488480	59492605	-1	Gm26813	predicted gene, 26813 [Source:MGI Symbol;Acc:MGI:5477307]	5.16879	5.66983	0.660497	8.15862	5.09408	2.76202	6.19224	2.01316	0.877761	1.27154	0	1.73337	4.58564	2.01468
ENSMUSG00000099913	-2.85629	-1.51414	3.32722	6.02079	0.0141383	0.413652	1	53325507	53352667	-1	Gm28551	predicted gene 28551 [Source:MGI Symbol;Acc:MGI:5579257]	5.81489	6.37856	5.94447	5.98299	10.8249	4.14303	5.57302	14.7632	12.7275	8.26499	11.7071	12.1336	6.51481	10.8616
ENSMUSG00000062248	4.47893	2.16315	2.36242	6.0026	0.0142848	0.416304	13	51645232	51650660	1	Cks2	CDC28 protein kinase regulatory subunit 2 [Source:MGI Symbol;Acc:MGI:1913447]	3.23049	5.66983	1.98149	5.43908	6.3676	5.0637	4.95379	2.68422	3.94993	1.90731	0.780474	0.57779	4.62537	2.47558
ENSMUSG00000040599	-3.29838	-1.72176	2.51912	5.9887	0.0143978	0.418002	11	71019611	71027371	1	Mis12	MIS12 homolog (yeast) [Source:MGI Symbol;Acc:MGI:1914389]	7.75318	2.12619	3.30248	3.80736	3.1838	1.84135	3.09612	9.39476	5.70545	9.53653	7.02426	5.20011	3.66906	6.65954
ENSMUSG00000102979	42.371	5.405	0.790021	5.98876	0.0143973	0.418002	3	5880832	5885503	-1	Gm37350	predicted gene, 37350 [Source:MGI Symbol;Acc:MGI:5610578]	0.646099	1.41746	0.660497	0	1.27352	3.22235	0	1.34211	0	0	0	0	1.20332	0.223685
ENSMUSG00000024309	35.2747	5.14056	0.855717	5.97894	0.0144777	0.419524	17	33938821	33940343	-1	Pfdn6	prefoldin subunit 6 [Source:MGI Symbol;Acc:MGI:95908]	0	0.708729	1.32099	0.543908	1.27352	0.920673	0	0.671054	0	0	0	0	0.794637	0.111842
ENSMUSG00000096768	2.53213	1.34035	7.18088	5.92846	0.0148983	0.420556	Y	90784738	90816464	1	Erdr1	erythroid differentiation regulator 1 [Source:MGI Symbol;Acc:MGI:2384747]	185.43	367.83	163.803	225.178	163.011	252.725	164.094	137.566	118.937	182.466	138.924	110.358	226.33	142.057
ENSMUSG00000104686	10.3186	3.36717	1.36407	5.90352	0.0151107	0.420556		138619288	138620757	1	RP24-255F19.5	5	3.23049	2.12619	1.32099	1.63172	1.91028	2.30168	0.619224	1.34211	2.1944	0	0.780474	0	2.08689	0.822701
ENSMUSG00000024957	27.6529	4.78936	1.25009	5.94492	0.0147598	0.420556	19	6925710	6934515	-1	Kcnk4	potassium channel, subfamily K, member 4 [Source:MGI Symbol;Acc:MGI:1298234]	0	5.66983	0.660497	3.26345	0	0.460336	1.23845	0.671054	1.75552	0	0	0	1.67569	0.610837
ENSMUSG00000048832	-2.00714	-1.00514	4.76323	5.89184	0.0152112	0.420556	19	10688815	10714419	1	Vps37c	vacuolar protein sorting 37C (yeast) [Source:MGI Symbol;Acc:MGI:2147661]	23.9057	16.3008	24.4384	15.7733	24.1969	21.1755	27.2459	28.1843	25.4551	30.5169	24.9752	42.1787	20.9651	29.7593
ENSMUSG00000024614	-13.3534	-3.73914	1.08426	5.94182	0.0147858	0.420556	18	90510154	90543267	1	Tmx3	thioredoxin-related transmembrane protein 3 [Source:MGI Symbol;Acc:MGI:2442418]	0.646099	0	0	0.543908	0.63676	0.460336	1.85767	0.671054	0.877761	1.27154	3.12189	1.73337	0.381184	1.58888
ENSMUSG00000015467	-36.9707	-5.20831	0.772139	5.85819	0.0155047	0.420556	17	34613349	34615971	-1	Egfl8	EGF-like domain 8 [Source:MGI Symbol;Acc:MGI:1932094]	0	0	0	0.543908	0	0	1.23845	0	0.438881	1.27154	0.780474	1.15558	0.0906513	0.814153
ENSMUSG00000024077	-3.94913	-1.98154	2.46055	5.96115	0.0146245	0.420556	17	78649913	78737196	-1	Strn	striatin, calmodulin binding protein [Source:MGI Symbol;Acc:MGI:1333757]	2.58439	3.54364	3.30248	4.35126	1.27352	1.38101	3.09612	3.35527	10.5331	4.45038	3.90237	6.3557	2.73939	5.28216
ENSMUSG00000097460	-38.0863	-5.2512	1.10211	5.92088	0.0149625	0.420556	17	94834906	94836642	1	Gm26734	predicted gene, 26734 [Source:MGI Symbol;Acc:MGI:5477228]	0	0	0	0	0	1.84135	0.619224	2.68422	0	1.90731	0.780474	2.88895	0.306891	1.48003
ENSMUSG00000058997	14.3305	3.84102	1.11833	5.90993	0.0150557	0.420556	14	78849178	79202310	1	Vwa8	von Willebrand factor A domain containing 8 [Source:MGI Symbol;Acc:MGI:1919008]	2.58439	3.54364	0	1.08782	0	2.30168	0.619224	0.671054	0.438881	0.635768	0	0	1.58626	0.394155
ENSMUSG00000021707	-6.42108	-2.68282	1.73073	5.8973	0.0151641	0.420556	13	92354783	92389053	1	Dhfr	dihydrofolate reductase [Source:MGI Symbol;Acc:MGI:94890]	0	0.708729	1.98149	2.17563	0.63676	1.38101	3.09612	2.68422	7.02209	2.54307	3.12189	0.57779	1.14727	3.1742
ENSMUSG00000084800	6.20546	2.63354	2.3588	5.88546	0.0152664	0.420556	11	52038850	52039471	-1	Gm12205	predicted gene 12205 [Source:MGI Symbol;Acc:MGI:3650261]	1.2922	4.25237	3.96298	4.89517	12.0984	1.38101	2.4769	3.35527	2.1944	1.90731	0	1.15558	4.64703	1.84824
ENSMUSG00000034813	-8.80835	-3.13887	1.838	5.85922	0.0154957	0.420556	10	119454034	120087261	1	Grip1	glutamate receptor interacting protein 1 [Source:MGI Symbol;Acc:MGI:1921303]	0	0.708729	0	2.17563	2.54704	1.38101	1.23845	2.01316	1.75552	5.72192	2.34142	1.15558	1.1354	2.37101
ENSMUSG00000083257	3.50483	1.80934	2.47776	5.91595	0.0150044	0.420556	10	10343115	10344327	1	Gm15568	predicted gene 15568 [Source:MGI Symbol;Acc:MGI:3783017]	3.87659	6.37856	7.92596	9.79035	6.3676	3.68269	4.33457	2.68422	4.38881	3.81461	3.12189	1.73337	6.33696	3.34624
ENSMUSG00000054693	-6.07343	-2.60251	1.89308	5.88694	0.0152536	0.420556	9	70678997	70780229	1	Adam10	a disintegrin and metallopeptidase domain 10 [Source:MGI Symbol;Acc:MGI:109548]	1.9383	0.708729	0.660497	1.63172	1.91028	0.920673	3.09612	1.34211	3.51104	7.62922	0.780474	2.88895	1.29503	3.20799
ENSMUSG00000104080	1.70965	0.7737	7.0722	5.87795	0.0153317	0.420556	9	83174647	83175777	-1	Gm38279	predicted gene, 38279 [Source:MGI Symbol;Acc:MGI:5611507]	178.969	128.989	168.427	148.487	156.643	140.863	123.226	106.698	121.57	108.081	136.583	109.202	153.73	117.56
ENSMUSG00000031545	4.90265	2.29356	1.56055	5.94166	0.0147871	0.420556	8	23172946	23208453	-1	Agpat6	1-acylglycerol-3-phosphate O-acyltransferase 6 (lysophosphatidic acid acyltransferase, zeta) [Source:MGI Symbol;Acc:MGI:2142716]	1.9383	4.9611	1.98149	4.35126	3.1838	1.84135	0.619224	1.34211	1.31664	1.27154	2.34142	1.15558	3.04288	1.34109
ENSMUSG00000031729	-2.67452	-1.41928	3.19051	5.93639	0.0148314	0.420556	8	109671322	109693294	-1	Ist1	increased sodium tolerance 1 homolog (yeast) [Source:MGI Symbol;Acc:MGI:1919205]	9.04538	6.37856	7.26546	6.5269	3.82056	6.90505	7.43069	10.7369	10.972	12.7154	13.2681	10.978	6.65698	11.0168
ENSMUSG00000031732	-8.84822	-3.14539	1.45147	5.91134	0.0150437	0.420556	8	109868542	109944671	1	Phlpp2	PH domain and leucine rich repeat protein phosphatase 2 [Source:MGI Symbol;Acc:MGI:2444928]	0.646099	0	1.98149	1.08782	0.63676	0.920673	0	2.68422	3.07216	5.72192	3.90237	2.31116	0.878806	2.94864
ENSMUSG00000030772	-35.4296	-5.14688	0.7284	5.87041	0.0153975	0.420556	7	112116019	112159057	-1	Dkk3	dickkopf homolog 3 (Xenopus laevis) [Source:MGI Symbol;Acc:MGI:1354952]	0	0	0	0	0.63676	0	0	0	0.877761	1.90731	1.56095	1.15558	0.106127	0.916932
ENSMUSG00000097075	-10.5051	-3.39301	1.70797	5.89926	0.0151472	0.420556	7	126971720	126976098	-1	D830044I16Rik	RIKEN cDNA D830044I16 gene [Source:MGI Symbol;Acc:MGI:2443610]	2.58439	0.708729	2.64199	0	0.63676	0	0	4.69738	2.1944	3.17884	0.780474	2.88895	1.09531	2.29001
ENSMUSG00000097912	-5.99474	-2.5837	1.95212	5.87049	0.0153967	0.420556	7	80297728	80299616	-1	6330403N20Rik	RIKEN cDNA 6330403N20 gene [Source:MGI Symbol;Acc:MGI:1917985]	0.646099	2.83492	1.32099	1.08782	2.54704	2.30168	1.23845	6.03949	2.1944	10.1723	2.34142	6.3557	1.78976	4.72362
ENSMUSG00000029817	-4.23934	-2.08384	2.75107	5.90569	0.0150921	0.420556	6	49243924	49264033	-1	Tra2a	transformer 2 alpha homolog (Drosophila) [Source:MGI Symbol;Acc:MGI:1933972]	2.58439	1.41746	2.64199	6.5269	2.54704	6.90505	3.09612	6.03949	16.2386	5.72192	8.58521	4.04453	3.77047	7.28764
ENSMUSG00000029657	-3.4382	-1.78165	3.9149	5.91004	0.0150548	0.420556	5	149614287	149636376	-1	Hsph1	heat shock 105kDa/110kDa protein 1 [Source:MGI Symbol;Acc:MGI:105053]	25.8439	8.50475	42.9323	7.0708	3.82056	0.920673	10.5268	6.03949	16.6775	29.8811	23.4142	38.712	14.8488	20.8752
ENSMUSG00000033036	5.07282	2.34279	2.13172	5.92232	0.0149503	0.420556	5	43913144	43913917	1	Gm7879	predicted pseudogene 7879 [Source:MGI Symbol;Acc:MGI:3645078]	3.87659	4.9611	4.62348	5.98299	2.54704	1.84135	0	2.68422	1.31664	0	3.90237	2.88895	3.97209	1.7987
ENSMUSG00000028700	2.17914	1.12376	4.33341	5.8658	0.0154379	0.420556	4	116123840	116159849	1	Pomgnt1	protein O-linked mannose beta 1,2-N-acetylglucosaminyltransferase [Source:MGI Symbol;Acc:MGI:1915523]	23.2596	14.8833	25.0989	20.6685	26.7439	27.1598	20.4344	14.0921	15.7997	17.1657	17.1704	9.24465	22.969	15.6512
ENSMUSG00000073878	-197.646	-7.62677	0.874503	5.88218	0.0152949	0.420556	4	42114817	42115917	1	Gm13304	predicted gene 13304 [Source:MGI Symbol;Acc:MGI:3710514]	0	0	0	0	0	0	0	2.68422	0	0	0	3.46674	0	1.02516
ENSMUSG00000082498	-13.1923	-3.72162	1.24659	5.91265	0.0150326	0.420556	4	126795473	126796415	-1	Gm12937	predicted gene 12937 [Source:MGI Symbol;Acc:MGI:3650044]	1.2922	0	0	0.543908	0	0.460336	0	1.34211	3.51104	1.90731	2.34142	0.57779	0.38274	1.61328
ENSMUSG00000027673	-21.2805	-4.41146	0.877024	5.8912	0.0152167	0.420556	3	32736990	32751566	1	Ndufb5	NADH dehydrogenase (ubiquinone) 1 beta subcomplex, 5 [Source:MGI Symbol;Acc:MGI:1913296]	1.2922	0	0	0	0	0	1.23845	0.671054	1.31664	1.27154	0	0.57779	0.215366	0.845912
ENSMUSG00000027782	-3.45393	-1.78824	3.0694	5.88294	0.0152883	0.420556	3	69067149	69127113	-1	Kpna4	karyopherin (importin) alpha 4 [Source:MGI Symbol;Acc:MGI:1100848]	7.75318	2.83492	3.30248	8.70253	5.73084	4.60336	7.43069	7.38159	22.8218	9.53653	10.1462	4.62232	5.48789	10.3232
ENSMUSG00000027907	-1.94031	-0.956291	4.51837	5.85853	0.0155017	0.420556	3	93520488	93526287	1	S100a11	S100 calcium binding protein A11 [Source:MGI Symbol;Acc:MGI:1338798]	20.6752	14.1746	18.4939	17.4051	17.1925	23.4772	32.1997	18.1185	21.0663	33.06	26.5361	26.0006	18.5697	26.1635
ENSMUSG00000002108	11.7326	3.55245	1.68524	5.86848	0.0154143	0.420556	2	91184061	91202834	-1	Nr1h3	nuclear receptor subfamily 1, group H, member 3 [Source:MGI Symbol;Acc:MGI:1352462]	1.2922	0.708729	8.58645	1.08782	1.27352	4.60336	1.23845	0.671054	2.1944	0.635768	0	0.57779	2.92535	0.886244
ENSMUSG00000083773	55.4963	5.79432	0.894867	5.92241	0.0149495	0.420556	2	28933610	28934609	-1	Gm13394	predicted gene 13394 [Source:MGI Symbol;Acc:MGI:3651848]	0	2.12619	0	1.08782	0	0	0	0	0	0	0	0	0.535667	0
ENSMUSG00000084113	-53.2645	-5.7351	1.03182	5.91079	0.0150484	0.420556	2	157168820	157169179	1	Gm14277	predicted gene 14277 [Source:MGI Symbol;Acc:MGI:3650350]	0	0	0	0	0.63676	0	0.619224	0.671054	0.438881	1.90731	3.12189	0	0.106127	1.12639
ENSMUSG00000026048	-29.2607	-4.87089	0.85628	5.89468	0.0151867	0.420556	1	44147744	44181260	1	Ercc5	excision repair cross-complementing rodent repair deficiency, complementation group 5 [Source:MGI Symbol;Acc:MGI:103582]	0	0	0	0.543908	0	0.460336	1.23845	0.671054	0.438881	0.635768	1.56095	1.15558	0.167374	0.950113
ENSMUSG00000046404	-5.04892	-2.33598	2.22215	5.92934	0.0148908	0.420556	1	130717327	130724358	1	Yod1	YOD1 OTU deubiquitinating enzyme 1 homologue (S. cerevisiae) [Source:MGI Symbol;Acc:MGI:2442596]	1.2922	2.83492	1.98149	0.543908	2.54704	3.68269	4.33457	6.71054	5.26657	7.62922	1.56095	4.04453	2.14704	4.9244
ENSMUSG00000100798	-25.5061	-4.67277	1.10208	5.86712	0.0154262	0.420556	1	88551517	88562167	1	Gm19589	predicted gene, 19589 [Source:MGI Symbol;Acc:MGI:5011774]	0	0	0	0	2.54704	0.460336	2.4769	1.34211	0.438881	1.27154	1.56095	1.15558	0.501229	1.37433
ENSMUSG00000092595	11.5984	3.53585	2.35499	5.84248	0.0156438	0.420591	17	34026034	34031572	-1	Gm20427	predicted gene 20427 [Source:MGI Symbol;Acc:MGI:5141892]	1.9383	7.79602	3.96298	7.61471	6.3676	5.52404	0	2.68422	2.1944	1.27154	0	2.88895	5.53394	1.50652
ENSMUSG00000025140	-8.02069	-3.00373	1.50626	5.84914	0.0155847	0.420591	11	120635712	120643769	-1	Pycr1	pyrroline-5-carboxylate reductase 1 [Source:MGI Symbol;Acc:MGI:2384795]	0.646099	0	2.64199	0.543908	0.63676	0	1.23845	0.671054	3.51104	2.54307	1.56095	1.73337	0.744792	1.87632
ENSMUSG00000041836	-3.70789	-1.8906	2.65713	5.8444	0.0156267	0.420591	7	135537824	135686294	1	Ptpre	protein tyrosine phosphatase, receptor type, E [Source:MGI Symbol;Acc:MGI:97813]	3.23049	2.12619	8.58645	3.26345	2.54704	2.76202	4.95379	5.36843	5.26657	15.8942	6.24379	6.93349	3.75261	7.44338
ENSMUSG00000074165	-45.1787	-5.49757	0.681442	5.85342	0.0155468	0.420591	7	41633203	41651534	1	Zfp788	zinc finger protein 788 [Source:MGI Symbol;Acc:MGI:1914857]	0	0	0	0	0.63676	0	2.4769	0.671054	0.438881	1.27154	0.780474	0	0.106127	0.939807
ENSMUSG00000026864	-2.11905	-1.08342	4.64502	5.84725	0.0156014	0.420591	2	34771970	34777547	1	Hspa5	heat shock protein 5 [Source:MGI Symbol;Acc:MGI:95835]	17.4447	19.1357	19.8149	20.1246	20.3763	23.4772	25.3882	30.1974	41.6937	35.603	21.0728	21.3782	20.0622	29.2222
ENSMUSG00000028470	-40.2127	-5.32958	0.818371	5.83577	0.0157036	0.420782	4	43654227	43656466	-1	Hint2	histidine triad nucleotide binding protein 2 [Source:MGI Symbol;Acc:MGI:1916167]	0	0	0	0.543908	0	0	0	2.68422	0.438881	0.635768	1.56095	0	0.0906513	0.886635
ENSMUSG00000004895	-8.57786	-3.10062	1.39669	5.8355	0.015706	0.420782	3	87858903	87885608	-1	Prcc	papillary renal cell carcinoma (translocation-associated) [Source:MGI Symbol;Acc:MGI:2137738]	1.2922	0	0.660497	2.17563	0.63676	0	3.09612	4.02632	2.1944	1.27154	1.56095	2.88895	0.794181	2.50638
ENSMUSG00000082600	-6.7537	-2.75568	1.41682	5.82309	0.0158171	0.423018	X	105032586	105033366	1	Gm9673	predicted gene 9673 [Source:MGI Symbol;Acc:MGI:3780081]	0.646099	0.708729	0	0.543908	2.54704	0.920673	3.71535	2.01316	1.31664	1.90731	2.34142	1.73337	0.894408	2.17121
ENSMUSG00000034190	-23.3007	-4.5423	0.872051	5.80716	0.015961	0.425377	14	69716979	69732570	-1	Chmp7	charged multivesicular body protein 7 [Source:MGI Symbol;Acc:MGI:1913922]	0	0	0	1.08782	0.63676	0	1.23845	0.671054	2.1944	1.27154	0	0.57779	0.287429	0.992205
ENSMUSG00000091985	1.68731	0.754728	6.46418	5.80969	0.0159381	0.425377	4	108633843	108637441	-1	Gm17354	predicted gene, 17354 [Source:MGI Symbol;Acc:MGI:4936988]	85.285	80.0864	77.2781	90.2887	98.6978	110.02	95.3605	86.566	68.4654	52.133	58.5355	61.8236	90.2761	70.4807
ENSMUSG00000031105	76.6102	6.25946	0.509665	5.79929	0.0160326	0.426413	X	48623413	48662294	1	Slc25a14	solute carrier family 25 (mitochondrial carrier, brain), member 14 [Source:MGI Symbol;Acc:MGI:1330823]	0	1.41746	1.32099	0	1.27352	0	0	0	0	0	0	0	0.668662	0
ENSMUSG00000089715	-6.79526	-2.76453	1.50622	5.79163	0.0161027	0.426413	15	79823896	79834688	-1	Cbx6	chromobox 6 [Source:MGI Symbol;Acc:MGI:3512628]	0.646099	0.708729	0.660497	0	1.91028	1.38101	1.85767	4.02632	3.51104	0	2.34142	2.88895	0.884436	2.43757
ENSMUSG00000049659	-6.56181	-2.71409	2.09984	5.79065	0.0161116	0.426413	11	20685084	20741589	-1	Aftph	aftiphilin [Source:MGI Symbol;Acc:MGI:1923012]	0.646099	2.83492	0	1.08782	3.1838	2.76202	6.81147	6.03949	9.65537	3.81461	2.34142	1.15558	1.75244	4.96966
ENSMUSG00000055424	-6.65768	-2.73502	2.01817	5.79441	0.0160773	0.426413	5	31240675	31241232	-1	Gm9970	predicted gene 9970 [Source:MGI Symbol;Acc:MGI:3642876]	0.646099	0	2.64199	4.35126	0.63676	0	3.71535	6.71054	1.75552	4.45038	3.90237	1.73337	1.37935	3.71125
ENSMUSG00000050215	71.3359	6.15656	0.509076	5.78463	0.0161669	0.427137	4	43695000	43700807	-1	Olfr70	olfactory receptor 70 [Source:MGI Symbol;Acc:MGI:1860079]	1.2922	1.41746	0	1.08782	0	0	0	0	0	0	0	0	0.632912	0
ENSMUSG00000107406	-4.7411	-2.24522	1.95704	5.7804	0.0162059	0.427427		71543192	71544114	-1	RP23-402P24.5	6	3.23049	1.41746	3.96298	1.63172	1.27352	0.460336	2.4769	2.68422	5.26657	6.99345	3.12189	2.88895	1.99609	3.90533
ENSMUSG00000078786	-3.15509	-1.65768	2.80662	5.77689	0.0162383	0.427543	7	27195781	27205386	1	BC024978	cDNA sequence BC024978 [Source:MGI Symbol;Acc:MGI:3041247]	4.52269	4.25237	2.64199	3.80736	5.09408	5.52404	9.28836	9.39476	4.82769	5.72192	4.68284	12.1336	4.30709	7.67486
ENSMUSG00000038982	-22.848	-4.51399	0.679673	5.7723	0.0162807	0.427605	13	38602709	38635109	-1	Bloc1s5	biogenesis of lysosomal organelles complex-1, subunit 5, muted [Source:MGI Symbol;Acc:MGI:2178598]	0	0	1.32099	0	0	0	1.23845	0	1.31664	0.635768	0.780474	1.15558	0.220166	0.854486
ENSMUSG00000078722	1.76774	0.821904	4.91725	5.77058	0.0162967	0.427605	4	42781928	42856771	-1	Gm12394	predicted gene 12394 [Source:MGI Symbol;Acc:MGI:3649790]	22.6135	25.5142	27.7409	33.1784	40.1159	38.6683	18.5767	25.5001	25.894	21.6161	17.1704	28.3117	31.3052	22.8448
ENSMUSG00000108184	3.18221	1.67003	2.75512	5.74261	0.0165582	0.429723		87533407	87536042	1	RP24-180C9.3	6	8.39928	5.66983	5.28397	3.80736	7.64112	5.98437	4.33457	2.01316	5.26657	1.90731	3.90237	2.88895	6.13099	3.38549
ENSMUSG00000023953	4.22389	2.07857	2.14892	5.7464	0.0165225	0.429723	17	46172004	46202625	-1	Polh	polymerase (DNA directed), eta (RAD 30 related) [Source:MGI Symbol;Acc:MGI:1891457]	4.52269	7.08729	5.94447	4.35126	1.27352	5.52404	2.4769	2.01316	3.07216	3.17884	3.12189	0	4.78388	2.31049
ENSMUSG00000037095	19.3519	4.2744	0.771708	5.74691	0.0165177	0.429723	17	56119680	56121946	-1	Lrg1	leucine-rich alpha-2-glycoprotein 1 [Source:MGI Symbol;Acc:MGI:1924155]	1.2922	0.708729	0.660497	1.08782	0	0.920673	0	0	0	0.635768	0	0.57779	0.778319	0.20226
ENSMUSG00000006675	30.4813	4.92985	0.810884	5.7409	0.0165743	0.429723	9	108578862	108597667	-1	P4htm	prolyl 4-hydroxylase, transmembrane (endoplasmic reticulum) [Source:MGI Symbol;Acc:MGI:1921693]	1.2922	0	0	1.08782	1.27352	1.38101	0	0	0	0	0	0.57779	0.83909	0.0962984
ENSMUSG00000076609	-2.47048	-1.30479	6.16261	5.74449	0.0165404	0.429723	6	70726435	70726966	1	Igkc	immunoglobulin kappa constant [Source:MGI Symbol;Acc:MGI:96495]	41.3503	76.5427	60.1052	37.5297	50.304	42.8113	93.5029	91.9344	91.726	79.471	76.4864	51.4234	51.4405	80.7574
ENSMUSG00000080932	65.8973	6.04215	0.607967	5.75734	0.0164199	0.429723	6	122698414	122699028	-1	Gm10224	predicted pseudogene 10224 [Source:MGI Symbol;Acc:MGI:3642708]	1.2922	0	0	0	0.63676	1.38101	0	0	0	0	0	0	0.551661	0
ENSMUSG00000039286	-36.8786	-5.20471	0.95136	5.75234	0.0164667	0.429723	3	27416162	27711307	-1	Fndc3b	fibronectin type III domain containing 3B [Source:MGI Symbol;Acc:MGI:1919257]	0	0	0	0	1.27352	0	0.619224	0	2.1944	0	2.34142	1.15558	0.212253	1.05177
ENSMUSG00000021497	-23.59	-4.56011	0.794218	5.7342	0.0166376	0.430259	13	55714650	55726221	1	Txndc15	thioredoxin domain containing 15 [Source:MGI Symbol;Acc:MGI:1916922]	0.646099	0	0.660497	0	0	0	0	1.34211	0.877761	0	1.56095	1.73337	0.217766	0.919031
ENSMUSG00000091172	-2.13269	-1.09267	4.31166	5.73275	0.0166514	0.430259	9	123635388	123637325	1	Gm17120	predicted gene 17120 [Source:MGI Symbol;Acc:MGI:4937947]	18.0908	29.0579	22.4569	12.5099	11.4617	12.4291	12.3845	12.079	16.2386	45.7753	51.5113	34.6674	17.6677	28.776
ENSMUSG00000030505	-41.9891	-5.39194	0.93356	5.72312	0.0167429	0.431894	7	49778346	49858265	1	Prmt3	protein arginine N-methyltransferase 3 [Source:MGI Symbol;Acc:MGI:1919224]	0.646099	0	0	0	0	0	0.619224	1.34211	3.51104	0	0	1.15558	0.107683	1.10466
ENSMUSG00000019822	1.68839	0.755645	7.95751	5.71452	0.0168252	0.432555	10	41485642	41490369	-1	Smpd2	sphingomyelin phosphodiesterase 2, neutral [Source:MGI Symbol;Acc:MGI:1278330]	295.267	314.676	236.458	228.441	262.982	287.25	247.69	224.803	171.163	202.81	195.899	208.582	270.846	208.491
ENSMUSG00000097412	-1.90256	-0.927939	9.60183	5.71614	0.0168097	0.432555	10	86685601	86694806	1	1810014B01Rik	RIKEN cDNA 1810014B01 gene [Source:MGI Symbol;Acc:MGI:1913513]	703.601	598.876	896.294	555.874	527.237	493.481	731.923	929.41	719.764	1020.41	775.01	974.733	629.227	858.541
ENSMUSG00000094561	-53.6182	-5.74465	0.559847	5.70539	0.0169129	0.43268	12	114746273	114746706	-1	Ighv1-22	immunoglobulin heavy variable 1-22 [Source:MGI Symbol;Acc:MGI:4439784]	0	0	0	0	0	0	0	1.34211	0.438881	0	0	1.15558	0	0.489428
ENSMUSG00000090164	-3.38236	-1.75803	2.93181	5.70516	0.0169151	0.43268	6	128849090	128891126	-1	BC035044	cDNA sequence BC035044 [Source:MGI Symbol;Acc:MGI:2448540]	3.87659	2.83492	4.62348	2.71954	3.1838	8.28606	11.7653	13.4211	5.70545	6.35768	6.24379	6.3557	4.25406	8.30816
ENSMUSG00000104266	57.6923	5.85031	0.557891	5.70993	0.0168693	0.43268	1	170175180	170176319	1	Gm37748	predicted gene, 37748 [Source:MGI Symbol;Acc:MGI:5610976]	0	0.708729	0	1.08782	1.27352	0.920673	0	0	0	0	0	0	0.665123	0
ENSMUSG00000020717	-2.18113	-1.12508	5.0364	5.69602	0.0170034	0.433488	11	106654217	106750628	-1	Pecam1	platelet/endothelial cell adhesion molecule 1 [Source:MGI Symbol;Acc:MGI:97537]	29.0744	19.8444	15.8519	28.2832	35.6586	22.0961	24.1497	37.579	51.7879	19.7088	49.9503	36.9786	25.1348	36.6924
ENSMUSG00000008475	2.15251	1.10602	4.42172	5.69894	0.0169751	0.433488	1	152766542	152775597	1	Arpc5	actin related protein 2/3 complex, subunit 5 [Source:MGI Symbol;Acc:MGI:1915021]	16.1525	26.9317	23.1174	25.5637	35.0218	17.9531	18.5767	14.7632	18.8719	15.2584	15.6095	14.4448	24.1234	16.2541
ENSMUSG00000086316	91.231	6.51145	0.583719	5.69287	0.017034	0.433543	X	153723590	153741920	1	2210013O21Rik	RIKEN cDNA 2210013O21 gene [Source:MGI Symbol;Acc:MGI:1917373]	0	0	1.98149	0.543908	0	1.38101	0	0	0	0	0	0	0.651068	0
ENSMUSG00000107320	-2.30593	-1.20535	3.73796	5.68615	0.0170994	0.434483		28219167	28226170	-1	RP23-23C4.5	6	5.16879	14.1746	9.90745	13.5977	10.1882	11.9687	10.5268	16.1053	13.1664	17.8015	24.9752	18.4893	10.8342	16.8441
ENSMUSG00000018774	-3.20813	-1.68173	2.68881	5.68211	0.0171387	0.434759	11	69664213	69666153	-1	Cd68	CD68 antigen [Source:MGI Symbol;Acc:MGI:88342]	1.9383	1.41746	4.62348	4.89517	5.09408	5.0637	3.71535	6.03949	5.26657	8.90076	10.1462	7.51128	3.8387	6.92993
ENSMUSG00000002379	-122.625	-6.93811	0.775864	5.66973	0.0172601	0.435273	17	56717762	56724248	1	Ndufa11	NADH dehydrogenase (ubiquinone) 1 alpha subcomplex 11 [Source:MGI Symbol;Acc:MGI:1917125]	0	0	0	0	0	0	3.71535	0	0	0	1.56095	0	0	0.879382
ENSMUSG00000085245	-26.5535	-4.73083	0.839054	5.67256	0.0172323	0.435273	11	107410390	107413549	1	Gm11713	predicted gene 11713 [Source:MGI Symbol;Acc:MGI:3652139]	0	0	0.660497	0	0	0	0	0	0.877761	1.27154	1.56095	1.15558	0.110083	0.810971
ENSMUSG00000089855	2.50325	1.3238	3.54123	5.66264	0.01733	0.435273	10	105238134	105238292	1	Gm15662	predicted gene 15662 [Source:MGI Symbol;Acc:MGI:3783104]	10.9837	18.427	17.1729	9.79035	12.0984	10.5877	9.28836	8.7237	4.82769	12.0796	7.80474	6.93349	13.1767	8.27626
ENSMUSG00000090087	-4.50712	-2.1722	2.25778	5.66338	0.0173227	0.435273	10	33624246	33662432	1	Gm15939	predicted gene 15939 [Source:MGI Symbol;Acc:MGI:3801831]	0.646099	2.12619	3.30248	2.17563	1.27352	3.22235	6.81147	7.38159	4.82769	1.90731	3.12189	5.20011	2.12438	4.87501
ENSMUSG00000034557	2.15166	1.10545	4.2325	5.66507	0.017306	0.435273	4	108637466	108780798	-1	Zfyve9	zinc finger, FYVE domain containing 9 [Source:MGI Symbol;Acc:MGI:2652838]	18.7369	23.3881	9.90745	17.949	29.291	20.2548	22.9113	16.7764	11.4109	13.9869	8.58521	9.24465	19.9212	13.8192
ENSMUSG00000084804	-4.65313	-2.2182	2.00441	5.66809	0.0172763	0.435273	4	138137595	138138518	-1	1700095J12Rik	RIKEN cDNA 1700095J12 gene [Source:MGI Symbol;Acc:MGI:1920813]	1.2922	0.708729	1.32099	3.80736	0.63676	1.38101	2.4769	3.35527	3.94993	3.17884	3.12189	3.46674	1.52451	3.25826
ENSMUSG00000074807	2.48326	1.31224	4.07389	5.65386	0.017417	0.43674	2	128966593	128967725	-1	Gm10762	predicted gene 10762 [Source:MGI Symbol;Acc:MGI:3704209]	7.75318	21.9706	14.5309	30.4589	17.1925	22.0961	16.0998	10.0658	12.7275	10.1723	17.1704	5.20011	19.0004	11.906
ENSMUSG00000003233	6.399	2.67785	1.99689	5.64736	0.0174816	0.437643	16	20516982	20532520	1	Dvl3	dishevelled 3, dsh homolog (Drosophila) [Source:MGI Symbol;Acc:MGI:108100]	6.46099	2.83492	2.64199	3.80736	0.63676	5.0637	1.85767	0	3.07216	2.54307	0	0.57779	3.57428	1.34178
ENSMUSG00000106248	-16.7739	-4.06814	0.855714	5.63866	0.0175687	0.437878		67633089	67634143	-1	RP24-322E13.1	6	0	0	0.660497	0.543908	0	0	0.619224	0.671054	0.877761	1.27154	0.780474	2.31116	0.200734	1.08854
ENSMUSG00000060950	-8.91898	-3.15688	1.77984	5.63866	0.0175686	0.437878	12	111678105	111683902	1	Trmt61a	tRNA methyltransferase 61A [Source:MGI Symbol;Acc:MGI:2443487]	1.9383	0.708729	0.660497	0.543908	0.63676	2.30168	1.85767	2.68422	6.14433	2.54307	5.46332	2.88895	1.13165	3.59693
ENSMUSG00000030045	1.61921	0.695294	6.30513	5.63496	0.0176057	0.437878	6	81957851	81965958	-1	Mrpl19	mitochondrial ribosomal protein L19 [Source:MGI Symbol;Acc:MGI:1926274]	85.9311	93.5522	86.525	87.5692	92.967	95.2896	66.8762	73.8159	68.0265	81.3784	62.4379	72.8016	90.3057	70.8894
ENSMUSG00000102887	-2.12277	-1.08595	4.55334	5.63648	0.0175905	0.437878	2	6132869	6140568	1	Gm10857	predicted gene 10857 [Source:MGI Symbol;Acc:MGI:3641733]	14.2142	26.9317	17.8334	20.6685	17.1925	17.9531	23.5305	24.1579	22.8218	34.3315	37.4627	27.7339	19.1322	28.3397
ENSMUSG00000106495	-25.1885	-4.65469	1.23795	5.59338	0.0180285	0.440935		109572732	109574224	-1	RP24-187P11.3	9	0	0	0	2.17563	1.27352	0	1.23845	1.34211	1.75552	0.635768	0	3.46674	0.574859	1.40643
ENSMUSG00000001285	22.8837	4.51625	1.41383	5.59381	0.0180241	0.440935	15	102331709	102338139	1	Myg1	melanocyte proliferating gene 1 [Source:MGI Symbol;Acc:MGI:1929864]	1.2922	2.83492	0.660497	1.08782	1.91028	0.460336	0.619224	0	2.1944	0	0	0	1.37434	0.468938
ENSMUSG00000004187	-8.98802	-3.168	1.28131	5.60548	0.0179044	0.440935	15	76660641	76668196	1	Kifc2	kinesin family member C2 [Source:MGI Symbol;Acc:MGI:109187]	0	0.708729	0.660497	1.08782	2.54704	0.460336	1.23845	1.34211	2.1944	6.99345	2.34142	1.73337	0.910736	2.64053
ENSMUSG00000037278	-2.96955	-1.57024	2.87318	5.60959	0.0178624	0.440935	11	78541817	78550777	-1	Tmem97	transmembrane protein 97 [Source:MGI Symbol;Acc:MGI:1916321]	2.58439	8.50475	5.28397	2.17563	4.45732	3.22235	9.90759	10.0658	7.89985	8.26499	7.02426	2.31116	4.3714	7.57894
ENSMUSG00000030431	-75.1484	-6.23167	0.65936	5.60892	0.0178692	0.440935	7	4784595	4789656	-1	Tmem238	transmembrane protein 238 [Source:MGI Symbol;Acc:MGI:1922935]	0	0	0	0	0	0	1.23845	0	0.438881	1.27154	0	0.57779	0	0.587776
ENSMUSG00000039990	-30.1621	-4.91466	0.970807	5.60944	0.017864	0.440935	7	133637543	133672971	1	Edrf1	erythroid differentiation regulatory factor 1 [Source:MGI Symbol;Acc:MGI:1919831]	1.9383	0.708729	0	0	0	0	1.85767	0	2.1944	2.54307	0	1.73337	0.441171	1.38809
ENSMUSG00000044453	-3.57993	-1.83993	2.68915	5.60098	0.0179505	0.440935	7	30857390	30861564	-1	Ffar1	free fatty acid receptor 1 [Source:MGI Symbol;Acc:MGI:2684079]	3.23049	3.54364	3.96298	3.80736	7.64112	0.460336	6.81147	8.05265	6.14433	6.35768	8.58521	6.3557	3.77432	7.05117
ENSMUSG00000107499	7.60307	2.92658	1.50543	5.61638	0.0177934	0.440935	6	83101601	83108394	1	Ccdc142	coiled-coil domain containing 142 [Source:MGI Symbol;Acc:MGI:3045292]	3.87659	2.12619	2.64199	4.35126	1.91028	3.68269	0	0	1.31664	0	1.56095	4.62232	3.09817	1.24999
ENSMUSG00000028992	1.84664	0.884905	5.40136	5.59396	0.0180225	0.440935	4	149467572	149485202	-1	Nmnat1	nicotinamide nucleotide adenylyltransferase 1 [Source:MGI Symbol;Acc:MGI:1913704]	45.2269	60.242	44.2533	31.5467	46.4835	64.4471	42.1073	39.5922	26.3328	32.4242	39.0237	36.9786	48.6999	36.0765
ENSMUSG00000005774	2.11554	1.08103	3.81621	5.59165	0.0180462	0.440935	3	94954075	94961561	1	Rfx5	regulatory factor X, 5 (influences HLA class II expression) [Source:MGI Symbol;Acc:MGI:1858421]	16.1525	16.3008	15.8519	13.5977	16.5558	12.8894	17.9575	6.71054	10.5331	8.26499	10.9266	8.66686	15.2247	10.5099
ENSMUSG00000027695	1.75216	0.809131	5.48658	5.59745	0.0179867	0.440935	3	27938695	28133362	1	Pld1	phospholipase D1 [Source:MGI Symbol;Acc:MGI:109585]	55.5645	48.1936	50.8582	36.9857	39.4791	65.3678	51.3956	42.9475	35.1104	28.6096	38.2432	31.7785	49.4082	38.0141
ENSMUSG00000021962	-9.48907	-3.24627	0.994651	5.57553	0.0182131	0.441635	14	30479565	30527056	1	Dcp1a	DCP1 decapping enzyme homolog A (S. cerevisiae) [Source:MGI Symbol;Acc:MGI:1923151]	0	0.708729	0.660497	0.543908	0	0.460336	1.23845	2.01316	1.31664	1.90731	0.780474	1.15558	0.395578	1.40194
ENSMUSG00000097457	-1.60324	-0.680992	7.48572	5.57502	0.0182184	0.441635	11	46440362	46447248	-1	2310031A07Rik	RIKEN cDNA 2310031A07 gene [Source:MGI Symbol;Acc:MGI:1916871]	148.603	177.891	160.501	169.699	145.818	157.895	198.152	169.777	176.869	260.029	222.435	196.449	160.068	203.952
ENSMUSG00000090035	3.36865	1.75217	2.79158	5.57356	0.0182337	0.441635	10	99108159	99113247	1	Galnt4	UDP-N-acetyl-alpha-D-galactosamine:polypeptide N-acetylgalactosaminyltransferase 4 [Source:MGI Symbol;Acc:MGI:894692]	7.75318	2.12619	5.28397	8.15862	7.00436	9.66706	4.33457	4.02632	5.70545	2.54307	1.56095	3.46674	6.66556	3.60618
ENSMUSG00000029464	-1.94092	-0.95674	4.82841	5.5666	0.0183063	0.441635	5	122371876	122382902	1	Gpn3	GPN-loop GTPase 3 [Source:MGI Symbol;Acc:MGI:1289326]	23.2596	24.0968	27.7409	25.5637	16.5558	20.7151	19.196	38.2501	28.9661	42.5965	24.1947	39.2898	22.9886	32.0822
ENSMUSG00000027438	5.30871	2.40836	1.75744	5.58305	0.0181351	0.441635	2	148693985	148732467	-1	Napb	N-ethylmaleimide sensitive fusion protein attachment protein beta [Source:MGI Symbol;Acc:MGI:104562]	1.2922	3.54364	2.64199	3.26345	1.91028	3.22235	1.23845	1.34211	2.63328	1.27154	0	0.57779	2.64565	1.17719
ENSMUSG00000040174	36.1156	5.17455	0.876398	5.57109	0.0182594	0.441635	2	93980550	94010807	-1	Alkbh3	alkB, alkylation repair homolog 3 (E. coli) [Source:MGI Symbol;Acc:MGI:1916363]	1.2922	0	1.98149	0.543908	2.54704	0	0.619224	0	0.438881	0	0	0	1.06077	0.176351
ENSMUSG00000033557	8.32594	3.05761	1.61171	5.56902	0.018281	0.441635	1	156678532	156719086	-1	Fam20b	family with sequence similarity 20, member B [Source:MGI Symbol;Acc:MGI:2443990]	5.16879	0.708729	1.32099	1.08782	2.54704	3.22235	1.85767	2.01316	3.07216	0	0	0.57779	2.34262	1.25346
ENSMUSG00000103089	-1.79123	-0.840949	5.93088	5.57302	0.0182393	0.441635	1	193259616	193261837	-1	Gm38118	predicted gene, 38118 [Source:MGI Symbol;Acc:MGI:5611346]	80.1162	38.9801	57.4632	45.1444	47.1202	49.7163	52.0148	54.3554	68.0265	78.1995	81.1693	97.6466	53.0901	71.902
ENSMUSG00000035578	-4.03312	-2.0119	2.38999	5.55826	0.0183937	0.443045	16	33015385	33056218	-1	Iqcg	IQ motif containing G [Source:MGI Symbol;Acc:MGI:1916957]	2.58439	2.12619	3.96298	6.5269	0.63676	1.38101	9.28836	6.71054	3.07216	3.81461	3.90237	8.66686	2.8697	5.90915
ENSMUSG00000018548	-4.67949	-2.22635	2.09951	5.55115	0.0184685	0.444146	11	87127077	87220683	1	Trim37	tripartite motif-containing 37 [Source:MGI Symbol;Acc:MGI:2153072]	3.87659	2.83492	1.98149	1.08782	0.63676	1.84135	3.71535	4.69738	3.94993	4.45038	3.12189	5.20011	2.04315	4.18917
ENSMUSG00000024798	-40.754	-5.34887	0.727183	5.53511	0.0186385	0.44588	19	35958734	36057507	-1	Htr7	5-hydroxytryptamine (serotonin) receptor 7 [Source:MGI Symbol;Acc:MGI:99841]	0	0.708729	0	0	0	0	0	2.01316	0.877761	2.54307	0	0	0.118121	0.905666
ENSMUSG00000067586	6.67508	2.73878	1.7592	5.53151	0.0186769	0.44588	13	51408618	51422797	1	S1pr3	sphingosine-1-phosphate receptor 3 [Source:MGI Symbol;Acc:MGI:1339365]	5.16879	0.708729	3.30248	3.80736	1.27352	2.76202	3.09612	0.671054	1.31664	0	1.56095	0.57779	2.83715	1.20376
ENSMUSG00000086245	1.49873	0.583743	9.41836	5.53061	0.0186866	0.44588	11	48843648	48853493	-1	Gm16170	predicted gene 16170 [Source:MGI Symbol;Acc:MGI:3805548]	721.692	630.769	683.614	776.157	783.852	821.701	670.62	654.949	641.643	438.044	609.55	598.013	736.297	602.137
ENSMUSG00000082829	-5.00975	-2.32474	1.86956	5.53952	0.0185917	0.44588	6	149072704	149073638	1	Gm15780	predicted gene 15780 [Source:MGI Symbol;Acc:MGI:3783222]	1.9383	1.41746	1.98149	0.543908	1.91028	0.920673	2.4769	3.35527	4.82769	5.08615	1.56095	1.73337	1.45202	3.17339
ENSMUSG00000051730	-1.87413	-0.906224	4.35344	5.53071	0.0186855	0.44588	2	69871198	69885615	-1	Mettl5	methyltransferase like 5 [Source:MGI Symbol;Acc:MGI:1922672]	16.1525	11.3397	19.1544	16.8612	15.2822	13.3498	17.3383	24.829	20.6274	18.4373	24.9752	20.8005	15.3566	21.1679
ENSMUSG00000081988	-3.33033	-1.73567	2.52905	5.51827	0.0188188	0.448334	16	23197095	23198121	-1	Gm15746	predicted gene 15746 [Source:MGI Symbol;Acc:MGI:3783188]	1.2922	4.25237	2.64199	4.35126	2.54704	4.14303	3.09612	6.03949	5.70545	5.08615	10.9266	5.20011	3.20465	6.00899
ENSMUSG00000020246	-77.5692	-6.27741	0.728477	5.51274	0.0188784	0.448355	10	82696160	82742428	1	Hcfc2	host cell factor C2 [Source:MGI Symbol;Acc:MGI:1915183]	0	0	0	0	0	0	0.619224	2.01316	0	1.27154	0	0	0	0.650654
ENSMUSG00000055720	-40.0655	-5.32429	0.835101	5.51293	0.0188764	0.448355	9	57910986	57929968	1	Ubl7	ubiquitin-like 7 (bone marrow stromal cell-derived) [Source:MGI Symbol;Acc:MGI:1916709]	0	0	0	0	0	0.460336	0.619224	2.01316	1.75552	0.635768	0	0.57779	0.0767227	0.933578
ENSMUSG00000038843	-9.0015	-3.17017	1.42098	5.50964	0.0189119	0.448453	19	17326141	17356667	-1	Gcnt1	glucosaminyl (N-acetyl) transferase 1, core 2 [Source:MGI Symbol;Acc:MGI:95676]	0	0.708729	0.660497	1.63172	1.27352	0.460336	0	2.68422	4.82769	3.17884	1.56095	1.15558	0.789134	2.23455
ENSMUSG00000068011	4.48382	2.16473	2.07989	5.50055	0.0190105	0.450093	6	115583544	115592576	-1	Mkrn2os	makorin, ring finger protein 2, opposite strand [Source:MGI Symbol;Acc:MGI:1917541]	1.9383	1.41746	5.94447	3.26345	4.45732	6.90505	1.23845	2.01316	1.75552	2.54307	2.34142	1.15558	3.98767	1.8412
ENSMUSG00000083687	2.03554	1.02541	4.35047	5.49459	0.0190754	0.450929	X	134551882	134552247	1	Gm15154	predicted gene 15154 [Source:MGI Symbol;Acc:MGI:3705516]	26.49	21.9706	19.8149	19.0368	17.8293	30.8425	18.5767	18.1185	13.6053	13.9869	13.2681	18.4893	22.664	16.0075
ENSMUSG00000085995	-25.4707	-4.67077	0.87602	5.49067	0.0191182	0.451242	7	48877958	48886608	1	Gm2788	predicted gene 2788 [Source:MGI Symbol;Acc:MGI:3780956]	0	0	0	0	0	0.920673	0.619224	0.671054	1.75552	1.90731	0	0	0.153445	0.825518
ENSMUSG00000079225	-2.20454	-1.14048	4.73243	5.48743	0.0191536	0.451307	9	81677598	81678677	1	Gm9531	predicted gene 9531 [Source:MGI Symbol;Acc:MGI:3779940]	23.2596	14.8833	21.1359	21.2124	20.3763	28.5409	22.2921	29.5264	44.7658	39.4176	25.7556	29.4673	21.5681	31.8708
ENSMUSG00000028541	-47.1474	-5.55911	0.769738	5.48503	0.01918	0.451307	4	117869260	117883487	-1	B4galt2	UDP-Gal:betaGlcNAc beta 1,4- galactosyltransferase, polypeptide 2 [Source:MGI Symbol;Acc:MGI:1858493]	0.646099	0	0	0	0	0	0	0.671054	1.75552	2.54307	0.780474	0	0.107683	0.958354
ENSMUSG00000072620	3.01149	1.59048	2.59141	5.47079	0.0193369	0.451683	11	83065112	83070678	1	Slfn2	schlafen 2 [Source:MGI Symbol;Acc:MGI:1313258]	5.81489	4.25237	6.60497	4.35126	10.1882	7.36538	4.95379	2.68422	4.82769	1.90731	6.24379	1.73337	6.42951	3.72503
ENSMUSG00000048752	-24.9408	-4.64043	1.13441	5.4595	0.0194622	0.451683	9	110857967	110864629	1	Prss50	protease, serine 50 [Source:MGI Symbol;Acc:MGI:2447303]	0	0	0	0	1.27352	0	0.619224	0.671054	1.75552	0	1.56095	0.57779	0.212253	0.86409
ENSMUSG00000045232	4.23204	2.08135	2.15485	5.46813	0.0193663	0.451683	8	84042929	84045000	-1	Rln3	relaxin 3 [Source:MGI Symbol;Acc:MGI:2158015]	1.9383	2.12619	3.96298	3.80736	7.00436	5.98437	4.33457	0	2.1944	0.635768	1.56095	2.31116	4.13726	1.83948
ENSMUSG00000010755	-11.5107	-3.5249	1.39578	5.47068	0.0193381	0.451683	7	143557230	143600090	-1	Cars	cysteinyl-tRNA synthetase [Source:MGI Symbol;Acc:MGI:1351477]	0.646099	0	0	2.71954	0.63676	0.920673	1.23845	4.02632	1.75552	4.45038	0	1.73337	0.820512	2.20067
ENSMUSG00000030806	-6.91757	-2.79027	1.50502	5.46581	0.019392	0.451683	7	127803900	127824549	-1	Stx1b	syntaxin 1B [Source:MGI Symbol;Acc:MGI:1930705]	0.646099	0	0.660497	1.63172	1.27352	0.920673	2.4769	2.68422	2.63328	1.27154	0.780474	2.88895	0.855419	2.12256
ENSMUSG00000030846	-3.88125	-1.95652	2.24667	5.47268	0.0193159	0.451683	7	128439777	128461717	-1	Tial1	Tia1 cytotoxic granule-associated RNA binding protein-like 1 [Source:MGI Symbol;Acc:MGI:107913]	1.9383	2.12619	3.30248	2.71954	2.54704	2.76202	1.23845	4.69738	6.58321	8.90076	4.68284	4.62232	2.56593	5.12083
ENSMUSG00000087470	-64.253	-6.00569	0.851935	5.46368	0.0194158	0.451683	4	127545101	127570502	1	A630031M04Rik	RIKEN cDNA A630031M04 gene [Source:MGI Symbol;Acc:MGI:2444470]	0	0	0	0	0	0	0	0	1.31664	0	0	1.73337	0	0.508336
ENSMUSG00000097515	4.35988	2.12429	2.10919	5.46735	0.019375	0.451683	3	94409395	94412919	-1	1700040D17Rik	RIKEN cDNA 1700040D17 gene [Source:MGI Symbol;Acc:MGI:1923852]	3.87659	2.12619	3.96298	4.89517	4.45732	2.76202	1.85767	4.02632	0.438881	1.27154	1.56095	1.73337	3.68004	1.81479
ENSMUSG00000104394	-4.41647	-2.14289	1.43805	5.46083	0.0194474	0.451683	1	187236457	187240357	1	Gm21710	predicted gene, 21710 [Source:MGI Symbol;Acc:MGI:5435065]	1.9383	2.12619	0.660497	1.08782	0	1.84135	3.09612	1.34211	2.63328	3.17884	3.90237	2.88895	1.27569	2.84028
ENSMUSG00000031134	-3.88417	-1.95761	2.61255	5.43559	0.0197304	0.453975	X	57383530	57393036	-1	Rbmx	RNA binding motif protein, X chromosome [Source:MGI Symbol;Acc:MGI:1343044]	1.9383	2.12619	1.98149	3.26345	3.1838	6.90505	4.33457	1.34211	7.89985	12.0796	7.02426	4.04453	3.23304	6.12082
ENSMUSG00000021302	-3.34219	-1.74079	2.54843	5.43214	0.0197695	0.453975	13	14052449	14063401	-1	Ggps1	geranylgeranyl diphosphate synthase 1 [Source:MGI Symbol;Acc:MGI:1341724]	3.23049	4.25237	1.32099	2.71954	3.82056	2.76202	10.5268	7.38159	7.02209	6.35768	1.56095	2.88895	3.01766	5.95635
ENSMUSG00000076615	-9.27822	-3.21385	3.39445	5.41962	0.0199117	0.453975	12	113359575	113361232	-1	Ighg3	Immunoglobulin heavy constant gamma 3 [Source:MGI Symbol;Acc:MGI:2144790]	1.9383	5.66983	11.2284	0.543908	4.45732	5.52404	50.7764	26.1711	2.1944	11.4438	5.46332	6.93349	4.89364	17.1638
ENSMUSG00000000751	-5.13939	-2.3616	1.96618	5.43678	0.019717	0.453975	11	75298166	75348324	-1	Rpa1	replication protein A1 [Source:MGI Symbol;Acc:MGI:1915525]	0.646099	3.54364	3.30248	0.543908	1.27352	0.460336	1.85767	2.68422	4.82769	3.17884	3.12189	2.88895	1.62833	3.09321
ENSMUSG00000020277	2.99391	1.58203	2.87002	5.41129	0.0200069	0.453975	10	77986947	78010083	-1	Pfkl	phosphofructokinase, liver, B-type [Source:MGI Symbol;Acc:MGI:97547]	12.2759	9.92221	5.94447	8.15862	4.45732	5.52404	8.66914	2.68422	3.94993	1.90731	4.68284	4.62232	7.71375	4.41929
ENSMUSG00000011382	4.22857	2.08017	2.63464	5.41422	0.0199733	0.453975	7	45472956	45488805	-1	Dhdh	dihydrodiol dehydrogenase (dimeric) [Source:MGI Symbol;Acc:MGI:1919005]	9.04538	8.50475	2.64199	4.35126	5.09408	9.20673	4.33457	2.01316	2.1944	2.54307	3.12189	4.62232	6.47403	3.13824
ENSMUSG00000028560	-3.91489	-1.96897	2.49221	5.42096	0.0198964	0.453975	4	98923810	98935543	1	Usp1	ubiquitin specific peptidase 1 [Source:MGI Symbol;Acc:MGI:2385198]	1.9383	3.54364	4.62348	4.35126	1.27352	2.30168	4.33457	4.69738	5.70545	7.62922	8.58521	5.7779	3.00531	6.12162
ENSMUSG00000045071	5.25872	2.39471	2.04165	5.4387	0.0196954	0.453975	4	59626211	59761439	1	E130308A19Rik	RIKEN cDNA E130308A19 gene [Source:MGI Symbol;Acc:MGI:2442164]	2.58439	2.12619	2.64199	5.43908	5.09408	4.14303	0.619224	2.68422	1.75552	0.635768	0	2.88895	3.67146	1.43061
ENSMUSG00000059810	5.39662	2.43205	2.08263	5.44316	0.0196451	0.453975	4	62559847	62704001	1	Rgs3	regulator of G-protein signaling 3 [Source:MGI Symbol;Acc:MGI:1354734]	2.58439	4.25237	1.98149	2.71954	10.8249	2.76202	1.23845	0.671054	1.31664	1.27154	3.90237	2.31116	4.18746	1.7852
ENSMUSG00000081585	19.6449	4.29608	0.909156	5.41388	0.0199773	0.453975	4	123630295	123630703	1	Gm12926	predicted gene 12926 [Source:MGI Symbol;Acc:MGI:3651535]	0.646099	0	1.98149	1.08782	1.27352	2.76202	0	1.34211	1.75552	0	0	0	1.29182	0.516272
ENSMUSG00000086267	6.74862	2.75459	1.50014	5.41982	0.0199094	0.453975	4	53401948	53404030	-1	Gm12496	predicted gene 12496 [Source:MGI Symbol;Acc:MGI:3650573]	1.2922	2.12619	1.98149	1.08782	2.54704	4.14303	1.23845	0.671054	0	0	2.34142	1.15558	2.19629	0.901084
ENSMUSG00000027195	-23	-4.52356	0.871432	5.42071	0.0198993	0.453975	2	94032689	94157964	-1	Hsd17b12	hydroxysteroid (17-beta) dehydrogenase 12 [Source:MGI Symbol;Acc:MGI:1926967]	0	0	0.660497	0	0	0.460336	1.23845	0	2.63328	1.90731	1.56095	0	0.186805	1.22333
ENSMUSG00000026585	-26.0543	-4.70345	0.746393	5.41768	0.0199338	0.453975	1	163779583	163917109	1	Kifap3	kinesin-associated protein 3 [Source:MGI Symbol;Acc:MGI:107566]	0	0	0	0	1.27352	0	1.23845	1.34211	2.1944	0.635768	0	0.57779	0.212253	0.998086
ENSMUSG00000070871	2.96266	1.56689	2.2451	5.41795	0.0199308	0.453975	1	64690455	64725644	1	Ccnyl1	cyclin Y-like 1 [Source:MGI Symbol;Acc:MGI:2138614]	3.87659	5.66983	4.62348	4.35126	5.09408	5.98437	1.23845	3.35527	1.75552	3.81461	3.12189	4.62232	4.93327	2.98468
ENSMUSG00000073491	-4.6214	-2.20833	2.19212	5.44599	0.0196133	0.453975	1	173566284	173599274	-1	Pydc4	pyrin domain containing 4 [Source:MGI Symbol;Acc:MGI:3695276]	1.9383	1.41746	1.32099	1.63172	1.91028	4.14303	2.4769	4.69738	5.70545	2.54307	4.68284	6.3557	2.0603	4.41022
ENSMUSG00000026344	3.89463	1.96149	2.43029	5.39343	0.0202127	0.457965	1	125867622	125913101	-1	Lypd1	Ly6/Plaur domain containing 1 [Source:MGI Symbol;Acc:MGI:1919835]	1.9383	6.37856	6.60497	6.5269	5.73084	5.98437	0	2.68422	1.75552	3.81461	5.46332	5.7779	5.52732	3.24926
ENSMUSG00000104710	-3.00501	-1.58737	2.85022	5.38762	0.0202801	0.458812		135904344	136167184	1	RP24-349N15.2	3	7.10709	2.83492	7.26546	2.71954	2.54704	4.14303	3.71535	7.38159	9.65537	5.08615	12.4876	6.93349	4.43618	7.54325
ENSMUSG00000086001	-16.1388	-4.01246	1.64341	5.38364	0.0203265	0.459179	2	34912871	34916014	1	Gm13448	predicted gene 13448 [Source:MGI Symbol;Acc:MGI:3651456]	1.9383	1.41746	2.64199	0	0	0	1.85767	3.35527	1.31664	1.27154	1.56095	0.57779	0.999623	1.65664
ENSMUSG00000086421	-2.12666	-1.08859	3.56569	5.37906	0.0203799	0.459707	2	118829874	118834122	-1	Gm14091	predicted gene 14091 [Source:MGI Symbol;Acc:MGI:3650488]	5.81489	14.1746	11.2284	7.61471	8.27788	7.82572	11.146	10.0658	12.2887	15.2584	14.0485	16.7559	9.15604	13.2606
ENSMUSG00000028861	-9.04837	-3.17766	1.25052	5.37	0.020486	0.461418	4	126046925	126055532	1	Mrps15	mitochondrial ribosomal protein S15 [Source:MGI Symbol;Acc:MGI:1913657]	0.646099	0.708729	1.32099	0	0.63676	0	1.23845	2.01316	2.1944	1.27154	0.780474	1.15558	0.552097	1.44227
ENSMUSG00000052157	-5.8249	-2.54223	2.01483	5.36618	0.0205309	0.461749	X	155304199	155305749	-1	Gm650	predicted pseudogene 650 [Source:MGI Symbol;Acc:MGI:2685496]	1.9383	2.83492	3.30248	0.543908	0.63676	0.920673	1.23845	0.671054	4.82769	10.1723	2.34142	2.31116	1.69617	3.59368
ENSMUSG00000039089	-5.13168	-2.35943	1.861	5.36208	0.0205792	0.462155	10	26274468	26375185	-1	L3mbtl3	l(3)mbt-like 3 (Drosophila) [Source:MGI Symbol;Acc:MGI:2143628]	1.9383	0	0.660497	2.17563	1.91028	1.38101	4.95379	2.68422	3.51104	3.81461	0.780474	2.31116	1.34429	3.00922
ENSMUSG00000087604	29.0188	4.85892	0.680218	5.35421	0.0206723	0.462884	11	62990453	63004134	-1	Cdrt4os1	CMT1A duplicated region transcript 4, opposite strand 1 [Source:MGI Symbol;Acc:MGI:1922134]	0	0.708729	1.32099	2.71954	0.63676	0.460336	0	0.671054	0.438881	0	0	0	0.974393	0.184989
ENSMUSG00000085433	-42.3116	-5.40298	0.767163	5.35429	0.0206714	0.462884	5	124111109	124112264	-1	Gm16001	predicted gene 16001 [Source:MGI Symbol;Acc:MGI:3802119]	0	0	0	0	0	0.460336	0	0	1.75552	1.27154	0	1.73337	0.0767227	0.793405
ENSMUSG00000022114	-18.2587	-4.19051	0.874652	5.34768	0.0207498	0.463407	14	105891949	105896819	-1	Spry2	sprouty homolog 2 (Drosophila) [Source:MGI Symbol;Acc:MGI:1345138]	0	0.708729	0	0	0.63676	0	0.619224	0.671054	2.63328	1.27154	1.56095	0	0.224248	1.12601
ENSMUSG00000027221	-29.2336	-4.86956	0.837757	5.34713	0.0207564	0.463407	2	92599707	92615250	1	Chst1	carbohydrate (keratan sulfate Gal-6) sulfotransferase 1 [Source:MGI Symbol;Acc:MGI:1924219]	0.646099	0.708729	0	0	0	0	1.23845	1.34211	0.438881	0	0.780474	2.31116	0.225805	1.01851
ENSMUSG00000022808	20.5053	4.35792	1.26175	5.33964	0.0208457	0.464046	16	33251456	33299562	1	Snx4	sorting nexin 4 [Source:MGI Symbol;Acc:MGI:1916400]	1.9383	0.708729	0.660497	0	3.82056	1.84135	0	0.671054	3.07216	0	0	0	1.4949	0.62387
ENSMUSG00000025133	-7.06721	-2.82114	1.83805	5.34082	0.0208317	0.464046	7	97480956	97541397	1	Ints4	integrator complex subunit 4 [Source:MGI Symbol;Acc:MGI:1917164]	0.646099	0.708729	0	2.17563	3.1838	1.84135	3.71535	1.34211	8.77761	1.27154	2.34142	1.73337	1.42593	3.1969
ENSMUSG00000082481	-21.8364	-4.44866	0.916231	5.33098	0.0209496	0.464073	11	75070814	75071213	-1	Rps12-ps19	ribosomal protein S12, pseudogene 19 [Source:MGI Symbol;Acc:MGI:3652063]	0	0	0	0	0.63676	0.460336	1.23845	0.671054	0.877761	1.27154	0.780474	0	0.182849	0.806546
ENSMUSG00000036864	-11.4064	-3.51178	1.43795	5.33054	0.0209549	0.464073	7	30539134	30552296	-1	Proser3	proline and serine rich 3 [Source:MGI Symbol;Acc:MGI:2681861]	0	0	0.660497	0.543908	2.54704	0.920673	1.23845	2.01316	2.1944	5.08615	0.780474	1.15558	0.778686	2.07804
ENSMUSG00000027579	3.77842	1.91778	1.9952	5.32941	0.0209685	0.464073	2	181205562	181213185	-1	Srms	src-related kinase lacking C-terminal regulatory tyrosine and N-terminal myristylation sites [Source:MGI Symbol;Acc:MGI:101865]	4.52269	4.9611	3.30248	4.35126	1.91028	4.60336	1.85767	1.34211	0.877761	2.54307	4.68284	2.31116	3.94186	2.2691
ENSMUSG00000082127	42.2559	5.40108	1.17933	5.33526	0.0208982	0.464073	2	64474745	64474949	-1	Gm13577	predicted gene 13577 [Source:MGI Symbol;Acc:MGI:3649301]	0	2.12619	3.30248	1.63172	0.63676	0	1.23845	0	0	0	0	0	1.28286	0.206408
ENSMUSG00000025357	-2.61167	-1.38497	3.41702	5.31404	0.0211543	0.467507	10	128720141	128744056	-1	Dgka	diacylglycerol kinase, alpha [Source:MGI Symbol;Acc:MGI:102952]	13.5681	7.79602	5.28397	7.0708	5.73084	3.68269	12.3845	8.7237	17.9941	8.90076	9.36568	10.4002	7.18873	11.2948
ENSMUSG00000024966	1.78989	0.839871	4.39535	5.28614	0.0214958	0.469013	19	7020696	7040026	-1	Stip1	stress-induced phosphoprotein 1 [Source:MGI Symbol;Acc:MGI:109130]	24.5517	24.0968	21.1359	25.0198	21.6498	22.5565	17.9575	18.1185	18.433	13.9869	13.2681	21.3782	23.1684	17.1904
ENSMUSG00000001901	2.22417	1.15327	4.14795	5.29292	0.0214123	0.469013	11	106008124	106034549	1	Kcnh6	potassium voltage-gated channel, subfamily H (eag-related), member 6 [Source:MGI Symbol;Acc:MGI:2684139]	12.922	17.7182	20.4754	25.0198	24.1969	24.8582	23.5305	7.38159	12.2887	15.2584	7.80474	15.6003	20.8651	13.644
ENSMUSG00000020056	36.2437	5.17966	0.901155	5.29667	0.0213662	0.469013	10	88201093	88246158	1	Ccdc53	coiled-coil domain containing 53 [Source:MGI Symbol;Acc:MGI:1914532]	0.646099	1.41746	0	1.63172	1.27352	0	0	0.671054	0	0	0	0	0.828133	0.111842
ENSMUSG00000097108	1.61283	0.689593	8.32682	5.28135	0.021555	0.469013	10	22212653	22217241	1	Gm26581	predicted gene, 26581 [Source:MGI Symbol;Acc:MGI:5477075]	278.469	302.627	252.31	384.543	387.15	418.446	354.196	295.935	266.401	241.592	245.069	185.471	337.257	264.777
ENSMUSG00000032018	-74.1664	-6.21269	0.609942	5.28092	0.0215603	0.469013	9	42254177	42264300	-1	Sc5d	sterol-C5-desaturase (fungal ERG3, delta-5-desaturase) homolog (S. cerevisae) [Source:MGI Symbol;Acc:MGI:1353611]	0	0	0	0	0	0	1.23845	0	0.877761	0	1.56095	0	0	0.612859
ENSMUSG00000095186	2.78682	1.47862	4.7301	5.28097	0.0215598	0.469013	9	3023547	3025218	1	Gm10718	predicted gene 10718 [Source:MGI Symbol;Acc:MGI:3642028]	34.2432	56.6983	30.3828	15.2294	21.0131	42.8113	41.488	26.8422	14.9219	14.6227	6.24379	20.2227	33.3964	20.7235
ENSMUSG00000030852	46.7146	5.5458	0.610664	5.30176	0.0213039	0.469013	7	130577484	130764784	1	Tacc2	transforming, acidic coiled-coil containing protein 2 [Source:MGI Symbol;Acc:MGI:1928899]	0	2.12619	0.660497	0	2.54704	0.460336	0	0	0	0	0	0.57779	0.965677	0.0962984
ENSMUSG00000029992	8.5471	3.09543	1.25045	5.28178	0.0215496	0.469013	6	87042846	87092197	1	Gfpt1	glutamine fructose-6-phosphate transaminase 1 [Source:MGI Symbol;Acc:MGI:95698]	1.2922	1.41746	0.660497	2.17563	4.45732	2.30168	0	0.671054	1.31664	0	0.780474	0.57779	2.0508	0.55766
ENSMUSG00000040112	21.7684	4.44416	0.914848	5.29636	0.02137	0.469013	6	147042764	147073991	1	Mrps35	mitochondrial ribosomal protein S35 [Source:MGI Symbol;Acc:MGI:2385255]	3.23049	1.41746	0.660497	0	0	1.84135	1.23845	0.671054	0.438881	0	0	0	1.19163	0.391397
ENSMUSG00000025986	-9.18414	-3.19915	1.42322	5.28453	0.0215157	0.469013	1	46807544	46892852	-1	Slc39a10	solute carrier family 39 (zinc transporter), member 10 [Source:MGI Symbol;Acc:MGI:1914515]	2.58439	0	1.32099	0	0.63676	0.460336	1.23845	2.68422	4.82769	2.54307	1.56095	1.15558	0.833747	2.33499
ENSMUSG00000073737	-13.8404	-3.79081	1.22473	5.30424	0.0212736	0.469013	1	15268802	15269797	-1	Gm10566	predicted gene 10566 [Source:MGI Symbol;Acc:MGI:3642220]	0.646099	0	0	1.08782	1.27352	0	3.09612	0.671054	0.877761	1.90731	3.90237	0.57779	0.501239	1.83873
ENSMUSG00000021997	17.0101	4.08832	1.0452	5.2737	0.0216499	0.469624	14	75084303	75130881	-1	Lrrc63	leucine rich repeat containing 63 [Source:MGI Symbol;Acc:MGI:1918109]	0.646099	0	1.32099	1.08782	4.45732	3.68269	1.23845	0	0	0	0.780474	0	1.86582	0.336487
ENSMUSG00000025403	-10.1223	-3.33947	1.22042	5.27556	0.0216269	0.469624	10	127517123	127522444	-1	Shmt2	serine hydroxymethyltransferase 2 (mitochondrial) [Source:MGI Symbol;Acc:MGI:1277989]	0	0.708729	0	0.543908	0.63676	1.38101	1.23845	1.34211	0.877761	2.54307	1.56095	2.88895	0.545068	1.74188
ENSMUSG00000025078	-7.26719	-2.8614	1.73318	5.24927	0.021956	0.470843	19	56548261	56598846	1	Nhlrc2	NHL repeat containing 2 [Source:MGI Symbol;Acc:MGI:1914116]	1.2922	0.708729	0.660497	1.63172	0	0.920673	0	2.68422	1.75552	4.45038	7.02426	1.73337	0.86897	2.94129
ENSMUSG00000024146	30.4789	4.92974	1.04824	5.25009	0.0219457	0.470843	17	87025550	87035810	1	Cript	cysteine-rich PDZ-binding protein [Source:MGI Symbol;Acc:MGI:1929655]	0	2.12619	0	2.17563	1.27352	2.30168	0	1.34211	0.438881	0	0	0	1.31284	0.296831
ENSMUSG00000073412	29.5389	4.88455	0.729106	5.25748	0.0218526	0.470843	17	35185095	35188439	-1	Lst1	leukocyte specific transcript 1 [Source:MGI Symbol;Acc:MGI:1096324]	0	1.41746	1.32099	0	1.27352	0.460336	0.619224	0	0	0	0	0	0.745385	0.103204
ENSMUSG00000067399	-2.50475	-1.32467	3.06402	5.26365	0.0217753	0.470843	9	88839164	88848190	1	Trim43c	tripartite motif-containing 43C [Source:MGI Symbol;Acc:MGI:3647365]	1.9383	4.9611	4.62348	7.0708	7.64112	6.44471	7.43069	9.39476	8.77761	8.26499	10.9266	5.20011	5.44658	8.33247
ENSMUSG00000090592	-4.89847	-2.29233	2.14633	5.23978	0.0220761	0.470843	9	13444034	13446753	-1	Gm17571	predicted gene, 17571 [Source:MGI Symbol;Acc:MGI:4937205]	2.58439	1.41746	3.30248	0.543908	2.54704	1.84135	6.19224	6.03949	0.877761	3.81461	2.34142	8.08907	2.03944	4.5591
ENSMUSG00000087489	-21.9536	-4.45639	0.939877	5.25175	0.0219247	0.470843	8	68457148	68458681	1	Gm15656	predicted gene 15656 [Source:MGI Symbol;Acc:MGI:3783099]	0	1.41746	0.660497	0	0	0	0.619224	0.671054	0.438881	3.17884	0.780474	1.73337	0.346326	1.23697
ENSMUSG00000033735	48.1021	5.58803	0.700228	5.25592	0.0218722	0.470843	6	85130176	85137766	-1	Spr	sepiapterin reductase [Source:MGI Symbol;Acc:MGI:103078]	0.646099	2.12619	0	0	0	2.76202	0	0.671054	0	0	0	0	0.922384	0.111842
ENSMUSG00000029253	1.80631	0.853043	4.90801	5.24644	0.0219917	0.470843	5	86012024	86065583	-1	Cenpc1	centromere protein C1 [Source:MGI Symbol;Acc:MGI:99700]	32.3049	38.9801	36.3273	32.6345	29.9277	32.2235	26.0074	20.1316	32.4772	21.6161	29.658	20.2227	33.733	25.0188
ENSMUSG00000091450	-52.0597	-5.7021	0.453958	5.25959	0.0218262	0.470843	5	109046873	109059452	-1	Vmn2r11	vomeronasal 2, receptor 11 [Source:MGI Symbol;Acc:MGI:3643806]	0	0	0	0	0	0	1.23845	0	0.438881	0	0	1.15558	0	0.472152
ENSMUSG00000010517	9.80147	3.293	1.19934	5.24578	0.022	0.470843	4	109676588	109963960	1	Faf1	Fas-associated factor 1 [Source:MGI Symbol;Acc:MGI:109419]	1.2922	2.12619	1.98149	1.08782	0.63676	2.76202	0	0	1.31664	1.27154	0	0	1.64774	0.431363
ENSMUSG00000018770	-2.54656	-1.34855	2.70117	5.24341	0.02203	0.470843	2	73908447	73911326	-1	Atp5g3	ATP synthase, H+ transporting, mitochondrial F0 complex, subunit C3 (subunit 9) [Source:MGI Symbol;Acc:MGI:2442035]	4.52269	2.12619	3.96298	4.89517	5.09408	3.68269	5.57302	6.03949	5.70545	6.35768	7.02426	8.08907	4.0473	6.46483
ENSMUSG00000067352	1.60314	0.680896	5.65438	5.24067	0.0220648	0.470843	2	151205195	151231614	1	Gm14149	predicted gene 14149 [Source:MGI Symbol;Acc:MGI:3651549]	49.1035	48.9023	65.3892	54.9347	57.3084	65.8281	48.2995	44.2896	42.5714	41.3249	55.4136	39.2898	56.911	45.1981
ENSMUSG00000075590	8.73392	3.12663	1.18659	5.23678	0.0221142	0.470999	15	76085595	76090013	-1	Nrbp2	nuclear receptor binding protein 2 [Source:MGI Symbol;Acc:MGI:2385017]	1.2922	2.12619	3.30248	1.08782	0.63676	2.76202	1.85767	0.671054	0	0.635768	0.780474	0	1.86791	0.657495
ENSMUSG00000106799	-1.87231	-0.904817	6.93807	5.23108	0.0221867	0.471885		25931426	25977227	1	RP23-302O24.1	6	87.8694	128.989	140.025	87.0253	81.5053	95.75	107.126	155.685	113.67	169.75	160.778	139.825	103.527	141.139
ENSMUSG00000107388	4.56494	2.19059	2.2562	5.21535	0.0223884	0.472887		149144263	149153540	1	RP23-408A1.4	5	3.23049	7.08729	1.98149	4.35126	4.45732	6.90505	2.4769	3.35527	3.07216	2.54307	0.780474	1.15558	4.66882	2.23058
ENSMUSG00000050310	-10.0968	-3.33582	1.66181	5.21653	0.0223732	0.472887	15	6708381	6800398	1	Rictor	RPTOR independent companion of MTOR, complex 2 [Source:MGI Symbol;Acc:MGI:1926007]	0.646099	0	0	4.89517	2.54704	0.460336	1.23845	5.36843	4.82769	2.54307	2.34142	1.15558	1.42477	2.91244
ENSMUSG00000020638	24.7671	4.63035	0.875727	5.21758	0.0223597	0.472887	12	26469204	26479835	1	Cmpk2	cytidine monophosphate (UMP-CMP) kinase 2, mitochondrial [Source:MGI Symbol;Acc:MGI:99830]	1.9383	1.41746	0	2.17563	0.63676	0	0	0.671054	0.877761	0	0	0	1.02802	0.258136
ENSMUSG00000041126	-8.46295	-3.08116	1.37297	5.2173	0.0223633	0.472887	11	6427229	6444443	-1	H2afv	H2A histone family, member V [Source:MGI Symbol;Acc:MGI:1924855]	0	0.708729	1.32099	1.08782	0	0.460336	3.71535	0.671054	1.75552	2.54307	1.56095	1.15558	0.596312	1.90025
ENSMUSG00000072662	-2.41554	-1.27235	3.31061	5.21292	0.0224196	0.472887	6	147075060	147087032	-1	Mansc4	MANSC domain containing 4 [Source:MGI Symbol;Acc:MGI:3645619]	7.10709	7.79602	8.58645	7.0708	3.82056	6.44471	11.7653	7.38159	7.89985	8.26499	15.6095	13.867	6.80427	10.798
ENSMUSG00000073775	22.7684	4.50896	0.747376	5.21327	0.0224151	0.472887	4	108847785	108849413	1	Kti12	KTI12 homolog, chromatin associated (S. cerevisiae) [Source:MGI Symbol;Acc:MGI:1923547]	0	0.708729	0.660497	1.08782	1.91028	1.38101	0	0.671054	0.438881	0	0	0	0.958055	0.184989
ENSMUSG00000034641	19.1107	4.25631	0.854177	5.20122	0.022571	0.475423	11	114982274	114989922	-1	Cd300ld	CD300 molecule-like family member d [Source:MGI Symbol;Acc:MGI:2442358]	1.9383	0.708729	0	1.63172	0	1.38101	0	0	0	0.635768	0.780474	0.57779	0.943293	0.332339
ENSMUSG00000105377	57.4156	5.84337	0.455967	5.17399	0.0229275	0.47617		96936813	96937332	1	RP24-142B15.8	5	1.2922	0	0.660497	0	1.27352	0	0	0	0	0	0	0	0.537702	0
ENSMUSG00000022941	20.4142	4.3515	1.5229	5.16856	0.0229993	0.47617	16	94328420	94336935	1	Ripply3	ripply3 homolog (zebrafish) [Source:MGI Symbol;Acc:MGI:2181192]	2.58439	2.83492	0.660497	0.543908	3.1838	2.30168	1.85767	4.02632	2.1944	0	0	0	2.0182	1.3464
ENSMUSG00000022561	-48.4811	-5.59935	0.706143	5.19078	0.0227071	0.47617	15	76331231	76334907	1	Gpaa1	GPI anchor attachment protein 1 [Source:MGI Symbol;Acc:MGI:1202392]	0	0.708729	0	0	0	0	0.619224	0	1.31664	0	3.90237	0.57779	0.118121	1.06934
ENSMUSG00000056069	2.34074	1.22697	4.34158	5.18062	0.0228402	0.47617	15	27655071	27681542	-1	Fam105a	family with sequence similarity 105, member A [Source:MGI Symbol;Acc:MGI:2687281]	31.6588	18.427	21.1359	22.3002	27.3807	17.4928	26.0074	15.4342	19.7496	12.7154	8.58521	11.5558	23.0659	15.6746
ENSMUSG00000020483	-5.81468	-2.5397	1.91386	5.16761	0.0230118	0.47617	11	87979525	87987533	-1	Dynll2	dynein light chain LC8-type 2 [Source:MGI Symbol;Acc:MGI:1915347]	1.2922	0	2.64199	2.17563	2.54704	0	0.619224	2.68422	6.14433	3.17884	3.90237	4.04453	1.44281	3.42892
ENSMUSG00000081575	-25.9137	-4.69564	0.857342	5.18172	0.0228257	0.47617	11	29552082	29553010	-1	Gm12090	predicted gene 12090 [Source:MGI Symbol;Acc:MGI:3650090]	0	0	0	0.543908	0	0	0	1.34211	1.31664	0.635768	0	0.57779	0.0906513	0.645385
ENSMUSG00000082945	30.654	4.938	0.919642	5.1701	0.0229789	0.47617	11	94607402	94609036	1	Gm11540	predicted gene 11540 [Source:MGI Symbol;Acc:MGI:3651617]	0	3.54364	0.660497	0	0.63676	1.38101	0.619224	0.671054	0	0	0	0	1.03699	0.215046
ENSMUSG00000032834	-15.4999	-3.95418	1.11702	5.1908	0.0227067	0.47617	10	78170910	78185149	-1	Pwp2	PWP2 periodic tryptophan protein homolog (yeast) [Source:MGI Symbol;Acc:MGI:1341200]	0	0	0	1.08782	0.63676	0.920673	0.619224	0	1.75552	1.90731	0.780474	0.57779	0.440875	0.940053
ENSMUSG00000019362	4.08959	2.03196	1.98432	5.18699	0.0227566	0.47617	8	84246237	84249761	-1	D8Ertd738e	DNA segment, Chr 8, ERATO Doi 738, expressed [Source:MGI Symbol;Acc:MGI:1289231]	2.58439	5.66983	3.30248	4.35126	3.1838	5.52404	1.23845	2.01316	2.1944	1.90731	0.780474	3.46674	4.10264	1.93342
ENSMUSG00000074292	-2.7101	-1.43835	3.19039	5.17822	0.0228718	0.47617	8	67352104	67365004	-1	Gm10660	predicted gene 10660 [Source:MGI Symbol;Acc:MGI:3642761]	7.10709	5.66983	7.92596	8.70253	5.09408	5.0637	10.5268	10.7369	11.8498	14.6227	10.1462	7.51128	6.59386	10.8989
ENSMUSG00000035203	-3.71928	-1.89502	2.62981	5.18002	0.022848	0.47617	7	5080235	5098178	1	Epn1	epsin 1 [Source:MGI Symbol;Acc:MGI:1333763]	1.9383	7.08729	1.32099	2.17563	4.45732	1.38101	6.19224	8.05265	6.14433	4.45038	7.80474	2.88895	3.06009	5.92221
ENSMUSG00000094973	58.1725	5.86227	0.456143	5.16771	0.0230105	0.47617	6	136327539	136329983	1	Gm8994	predicted gene 8994 [Source:MGI Symbol;Acc:MGI:3644226]	1.2922	0.708729	0	0	1.27352	0	0	0	0	0	0	0	0.545741	0
ENSMUSG00000070577	23.3396	4.54471	1.28002	5.18952	0.0227234	0.47617	4	148643317	148671572	1	Gm572	predicted gene 572 [Source:MGI Symbol;Acc:MGI:2685418]	1.9383	0.708729	0	1.08782	5.09408	2.76202	2.4769	1.34211	0.877761	0	0	0	1.93182	0.782794
ENSMUSG00000106383	12.5372	3.64815	1.09936	5.16345	0.023067	0.476666		95639304	95641045	1	RP23-231L15.4	3	1.9383	0.708729	0.660497	1.08782	1.91028	2.76202	0	1.34211	0.438881	0	0.780474	0	1.51127	0.42691
ENSMUSG00000029007	-9.32462	-3.22104	1.38055	5.15142	0.0232273	0.479331	4	148077061	148088031	-1	Agtrap	angiotensin II, type I receptor-associated protein [Source:MGI Symbol;Acc:MGI:1339977]	0	1.41746	0	1.08782	0.63676	0.460336	4.95379	1.34211	3.51104	0.635768	0.780474	1.73337	0.600395	2.15943
ENSMUSG00000021621	-16.5897	-4.05222	1.0162	5.14402	0.0233266	0.480729	13	91796533	91807705	-1	Zcchc9	zinc finger, CCHC domain containing 9 [Source:MGI Symbol;Acc:MGI:1916335]	0.646099	1.41746	0	0	0	0	0.619224	2.01316	0.438881	1.27154	0	1.15558	0.343926	0.916397
ENSMUSG00000017485	-2.46174	-1.29968	3.57637	5.13367	0.023466	0.482622	14	16365179	16430787	1	Top2b	topoisomerase (DNA) II beta [Source:MGI Symbol;Acc:MGI:98791]	6.46099	3.54364	9.24695	5.43908	9.5514	8.28606	16.7191	9.39476	19.3107	13.3511	4.68284	5.7779	7.08802	11.5394
ENSMUSG00000062382	79.8112	6.31852	1.23913	5.1287	0.0235334	0.482622	13	74406396	74407317	1	Gm10116	predicted pseudogene 10116 [Source:MGI Symbol;Acc:MGI:3779109]	2.58439	0	0	0	5.09408	4.14303	0	0	0	0	0	1.15558	1.97025	0.192597
ENSMUSG00000083669	-4.98811	-2.31849	1.7857	5.12897	0.0235297	0.482622	7	29965218	29965565	-1	Gm10169	predicted pseudogene 10169 [Source:MGI Symbol;Acc:MGI:3642393]	4.52269	2.12619	1.32099	0.543908	0.63676	0.460336	3.71535	2.01316	3.94993	1.90731	3.90237	1.73337	1.60181	2.87025
ENSMUSG00000072769	3.53891	1.82331	2.43929	5.12785	0.0235449	0.482622	5	108367769	108378239	1	Gm10419	predicted gene 10419 [Source:MGI Symbol;Acc:MGI:3642823]	1.9383	8.50475	10.5679	7.0708	4.45732	10.1274	2.4769	2.68422	2.63328	2.54307	6.24379	7.51128	7.11109	4.01542
ENSMUSG00000072893	-2.31371	-1.21021	3.15326	5.12202	0.0236242	0.483599	11	59505662	59513647	1	4933439C10Rik	RIKEN cDNA 4933439C10 gene [Source:MGI Symbol;Acc:MGI:1921726]	3.87659	4.25237	5.94447	5.98299	8.91464	6.44471	7.43069	10.7369	9.65537	5.08615	9.36568	10.4002	5.90263	8.77916
ENSMUSG00000107811	-10.4476	-3.3851	1.63058	5.11724	0.0236892	0.484281		129047277	129049835	-1	RP23-356N23.5	6	0.646099	0	0	0	2.54704	4.14303	1.23845	6.03949	6.14433	1.27154	1.56095	1.73337	1.22269	2.99802
ENSMUSG00000002769	22.8258	4.51259	0.813945	5.11117	0.0237723	0.484361	17	46725664	46729168	-1	Gnmt	glycine N-methyltransferase [Source:MGI Symbol;Acc:MGI:1202304]	0	1.41746	1.32099	0	1.91028	1.38101	0.619224	0.671054	0.438881	0	0	0	1.00496	0.288193
ENSMUSG00000023980	12.0153	3.58681	1.20259	5.10769	0.02382	0.484361	17	47488050	47502287	-1	Taf8	TAF8 RNA polymerase II, TATA box binding protein (TBP)-associated factorq [Source:MGI Symbol;Acc:MGI:1926879]	1.2922	1.41746	0.660497	1.63172	2.54704	1.38101	0.619224	0.671054	0.438881	0.635768	0	0	1.48832	0.394155
ENSMUSG00000037257	4.92536	2.30023	1.81235	5.10892	0.0238032	0.484361	9	63602655	63641889	1	Aagab	alpha- and gamma-adaptin binding protein [Source:MGI Symbol;Acc:MGI:1914189]	2.58439	1.41746	2.64199	4.35126	5.09408	2.30168	1.23845	0.671054	0.877761	2.54307	0.780474	1.73337	3.06514	1.30736
ENSMUSG00000029518	-4.02118	-2.00762	2.10733	5.11195	0.0237616	0.484361	5	115631908	115647736	1	Rab35	RAB35, member RAS oncogene family [Source:MGI Symbol;Acc:MGI:1924657]	1.9383	2.12619	1.98149	1.08782	1.27352	2.30168	4.33457	5.36843	1.75552	3.17884	5.46332	2.88895	1.78483	3.83161
ENSMUSG00000028649	-1.68857	-0.755799	5.63185	5.10033	0.0239213	0.485775	4	123349633	123684360	-1	Macf1	microtubule-actin crosslinking factor 1 [Source:MGI Symbol;Acc:MGI:108559]	45.2269	41.1063	37.6483	43.5126	58.5819	43.732	49.5379	43.6185	82.9484	62.3053	49.9503	57.779	44.968	57.6899
ENSMUSG00000100060	3.89874	1.96301	2.00051	5.09016	0.0240619	0.486273	9	90033243	90033885	1	Gm17944	predicted gene, 17944 [Source:MGI Symbol;Acc:MGI:5010129]	2.58439	4.25237	1.32099	4.35126	5.73084	6.44471	0.619224	4.02632	1.31664	0.635768	2.34142	2.88895	4.1141	1.97139
ENSMUSG00000055435	-1.90609	-0.930617	4.28644	5.08935	0.0240732	0.486273	8	115682942	115707794	-1	Maf	avian musculoaponeurotic fibrosarcoma (v-maf) AS42 oncogene homolog [Source:MGI Symbol;Acc:MGI:96909]	19.383	28.3492	10.5679	15.2294	11.4617	13.8101	22.2921	22.1448	28.9661	19.7088	20.2923	20.8005	16.4669	22.3674
ENSMUSG00000027737	-1.4113	-0.497026	11.1981	5.09602	0.0239809	0.486273	3	49892526	50443614	-1	Slc7a11	solute carrier family 7 (cationic amino acid transporter, y+ system), member 11 [Source:MGI Symbol;Acc:MGI:1347355]	1975.12	2331.72	2434.59	2094.05	1944.67	2081.64	2022.39	2437.27	2175.09	3279.93	2888.53	2609.3	2143.63	2568.75
ENSMUSG00000091272	-4.47496	-2.16188	1.97924	5.09152	0.0240431	0.486273	3	68867917	68870266	-1	Gm17641	predicted gene, 17641 [Source:MGI Symbol;Acc:MGI:4937275]	1.9383	1.41746	1.32099	1.63172	1.91028	0	3.71535	3.35527	3.07216	3.17884	3.12189	1.15558	1.36979	2.93318
ENSMUSG00000099455	-19.2321	-4.26545	0.816682	5.08421	0.0241447	0.487073	Y	3310714	3311614	1	Gm29288	predicted gene 29288 [Source:MGI Symbol;Acc:MGI:5579994]	1.2922	0	0	0	0	0	0	1.34211	0.877761	1.27154	0.780474	0.57779	0.215366	0.808278
ENSMUSG00000042496	1.99752	0.99821	4.79427	5.07584	0.0242615	0.488139	9	31280538	31378543	1	Prdm10	PR domain containing 10 [Source:MGI Symbol;Acc:MGI:2682952]	32.951	29.7666	33.0248	27.7393	24.8336	40.9699	26.0074	22.8158	17.1163	27.338	15.6095	25.4228	31.5476	22.385
ENSMUSG00000072694	2.96929	1.57012	2.79151	5.07706	0.0242445	0.488139	5	114808196	114813976	-1	1500011B03Rik	RIKEN cDNA 1500011B03 gene [Source:MGI Symbol;Acc:MGI:1913486]	8.39928	6.37856	3.30248	9.79035	7.00436	7.82572	4.95379	0.671054	5.70545	6.99345	2.34142	2.88895	7.11679	3.92569
ENSMUSG00000023993	55.5896	5.79674	0.561151	5.05768	0.0245171	0.490562	17	48359916	48367174	1	Treml1	triggering receptor expressed on myeloid cells-like 1 [Source:MGI Symbol;Acc:MGI:1918576]	0	1.41746	0.660497	1.08782	0	0	0	0	0	0	0	0	0.527628	0
ENSMUSG00000020707	28.9894	4.85746	0.630964	5.04909	0.0246389	0.490562	11	80183851	80199757	1	Rnf135	ring finger protein 135 [Source:MGI Symbol;Acc:MGI:1919206]	1.2922	0	0.660497	1.08782	0	0.920673	0	0	0.438881	0	0	0	0.660197	0.0731468
ENSMUSG00000068566	-9.97751	-3.31868	1.24813	5.05226	0.0245938	0.490562	7	3289080	3300442	1	Myadm	myeloid-associated differentiation marker [Source:MGI Symbol;Acc:MGI:1355332]	0	0	0.660497	1.08782	1.27352	0.460336	2.4769	2.68422	2.1944	1.27154	1.56095	0.57779	0.580362	1.7943
ENSMUSG00000033769	21.3162	4.41388	1.18338	5.0565	0.0245337	0.490562	6	84618487	85069513	-1	Exoc6b	exocyst complex component 6B [Source:MGI Symbol;Acc:MGI:1923164]	4.52269	0	1.32099	1.63172	0	0.460336	0.619224	0.671054	1.31664	0	0	0	1.32262	0.434487
ENSMUSG00000060512	20.7467	4.37481	0.872894	5.05474	0.0245587	0.490562	5	63812363	63899625	1	0610040J01Rik	RIKEN cDNA 0610040J01 gene [Source:MGI Symbol;Acc:MGI:1923511]	0	0	1.32099	1.08782	2.54704	2.76202	0	0	0	0.635768	0	1.15558	1.28631	0.298558
ENSMUSG00000041954	2.16156	1.11207	3.47907	5.051	0.0246118	0.490562	4	156026164	156028895	1	Tnfrsf18	tumor necrosis factor receptor superfamily, member 18 [Source:MGI Symbol;Acc:MGI:894675]	9.69148	9.21348	12.5494	11.966	15.2822	9.20673	6.19224	6.71054	9.65537	10.1723	8.58521	4.04453	11.3182	7.56003
ENSMUSG00000000001	-4.34497	-2.11935	2.3219	5.06481	0.0244164	0.490562	3	108107280	108146146	-1	Gnai3	guanine nucleotide binding protein (G protein), alpha inhibiting 3 [Source:MGI Symbol;Acc:MGI:95773]	0.646099	0	3.96298	3.80736	3.82056	3.68269	6.81147	3.35527	8.77761	4.45038	3.12189	4.62232	2.65328	5.18982
ENSMUSG00000068732	-8.70888	-3.12249	1.84577	5.05459	0.0245608	0.490562	3	108556425	108562466	-1	Tmem167b	transmembrane protein 167B [Source:MGI Symbol;Acc:MGI:1914745]	0.646099	1.41746	0	4.35126	1.27352	0.920673	0.619224	2.68422	8.33873	4.45038	3.90237	2.31116	1.43484	3.71768
ENSMUSG00000028744	6.03359	2.59302	1.94326	5.04671	0.0246727	0.490585	4	139294029	139310708	-1	Pqlc2	PQ loop repeat containing 2 [Source:MGI Symbol;Acc:MGI:2384837]	2.58439	4.9611	1.32099	2.71954	1.27352	5.98437	1.85767	0.671054	1.75552	0	0	2.88895	3.14065	1.19553
ENSMUSG00000040774	1.5635	0.644775	7.4852	5.04449	0.0247043	0.490585	3	106502260	106547802	-1	Cept1	choline/ethanolaminephosphotransferase 1 [Source:MGI Symbol;Acc:MGI:2139793]	180.262	187.813	177.013	202.878	182.113	205.77	172.764	165.079	145.708	132.24	140.485	153.692	189.308	151.661
ENSMUSG00000083262	-53.2594	-5.73497	0.533345	5.04142	0.0247482	0.490818	X	10680964	10681429	1	Gm14470	predicted gene 14470 [Source:MGI Symbol;Acc:MGI:3650278]	0	0	0	0	0	0	0	1.34211	0.438881	0	0	1.15558	0	0.489428
ENSMUSG00000046792	-8.6179	-3.10734	1.39999	5.03683	0.0248138	0.491481	7	6131489	6155971	-1	Zfp787	zinc finger protein 787 [Source:MGI Symbol;Acc:MGI:1914359]	0	0.708729	0	1.63172	1.91028	0.460336	1.23845	3.35527	2.63328	0.635768	3.12189	0.57779	0.785178	1.92708
ENSMUSG00000032330	4.64317	2.21511	1.73064	5.03112	0.0248958	0.491556	9	79755241	79759853	-1	Cox7a2	cytochrome c oxidase subunit VIIa 2 [Source:MGI Symbol;Acc:MGI:1316715]	4.52269	3.54364	3.30248	2.17563	1.27352	2.76202	2.4769	1.34211	0.877761	1.27154	1.56095	0.57779	2.93	1.35117
ENSMUSG00000084911	-1.9587	-0.969899	7.69334	5.03291	0.0248701	0.491556	9	97085326	97088610	1	Gm16185	predicted gene 16185 [Source:MGI Symbol;Acc:MGI:3802169]	175.093	105.601	155.217	245.846	161.1	146.387	158.521	227.487	288.783	227.605	201.362	270.406	164.874	229.028
ENSMUSG00000096336	-30.7194	-4.94108	0.751734	5.02984	0.0249142	0.491556	6	67609713	67610508	1	Igkv1-135	immunoglobulin kappa variable 1-135 [Source:MGI Symbol;Acc:MGI:3819952]	0	0	0	0.543908	0	0	0	1.34211	0.877761	0	1.56095	0.57779	0.0906513	0.726434
ENSMUSG00000001576	-15.116	-3.918	1.01274	5.02363	0.0250037	0.492051	17	26561489	26656931	1	Ergic1	endoplasmic reticulum-golgi intermediate compartment (ERGIC) 1 [Source:MGI Symbol;Acc:MGI:1914708]	0	2.83492	1.32099	0	0	0	3.71535	1.34211	1.75552	0.635768	0	1.15558	0.692651	1.43405
ENSMUSG00000043419	-3.19188	-1.67441	2.62866	5.02402	0.024998	0.492051	11	69340461	69342641	1	Chd3os	chromodomain helicase DNA binding protein 3, opposite strand [Source:MGI Symbol;Acc:MGI:1915359]	3.23049	3.54364	4.62348	2.71954	4.45732	4.60336	6.81147	7.38159	3.51104	3.81461	9.36568	12.1336	3.86297	7.16967
ENSMUSG00000022601	2.17506	1.12106	3.81321	5.02001	0.025056	0.492446	16	55973883	56008913	1	Zbtb11	zinc finger and BTB domain containing 11 [Source:MGI Symbol;Acc:MGI:2443876]	16.7986	17.7182	10.5679	15.7733	13.372	12.8894	11.7653	13.4211	7.02209	7.62922	3.90237	15.0226	14.5199	9.79376
ENSMUSG00000002748	-1.7937	-0.842941	4.29973	5.01367	0.0251479	0.493617	5	135187264	135246129	1	Baz1b	bromodomain adjacent to zinc finger domain, 1B [Source:MGI Symbol;Acc:MGI:1353499]	20.0291	17.7182	23.1174	13.0538	20.3763	12.4291	21.6729	22.1448	33.7938	18.4373	24.1947	20.2227	17.7873	23.411
ENSMUSG00000067925	-44.4417	-5.47384	0.807888	5.01012	0.0251995	0.493995	X	53642488	53643682	-1	Cxx1a	CAAX box 1A [Source:MGI Symbol;Acc:MGI:1913408]	0	0	0	0	0	0.920673	1.23845	0	1.75552	0	0	3.46674	0.153445	1.07679
ENSMUSG00000039047	-3.36038	-1.74862	2.55336	5.00469	0.0252787	0.494481	3	152714100	152980408	1	Pigk	phosphatidylinositol glycan anchor biosynthesis, class K [Source:MGI Symbol;Acc:MGI:1913863]	3.23049	2.83492	1.32099	4.35126	5.09408	1.84135	2.4769	9.39476	4.38881	6.99345	3.90237	6.3557	3.11218	5.58533
ENSMUSG00000027642	1.81044	0.856341	6.44162	5.00398	0.0252891	0.494481	2	157279017	157326319	1	Rpn2	ribophorin II [Source:MGI Symbol;Acc:MGI:98085]	118.882	143.163	107	75.6032	77.048	116.465	69.9723	97.9739	60.5655	81.3784	91.3154	69.3349	106.36	78.4234
ENSMUSG00000097703	-1.88205	-0.912308	9.16759	4.99634	0.0254009	0.49559	12	83620210	83621174	1	Gm26623	predicted gene, 26623 [Source:MGI Symbol;Acc:MGI:5477117]	603.456	395.471	612.941	548.803	450.826	335.125	329.427	689.844	709.231	888.804	676.671	775.973	491.104	678.325
ENSMUSG00000019920	-5.99253	-2.58316	1.90092	4.99347	0.0254432	0.49559	10	58323466	58424691	1	Lims1	LIM and senescent cell antigen-like domains 1 [Source:MGI Symbol;Acc:MGI:1195263]	2.58439	0.708729	0.660497	3.26345	3.82056	0.920673	4.33457	1.34211	6.14433	3.81461	5.46332	6.93349	1.99305	4.67207
ENSMUSG00000035242	1.86488	0.899079	4.51212	4.99415	0.0254331	0.49559	10	80826656	80829290	1	Oaz1	ornithine decarboxylase antizyme 1 [Source:MGI Symbol;Acc:MGI:109433]	23.2596	29.7666	24.4384	25.5637	29.291	23.9375	22.2921	16.1053	23.6996	15.8942	23.4142	13.2892	26.0428	19.1158
ENSMUSG00000093429	-25.4478	-4.66947	1.01086	4.97746	0.0256796	0.495898	17	20969061	20969484	-1	Vmn1r-ps145	vomeronasal 1 receptor, pseudogene 145 [Source:MGI Symbol;Acc:MGI:3852484]	0	0	0	0.543908	0.63676	0.920673	0	2.68422	1.31664	0.635768	0	2.31116	0.350223	1.15796
ENSMUSG00000022760	18.2574	4.19041	1.07038	4.97828	0.0256676	0.495898	16	17527982	17531136	-1	Thap7	THAP domain containing 7 [Source:MGI Symbol;Acc:MGI:1916259]	2.58439	2.83492	0.660497	0.543908	1.91028	0	3.09612	0	0.438881	0	0	0	1.42233	0.589167
ENSMUSG00000021831	-31.5279	-4.97856	0.703069	4.98459	0.025574	0.495898	14	45283092	45318572	-1	Ero1l	ERO1-like (S. cerevisiae) [Source:MGI Symbol;Acc:MGI:1354385]	0	0	0.660497	0	0	0	0.619224	0	0.877761	0	2.34142	1.15558	0.110083	0.832331
ENSMUSG00000085872	4.64021	2.21419	3.15533	4.97958	0.0256482	0.495898	11	87795784	87801144	-1	Gm11505	predicted gene 11505 [Source:MGI Symbol;Acc:MGI:3651152]	3.87659	34.7277	13.2099	4.89517	12.0984	15.6514	1.23845	4.02632	3.07216	8.26499	9.36568	24.845	14.0765	8.46877
ENSMUSG00000102881	-15.164	-3.92258	0.815351	4.98359	0.0255888	0.495898	11	120581670	120582837	1	Gm3807	predicted gene 3807 [Source:MGI Symbol;Acc:MGI:3781980]	0	0	0.660497	0	0.63676	0	1.85767	0	0.877761	1.27154	1.56095	0.57779	0.216209	1.02428
ENSMUSG00000032175	-3.59602	-1.8464	2.45166	4.97701	0.0256863	0.495898	9	21104069	21127346	-1	Tyk2	tyrosine kinase 2 [Source:MGI Symbol;Acc:MGI:1929470]	1.2922	2.83492	2.64199	3.26345	3.1838	3.22235	6.19224	7.38159	3.51104	1.27154	7.02426	6.3557	2.73978	5.2894
ENSMUSG00000073497	77.4722	6.27561	0.535404	4.97784	0.0256741	0.495898	5	94339749	94385079	1	AA792892	expressed sequence AA792892 [Source:MGI Symbol;Acc:MGI:2140789]	0	0	1.32099	0	2.54704	0	0	0	0	0	0	0	0.644672	0
ENSMUSG00000073598	-6.92531	-2.79188	1.44043	4.96773	0.0258246	0.49731	18	35703225	35730869	1	1700066B19Rik	RIKEN cDNA 1700066B19 gene [Source:MGI Symbol;Acc:MGI:1920699]	0	0	0.660497	1.08782	2.54704	1.38101	1.23845	2.68422	1.75552	1.27154	1.56095	2.31116	0.94606	1.80364
ENSMUSG00000021253	14.4545	3.85345	0.93274	4.96943	0.0257991	0.49731	12	86056744	86079041	-1	Tgfb3	transforming growth factor, beta 3 [Source:MGI Symbol;Acc:MGI:98727]	1.2922	1.41746	1.32099	0	1.27352	0.920673	1.23845	0	1.31664	0	0	0	1.03747	0.425848
ENSMUSG00000106592	-14.6594	-3.87376	1.23155	4.96303	0.0258947	0.497407		106553478	106553892	-1	RP23-164N7.2	3	0	0	0	1.63172	1.91028	1.38101	1.23845	2.01316	0.877761	0	1.56095	2.31116	0.820502	1.33358
ENSMUSG00000024675	-9.74632	-3.28486	1.47484	4.96457	0.0258718	0.497407	19	11404770	11427246	1	Ms4a4c	membrane-spanning 4-domains, subfamily A, member 4C [Source:MGI Symbol;Acc:MGI:1927656]	1.9383	0	1.32099	0	1.27352	0.460336	0.619224	0.671054	5.26657	1.27154	1.56095	5.7779	0.832191	2.52787
ENSMUSG00000024673	1.94484	0.959648	4.36594	4.94904	0.0261052	0.498315	19	11249675	11266241	-1	Ms4a1	membrane-spanning 4-domains, subfamily A, member 1 [Source:MGI Symbol;Acc:MGI:88321]	27.7822	24.8055	21.1359	26.1076	17.1925	17.9531	14.2422	14.0921	29.405	13.3511	10.1462	15.0226	22.4961	16.0432
ENSMUSG00000002768	-3.90772	-1.96633	2.44684	4.95489	0.026017	0.498315	17	46681137	46683105	1	Mea1	male enhanced antigen 1 [Source:MGI Symbol;Acc:MGI:96957]	2.58439	1.41746	0.660497	2.71954	2.54704	5.52404	8.04992	1.34211	6.58321	6.35768	1.56095	4.62232	2.57549	4.7527
ENSMUSG00000019814	-6.01891	-2.5895	1.68955	4.94945	0.026099	0.498315	10	13178640	13193137	-1	Ltv1	LTV1 homolog (S. cerevisiae) [Source:MGI Symbol;Acc:MGI:2447810]	1.2922	2.12619	0	1.63172	0	1.84135	1.23845	4.69738	3.07216	3.17884	1.56095	4.04453	1.14858	2.96539
ENSMUSG00000055958	-9.37693	-3.22912	1.3133	4.95233	0.0260555	0.498315	10	58812574	58813142	-1	Gm9987	predicted gene 9987 [Source:MGI Symbol;Acc:MGI:3708536]	0	1.41746	0.660497	0.543908	0.63676	0	2.4769	4.02632	0.438881	0.635768	1.56095	1.73337	0.543104	1.81203
ENSMUSG00000028060	-8.18173	-3.03241	1.68517	4.95137	0.02607	0.498315	3	88685803	88712924	1	2810403A07Rik	RIKEN cDNA 2810403A07 gene [Source:MGI Symbol;Acc:MGI:1921450]	5.16879	0.708729	3.30248	0.543908	0	0	1.85767	0.671054	5.26657	1.90731	4.68284	0.57779	1.62065	2.49387
ENSMUSG00000024491	-4.33706	-2.11672	2.40128	4.9313	0.0263745	0.500951	18	42275353	42341542	1	Rbm27	RNA binding motif protein 27 [Source:MGI Symbol;Acc:MGI:2147194]	5.16879	2.12619	1.98149	4.35126	1.27352	0.460336	3.71535	3.35527	4.38881	7.62922	3.90237	9.82244	2.56026	5.46891
ENSMUSG00000039518	31.8903	4.99504	0.771847	4.93423	0.0263297	0.500951	17	35552128	35557180	1	Cdsn	corneodesmosin [Source:MGI Symbol;Acc:MGI:3505689]	0.646099	1.41746	0.660497	0.543908	1.27352	0	0	0	0.438881	0	0	0	0.756914	0.0731468
ENSMUSG00000025899	-4.5042	-2.17127	2.01246	4.93326	0.0263445	0.500951	9	3335478	3387050	1	Alkbh8	alkB, alkylation repair homolog 8 (E. coli) [Source:MGI Symbol;Acc:MGI:1914917]	1.2922	2.83492	0	1.63172	2.54704	3.22235	3.09612	2.01316	6.14433	2.54307	2.34142	6.93349	1.92137	3.84527
ENSMUSG00000038388	-5.97706	-2.57944	1.69639	4.93335	0.0263432	0.500951	6	50110241	50198939	1	Mpp6	membrane protein, palmitoylated 6 (MAGUK p55 subfamily member 6) [Source:MGI Symbol;Acc:MGI:1927340]	0.646099	1.41746	0	2.71954	0.63676	2.30168	1.85767	0	3.51104	7.62922	3.90237	1.73337	1.28692	3.10561
ENSMUSG00000092233	3.19472	1.67569	2.32387	4.92312	0.0264997	0.501458	12	54986158	54986529	-1	Gm20403	predicted gene 20403 [Source:MGI Symbol;Acc:MGI:5141868]	5.81489	4.25237	5.94447	4.89517	5.73084	4.14303	3.71535	3.35527	0.438881	3.81461	3.12189	3.46674	5.13013	2.98546
ENSMUSG00000017631	1.72871	0.789693	4.73938	4.92328	0.0264971	0.501458	11	76416734	76622314	-1	Abr	active BCR-related gene [Source:MGI Symbol;Acc:MGI:107771]	31.0127	29.7666	24.4384	27.1954	33.1115	30.3822	23.5305	26.1711	20.1885	27.338	21.0728	16.1781	29.3178	22.4132
ENSMUSG00000044952	-30.9291	-4.95089	0.918335	4.92357	0.0264927	0.501458	7	97332327	97350213	1	Kctd21	potassium channel tetramerisation domain containing 21 [Source:MGI Symbol;Acc:MGI:3643121]	0	0	0	0	1.27352	0	0.619224	0.671054	0.438881	1.27154	0	3.46674	0.212253	1.07791
ENSMUSG00000058921	-29.1517	-4.86551	1.11876	4.92069	0.026537	0.501543	3	10331734	10335656	-1	Slc10a5	solute carrier family 10 (sodium/bile acid cotransporter family), member 5 [Source:MGI Symbol;Acc:MGI:2685251]	0	0	0	0	1.91028	0	2.4769	4.69738	1.31664	0	0.780474	0.57779	0.31838	1.64153
ENSMUSG00000086629	2.56427	1.35855	3.96564	4.91783	0.0265808	0.50175	X	108834478	108974906	1	2810403D21Rik	RIKEN cDNA 2810403D21 gene [Source:MGI Symbol;Acc:MGI:1917214]	12.922	9.21348	21.1359	27.1954	19.7396	41.4303	16.7191	20.1316	6.58321	16.53	9.36568	9.24465	21.9394	13.0957
ENSMUSG00000092586	-69.3082	-6.11495	0.511622	4.91165	0.0266761	0.502307	17	35065388	35070050	1	Ly6g6c	lymphocyte antigen 6 complex, locus G6C [Source:MGI Symbol;Acc:MGI:2148930]	0	0	0	0	0	0	0	0.671054	0	1.27154	3.12189	0	0	0.844081
ENSMUSG00000038759	25.974	4.699	1.31706	4.91358	0.0266464	0.502307	6	35177421	35247596	1	Nup205	nucleoporin 205 [Source:MGI Symbol;Acc:MGI:2141625]	2.58439	2.12619	1.32099	4.89517	0	0.460336	0	0	5.26657	0	0	0	1.89785	0.877761
ENSMUSG00000003166	-8.1565	-3.02795	1.58726	4.9066	0.0267543	0.503158	16	17839482	17894145	-1	Dgcr2	DiGeorge syndrome critical region gene 2 [Source:MGI Symbol;Acc:MGI:892866]	1.2922	1.41746	0	1.08782	1.27352	0	0	4.69738	3.94993	2.54307	0	3.46674	0.845165	2.44285
ENSMUSG00000096979	-1.50859	-0.593204	13.7665	4.90321	0.0268068	0.503161	4	146509094	146511764	-1	Gm26880	predicted gene, 26880 [Source:MGI Symbol;Acc:MGI:5477374]	17052.5	11034.9	15902.1	7934.53	9586.42	11443.5	14240.9	14392.1	9802.84	13417.3	14149.2	22445.4	12159	14741.3
ENSMUSG00000039239	-24.0701	-4.58917	0.880302	4.90234	0.0268203	0.503161	1	186622792	186705989	-1	Tgfb2	transforming growth factor, beta 2 [Source:MGI Symbol;Acc:MGI:98726]	1.2922	0	0	0	0	0	0	0.671054	1.31664	0	3.12189	0.57779	0.215366	0.947897
ENSMUSG00000048280	2.11385	1.07988	4.00217	4.89992	0.0268579	0.503249	13	67667437	67687071	-1	Zfp738	zinc finger protein 738 [Source:MGI Symbol;Acc:MGI:3040706]	13.5681	12.0484	14.5309	11.4221	19.7396	21.1755	14.8614	6.71054	10.5331	9.53653	10.9266	10.4002	15.4141	10.4947
ENSMUSG00000103007	-21.4547	-4.42322	1.67814	4.89677	0.026907	0.503549	3	68901807	68902161	1	Gm20690	predicted gene 20690 [Source:MGI Symbol;Acc:MGI:5313137]	0	0	0	2.17563	2.54704	2.30168	1.23845	0	1.75552	4.45038	6.24379	0	1.17073	2.28136
ENSMUSG00000106965	-4.78014	-2.25705	2.03059	4.86203	0.0274539	0.503905		85920575	85921418	-1	RP23-345O17.4	6	0	0.708729	3.30248	1.08782	3.82056	1.84135	2.4769	3.35527	3.51104	3.17884	7.80474	3.46674	1.79349	3.96559
ENSMUSG00000096517	15.0205	3.90886	0.897148	4.8902	0.0270096	0.503905	17	53598181	53598663	-1	Gm6919	predicted gene 6919 [Source:MGI Symbol;Acc:MGI:3648520]	1.2922	0.708729	0	1.08782	0.63676	1.38101	0	0	0	0	1.56095	0.57779	0.851085	0.356456
ENSMUSG00000022789	-2.50301	-1.32366	3.65342	4.87894	0.0271863	0.503905	16	16312235	16359030	-1	Dnm1l	dynamin 1-like [Source:MGI Symbol;Acc:MGI:1921256]	9.69148	8.50475	10.5679	11.966	7.00436	6.90505	10.5268	9.39476	16.6775	15.8942	24.1947	10.978	9.10659	14.611
ENSMUSG00000032511	7.13062	2.83403	1.4475	4.86475	0.0274107	0.503905	9	119483408	119579016	-1	Scn5a	sodium channel, voltage-gated, type V, alpha [Source:MGI Symbol;Acc:MGI:98251]	1.2922	1.41746	3.30248	2.71954	2.54704	2.30168	0.619224	0	3.07216	1.27154	0	0	2.2634	0.827154
ENSMUSG00000031590	-3.38607	-1.75961	2.26056	4.87431	0.0272594	0.503905	8	41397457	41417118	-1	Frg1	FSHD region gene 1 [Source:MGI Symbol;Acc:MGI:893597]	2.58439	6.37856	1.98149	2.17563	0.63676	2.30168	2.4769	6.03949	4.82769	3.81461	5.46332	5.7779	2.67642	4.73332
ENSMUSG00000031698	-10.5482	-3.39892	1.00855	4.88042	0.0271631	0.503905	8	85324303	85386345	-1	Mylk3	myosin light chain kinase 3 [Source:MGI Symbol;Acc:MGI:2443063]	0	0	0.660497	1.08782	0.63676	0.460336	0.619224	0	2.1944	3.17884	0.780474	2.31116	0.474235	1.51402
ENSMUSG00000083500	-1.5568	-0.638585	5.46472	4.87462	0.0272545	0.503905	7	41490351	41491721	1	Gm15470	predicted gene 15470 [Source:MGI Symbol;Acc:MGI:3641891]	36.8276	38.2714	31.7038	32.0906	34.385	41.4303	48.9187	54.3554	36.866	35.603	42.9261	51.4234	35.7848	45.0154
ENSMUSG00000097749	1.70446	0.769315	4.59932	4.87785	0.0272034	0.503905	7	98177194	98185597	1	Gm16938	predicted gene, 16938 [Source:MGI Symbol;Acc:MGI:4439862]	34.2432	24.8055	27.0804	19.5807	28.0174	28.0805	19.8152	19.4606	17.5552	23.5234	25.7556	19.0671	26.968	20.8629
ENSMUSG00000102623	2.10974	1.07707	3.93829	4.86409	0.0274212	0.503905	6	40098722	40101172	1	Gm37673	predicted gene, 37673 [Source:MGI Symbol;Acc:MGI:5610901]	14.8603	20.5531	13.2099	16.3172	19.7396	19.3341	13.6229	17.4474	7.89985	12.7154	10.9266	9.82244	17.3357	12.0724
ENSMUSG00000037426	-9.64547	-3.26985	1.12099	4.87242	0.0272892	0.503905	5	32863701	32994236	1	Depdc5	DEP domain containing 5 [Source:MGI Symbol;Acc:MGI:2141101]	0.646099	0	1.32099	0.543908	0	0	1.85767	1.34211	1.31664	1.27154	2.34142	0	0.4185	1.3549
ENSMUSG00000039774	50.8189	5.66729	0.701718	4.88211	0.0271365	0.503905	4	47091909	47123070	1	Galnt12	UDP-N-acetyl-alpha-D-galactosamine:polypeptide N-acetylgalactosaminyltransferase 12 [Source:MGI Symbol;Acc:MGI:2444664]	0	1.41746	0	0	0	1.38101	0	0	0	0	0	0	0.466411	0
ENSMUSG00000066152	1.75575	0.812085	4.87858	4.89067	0.0270023	0.503905	4	62262562	62298411	1	Slc31a2	solute carrier family 31, member 2 [Source:MGI Symbol;Acc:MGI:1333844]	27.7822	19.8444	29.0618	36.4418	47.1202	27.6202	15.4806	28.1843	21.5051	22.8877	27.3166	24.2672	31.3118	23.2736
ENSMUSG00000017307	3.22158	1.68777	2.43975	4.87077	0.0273153	0.503905	2	164792768	164804882	-1	Acot8	acyl-CoA thioesterase 8 [Source:MGI Symbol;Acc:MGI:2158201]	5.81489	3.54364	3.96298	8.15862	3.82056	5.98437	3.09612	0	3.51104	3.81461	1.56095	4.62232	5.21418	2.76751
ENSMUSG00000090996	33.2481	5.0552	0.901013	4.86317	0.0274359	0.503905	2	164460967	164490760	1	Gm20458	predicted gene 20458 [Source:MGI Symbol;Acc:MGI:5141923]	1.2922	0	2.64199	2.17563	1.27352	0	0	1.34211	0.438881	0	0	0	1.23056	0.296831
ENSMUSG00000043019	-7.98108	-2.99658	1.93391	4.8621	0.0274529	0.503905	1	151755371	151822051	1	Edem3	ER degradation enhancer, mannosidase alpha-like 3 [Source:MGI Symbol;Acc:MGI:1914217]	3.87659	0	1.32099	1.08782	0.63676	0	3.09612	1.34211	7.46097	2.54307	0.780474	2.88895	1.15369	3.01862
ENSMUSG00000093805	27.5609	4.78455	0.608714	4.86923	0.0273397	0.503905	1	93918311	93942650	1	Gm9994	predicted gene 9994 [Source:MGI Symbol;Acc:MGI:3711964]	0.646099	0.708729	1.32099	0	0	1.38101	0.619224	0	0	0	0	0	0.676138	0.103204
ENSMUSG00000092558	-1.60606	-0.683523	8.71246	4.85677	0.0275379	0.50407	17	47611582	47624418	1	Med20	mediator complex subunit 20 [Source:MGI Symbol;Acc:MGI:1929648]	369.568	398.306	488.767	330.152	343.85	332.363	394.446	434.172	387.532	639.583	562.721	468.588	377.168	481.174
ENSMUSG00000030337	1.54631	0.628831	5.4609	4.8532	0.027595	0.50407	6	125215551	125245964	1	Vamp1	vesicle-associated membrane protein 1 [Source:MGI Symbol;Acc:MGI:1313276]	42.6425	41.815	44.9138	52.2152	57.9452	50.1767	48.2995	42.9475	35.1104	27.338	45.2675	35.2452	48.2847	39.0347
ENSMUSG00000029049	-5.78399	-2.53206	1.7891	4.8588	0.0275054	0.50407	4	155086577	155145505	1	Morn1	MORN repeat containing 1 [Source:MGI Symbol;Acc:MGI:1924116]	0.646099	0	2.64199	3.26345	1.27352	1.38101	4.95379	1.34211	4.82769	1.27154	6.24379	3.46674	1.53434	3.68428
ENSMUSG00000017760	1.65189	0.72412	6.27559	4.85513	0.027564	0.50407	2	164832873	164841032	1	Ctsa	cathepsin A [Source:MGI Symbol;Acc:MGI:97748]	80.7623	101.348	64.7287	67.4446	80.2318	71.8125	66.257	65.0922	64.5154	51.4972	54.6332	60.668	77.7213	60.4438
ENSMUSG00000085498	3.3335	1.73704	2.72124	4.84889	0.027664	0.504727	2	129297370	129307826	1	Gm14023	predicted gene 14023 [Source:MGI Symbol;Acc:MGI:3650639]	2.58439	2.83492	5.94447	9.79035	7.64112	8.28606	0.619224	1.34211	3.51104	6.35768	3.90237	4.04453	6.18022	3.29616
ENSMUSG00000078240	-2.96917	-1.57006	2.86669	4.84084	0.0277934	0.504887	18	34736359	34738014	1	Gm3550	predicted gene 3550 [Source:MGI Symbol;Acc:MGI:3781727]	4.52269	4.25237	5.94447	3.80736	0.63676	7.82572	4.33457	9.39476	9.21649	9.53653	7.80474	7.51128	4.49823	7.96639
ENSMUSG00000020265	-6.16586	-2.6243	2.03159	4.84012	0.027805	0.504887	10	77606097	77641543	1	Sumo3	small ubiquitin-like modifier 3 [Source:MGI Symbol;Acc:MGI:1336201]	1.2922	3.54364	0.660497	2.17563	1.27352	1.38101	5.57302	0	5.70545	9.53653	1.56095	3.46674	1.72108	4.30711
ENSMUSG00000030272	1.55885	0.640482	5.3774	4.84536	0.0277206	0.504887	6	113334124	113343984	-1	Camk1	calcium/calmodulin-dependent protein kinase I [Source:MGI Symbol;Acc:MGI:1098535]	47.1652	33.3103	37.6483	44.6005	40.7526	49.256	35.915	42.2764	25.0162	34.9673	34.3408	32.3563	42.1221	34.1453
ENSMUSG00000100081	-2.07605	-1.05384	3.55025	4.84228	0.0277701	0.504887	4	115878317	115878576	-1	Gm29434	predicted gene 29434 [Source:MGI Symbol;Acc:MGI:5580140]	10.9837	11.3397	9.90745	7.0708	10.1882	5.98437	12.3845	14.7632	9.21649	15.8942	11.7071	15.0226	9.24569	13.1647
ENSMUSG00000056076	-1.93885	-0.955198	4.15045	4.83565	0.0278772	0.505597	5	140419328	140443360	1	Eif3b	eukaryotic translation initiation factor 3, subunit B [Source:MGI Symbol;Acc:MGI:106478]	7.10709	19.1357	13.8704	16.8612	13.372	14.7308	19.196	20.8027	20.6274	22.2519	17.1704	17.9115	14.1795	19.66
ENSMUSG00000021745	18.4591	4.20626	0.916549	4.83005	0.0279678	0.506442	14	11553532	12242041	1	Ptprg	protein tyrosine phosphatase, receptor type, G [Source:MGI Symbol;Acc:MGI:97814]	1.2922	0.708729	0.660497	2.71954	0.63676	0	0	0.671054	1.31664	0	0	0	1.00295	0.331283
ENSMUSG00000103227	2.29914	1.20109	4.0534	4.82868	0.0279901	0.506442	1	74500340	74503301	-1	Gm37733	predicted gene, 37733 [Source:MGI Symbol;Acc:MGI:5610961]	25.8439	18.427	17.8334	16.8612	10.8249	25.7788	14.2422	18.7895	6.14433	15.2584	10.1462	12.7114	19.2615	12.882
ENSMUSG00000035397	19.8106	4.3082	1.02709	4.826	0.0280335	0.506518	10	80567124	80577321	-1	Klf16	Kruppel-like factor 16 [Source:MGI Symbol;Acc:MGI:2153049]	0	1.41746	1.32099	0.543908	0.63676	2.30168	0	1.34211	0.877761	0	0	0	1.0368	0.369978
ENSMUSG00000040298	2.0032	1.0023	4.06865	4.82204	0.028098	0.506518	7	130774069	130825897	1	Btbd16	BTB (POZ) domain containing 16 [Source:MGI Symbol;Acc:MGI:3045247]	19.383	11.3397	17.1729	21.7563	19.7396	19.3341	15.4806	9.39476	13.1664	14.6227	12.4876	10.978	18.1209	12.6883
ENSMUSG00000038451	-14.9504	-3.90211	0.943475	4.81953	0.0281391	0.506518	6	124808661	124810619	1	Spsb2	splA/ryanodine receptor domain and SOCS box containing 2 [Source:MGI Symbol;Acc:MGI:1315199]	0	0	0.660497	0	0.63676	0	0.619224	2.68422	0.438881	0.635768	0.780474	1.15558	0.216209	1.05236
ENSMUSG00000041075	-35.5129	-5.15027	0.811424	4.81824	0.0281601	0.506518	1	59482424	59486955	1	Fzd7	frizzled homolog 7 (Drosophila) [Source:MGI Symbol;Acc:MGI:108570]	0	0	0	0	0	1.38101	0.619224	0	1.31664	4.45038	1.56095	0	0.230168	1.32453
ENSMUSG00000104002	1.88558	0.915008	4.27127	4.82429	0.0280613	0.506518	1	34809360	34811908	-1	Gm38336	predicted gene, 38336 [Source:MGI Symbol;Acc:MGI:5611564]	27.1361	24.0968	17.8334	18.4929	18.466	20.7151	9.90759	18.7895	14.0442	15.2584	17.1704	17.3337	21.1234	15.4173
ENSMUSG00000062376	-17.1981	-4.10417	0.951775	4.78791	0.0286602	0.5143	19	46689906	46703382	1	2010012O05Rik	RIKEN cDNA 2010012O05 gene [Source:MGI Symbol;Acc:MGI:1913689]	0	0	0	0.543908	0.63676	1.38101	1.85767	1.34211	1.75552	1.27154	0.780474	0	0.426946	1.16789
ENSMUSG00000072437	-2.71568	-1.44131	2.82874	4.78884	0.0286446	0.5143	19	60755987	60759913	1	Nanos1	nanos homolog 1 (Drosophila) [Source:MGI Symbol;Acc:MGI:2669254]	5.16879	3.54364	2.64199	4.89517	5.09408	4.60336	6.81147	10.7369	3.94993	6.99345	6.24379	8.66686	4.32451	7.23373
ENSMUSG00000072847	15.1055	3.917	0.935083	4.78357	0.0287326	0.51439	11	61864568	61868058	-1	A530017D24Rik	RIKEN cDNA A530017D24 gene [Source:MGI Symbol;Acc:MGI:2144320]	1.9383	0.708729	0.660497	0.543908	1.27352	0.460336	0.619224	0	1.31664	0	0	0	0.930881	0.322644
ENSMUSG00000033852	133.138	7.05678	0.965125	4.78479	0.0287122	0.51439	2	120027493	120043033	1	Gm28042	predicted gene, 28042 [Source:MGI Symbol;Acc:MGI:5547778]	1.2922	7.79602	0	0.543908	0	0	0	0	0	0	0	0	1.60535	0
ENSMUSG00000068463	1.63834	0.712235	5.72611	4.78153	0.0287665	0.514394	16	23175288	23224446	1	B630019A10Rik	RIKEN cDNA B630019A10 gene [Source:MGI Symbol;Acc:MGI:2443371]	53.6262	48.1936	40.2903	65.269	61.129	55.2404	42.7265	56.3685	46.0825	34.9673	32.7799	40.4453	53.9581	42.2283
ENSMUSG00000104891	-1.83678	-0.877179	5.21789	4.77146	0.0289352	0.515496		3585112	3586374	1	RP23-434H17.3	5	40.0581	24.8055	33.0248	26.1076	28.0174	28.0805	37.1535	50.3291	37.7437	38.7819	46.0479	34.6674	30.0157	40.7872
ENSMUSG00000093262	93.616	6.54868	0.533357	4.77228	0.0289214	0.515496	16	4057373	4057497	-1	Gm23413	predicted gene, 23413 [Source:MGI Symbol;Acc:MGI:5453190]	0	2.83492	0	0	0	1.38101	0	0	0	0	0	0	0.702654	0
ENSMUSG00000015002	-6.66874	-2.73741	1.3161	4.7678	0.0289968	0.515496	15	65787034	65873816	1	Efr3a	EFR3 homolog A (S. cerevisiae) [Source:MGI Symbol;Acc:MGI:1923990]	0	1.41746	0	0.543908	2.54704	0.460336	1.85767	1.34211	0.877761	2.54307	4.68284	1.73337	0.828124	2.1728
ENSMUSG00000040364	-10.6562	-3.41362	1.43392	4.77445	0.0288851	0.515496	7	45677689	45694402	-1	Sec1	secretory blood group 1 [Source:MGI Symbol;Acc:MGI:1928893]	1.2922	1.41746	1.32099	0	0	0.460336	2.4769	2.68422	2.63328	0	3.12189	1.15558	0.748497	2.01198
ENSMUSG00000027562	-7.5821	-2.9226	2.63076	4.76842	0.0289864	0.515496	3	14886273	14900770	1	Car2	carbonic anhydrase 2 [Source:MGI Symbol;Acc:MGI:88269]	1.9383	9.21348	6.60497	0	0.63676	3.22235	0	2.68422	6.58321	28.6096	24.1947	6.3557	3.60264	11.4046
ENSMUSG00000000409	-3.09642	-1.6306	2.79865	4.76405	0.0290601	0.516019	4	129548344	129573641	-1	Lck	lymphocyte protein tyrosine kinase [Source:MGI Symbol;Acc:MGI:96756]	2.58439	1.41746	3.96298	4.89517	3.1838	5.98437	8.66914	2.01316	10.0943	6.99345	3.90237	5.7779	3.67136	6.24171
ENSMUSG00000040723	1.77578	0.82845	5.06718	4.76194	0.0290957	0.516052	1	165646516	165709757	-1	Rcsd1	RCSD domain containing 1 [Source:MGI Symbol;Acc:MGI:2676394]	41.3503	37.5626	31.7038	40.2492	31.838	29.0012	24.1497	36.908	28.5272	20.3446	27.3166	23.1116	35.2842	26.7263
ENSMUSG00000023092	-14.8127	-3.88876	0.683168	4.72843	0.029668	0.516868	X	56731787	56793346	1	Fhl1	four and a half LIM domains 1 [Source:MGI Symbol;Acc:MGI:1298387]	0.646099	0	0.660497	0	0	0	1.23845	0	0.438881	0.635768	0.780474	1.15558	0.217766	0.708192
ENSMUSG00000033361	-21.9782	-4.458	0.992896	4.73936	0.02948	0.516868	X	71962624	71972722	1	Prrg3	proline rich Gla (G-carboxyglutamic acid) 3 (transmembrane) [Source:MGI Symbol;Acc:MGI:2685214]	0	0.708729	1.32099	0	0	0	0.619224	0	1.75552	2.54307	0.780474	0.57779	0.338287	1.04601
ENSMUSG00000107096	2.24247	1.16509	3.39254	4.74292	0.0294192	0.516868		150599932	150607003	-1	RP23-34P11.2	5	6.46099	9.92221	15.8519	11.966	10.8249	13.3498	13.0037	4.69738	6.58321	6.99345	6.24379	8.08907	11.396	7.60177
ENSMUSG00000092250	-12.2784	-3.61805	0.990457	4.74426	0.0293962	0.516868	19	43609077	43610625	-1	Gm20467	predicted gene 20467 [Source:MGI Symbol;Acc:MGI:5141932]	0	0	0	2.71954	1.27352	0.920673	1.23845	0	1.31664	1.27154	2.34142	1.15558	0.818956	1.2206
ENSMUSG00000022752	-2.97726	-1.57399	2.74561	4.72285	0.0297644	0.516868	16	57121714	57154530	1	Tomm70a	translocase of outer mitochondrial membrane 70 homolog A (yeast) [Source:MGI Symbol;Acc:MGI:106295]	4.52269	2.83492	3.96298	0.543908	5.73084	4.60336	6.19224	2.68422	9.21649	6.99345	7.02426	5.7779	3.69978	6.31476
ENSMUSG00000034751	1.56441	0.645616	7.88986	4.73143	0.0296163	0.516868	13	102732486	103334497	-1	Mast4	microtubule associated serine/threonine kinase family member 4 [Source:MGI Symbol;Acc:MGI:1918885]	226.135	197.027	233.155	329.608	326.658	320.394	290.416	267.08	199.252	166.571	193.557	182.582	272.163	216.576
ENSMUSG00000083748	2.83969	1.50574	2.80909	4.72053	0.0298045	0.516868	11	104679105	104680655	-1	Gm11662	predicted gene 11662 [Source:MGI Symbol;Acc:MGI:3651457]	7.10709	7.08729	10.5679	6.5269	11.4617	8.74639	2.4769	4.69738	4.82769	1.27154	7.02426	10.4002	8.58288	5.11633
ENSMUSG00000075469	-9.42654	-3.23673	1.73686	4.72144	0.0297888	0.516868	9	107047803	107049009	1	Gm17205	predicted gene 17205 [Source:MGI Symbol;Acc:MGI:4938032]	0.646099	0	0	1.08782	0.63676	3.22235	1.85767	1.34211	3.07216	3.17884	2.34142	1.15558	0.932172	2.15796
ENSMUSG00000102375	62.1853	5.9585	0.584552	4.71757	0.0298559	0.516868	9	107680082	107681281	1	A930036K24Rik	RIKEN cDNA A930036K24 gene [Source:MGI Symbol;Acc:MGI:1925079]	0.646099	0	0	1.08782	2.54704	0	0	0	0	0	0	0	0.713493	0
ENSMUSG00000033703	-4.38772	-2.13347	1.9121	4.73547	0.0295469	0.516868	8	110882463	110902459	-1	Fuk	fucokinase [Source:MGI Symbol;Acc:MGI:1916071]	1.9383	3.54364	1.98149	1.08782	1.27352	0.460336	4.33457	2.68422	1.75552	4.45038	2.34142	4.04453	1.71418	3.26844
ENSMUSG00000082920	48.5095	5.60019	1.11325	4.73566	0.0295435	0.516868	6	34786679	34787463	1	Gm13864	predicted gene 13864 [Source:MGI Symbol;Acc:MGI:3651491]	0	2.83492	2.64199	0	0	5.0637	1.23845	1.34211	0	0	0	0	1.75677	0.430093
ENSMUSG00000097029	3.45489	1.78864	3.57709	4.75141	0.0292742	0.516868	5	38317333	38320897	-1	Gm26560	predicted gene, 26560 [Source:MGI Symbol;Acc:MGI:5477054]	10.3376	3.54364	19.8149	15.7733	7.64112	14.7308	7.43069	4.69738	7.02209	9.53653	7.02426	2.88895	11.9736	6.43332
ENSMUSG00000082008	15.8472	3.98616	0.830671	4.71436	0.0299118	0.516868	4	40716595	40716991	-1	Gm12390	predicted gene 12390 [Source:MGI Symbol;Acc:MGI:3650810]	0	0.708729	1.32099	1.08782	0.63676	2.76202	0	0	0.438881	0	0.780474	0	1.08605	0.203226
ENSMUSG00000091237	-8.24944	-3.0443	2.78659	4.72658	0.0296999	0.516868	4	117835299	117868558	-1	Gm17114	predicted gene 17114 [Source:MGI Symbol;Acc:MGI:4937941]	0	0	5.28397	13.0538	0	4.14303	1.23845	10.0658	8.77761	22.8877	11.7071	4.62232	3.7468	9.88316
ENSMUSG00000051396	-8.71521	-3.12354	1.36819	4.71387	0.0299202	0.516868	2	3488850	3512814	-1	Hspa14	heat shock protein 14 [Source:MGI Symbol;Acc:MGI:1354164]	1.2922	1.41746	1.32099	0	0	0.920673	1.23845	0.671054	3.94993	5.08615	0.780474	1.15558	0.82522	2.14694
ENSMUSG00000086515	20.6542	4.36836	0.955655	4.74981	0.0293016	0.516868	2	70503433	70509199	-1	Erich2os	glutamate rich 2, opposite strand [Source:MGI Symbol;Acc:MGI:3826593]	1.2922	2.12619	0	0.543908	2.54704	0	0.619224	0	1.31664	0	0	0	1.08489	0.322644
ENSMUSG00000090100	-7.78286	-2.9603	2.11352	4.73464	0.0295611	0.516868	2	120732816	120850604	-1	Ttbk2	tau tubulin kinase 2 [Source:MGI Symbol;Acc:MGI:2155779]	4.52269	2.83492	1.98149	0	1.27352	0	1.23845	0.671054	4.38881	2.54307	5.46332	6.3557	1.76877	3.4434
ENSMUSG00000026240	14.6817	3.87595	0.998721	4.75187	0.0292664	0.516868	1	86582904	86609375	1	Cops7b	COP9 (constitutive photomorphogenic) homolog, subunit 7b (Arabidopsis thaliana) [Source:MGI Symbol;Acc:MGI:1349388]	1.2922	2.12619	1.98149	1.08782	0.63676	0	1.23845	1.34211	0.438881	0	0	0	1.18741	0.50324
ENSMUSG00000040265	-5.80795	-2.53803	2.02397	4.74611	0.0293646	0.516868	1	161982453	162478034	-1	Dnm3	dynamin 3 [Source:MGI Symbol;Acc:MGI:1341299]	0.646099	0.708729	1.98149	3.26345	1.91028	0	3.09612	4.69738	0.877761	4.45038	4.68284	3.46674	1.41834	3.5452
ENSMUSG00000055033	-10.6798	-3.41682	1.42678	4.73455	0.0295627	0.516868	1	174158722	174159767	1	Olfr420	olfactory receptor 420 [Source:MGI Symbol;Acc:MGI:3030254]	0	0	0.660497	2.71954	0.63676	2.30168	0	0	2.63328	8.26499	7.02426	2.31116	1.05308	3.37228
ENSMUSG00000099413	8.40208	3.07075	1.2044	4.73055	0.0296314	0.516868	1	51507086	51596718	-1	Gm17767	predicted gene, 17767 [Source:MGI Symbol;Acc:MGI:5009931]	0.646099	2.83492	1.32099	0.543908	1.27352	2.76202	0.619224	0	0.438881	1.90731	0	0	1.56358	0.494235
ENSMUSG00000103867	28.7972	4.84786	0.87054	4.73732	0.029515	0.516868	1	195013746	195016448	1	9630010A21Rik	RIKEN cDNA 9630010A21 gene [Source:MGI Symbol;Acc:MGI:2442787]	0	0.708729	0.660497	1.63172	0.63676	2.76202	0	0	0.877761	0	0	0	1.06662	0.146294
ENSMUSG00000103973	50.4422	5.65656	0.482757	4.71675	0.0298702	0.516868	1	95328681	95331218	1	BC055308	cDNA sequence BC055308 [Source:MGI Symbol;Acc:MGI:3039612]	1.9383	0	1.32099	0.543908	0	0	0	0	0	0	0	0	0.633866	0
ENSMUSG00000106451	-9.85162	-3.30036	1.41608	4.7097	0.0299928	0.517538		101956607	101957951	1	RP24-491C20.4	5	0.646099	0	0	1.63172	1.27352	0	0.619224	0.671054	2.1944	3.17884	0.780474	2.31116	0.59189	1.62586
ENSMUSG00000028071	-6.1196	-2.61344	1.81619	4.70719	0.0300367	0.51771	3	87846755	87855722	1	Sh2d2a	SH2 domain containing 2A [Source:MGI Symbol;Acc:MGI:1351596]	0.646099	2.12619	1.98149	1.08782	1.27352	0.920673	6.81147	0	3.51104	2.54307	2.34142	4.62232	1.3393	3.30489
ENSMUSG00000025010	-12.8366	-3.68219	1.10037	4.676	0.030587	0.51866	19	40831279	40848572	1	Ccnj	cyclin J [Source:MGI Symbol;Acc:MGI:2443297]	0.646099	2.12619	1.32099	0	0	0	1.23845	0	2.63328	0	1.56095	1.15558	0.682213	1.09804
ENSMUSG00000022674	-5.74468	-2.52223	1.47844	4.67531	0.0305991	0.51866	16	15552677	15594524	-1	Ube2v2	ubiquitin-conjugating enzyme E2 variant 2 [Source:MGI Symbol;Acc:MGI:1917870]	1.2922	0	0.660497	1.08782	0.63676	0.920673	2.4769	0.671054	3.07216	2.54307	2.34142	0.57779	0.766324	1.94707
ENSMUSG00000040785	2.58472	1.37001	3.16722	4.68723	0.0303876	0.51866	16	94370618	94469222	1	Ttc3	tetratricopeptide repeat domain 3 [Source:MGI Symbol;Acc:MGI:1276539]	6.46099	12.0484	9.24695	5.43908	6.3676	11.5084	6.19224	7.38159	6.58321	3.17884	5.46332	4.04453	8.5119	5.47396
ENSMUSG00000098248	57.2967	5.84038	0.916757	4.68	0.0305157	0.51866	14	69259146	69262037	1	Gm27222	predicted gene 27222 [Source:MGI Symbol;Acc:MGI:5521065]	3.23049	0	0	0	0.63676	2.30168	0	0.671054	0	0	0	0	1.02816	0.111842
ENSMUSG00000021189	23.9583	4.58245	0.854712	4.69689	0.0302172	0.51866	12	101918901	101958246	-1	Atxn3	ataxin 3 [Source:MGI Symbol;Acc:MGI:1099442]	0.646099	0	2.64199	2.17563	0	0.460336	0	0.671054	0.877761	0	0	0	0.987342	0.258136
ENSMUSG00000033530	-33.7209	-5.07557	0.898964	4.69825	0.0301934	0.51866	12	100300771	100520822	-1	Ttc7b	tetratricopeptide repeat domain 7B [Source:MGI Symbol;Acc:MGI:2144724]	0	0	0	0	0.63676	0	3.09612	0	0.877761	0	0	1.15558	0.106127	0.854911
ENSMUSG00000001833	-2.17667	-1.12212	3.25852	4.67138	0.0306693	0.51866	9	25252439	25308571	1	2019-09-07	septin 7 [Source:MGI Symbol;Acc:MGI:1335094]	7.75318	7.79602	13.2099	6.5269	8.91464	5.52404	6.19224	16.1053	14.4831	13.9869	8.58521	12.1336	8.28745	11.9144
ENSMUSG00000035284	-4.06021	-2.02156	1.57809	4.68804	0.0303733	0.51866	9	67840396	67995634	1	Vps13c	vacuolar protein sorting 13C (yeast) [Source:MGI Symbol;Acc:MGI:2444207]	1.9383	0	0.660497	2.17563	2.54704	2.30168	1.85767	2.68422	3.94993	3.81461	3.12189	2.31116	1.60386	2.95658
ENSMUSG00000102797	2.26818	1.18154	3.17814	4.70033	0.0301569	0.51866	9	72972285	72973558	-1	Gm37710	predicted gene, 37710 [Source:MGI Symbol;Acc:MGI:5610938]	10.3376	7.79602	7.26546	8.70253	5.73084	11.5084	3.71535	6.03949	6.58321	5.08615	9.36568	4.04453	8.55681	5.80573
ENSMUSG00000087363	-14.7591	-3.88354	0.633884	4.6756	0.0305939	0.51866	8	16433175	16437040	1	Gm16347	predicted gene 16347 [Source:MGI Symbol;Acc:MGI:3840141]	0	0.708729	0.660497	0	0	0	1.23845	0.671054	0.438881	1.27154	0	0.57779	0.228204	0.699618
ENSMUSG00000002771	-2.37049	-1.24518	3.19735	4.67932	0.0305278	0.51866	7	45831883	45870928	-1	Grin2d	glutamate receptor, ionotropic, NMDA2D (epsilon 4) [Source:MGI Symbol;Acc:MGI:95823]	3.87659	2.83492	4.62348	8.70253	8.91464	6.44471	9.28836	11.4079	5.70545	8.90076	7.80474	8.66686	5.89948	8.62901
ENSMUSG00000093535	-24.2865	-4.60208	1.06449	4.67245	0.0306502	0.51866	6	57476697	57497671	1	4930533I22Rik	RIKEN cDNA 4930533I22 gene [Source:MGI Symbol;Acc:MGI:3612486]	0	0	0	0.543908	0	0.920673	0	5.36843	1.31664	0.635768	0	0.57779	0.244097	1.31644
ENSMUSG00000062157	11.8609	3.56814	0.992407	4.6714	0.0306689	0.51866	4	135686287	135708181	1	Ifnlr1	interferon lambda receptor 1 [Source:MGI Symbol;Acc:MGI:2429859]	0.646099	2.83492	0.660497	1.08782	2.54704	0.920673	0	0.671054	0.877761	0	0.780474	0	1.44951	0.388215
ENSMUSG00000070605	15.9364	3.99425	1.11815	4.68558	0.0304168	0.51866	4	146449023	146470292	1	Gm13251	predicted gene 13251 [Source:MGI Symbol;Acc:MGI:3700963]	1.2922	0.708729	1.98149	1.08782	1.27352	1.38101	0	2.01316	2.1944	0	0	0	1.28746	0.701261
ENSMUSG00000086205	1.82379	0.866942	4.72027	4.67811	0.0305493	0.51866	4	44970576	44978319	-1	Gm12679	predicted gene 12679 [Source:MGI Symbol;Acc:MGI:3650924]	17.4447	26.223	19.1544	29.371	39.4791	32.2235	25.3882	22.8158	23.6996	20.9804	15.6095	11.5558	27.316	20.0082
ENSMUSG00000026309	-4.70258	-2.23345	2.03601	4.6834	0.0304553	0.51866	1	91373861	91398815	-1	Ilkap	integrin-linked kinase-associated serine/threonine phosphatase 2C [Source:MGI Symbol;Acc:MGI:1914694]	2.58439	4.9611	4.62348	0.543908	0.63676	1.84135	0.619224	2.68422	5.26657	7.62922	11.7071	2.31116	2.53183	5.03625
ENSMUSG00000102055	-2.05966	-1.0424	4.2408	4.67966	0.0305218	0.51866	1	131263330	131266749	1	Gm28913	predicted gene 28913 [Source:MGI Symbol;Acc:MGI:5579619]	18.0908	16.3008	11.2284	16.3172	14.0087	17.4928	24.1497	27.5132	19.7496	15.8942	21.8533	26.0006	15.5731	22.5268
ENSMUSG00000106123	-13.0693	-3.70811	1.06485	4.6608	0.0308588	0.518943		110327978	110330564	-1	RP24-330A11.12	9	0	0.708729	0	0	0	0.460336	1.85767	1.34211	0.877761	0.635768	0	1.15558	0.194844	0.978149
ENSMUSG00000089766	1.99448	0.996011	3.85822	4.65404	0.0309805	0.518943	19	5727206	5731627	1	Gm16538	predicted gene 16538 [Source:MGI Symbol;Acc:MGI:4414958]	12.2759	24.8055	13.2099	15.2294	14.0087	14.2704	7.43069	6.03949	7.89985	21.6161	17.9509	10.978	15.6333	11.9858
ENSMUSG00000103558	21.6492	4.43624	1.26161	4.65342	0.0309918	0.518943	17	71391838	71393284	-1	Gm38220	predicted gene, 38220 [Source:MGI Symbol;Acc:MGI:5611448]	4.52269	0	0	0.543908	0.63676	2.76202	1.85767	0.671054	1.31664	0	0	0	1.4109	0.640895
ENSMUSG00000046958	-41.0166	-5.35814	0.428442	4.66337	0.0308126	0.518943	7	29558579	29582169	1	4930432E11Rik	RIKEN cDNA 4930432E11 gene [Source:MGI Symbol;Acc:MGI:3045259]	0	0	0	0	0	0	0	1.34211	0	1.27154	0	0	0	0.435607
ENSMUSG00000107068	-4.96813	-2.3127	1.82553	4.65732	0.0309214	0.518943	7	127015051	127021097	-1	Pagr1a	PAXIP1-associated glutamate-rich protein 1A [Source:UniProtKB/Swiss-Prot;Acc:Q99L02]	0.646099	0.708729	1.32099	1.08782	0.63676	2.76202	3.09612	0.671054	2.1944	3.17884	4.68284	3.46674	1.19374	2.88167
ENSMUSG00000028718	15.2097	3.92692	0.935945	4.6615	0.0308462	0.518943	4	115000159	115043196	1	Stil	Scl/Tal1 interrupting locus [Source:MGI Symbol;Acc:MGI:107477]	0.646099	2.83492	1.32099	0	0.63676	2.30168	0	0	0	2.54307	0	1.73337	1.29007	0.712741
ENSMUSG00000042672	1.66724	0.737464	5.02812	4.657	0.0309272	0.518943	3	89350219	89365253	-1	Dcst1	DC-STAMP domain containing 1 [Source:MGI Symbol;Acc:MGI:1925022]	33.5971	41.815	29.7223	35.354	27.3807	35.9062	31.5804	24.1579	24.1384	26.0665	24.9752	27.1562	33.9626	26.3458
ENSMUSG00000037197	-2.3513	-1.23346	3.26409	4.65443	0.0309734	0.518943	2	11585437	11604153	-1	Rbm17	RNA binding motif protein 17 [Source:MGI Symbol;Acc:MGI:1924188]	7.75318	6.37856	6.60497	5.43908	9.5514	6.44471	9.28836	8.05265	17.1163	10.8081	7.80474	10.4002	7.02865	10.5784
ENSMUSG00000032649	14.4391	3.85191	1.31848	4.65864	0.0308976	0.518943	1	152399830	152510695	1	Colgalt2	collagen beta(1-O)galactosyltransferase 2 [Source:MGI Symbol;Acc:MGI:2138232]	0	3.54364	1.32099	0	2.54704	5.0637	0	0	1.31664	0.635768	0.780474	0	2.07923	0.455481
ENSMUSG00000038312	5.39157	2.43071	2.1662	4.64801	0.0310896	0.520009	2	155701677	155729475	-1	Edem2	ER degradation enhancer, mannosidase alpha-like 2 [Source:MGI Symbol;Acc:MGI:1915540]	2.58439	1.41746	4.62348	7.61471	4.45732	2.30168	1.85767	1.34211	3.07216	0	2.34142	1.15558	3.83317	1.62816
ENSMUSG00000031812	1.75231	0.809258	5.81079	4.64423	0.031158	0.520575	8	121590361	121598760	1	Map1lc3b	microtubule-associated protein 1 light chain 3 beta [Source:MGI Symbol;Acc:MGI:1914693]	71.0709	78.6689	60.1052	47.8639	52.8511	63.5264	61.9224	47.6448	32.0383	43.868	42.1456	53.7345	62.3477	46.8923
ENSMUSG00000028496	-12.1546	-3.60343	1.06646	4.64239	0.0311915	0.520575	4	87769925	88033364	-1	Mllt3	myeloid/lymphoid or mixed-lineage leukemia (trithorax homolog, Drosophila); translocated to, 3 [Source:MGI Symbol;Acc:MGI:1917372]	0.646099	2.12619	0	0.543908	0	0	1.85767	0	1.31664	2.54307	1.56095	3.46674	0.552699	1.79085
ENSMUSG00000106375	-1.89138	-0.91944	4.69561	4.60884	0.0318075	0.520694		122496159	122500848	1	RP23-407I6.4	5	25.1978	21.2619	27.7409	14.6855	16.5558	23.0168	27.2459	42.2764	14.0442	34.9673	27.3166	31.7785	21.4098	29.6048
ENSMUSG00000037253	-6.61478	-2.72569	1.80522	4.61311	0.0317285	0.520694	18	73573044	73592575	1	Mex3c	mex3 homolog C (C. elegans) [Source:MGI Symbol;Acc:MGI:2652843]	2.58439	0	0.660497	1.63172	1.91028	0.920673	1.85767	2.68422	6.58321	2.54307	2.34142	4.04453	1.28459	3.34235
ENSMUSG00000101935	-39.8293	-5.31576	0.428018	4.61552	0.0316838	0.520694	17	9421943	9422464	-1	Gm17748	predicted gene, 17748 [Source:MGI Symbol;Acc:MGI:5009826]	0	0	0	0	0	0	1.23845	0	0	1.27154	0	0	0	0.418331
ENSMUSG00000022837	2.50516	1.3249	3.00963	4.61141	0.03176	0.520694	16	36828385	36872721	1	Iqcb1	IQ calmodulin-binding motif containing 1 [Source:MGI Symbol;Acc:MGI:2443764]	7.75318	10.6309	5.94447	5.43908	11.4617	9.66706	2.4769	7.38159	6.14433	4.45038	5.46332	5.7779	8.48274	5.2824
ENSMUSG00000101167	-2.72661	-1.44711	2.91504	4.63671	0.0312949	0.520694	15	62218221	62219332	-1	H2afy3	H2A histone family, member Y3 [Source:MGI Symbol;Acc:MGI:1914802]	5.81489	1.41746	4.62348	2.71954	7.64112	8.74639	9.90759	11.4079	8.33873	6.35768	8.58521	6.93349	5.16048	8.58844
ENSMUSG00000022066	1.6269	0.702129	6.2853	4.60681	0.0318452	0.520694	14	69555424	69585520	1	Gm21685	predicted gene, 21685 [Source:MGI Symbol;Acc:MGI:5435040]	73.6552	94.261	89.8275	95.7278	93.6037	107.719	56.9686	56.3685	70.6598	87.1003	107.705	61.2458	92.4657	73.3414
ENSMUSG00000050335	-6.29582	-2.65439	1.97614	4.64	0.0312351	0.520694	14	47367751	47386160	1	Lgals3	lectin, galactose binding, soluble 3 [Source:MGI Symbol;Acc:MGI:96778]	0	2.83492	3.96298	0.543908	0	2.30168	3.09612	0.671054	6.58321	8.26499	2.34142	2.31116	1.60725	3.87799
ENSMUSG00000095463	1.6269	0.702129	6.2853	4.60674	0.0318465	0.520694	14	69337174	69367270	1	Entpd4	ectonucleoside triphosphate diphosphohydrolase 4 [Source:MGI Symbol;Acc:MGI:1914714]	73.6552	94.261	89.8275	95.7278	93.6037	107.719	56.9686	56.3685	70.6598	87.1003	107.705	61.2458	92.4657	73.3414
ENSMUSG00000038068	-25.0605	-4.64734	0.70203	4.62889	0.0314379	0.520694	13	47122720	47247991	1	Rnf144b	ring finger protein 144B [Source:MGI Symbol;Acc:MGI:2384986]	0	0	0	0.543908	0	0	0	1.34211	1.31664	0	0	1.15558	0.0906513	0.635722
ENSMUSG00000031465	-2.86213	-1.51709	3.07099	4.61695	0.0316574	0.520694	8	18690263	18741562	-1	Angpt2	angiopoietin 2 [Source:MGI Symbol;Acc:MGI:1202890]	4.52269	2.83492	5.94447	7.61471	1.27352	6.90505	5.57302	4.69738	7.02209	17.1657	9.36568	9.24465	4.84923	8.84476
ENSMUSG00000098496	4.49988	2.16989	1.55785	4.62234	0.0315582	0.520694	7	73539801	73558395	-1	1810026B05Rik	RIKEN cDNA 1810026B05 gene [Source:MGI Symbol;Acc:MGI:1916420]	3.23049	4.9611	2.64199	2.17563	1.91028	2.30168	0.619224	0	1.75552	3.17884	1.56095	0.57779	2.8702	1.28205
ENSMUSG00000029840	-2.94955	-1.56049	4.11421	4.6077	0.0318288	0.520694	6	35508906	35539888	-1	Mtpn	myotrophin [Source:MGI Symbol;Acc:MGI:99445]	10.3376	6.37856	11.2284	16.8612	15.919	11.9687	8.66914	8.7237	44.3269	22.2519	15.6095	20.8005	12.1156	20.0636
ENSMUSG00000079426	-4.66662	-2.22238	1.95075	4.62707	0.0314712	0.520694	6	113378113	113390448	1	Arpc4	actin related protein 2/3 complex, subunit 4 [Source:MGI Symbol;Acc:MGI:1915339]	0.646099	1.41746	0	3.80736	5.09408	2.30168	0.619224	2.68422	5.26657	4.45038	3.12189	4.62232	2.21111	3.46077
ENSMUSG00000029130	-4.3529	-2.12198	1.89794	4.62627	0.031486	0.520694	5	29195992	29228457	1	Rnf32	ring finger protein 32 [Source:MGI Symbol;Acc:MGI:1861747]	0	2.83492	0	4.35126	2.54704	1.38101	4.33457	2.68422	5.70545	1.90731	1.56095	4.04453	1.85237	3.37284
ENSMUSG00000028599	-8.64805	-3.11238	1.82034	4.62245	0.0315561	0.520694	4	145213463	145246870	-1	Tnfrsf1b	tumor necrosis factor receptor superfamily, member 1b [Source:MGI Symbol;Acc:MGI:1314883]	1.2922	0	0	2.17563	1.91028	0.460336	1.23845	1.34211	4.82769	4.45038	0.780474	2.31116	0.973074	2.49171
ENSMUSG00000062554	-55.5785	-5.79646	1.33717	4.62794	0.0314553	0.520694	4	34354043	34354423	1	Gm12751	predicted gene 12751 [Source:MGI Symbol;Acc:MGI:3651049]	0	2.83492	0	0	0	0	1.23845	0	5.26657	2.54307	0	2.88895	0.472486	1.98951
ENSMUSG00000069014	25.4999	4.67242	2.8696	4.61914	0.0316171	0.520694	3	54481438	54482925	1	Gm5641	predicted gene 5641 [Source:MGI Symbol;Acc:MGI:3645731]	11.6298	0	0	7.0708	0	25.7788	13.0037	13.4211	39.9381	0	0	0	7.41324	11.0605
ENSMUSG00000082990	4.01185	2.00427	2.16605	4.62824	0.0314497	0.520694	2	132099869	132100899	1	Gm14052	predicted gene 14052 [Source:MGI Symbol;Acc:MGI:3650009]	1.9383	3.54364	6.60497	4.35126	5.09408	3.22235	3.71535	2.68422	4.38881	0	0.780474	2.31116	4.12577	2.31333
ENSMUSG00000104524	12.4643	3.63974	1.48413	4.6285	0.031445	0.520694	1	135523088	135525338	-1	Gm37333	predicted gene, 37333 [Source:MGI Symbol;Acc:MGI:5610561]	0.646099	0.708729	2.64199	2.17563	1.91028	0.460336	1.23845	2.01316	3.07216	0	0	0	1.42384	1.05396
ENSMUSG00000002325	-2.51435	-1.33019	2.85816	4.60107	0.031952	0.52186	14	55603571	55610030	1	Irf9	interferon regulatory factor 9 [Source:MGI Symbol;Acc:MGI:107587]	3.23049	6.37856	4.62348	4.35126	5.73084	5.98437	9.90759	8.05265	8.77761	8.26499	7.02426	6.3557	5.04983	8.0638
ENSMUSG00000041673	-2.16462	-1.11411	4.2066	4.58609	0.0322324	0.523512	14	32991382	33015292	1	Lrrc18	leucine rich repeat containing 18 [Source:MGI Symbol;Acc:MGI:1914830]	9.04538	13.4659	10.5679	15.7733	15.919	20.2548	12.3845	22.8158	21.0663	28.6096	17.1704	20.2227	14.1711	20.3782
ENSMUSG00000040325	-1.83934	-0.879187	6.37343	4.58469	0.0322588	0.523512	9	106821874	106880992	1	Vprbp	Vpr (HIV-1) binding protein [Source:MGI Symbol;Acc:MGI:2445220]	69.1326	76.5427	68.6916	62.0055	52.8511	68.5901	94.1221	84.5528	109.281	68.663	99.9006	83.2018	66.3023	89.9536
ENSMUSG00000097864	-2.1006	-1.0708	4.13161	4.5851	0.0322512	0.523512	7	49856162	49857600	-1	Gm26856	predicted gene, 26856 [Source:MGI Symbol;Acc:MGI:5477350]	14.8603	7.79602	16.5124	10.3343	8.91464	19.7945	24.769	19.4606	17.1163	20.9804	20.2923	13.2892	13.0353	19.318
ENSMUSG00000073152	-2.61737	-1.38812	3.41758	4.58931	0.0321719	0.523512	5	21910931	21954014	1	Gm10475	predicted gene 10475 [Source:MGI Symbol;Acc:MGI:3642283]	18.0908	7.08729	15.8519	2.71954	8.91464	2.76202	5.57302	10.0658	11.8498	12.7154	19.5118	21.956	9.23769	13.612
ENSMUSG00000028345	2.88773	1.52993	3.0049	4.59054	0.0321488	0.523512	4	48430858	48473459	-1	Tex10	testis expressed gene 10 [Source:MGI Symbol;Acc:MGI:1344413]	9.69148	3.54364	10.5679	5.98299	5.09408	9.66706	6.19224	3.35527	6.58321	5.08615	3.12189	2.31116	7.42453	4.44165
ENSMUSG00000035829	-29.6603	-4.89046	0.632167	4.58732	0.0322093	0.523512	2	28446800	28455508	1	Ppp1r26	protein phosphatase 1, regulatory subunit 26 [Source:MGI Symbol;Acc:MGI:2685193]	0	0.708729	0	0	0	0	1.23845	0	0.438881	0.635768	0	2.31116	0.118121	0.77071
ENSMUSG00000099697	-10.4947	-3.39159	1.37	4.58116	0.0323253	0.524012	7	39552496	39565319	1	Gm37494	predicted gene, 37494 [Source:MGI Symbol;Acc:MGI:5610722]	1.2922	1.41746	0.660497	0	0.63676	0	1.23845	0	3.07216	1.90731	1.56095	2.31116	0.667819	1.68167
ENSMUSG00000028701	1.6576	0.729092	5.88006	4.57941	0.0323583	0.524012	4	116132406	116151338	-1	Lurap1	leucine rich adaptor protein 1 [Source:MGI Symbol;Acc:MGI:1915325]	48.4574	54.5721	62.7472	67.4446	85.3258	66.2884	60.0648	67.1054	48.7157	48.9542	41.3651	34.6674	64.1393	50.1454
ENSMUSG00000098055	1.64277	0.716132	4.83452	4.57613	0.0324204	0.524325	10	60931991	60940942	1	Gm26947	predicted gene, 26947 [Source:MGI Symbol;Acc:MGI:5504062]	34.8893	35.4364	32.3643	25.5637	21.6498	32.2235	27.2459	28.8553	21.0663	26.0665	17.9509	21.3782	30.3545	23.7605
ENSMUSG00000057163	-26.6925	-4.73836	1.08193	4.57476	0.0324463	0.524325	6	41521787	41525079	1	Prss2	protease, serine 2 [Source:MGI Symbol;Acc:MGI:102759]	0	0.708729	1.98149	0	0	0	0.619224	0	5.26657	1.27154	0.780474	0.57779	0.44837	1.41927
ENSMUSG00000093106	-15.0211	-3.90892	1.47023	4.57166	0.032505	0.524719	13	93923187	93923311	-1	Gm25534	predicted gene, 25534 [Source:MGI Symbol;Acc:MGI:5455311]	0	2.12619	0.660497	0	0	0.460336	0	4.69738	0.877761	4.45038	0	1.15558	0.54117	1.86352
ENSMUSG00000061273	-41.8618	-5.38756	0.676862	4.56518	0.0326282	0.525597	X	56585512	56598069	-1	Mmgt1	membrane magnesium transporter 1 [Source:MGI Symbol;Acc:MGI:2384305]	0	0	0	0.543908	0	0	0	0	2.1944	1.90731	0.780474	0	0.0906513	0.813697
ENSMUSG00000060636	1.9621	0.972399	4.55678	4.56657	0.0326018	0.525597	16	33056453	33060189	1	Rpl35a	ribosomal protein L35A [Source:MGI Symbol;Acc:MGI:1928894]	27.1361	40.3976	28.4013	27.1954	26.7439	21.1755	27.2459	15.4342	22.3829	14.6227	21.0728	20.2227	28.5083	20.1635
ENSMUSG00000031327	19.7693	4.30519	1.15168	4.54176	0.0330775	0.525768	X	103356476	103396092	1	Chic1	cysteine-rich hydrophobic domain 1 [Source:MGI Symbol;Acc:MGI:1344694]	0.646099	0.708729	3.30248	1.08782	3.1838	0	1.23845	1.34211	1.75552	0	0	0	1.48815	0.72268
ENSMUSG00000079845	-52.5816	-5.71649	1.03918	4.52006	0.0334996	0.525768	X	73074345	73082478	-1	Xlr4a	X-linked lymphocyte-regulated 4A [Source:MGI Symbol;Acc:MGI:3574098]	0	0	0	0	0	0.920673	0.619224	0	3.94993	1.27154	1.56095	0	0.153445	1.23361
ENSMUSG00000086076	-4.55029	-2.18596	2.04616	4.55963	0.0327342	0.525768	17	35180535	35184662	1	Ncr3-ps	natural cytotoxicity triggering receptor 3, pseudogene [Source:MGI Symbol;Acc:MGI:2149332]	1.9383	2.12619	5.28397	1.08782	1.91028	0.460336	4.33457	4.02632	3.51104	5.08615	4.68284	2.88895	2.13448	4.08831
ENSMUSG00000095704	-14.806	-3.88811	0.989232	4.53657	0.0331779	0.525768	15	77626074	77626637	1	Gm8221	predicted gene 8221 [Source:MGI Symbol;Acc:MGI:3779789]	0	0	0	1.63172	0	0.920673	0.619224	1.34211	1.31664	0.635768	0	1.73337	0.4254	0.941186
ENSMUSG00000021692	-1.64664	-0.719524	5.00185	4.55799	0.0327655	0.525768	13	106947129	106960224	1	Dimt1	DIM1 dimethyladenosine transferase 1-like (S. cerevisiae) [Source:MGI Symbol;Acc:MGI:1913504]	32.3049	30.4753	34.3458	29.9149	14.6455	20.2548	23.5305	28.1843	33.7938	44.5038	39.0237	37.5564	26.9902	34.4321
ENSMUSG00000020634	-6.71582	-2.74756	1.45442	4.5427	0.0330595	0.525768	12	4879032	4907705	-1	Ubxn2a	UBX domain protein 2A [Source:MGI Symbol;Acc:MGI:2442310]	1.2922	0	0.660497	0.543908	0.63676	1.84135	1.23845	3.35527	5.70545	1.27154	0	2.88895	0.829118	2.40994
ENSMUSG00000044067	-3.26783	-1.70833	2.59093	4.5286	0.0333328	0.525768	12	31706867	31713947	-1	Gpr22	G protein-coupled receptor 22 [Source:MGI Symbol;Acc:MGI:1920260]	1.2922	3.54364	3.30248	5.98299	1.27352	5.52404	6.81147	8.05265	7.89985	5.08615	3.90237	6.3557	3.48648	6.35136
ENSMUSG00000097300	-1.58811	-0.667314	6.41942	4.52629	0.0333778	0.525768	10	13967024	14007405	-1	Gm26835	predicted gene, 26835 [Source:MGI Symbol;Acc:MGI:5477329]	69.7787	77.2515	68.6916	73.9715	70.0436	63.0661	108.364	93.2765	89.0928	73.1134	84.2912	86.6686	70.4672	89.1344
ENSMUSG00000032267	-24.6569	-4.62392	0.840039	4.53515	0.0332055	0.525768	9	48985385	49042517	1	Usp28	ubiquitin specific peptidase 28 [Source:MGI Symbol;Acc:MGI:2442293]	0	0.708729	0	0	0	0	1.85767	1.34211	0	0	1.56095	0	0.118121	0.793455
ENSMUSG00000031479	-6.20288	-2.63294	1.19998	4.5335	0.0332375	0.525768	8	22192809	22220843	1	Vps36	vacuolar protein sorting 36 (yeast) [Source:MGI Symbol;Acc:MGI:1917410]	0.646099	0.708729	0	1.08782	0.63676	0.920673	1.23845	0.671054	2.1944	3.17884	1.56095	1.15558	0.666679	1.66655
ENSMUSG00000045636	-7.13567	-2.83505	1.61459	4.54797	0.0329578	0.525768	8	40990914	41133726	-1	Mtus1	mitochondrial tumor suppressor 1 [Source:MGI Symbol;Acc:MGI:2142572]	0.646099	0	0.660497	1.63172	1.91028	0.920673	0.619224	1.34211	4.38881	4.45038	0.780474	1.73337	0.961545	2.21906
ENSMUSG00000030551	-2.03316	-1.02373	3.73843	4.52878	0.0333294	0.525768	7	70351946	70366735	-1	Nr2f2	nuclear receptor subfamily 2, group F, member 2 [Source:MGI Symbol;Acc:MGI:1352452]	10.9837	18.427	9.24695	6.5269	7.00436	10.5877	14.8614	17.4474	16.6775	12.0796	13.2681	13.867	10.4628	14.7001
ENSMUSG00000051457	-2.26131	-1.17716	3.50837	4.53361	0.0332354	0.525768	7	127132232	127137823	-1	Spn	sialophorin [Source:MGI Symbol;Acc:MGI:98384]	7.10709	7.79602	2.64199	9.79035	10.8249	8.74639	7.43069	12.079	18.433	10.1723	7.02426	12.1336	7.81779	11.2121
ENSMUSG00000073902	-2.51967	-1.33323	3.12469	4.5331	0.0332453	0.525768	7	106596743	106604035	-1	Gm1966	predicted gene 1966 [Source:MGI Symbol;Acc:MGI:3584360]	6.46099	2.83492	4.62348	7.61471	7.00436	3.22235	8.66914	5.36843	15.3608	6.99345	7.80474	5.7779	5.29347	8.32908
ENSMUSG00000009112	1.59469	0.67328	5.22906	4.55969	0.032733	0.525768	6	120836212	120892842	1	Bcl2l13	BCL2-like 13 (apoptosis facilitator) [Source:MGI Symbol;Acc:MGI:2136959]	31.0127	29.0579	34.3458	55.4786	55.3981	37.7476	40.8688	27.5132	34.2327	27.338	27.3166	30.0451	40.5068	31.2191
ENSMUSG00000028478	1.82546	0.868264	4.07715	4.53498	0.0332088	0.525768	4	44004452	44032846	1	Clta	clathrin, light polypeptide (Lca) [Source:MGI Symbol;Acc:MGI:894297]	18.0908	24.8055	16.5124	17.4051	19.1028	14.2704	15.4806	15.4342	13.6053	13.9869	13.2681	9.82244	18.3645	13.5996
ENSMUSG00000039853	-2.83113	-1.50138	3.09852	4.52208	0.0334602	0.525768	4	46493781	46536141	-1	Trim14	tripartite motif-containing 14 [Source:MGI Symbol;Acc:MGI:1921985]	5.16879	5.66983	7.26546	1.63172	7.64112	5.98437	6.19224	10.0658	7.46097	17.8015	11.7071	4.04453	5.56022	9.54536
ENSMUSG00000080993	5.16905	2.3699	1.89015	4.54716	0.0329734	0.525768	4	123902422	123902965	1	Gm12903	predicted gene 12903 [Source:MGI Symbol;Acc:MGI:3650402]	4.52269	4.25237	0.660497	2.17563	1.27352	1.84135	1.23845	1.34211	0	2.54307	0.780474	0.57779	2.45434	1.08032
ENSMUSG00000097731	1.54723	0.62969	8.18318	4.52732	0.0333578	0.525768	4	139376549	139380379	-1	2700016F22Rik	RIKEN cDNA 2700016F22 gene [Source:MGI Symbol;Acc:MGI:1919807]	350.832	385.549	311.094	287.183	282.721	338.808	273.697	291.237	239.19	232.691	270.044	263.472	326.031	261.722
ENSMUSG00000092405	1.8095	0.855589	5.91145	4.53792	0.0331519	0.525768	3	52268435	52269435	-1	Gm20402	predicted gene 20402 [Source:MGI Symbol;Acc:MGI:5141867]	63.9638	60.242	64.7287	68.5324	43.2997	52.9387	45.2034	36.2369	25.0162	66.7557	42.1456	53.7345	58.9509	44.8487
ENSMUSG00000044916	-25.775	-4.6879	0.609694	4.54732	0.0329704	0.525768	2	92382538	92385708	1	1700029I15Rik	RIKEN cDNA 1700029I15 gene [Source:MGI Symbol;Acc:MGI:1916742]	0.646099	0	0	0	0	0	1.23845	0	0.877761	1.27154	0.780474	0	0.107683	0.694703
ENSMUSG00000086563	4.20915	2.07353	2.31861	4.55627	0.0327984	0.525768	2	150704536	150706876	-1	Platr15	pluripotency associated transcript 15 [Source:MGI Symbol;Acc:MGI:3650105]	5.16879	6.37856	3.30248	7.0708	6.3676	2.30168	2.4769	2.68422	0.438881	2.54307	5.46332	2.31116	5.09832	2.65292
ENSMUSG00000005674	-18.2988	-4.19368	1.0502	4.52564	0.0333906	0.525768	1	171216011	171222514	-1	Tomm40l	translocase of outer mitochondrial membrane 40 homolog-like (yeast) [Source:MGI Symbol;Acc:MGI:3589112]	2.58439	0	0	0	0	0	0.619224	0.671054	1.31664	3.17884	0.780474	0	0.430732	1.09437
ENSMUSG00000040181	1.73758	0.797081	9.50353	4.52325	0.0334372	0.525768	1	162829561	162866610	-1	Fmo1	flavin containing monooxygenase 1 [Source:MGI Symbol;Acc:MGI:1310002]	740.429	804.407	1187.57	887.114	682.607	862.67	488.568	514.698	743.903	623.689	812.473	752.283	860.8	655.936
ENSMUSG00000102198	14.9425	3.90135	0.858144	4.52046	0.0334918	0.525768	1	33671915	33674228	-1	Gm38173	predicted gene, 38173 [Source:MGI Symbol;Acc:MGI:5611401]	0.646099	1.41746	1.32099	0.543908	1.27352	0	0.619224	0.671054	0.438881	0	0	0	0.866996	0.288193
ENSMUSG00000108263	-6.31538	-2.65887	1.39051	4.51727	0.0335544	0.525823		134245671	134246366	-1	RP23-110A19.3	6	1.9383	0.708729	3.96298	0	0.63676	0.460336	1.23845	3.35527	1.31664	3.81461	4.68284	1.15558	1.28452	2.5939
ENSMUSG00000036568	7.54403	2.91534	1.38526	4.50887	0.0337196	0.525823	17	46798116	46831413	-1	Gltscr1l	GLTSCR1-like [Source:MGI Symbol;Acc:MGI:2673855]	1.2922	0.708729	3.96298	1.63172	1.27352	1.38101	0	0	0.438881	0.635768	1.56095	2.31116	1.70836	0.82446
ENSMUSG00000045975	2.85443	1.5132	2.18951	4.51193	0.0336592	0.525823	16	97855210	97922633	-1	C2cd2	C2 calcium-dependent domain containing 2 [Source:MGI Symbol;Acc:MGI:1891883]	2.58439	4.9611	4.62348	5.98299	7.00436	8.28606	3.71535	3.35527	2.1944	2.54307	6.24379	1.73337	5.57373	3.29754
ENSMUSG00000086083	-2.0034	-1.00245	3.82634	4.51145	0.0336687	0.525823	16	33966239	33967312	1	Gm15829	predicted gene 15829 [Source:MGI Symbol;Acc:MGI:3801893]	15.5064	15.592	14.5309	7.0708	8.91464	10.1274	16.7191	11.4079	12.2887	15.8942	14.0485	28.8895	11.957	16.5413
ENSMUSG00000102332	-2.66046	-1.41168	5.81534	4.50922	0.0337125	0.525823	12	115386846	115397688	1	Gm19331	predicted gene, 19331 [Source:MGI Symbol;Acc:MGI:5011516]	30.3666	25.5142	55.4817	28.8271	40.1159	29.0012	56.9686	81.1975	84.7039	43.868	40.5846	45.6454	34.8845	58.828
ENSMUSG00000096937	2.23013	1.15712	4.73232	4.50065	0.0338819	0.525823	10	22402883	22407470	1	Gm10825	predicted gene 10825 [Source:MGI Symbol;Acc:MGI:3704351]	21.9674	36.1452	21.7964	32.0906	37.5688	33.1442	30.9612	31.5395	20.1885	14.6227	11.7071	17.9115	30.4521	21.1551
ENSMUSG00000071103	-39.1265	-5.29007	0.772527	4.50254	0.0338446	0.525823	8	45953606	45975252	-1	1700029J07Rik	RIKEN cDNA 1700029J07 gene [Source:MGI Symbol;Acc:MGI:1916729]	0	0	0	0	0	0	0	0	0.438881	1.27154	0	1.15558	0	0.477666
ENSMUSG00000013928	-3.14589	-1.65347	2.5469	4.50525	0.0337909	0.525823	7	30280094	30290237	1	Thap8	THAP domain containing 8 [Source:MGI Symbol;Acc:MGI:1922879]	3.87659	1.41746	6.60497	2.17563	1.27352	3.68269	4.33457	4.02632	4.38881	5.72192	9.36568	7.51128	3.17181	5.89143
ENSMUSG00000025791	18.9906	4.24721	1.20414	4.50486	0.0337987	0.525823	4	99929414	99987294	1	Pgm2	phosphoglucomutase 2 [Source:MGI Symbol;Acc:MGI:97565]	0	2.83492	1.32099	1.08782	2.54704	0	1.85767	0.671054	0.877761	0	0	0	1.29846	0.567748
ENSMUSG00000046020	2.05702	1.04055	3.98844	4.50232	0.0338489	0.525823	2	153241533	153270247	1	Pofut1	protein O-fucosyltransferase 1 [Source:MGI Symbol;Acc:MGI:2153207]	12.922	13.4659	18.4939	21.7563	15.2822	17.4928	13.6229	12.079	13.1664	10.8081	7.80474	11.5558	16.5688	11.5062
ENSMUSG00000103404	-7.32791	-2.8734	1.35573	4.51256	0.0336468	0.525823	1	80255031	80256197	-1	Gm37932	predicted gene, 37932 [Source:MGI Symbol;Acc:MGI:5611160]	1.2922	0.708729	0.660497	0.543908	0.63676	0.460336	1.85767	3.35527	0.877761	0	0.780474	5.20011	0.717071	2.01188
ENSMUSG00000016344	-5.76547	-2.52744	1.37825	4.49798	0.0339349	0.526111	2	181187247	181188771	1	Ppdpf	pancreatic progenitor cell differentiation and proliferation factor homolog (zebrafish)RIKEN cDNA 2700038C09 gene [Source:MGI Symbol;Acc:MGI:1913746]	0	0	1.98149	1.08782	1.27352	1.84135	3.71535	1.34211	3.94993	3.17884	1.56095	1.15558	1.0307	2.48379
ENSMUSG00000059811	9.6232	3.26652	0.995916	4.49453	0.0340034	0.526639	17	79848392	79896123	-1	Atl2	atlastin GTPase 2 [Source:MGI Symbol;Acc:MGI:1929492]	2.58439	0.708729	1.32099	0.543908	0.63676	0.920673	0.619224	0	0	0	1.56095	0	1.11924	0.363362
ENSMUSG00000071042	3.19171	1.67433	2.37209	4.47604	0.0343733	0.526727	17	75435905	75529043	1	Rasgrp3	RAS, guanyl releasing protein 3 [Source:MGI Symbol;Acc:MGI:3028579]	7.75318	7.08729	3.30248	7.0708	3.1838	3.68269	1.23845	1.34211	5.26657	2.54307	1.56095	4.62232	5.34671	2.76224
ENSMUSG00000091058	67.6434	6.07988	0.507136	4.47948	0.0343042	0.526727	17	77674376	77674702	-1	Gm17538	predicted gene, 17538 [Source:MGI Symbol;Acc:MGI:4937172]	1.9383	0	0	0	0	1.38101	0	0	0	0	0	0	0.553218	0
ENSMUSG00000049792	3.39603	1.76385	1.79099	4.48381	0.0342173	0.526727	12	111709488	111713257	-1	Bag5	BCL2-associated athanogene 5 [Source:MGI Symbol;Acc:MGI:1917619]	1.9383	4.9611	1.98149	4.89517	4.45732	3.22235	2.4769	2.01316	2.1944	1.90731	1.56095	1.15558	3.57596	1.88472
ENSMUSG00000076655	-43.5655	-5.44512	0.678236	4.48299	0.0342337	0.526727	12	113948282	113948796	-1	Ighv4-1	immunoglobulin heavy variable 4-1 [Source:MGI Symbol;Acc:MGI:4439536]	0.646099	0	0	0	0	0	0	0	2.1944	0	1.56095	1.73337	0.107683	0.914787
ENSMUSG00000102229	-11.3953	-3.51037	1.15419	4.48182	0.0342571	0.526727	10	14313908	14314733	1	Gm37299	predicted gene, 37299 [Source:MGI Symbol;Acc:MGI:5610527]	0	1.41746	0.660497	0.543908	0	0	0.619224	1.34211	1.75552	1.90731	2.34142	0.57779	0.436977	1.4239
ENSMUSG00000038173	26.1974	4.71135	0.878895	4.48354	0.0342227	0.526727	8	46986925	47094895	1	Enpp6	ectonucleotide pyrophosphatase/phosphodiesterase 6 [Source:MGI Symbol;Acc:MGI:2445171]	0	0.708729	2.64199	0.543908	1.27352	0.460336	0	1.34211	0	0	0	0	0.93808	0.223685
ENSMUSG00000028565	-2.78361	-1.47696	4.31283	4.47635	0.0343671	0.526727	4	97772734	98118874	1	Nfia	nuclear factor I/A [Source:MGI Symbol;Acc:MGI:108056]	11.6298	14.8833	9.90745	14.1416	9.5514	17.4928	16.7191	20.1316	28.5272	10.1723	31.2189	23.1116	12.9344	21.6468
ENSMUSG00000032890	-12.4553	-3.63868	1.07035	4.47528	0.0343885	0.526727	4	120854816	120896579	1	Rims3	regulating synaptic membrane exocytosis 3 [Source:MGI Symbol;Acc:MGI:2443331]	0	0.708729	0.660497	0	0.63676	0	1.85767	0.671054	0.438881	1.27154	3.12189	0.57779	0.334331	1.32314
ENSMUSG00000046999	21.5497	4.4296	0.634304	4.48067	0.0342802	0.526727	3	68869586	68872163	1	1110032F04Rik	RIKEN cDNA 1110032F04 gene [Source:MGI Symbol;Acc:MGI:1915975]	1.9383	0	1.32099	1.08782	0.63676	0	0.619224	0	0.438881	0	0	0	0.830644	0.176351
ENSMUSG00000089824	-24.8593	-4.63571	1.08156	4.48975	0.0340987	0.526727	2	156091958	156111978	-1	Rbm12	RNA binding motif protein 12 [Source:MGI Symbol;Acc:MGI:1922960]	0	0	0	0.543908	0.63676	0	0	0	3.07216	1.27154	0	0.57779	0.196778	0.820249
ENSMUSG00000100627	-13.0677	-3.70793	1.32719	4.47802	0.0343335	0.526727	1	154037597	154117951	-1	A830008E24Rik	RIKEN cDNA A830008E24 gene [Source:MGI Symbol;Acc:MGI:3041183]	1.2922	0	0	0.543908	1.27352	0	0.619224	4.69738	2.1944	0.635768	0	4.04453	0.518271	2.03188
ENSMUSG00000004096	-5.72657	-2.51767	1.95345	4.46686	0.0345584	0.528799	9	14500617	14510577	1	Cwc15	CWC15 homolog (S. cerevisiae) [Source:MGI Symbol;Acc:MGI:1913320]	1.2922	5.66983	1.98149	0	0.63676	1.38101	0.619224	2.01316	5.26657	2.54307	7.02426	4.62232	1.82688	3.68144
ENSMUSG00000067424	51.1232	5.6759	0.56009	4.46392	0.034618	0.52918	17	33089310	33106203	1	Zfp563	zinc finger protein 563 [Source:MGI Symbol;Acc:MGI:2677168]	0	0	0.660497	1.63172	1.27352	0	0	0	0	0	0	0	0.59429	0
ENSMUSG00000107133	-14.4593	-3.85393	1.35278	4.45334	0.0348331	0.52933		149128584	149129957	1	RP23-408A1.6	5	0	0	0	1.08782	3.1838	1.84135	1.23845	6.03949	0.438881	1.27154	0	1.15558	1.01883	1.69066
ENSMUSG00000107402	-7.51806	-2.91036	2.25891	4.42639	0.0353873	0.52933		148212253	148215731	1	RP23-285C21.7	6	0	0	3.30248	0.543908	3.82056	2.76202	0	6.71054	3.07216	12.0796	3.90237	3.46674	1.73816	4.8719
ENSMUSG00000106529	1.64503	0.718114	5.23712	4.40864	0.0357573	0.52933		54569905	54578012	1	RP23-148F6.1	5	38.1198	49.611	41.6113	45.6883	29.9277	37.2873	31.5804	40.2632	32.0383	20.9804	28.8775	35.823	40.3742	31.5938
ENSMUSG00000023940	-12.5813	-3.65321	1.11989	4.41713	0.0355797	0.52933	17	53674786	53689333	-1	Sgol1	shugoshin-like 1 (S. pombe) [Source:MGI Symbol;Acc:MGI:1919665]	0.646099	3.54364	0.660497	0	0	0	0	2.68422	2.1944	0.635768	0.780474	1.15558	0.808373	1.24174
ENSMUSG00000059920	-6.52013	-2.7049	1.63421	4.40658	0.0358005	0.52933	16	64751751	64771161	-1	4930453N24Rik	RIKEN cDNA 4930453N24 gene [Source:MGI Symbol;Acc:MGI:1914859]	0.646099	1.41746	0	2.17563	0.63676	1.84135	1.23845	0	7.02209	3.81461	1.56095	2.31116	1.11955	2.65788
ENSMUSG00000097465	-14.5481	-3.86276	0.72577	4.45521	0.0347949	0.52933	16	49800533	49804874	1	Gm16619	predicted gene, 16619 [Source:MGI Symbol;Acc:MGI:4439543]	0	0.708729	1.32099	0	0	0	0	0	1.31664	1.27154	1.56095	1.15558	0.338287	0.884118
ENSMUSG00000036158	-5.8342	-2.54454	1.29975	4.42986	0.0353153	0.52933	15	93499114	93595891	-1	Prickle1	prickle homolog 1 (Drosophila) [Source:MGI Symbol;Acc:MGI:1916034]	1.2922	2.12619	0	0	0.63676	0.920673	2.4769	2.01316	2.1944	1.27154	3.90237	0.57779	0.829303	2.07269
ENSMUSG00000071203	-3.23252	-1.69266	2.98054	4.42141	0.0354907	0.52933	13	100211739	100246323	-1	Naip5	NLR family, apoptosis inhibitory protein 5 [Source:MGI Symbol;Acc:MGI:1298220]	3.23049	0.708729	4.62348	5.98299	3.82056	8.28606	7.43069	7.38159	7.02209	2.54307	13.2681	8.66686	4.44205	7.71873
ENSMUSG00000017286	-13.239	-3.72673	1.86645	4.40631	0.0358063	0.52933	11	76120987	76243725	-1	Glod4	glyoxalase domain containing 4 [Source:MGI Symbol;Acc:MGI:1914451]	0.646099	0.708729	3.96298	0	0.63676	0.460336	0.619224	0	7.46097	6.35768	4.68284	0	1.06915	3.18679
ENSMUSG00000020804	3.3186	1.73057	2.44743	4.42883	0.0353367	0.52933	11	116586432	116597680	1	Aanat	arylalkylamine N-acetyltransferase [Source:MGI Symbol;Acc:MGI:1328365]	5.16879	2.83492	5.28397	3.80736	10.1882	7.82572	3.09612	2.68422	4.82769	3.81461	1.56095	2.31116	5.85149	3.04912
ENSMUSG00000069910	4.79693	2.26211	1.52992	4.44511	0.0350013	0.52933	11	34809190	34833641	-1	Spdl1	spindle apparatus coiled-coil protein 1 [Source:MGI Symbol;Acc:MGI:1917635]	0	2.12619	2.64199	2.71954	3.82056	3.22235	1.23845	1.34211	0.877761	1.90731	0	0.57779	2.42177	0.990569
ENSMUSG00000081604	-124.288	-6.95754	0.612137	4.44517	0.0350001	0.52933	11	94037218	94037628	-1	Gm11518	predicted gene 11518 [Source:MGI Symbol;Acc:MGI:3650306]	0	0	0	0	0	0	2.4769	0	0	0	2.34142	0	0	0.803053
ENSMUSG00000004667	-2.06604	-1.04687	3.95686	4.44494	0.0350048	0.52933	10	80035949	80039795	-1	Polr2e	polymerase (RNA) II (DNA directed) polypeptide E [Source:MGI Symbol;Acc:MGI:1913670]	11.6298	11.3397	13.8704	13.5977	8.27788	11.5084	14.2422	23.4869	8.77761	17.8015	19.5118	19.6449	11.704	17.2441
ENSMUSG00000031994	3.8594	1.94838	2.3857	4.42182	0.0354821	0.52933	9	30942562	30963838	1	Adamts8	a disintegrin-like and metallopeptidase (reprolysin type) with thrombospondin type 1 motif, 8 [Source:MGI Symbol;Acc:MGI:1353468]	4.52269	4.25237	1.32099	2.71954	10.8249	3.68269	1.23845	3.35527	2.63328	2.54307	0.780474	2.31116	4.55387	2.14362
ENSMUSG00000032417	-27.9494	-4.80475	0.659106	4.45249	0.0348503	0.52933	9	86571991	86574899	1	Rwdd2a	RWD domain containing 2A [Source:MGI Symbol;Acc:MGI:1916769]	0.646099	0	0	0	0	0	1.85767	0	0	1.90731	0.780474	0	0.107683	0.757575
ENSMUSG00000090626	-1.97944	-0.985092	6.13478	4.43843	0.0351385	0.52933	9	72450394	72492212	-1	Tex9	testis expressed gene 9 [Source:MGI Symbol;Acc:MGI:1201610]	44.5808	80.0864	88.5065	70.1641	40.7526	58.9231	42.1073	61.737	73.2931	167.843	129.559	106.891	63.8356	96.905
ENSMUSG00000031813	7.23418	2.85483	1.40389	4.42557	0.0354043	0.52933	8	71542930	71548024	1	Mvb12a	multivesicular body subunit 12A [Source:MGI Symbol;Acc:MGI:1920961]	1.2922	2.83492	3.30248	0.543908	1.27352	1.84135	1.23845	0	0.438881	1.90731	0	0	1.84806	0.597439
ENSMUSG00000005566	2.77608	1.47305	2.86964	4.41194	0.0356881	0.52933	7	13024152	13031035	1	Trim28	tripartite motif-containing 28 [Source:MGI Symbol;Acc:MGI:109274]	9.69148	7.79602	9.24695	3.80736	8.27788	8.28606	3.71535	6.03949	3.94993	8.26499	3.12189	2.88895	7.85096	4.66343
ENSMUSG00000053158	11.2876	3.49667	1.15306	4.40766	0.035778	0.52933	7	80377758	80387946	-1	Fes	feline sarcoma oncogene [Source:MGI Symbol;Acc:MGI:95514]	1.2922	2.83492	0.660497	0.543908	2.54704	1.38101	0	0	1.75552	0.635768	0	0	1.54326	0.398548
ENSMUSG00000059119	-2.82437	-1.49793	2.67862	4.43896	0.0351277	0.52933	7	143513579	143549090	-1	Nap1l4	nucleosome assembly protein 1-like 4 [Source:MGI Symbol;Acc:MGI:1316687]	5.16879	5.66983	2.64199	3.80736	2.54704	4.14303	9.90759	4.02632	7.02209	6.35768	5.46332	7.51128	3.99634	6.71471
ENSMUSG00000060791	-2.38138	-1.2518	2.6673	4.42326	0.0354522	0.52933	7	28437447	28448233	1	Gmfg	glia maturation factor, gamma [Source:MGI Symbol;Acc:MGI:1927135]	5.81489	6.37856	8.58645	3.26345	2.54704	2.76202	7.43069	6.71054	8.33873	3.81461	7.80474	7.51128	4.89207	6.9351
ENSMUSG00000064023	3.26904	1.70887	1.95976	4.41348	0.035656	0.52933	7	43797577	43803822	1	Klk8	kallikrein related-peptidase 8 [Source:MGI Symbol;Acc:MGI:1343327]	5.16879	7.08729	5.28397	0.543908	2.54704	3.68269	1.85767	2.01316	2.1944	1.90731	2.34142	1.73337	4.05228	2.00789
ENSMUSG00000070371	-22.2737	-4.47727	0.74759	4.45823	0.0347336	0.52933	7	127932638	127946725	-1	Prss36	protease, serine 36 [Source:MGI Symbol;Acc:MGI:1924863]	0	0	0	0	0	0.920673	1.85767	0	0.877761	0	0.780474	1.15558	0.153445	0.778581
ENSMUSG00000030330	1.80216	0.849731	6.39328	4.44056	0.0350948	0.52933	6	125039760	125049265	1	Ing4	inhibitor of growth family, member 4 [Source:MGI Symbol;Acc:MGI:107307]	88.5155	125.445	105.679	67.9885	82.7788	124.291	87.3106	91.9344	45.6436	82.0141	67.1207	69.3349	99.1164	73.8931
ENSMUSG00000049232	-18.2706	-4.19146	0.87749	4.43457	0.0352181	0.52933	6	59208870	59212033	1	Tigd2	tigger transposable element derived 2 [Source:MGI Symbol;Acc:MGI:1915390]	0	0	0	0	0.63676	0.460336	1.85767	1.34211	0.438881	0.635768	0.780474	0	0.182849	0.842484
ENSMUSG00000071893	68.573	6.09957	0.480244	4.43569	0.035195	0.52933	6	56924015	56958100	1	Vmn1r4	vomeronasal 1 receptor 4 [Source:MGI Symbol;Acc:MGI:2159457]	0	0	1.98149	0	0	1.38101	0	0	0	0	0	0	0.560416	0
ENSMUSG00000029104	6.59466	2.7213	1.69787	4.45713	0.0347559	0.52933	5	34761740	34912534	1	Htt	huntingtin [Source:MGI Symbol;Acc:MGI:96067]	2.58439	4.25237	3.30248	2.17563	0.63676	1.84135	2.4769	1.34211	4.38881	0.635768	0	0	2.4655	1.47393
ENSMUSG00000098039	-3.67414	-1.8774	2.41765	4.41676	0.0355876	0.52933	5	144110816	144111772	-1	Gm26925	predicted gene, 26925 [Source:MGI Symbol;Acc:MGI:5504040]	2.58439	2.83492	0.660497	3.26345	3.82056	2.30168	3.71535	2.68422	2.63328	13.3511	5.46332	4.62232	2.57758	5.4116
ENSMUSG00000027852	-4.38897	-2.13388	1.94182	4.40888	0.0357523	0.52933	3	103058285	103067914	1	Nras	neuroblastoma ras oncogene [Source:MGI Symbol;Acc:MGI:97376]	1.2922	0.708729	1.98149	0.543908	4.45732	0.920673	3.09612	2.68422	5.26657	3.17884	1.56095	4.04453	1.65072	3.3052
ENSMUSG00000027939	-17.9887	-4.16902	0.725158	4.4104	0.0357205	0.52933	3	90104132	90212048	1	Nup210l	nucleoporin 210-like [Source:MGI Symbol;Acc:MGI:1924845]	0.646099	0	0.660497	0	0	0	1.85767	0	0.877761	0	0.780474	1.15558	0.217766	0.778581
ENSMUSG00000027009	1.57836	0.658426	7.03009	4.41575	0.0356086	0.52933	2	79255426	79333123	1	Itga4	integrin alpha 4 [Source:MGI Symbol;Acc:MGI:96603]	132.45	130.406	132.76	158.277	198.669	144.546	132.514	138.237	143.953	89.0076	105.364	108.047	149.518	119.52
ENSMUSG00000027305	-43.9212	-5.45685	0.636031	4.45513	0.0347966	0.52933	2	119655446	119662827	-1	Ndufaf1	NADH dehydrogenase (ubiquinone) 1 alpha subcomplex, assembly factor 1 [Source:MGI Symbol;Acc:MGI:1916952]	0	0	0	0	0	0	1.23845	0	0	0	1.56095	0	0	0.466566
ENSMUSG00000042684	8.65824	3.11407	1.62297	4.44117	0.0350823	0.52933	1	153503015	153550045	-1	Npl	N-acetylneuraminate pyruvate lyase [Source:MGI Symbol;Acc:MGI:1921341]	1.9383	3.54364	0.660497	3.80736	1.91028	1.84135	1.85767	0.671054	0	0.635768	0.780474	0.57779	2.28357	0.753793
ENSMUSG00000085563	6.5141	2.70357	1.47736	4.43221	0.0352668	0.52933	1	180952064	180958149	-1	2210411M09Rik	RIKEN cDNA 2210411M09 gene [Source:MGI Symbol;Acc:MGI:1917426]	1.2922	0.708729	3.30248	4.35126	1.27352	1.84135	0	0	1.75552	1.27154	0	1.15558	2.12826	0.697107
ENSMUSG00000045962	-2.05181	-1.0369	4.32785	4.40001	0.0359386	0.529748	6	119923969	120038672	-1	Wnk1	WNK lysine deficient protein kinase 1 [Source:MGI Symbol;Acc:MGI:2442092]	12.922	13.4659	18.4939	19.5807	18.466	17.0324	16.7191	18.1185	41.6937	27.9738	24.1947	13.2892	16.6602	23.6648
ENSMUSG00000083614	4.05425	2.01943	1.83263	4.40115	0.0359146	0.529748	4	101362177	101362890	-1	Gm12795	predicted gene 12795 [Source:MGI Symbol;Acc:MGI:3649205]	3.87659	3.54364	4.62348	3.26345	2.54704	3.22235	0	4.69738	1.31664	1.90731	0.780474	1.73337	3.51276	1.7392
ENSMUSG00000074994	-17.5215	-4.13106	0.767377	4.40226	0.0358912	0.529748	2	104754795	104816696	-1	Qser1	glutamine and serine rich 1 [Source:MGI Symbol;Acc:MGI:2138986]	0.646099	1.41746	0	0	0	0	1.23845	0	2.63328	0.635768	0	1.15558	0.343926	0.943847
ENSMUSG00000006281	2.14167	1.09873	3.29259	4.39811	0.0359788	0.529829	14	50824062	50870560	-1	Tep1	telomerase associated protein 1 [Source:MGI Symbol;Acc:MGI:109573]	9.69148	12.7571	11.8889	10.8782	11.4617	9.20673	9.28836	4.02632	7.89985	8.90076	9.36568	5.20011	10.9807	7.44685
ENSMUSG00000024287	-1.56457	-0.645767	6.7683	4.37553	0.0364586	0.530031	18	9958180	9995484	1	Thoc1	THO complex 1 [Source:MGI Symbol;Acc:MGI:1919668]	93.6843	94.9697	89.167	125.099	89.1464	86.5432	87.9298	103.342	114.548	155.763	137.363	133.47	96.4349	122.069
ENSMUSG00000062210	1.83596	0.876532	4.17036	4.389	0.0361716	0.530031	18	49979427	50107173	1	Tnfaip8	tumor necrosis factor, alpha-induced protein 8 [Source:MGI Symbol;Acc:MGI:2147191]	17.4447	22.6793	10.5679	26.1076	19.1028	28.0805	15.4806	18.1185	16.2386	13.9869	15.6095	11.5558	20.6638	15.165
ENSMUSG00000086237	2.78803	1.47925	2.95916	4.37488	0.0364725	0.530031	16	45736503	45737318	1	Gm15591	predicted gene 15591 [Source:MGI Symbol;Acc:MGI:3783038]	7.75318	2.12619	11.8889	5.98299	14.0087	9.66706	4.33457	6.71054	6.58321	6.35768	1.56095	4.62232	8.57118	5.02821
ENSMUSG00000021792	-11.1793	-3.48275	1.29968	4.38691	0.036216	0.530031	14	40993740	41013788	-1	Fam213a	family with sequence similarity 213, member A [Source:MGI Symbol;Acc:MGI:1917814]	0.646099	3.54364	0	0	0	0.460336	1.85767	1.34211	3.07216	3.17884	1.56095	0.57779	0.775013	1.93159
ENSMUSG00000020650	-22.0242	-4.46101	0.834818	4.38074	0.0363472	0.530031	12	31595354	31634658	-1	Bcap29	B cell receptor associated protein 29 [Source:MGI Symbol;Acc:MGI:101917]	0	0	0	0	0	0.920673	0.619224	0	0.438881	1.27154	2.34142	1.15558	0.153445	0.971107
ENSMUSG00000047139	-3.27337	-1.71078	2.95767	4.38263	0.0363068	0.530031	10	43579169	43584262	1	Cd24a	CD24a antigen [Source:MGI Symbol;Acc:MGI:88323]	5.16879	7.08729	5.28397	7.0708	5.09408	6.90505	5.57302	5.36843	15.7997	20.9804	13.2681	6.3557	6.10166	11.2242
ENSMUSG00000025608	-5.43724	-2.44288	1.88727	4.37722	0.0364223	0.530031	6	31519488	31563981	-1	Podxl	podocalyxin-like [Source:MGI Symbol;Acc:MGI:1351317]	1.9383	0	1.98149	1.08782	0	1.84135	2.4769	2.01316	1.31664	6.35768	2.34142	4.04453	1.14149	3.09172
ENSMUSG00000032827	17.0984	4.09579	0.835234	4.38669	0.0362205	0.530031	6	4902917	5165661	1	Ppp1r9a	protein phosphatase 1, regulatory (inhibitor) subunit 9A [Source:MGI Symbol;Acc:MGI:2442401]	0	0.708729	1.32099	1.63172	0	0.460336	0.619224	0	0.438881	0	0	0	0.686964	0.176351
ENSMUSG00000087670	19.7051	4.30049	0.832974	4.3746	0.0364785	0.530031	6	54146887	54150937	-1	9530036M11Rik	RIKEN cDNA 9530036M11 gene [Source:MGI Symbol;Acc:MGI:1925866]	0.646099	1.41746	1.32099	0	3.82056	2.30168	0	0	0.877761	0	0.780474	0	1.58447	0.276372
ENSMUSG00000028618	9.65511	3.27129	1.18336	4.38976	0.0361554	0.530031	4	107178399	107200996	1	Tmem59	transmembrane protein 59 [Source:MGI Symbol;Acc:MGI:1929278]	1.9383	1.41746	0	3.26345	3.1838	0.920673	0	0	1.31664	0.635768	0	0.57779	1.78728	0.4217
ENSMUSG00000032744	-55.9877	-5.80704	0.50485	4.37791	0.0364076	0.530031	4	123233556	123249875	1	Heyl	hairy/enhancer-of-split related with YRPW motif-like [Source:MGI Symbol;Acc:MGI:1860511]	0	0	0	0	0	0	0	0	1.75552	0	0	1.15558	0	0.485184
ENSMUSG00000027828	-3.81009	-1.92982	2.83933	4.37766	0.0364129	0.530031	3	65379655	65392623	-1	Ssr3	signal sequence receptor, gamma [Source:MGI Symbol;Acc:MGI:1914687]	2.58439	1.41746	3.30248	8.15862	5.73084	3.22235	2.4769	7.38159	13.6053	10.1723	5.46332	4.62232	4.06936	7.28695
ENSMUSG00000027293	-3.87795	-1.9553	2.03773	4.37924	0.0363792	0.530031	2	120089175	120154606	-1	Ehd4	EH-domain containing 4 [Source:MGI Symbol;Acc:MGI:1919619]	3.23049	0.708729	1.98149	1.63172	2.54704	3.22235	3.09612	5.36843	4.82769	0.635768	9.36568	4.04453	2.22031	4.55637
ENSMUSG00000102879	15.4638	3.95082	1.10167	4.38047	0.036353	0.530031	1	37330971	37331504	-1	Gm37135	predicted gene, 37135 [Source:MGI Symbol;Acc:MGI:5610363]	1.2922	0	3.30248	1.08782	1.27352	1.38101	0.619224	0	0	0	0.780474	0.57779	1.3895	0.329581
ENSMUSG00000107198	3.28795	1.71719	2.92345	4.36892	0.0366001	0.530321		91257571	91283421	-1	RP23-258C6.2	5	11.6298	9.21348	5.94447	6.5269	10.1882	8.74639	3.71535	5.36843	4.38881	2.54307	7.02426	5.7779	8.7082	4.80297
ENSMUSG00000086459	-2.57263	-1.36325	3.22237	4.37132	0.0365486	0.530321	11	23497753	23499661	1	1700030C12Rik	RIKEN cDNA 1700030C12 gene [Source:MGI Symbol;Acc:MGI:1919496]	11.6298	7.08729	13.2099	8.70253	3.82056	3.68269	8.66914	12.079	6.58321	12.0796	13.2681	24.2672	8.02213	12.8244
ENSMUSG00000103646	-4.50567	-2.17174	2.14395	4.36881	0.0366026	0.530321	1	177168098	177170862	-1	Gm37706	predicted gene, 37706 [Source:MGI Symbol;Acc:MGI:5610934]	1.2922	0	1.98149	1.08782	1.27352	5.0637	1.85767	6.03949	3.51104	3.81461	2.34142	4.62232	1.78312	3.69776
ENSMUSG00000019952	1.76318	0.818181	4.53165	4.36554	0.0366729	0.530333	10	99107036	99198074	1	Poc1b	POC1 centriolar protein homolog B (Chlamydomonas) [Source:MGI Symbol;Acc:MGI:1918511]	31.6588	21.9706	25.0989	17.4051	23.5601	20.7151	21.6729	13.4211	14.0442	20.3446	17.9509	17.9115	23.4014	17.5575
ENSMUSG00000097298	-13.4204	-3.74635	0.921131	4.36703	0.0366409	0.530333	9	75441122	75441652	-1	A130057D12Rik	RIKEN cDNA A130057D12 gene [Source:MGI Symbol;Acc:MGI:3642847]	0	0.708729	0.660497	0	0	0.460336	0.619224	3.35527	0	1.90731	0.780474	1.15558	0.304927	1.30298
ENSMUSG00000020808	5.39314	2.43112	1.65827	4.35887	0.0368168	0.531634	11	72042032	72047370	1	Fam64a	family with sequence similarity 64, member A [Source:MGI Symbol;Acc:MGI:1924434]	5.16879	2.83492	3.30248	2.17563	0.63676	0.920673	0.619224	0	1.31664	0.635768	2.34142	0.57779	2.50654	0.915141
ENSMUSG00000028703	-1.89219	-0.920057	4.49488	4.35672	0.0368633	0.531634	4	116075269	116097043	1	Lrrc41	leucine rich repeat containing 41 [Source:MGI Symbol;Acc:MGI:2441984]	15.5064	28.3492	36.3273	13.5977	10.8249	18.4135	21.0536	20.8027	19.3107	45.7753	35.9018	26.5784	20.5032	28.2371
ENSMUSG00000083708	-13.1791	-3.72018	0.794445	4.35653	0.0368673	0.531634	4	144247777	144248268	1	Gm13123	predicted gene 13123 [Source:MGI Symbol;Acc:MGI:3651473]	0.646099	0.708729	0.660497	0	0	0	1.23845	0	0.877761	1.90731	0	0.57779	0.335887	0.766884
ENSMUSG00000017288	-6.01346	-2.5882	1.67915	4.35383	0.0369258	0.531976	11	76046226	76179647	-1	Vps53	vacuolar protein sorting 53 (yeast) [Source:MGI Symbol;Acc:MGI:1915549]	0.646099	2.83492	1.32099	3.26345	0.63676	0	2.4769	4.02632	3.94993	5.08615	3.12189	2.88895	1.45037	3.59169
ENSMUSG00000021215	-5.71356	-2.51439	1.60497	4.34943	0.0370212	0.532847	13	3882565	3918220	-1	Net1	neuroepithelial cell transforming gene 1 [Source:MGI Symbol;Acc:MGI:1927138]	0	1.41746	0	1.63172	5.09408	1.84135	1.23845	2.01316	4.38881	1.90731	3.12189	4.04453	1.6641	2.78569
ENSMUSG00000078706	4.13908	2.04931	2.34086	4.34151	0.037194	0.534327	11	96251105	96264868	1	Gm53	predicted gene 53 [Source:MGI Symbol;Acc:MGI:2684899]	2.58439	7.08729	1.98149	2.17563	3.1838	6.44471	4.33457	4.02632	1.75552	1.27154	0.780474	1.15558	3.90955	2.22067
ENSMUSG00000057982	27.5018	4.78145	0.920486	4.34227	0.0371774	0.534327	9	22225714	22243197	1	Zfp809	zinc finger protein 809 [Source:MGI Symbol;Acc:MGI:2143362]	3.23049	0.708729	0.660497	0	1.91028	0	0	0	0	1.27154	0	0	1.085	0.211923
ENSMUSG00000027573	-2.49286	-1.3178	2.66037	4.33677	0.0372977	0.534572	2	180710117	180718733	1	Gid8	GID complex subunit 8 homolog (S. cerevisiae) [Source:MGI Symbol;Acc:MGI:1923675]	1.2922	2.83492	4.62348	6.5269	5.73084	3.22235	4.95379	7.38159	6.58321	5.72192	5.46332	6.3557	4.03845	6.07659
ENSMUSG00000016194	-1.71839	-0.78106	6.26365	4.33593	0.0373161	0.534572	1	193221634	193264075	-1	Hsd11b1	hydroxysteroid 11-beta dehydrogenase 1 [Source:MGI Symbol;Acc:MGI:103562]	65.9021	48.9023	72.6546	72.8837	78.3215	56.161	71.2108	82.5396	83.3873	87.1003	92.8764	101.113	65.8042	86.3713
ENSMUSG00000053963	-20.9393	-4.38814	0.911904	4.33887	0.0372517	0.534572	1	180432387	180483504	-1	6330403A02Rik	RIKEN cDNA 6330403A02 gene [Source:MGI Symbol;Acc:MGI:2138735]	1.2922	0.708729	0	0	0	0	0	0	2.63328	0	1.56095	1.73337	0.333488	0.987934
ENSMUSG00000040016	14.823	3.88976	0.682364	4.33062	0.0374326	0.535739	3	157566892	157645888	1	Ptger3	prostaglandin E receptor 3 (subtype EP3) [Source:MGI Symbol;Acc:MGI:97795]	0	0.708729	1.32099	1.08782	1.27352	0.460336	0	1.34211	0.438881	0	0	0	0.808566	0.296831
ENSMUSG00000104899	-54.6723	-5.77274	0.507843	4.32459	0.0375656	0.536636		104987237	104987743	-1	RP23-370D2.5	5	0	0	0	0	0	0	1.85767	0	0	0	0	1.15558	0	0.502209
ENSMUSG00000045868	-11.7789	-3.55813	3.52257	4.3254	0.0375477	0.536636	7	106156556	106215326	-1	Gvin1	GTPase, very large interferon inducible 1 [Source:MGI Symbol;Acc:MGI:1921808]	5.81489	3.54364	5.28397	11.966	0	3.68269	14.2422	16.1053	23.2607	19.0731	16.3899	16.1781	5.04853	17.5415
ENSMUSG00000024459	-60.814	-5.92633	0.509965	4.32175	0.0376283	0.537029	17	36984061	36989537	-1	H2-M5	histocompatibility 2, M region locus 5 [Source:MGI Symbol;Acc:MGI:95917]	0	0	0	0	0	0	0	2.01316	0	1.27154	0	0	0	0.54745
ENSMUSG00000021432	16.5732	4.05078	1.25622	4.31709	0.0377315	0.538	13	38932140	38960875	-1	Slc35b3	solute carrier family 35, member B3 [Source:MGI Symbol;Acc:MGI:1913978]	3.23049	2.83492	1.32099	1.08782	0	0.460336	1.85767	0.671054	0.877761	0	0	0	1.48909	0.567748
ENSMUSG00000030651	9.52265	3.25136	1.38877	4.3136	0.0378088	0.5386	7	101578860	101581161	-1	Art2b	ADP-ribosyltransferase 2b [Source:MGI Symbol;Acc:MGI:107545]	0.646099	3.54364	0	2.17563	5.73084	2.76202	2.4769	0.671054	0	1.27154	0	0	2.47637	0.736581
ENSMUSG00000024370	-1.80921	-0.855357	6.0872	4.31136	0.0378586	0.538806	18	34630951	34651735	-1	Cdc23	CDC23 cell division cycle 23 [Source:MGI Symbol;Acc:MGI:1098815]	40.0581	82.9213	73.9756	52.2152	55.3981	54.78	51.3956	66.4343	63.6377	130.333	119.412	69.3349	59.8914	83.4246
ENSMUSG00000018821	17.7436	4.14923	1.03571	4.29942	0.0381254	0.54111	19	42123273	42129059	-1	Avpi1	arginine vasopressin-induced 1 [Source:MGI Symbol;Acc:MGI:1916784]	0.646099	1.41746	0.660497	0	3.1838	0	0	0	0	0	1.56095	0.57779	0.984642	0.356456
ENSMUSG00000102744	37.7248	5.23744	0.481901	4.29687	0.0381826	0.54111	17	51791470	51793461	-1	5830444F18Rik	RIKEN cDNA 5830444F18 gene [Source:MGI Symbol;Acc:MGI:2444780]	1.2922	0	0	1.08782	0	0	0	0	0	0	0	0	0.396669	0
ENSMUSG00000080519	-6.49265	-2.69881	1.25356	4.29797	0.0381578	0.54111	10	11940973	11941067	1	Gm22194	predicted gene, 22194 [Source:MGI Symbol;Acc:MGI:5451971]	0.646099	0	1.98149	1.63172	0	0.460336	1.23845	3.35527	1.31664	0.635768	3.90237	2.88895	0.786608	2.22291
ENSMUSG00000031832	-14.3303	-3.841	0.772894	4.29559	0.0382114	0.54111	8	119597975	119605222	-1	Taf1c	TATA box binding protein (Tbp)-associated factor, RNA polymerase I, C [Source:MGI Symbol;Acc:MGI:109576]	0	0.708729	0.660497	0	0	0	1.23845	0	0.877761	0	0	1.73337	0.228204	0.641597
ENSMUSG00000030862	-19.5066	-4.28589	0.55984	4.29462	0.0382331	0.54111	7	132042816	132154739	-1	Cpxm2	carboxypeptidase X 2 (M14 family) [Source:MGI Symbol;Acc:MGI:1926006]	0	0	0.660497	0	0	0	1.23845	0	0.438881	0.635768	0	1.15558	0.110083	0.578113
ENSMUSG00000090044	-21.5021	-4.42641	1.0909	4.29845	0.0381472	0.54111	6	122563283	122563473	-1	Gm16557	predicted gene 16557 [Source:MGI Symbol;Acc:MGI:4414977]	1.2922	0	0	0	0	0	1.23845	0	0.438881	1.27154	0.780474	1.73337	0.215366	0.910452
ENSMUSG00000060475	-2.27967	-1.18882	3.00711	4.28381	0.0384771	0.541139	17	12966796	12992546	-1	Wtap	Wilms tumour 1-associating protein [Source:MGI Symbol;Acc:MGI:1926395]	5.81489	2.83492	5.28397	7.0708	8.27788	8.28606	9.28836	6.71054	9.65537	6.35768	10.9266	12.1336	6.26142	9.1787
ENSMUSG00000021518	-3.28119	-1.71422	2.32017	4.27919	0.0385816	0.541139	13	66932830	66998401	1	Ptdss1	phosphatidylserine synthase 1 [Source:MGI Symbol;Acc:MGI:1276575]	1.2922	3.54364	2.64199	4.89517	0.63676	2.76202	6.19224	2.68422	3.51104	3.17884	8.58521	5.7779	2.62863	4.98824
ENSMUSG00000020590	-5.6065	-2.4871	1.85591	4.28736	0.0383967	0.541139	12	35047189	35147469	1	Snx13	sorting nexin 13 [Source:MGI Symbol;Acc:MGI:2661416]	0.646099	0	1.32099	1.63172	3.1838	0.460336	4.95379	1.34211	3.94993	1.90731	2.34142	1.73337	1.20716	2.70465
ENSMUSG00000020027	11.9448	3.57831	0.972409	4.28234	0.0385102	0.541139	10	95385362	95417180	-1	Socs2	suppressor of cytokine signaling 2 [Source:MGI Symbol;Acc:MGI:1201787]	0.646099	0.708729	1.32099	1.08782	0.63676	1.38101	2.4769	0.671054	0.438881	0	0	0	0.963568	0.597805
ENSMUSG00000034115	2.59782	1.3773	2.83955	4.27874	0.038592	0.541139	9	119753763	119825456	-1	Scn11a	sodium channel, voltage-gated, type XI, alpha [Source:MGI Symbol;Acc:MGI:1345149]	3.23049	9.92221	5.28397	7.61471	8.27788	7.82572	6.81147	7.38159	8.33873	1.27154	1.56095	4.04453	7.02583	4.90147
ENSMUSG00000042790	1.61323	0.689951	5.91746	4.29233	0.0382846	0.541139	9	45863425	45906894	-1	Rnf214	ring finger protein 214 [Source:MGI Symbol;Acc:MGI:2444451]	47.1652	64.4943	68.6916	65.8129	75.7744	64.4471	53.8725	61.0659	45.6436	49.5899	46.0479	47.9566	64.3976	50.6961
ENSMUSG00000100691	20.6777	4.37	0.975132	4.27757	0.0386185	0.541139	8	70776815	70777823	1	2010320M18Rik	RIKEN cDNA 2010320M18 gene [Source:MGI Symbol;Acc:MGI:1919343]	1.9383	0	0.660497	0.543908	0	1.84135	0	0	0	0	1.56095	0	0.830674	0.260158
ENSMUSG00000028873	-4.19894	-2.07002	1.79676	4.28825	0.0383767	0.541139	4	124918465	124939311	-1	Cdca8	cell division cycle associated 8 [Source:MGI Symbol;Acc:MGI:1196274]	2.58439	4.25237	1.32099	0	0	1.84135	1.85767	2.01316	1.75552	5.08615	6.24379	2.88895	1.66652	3.30754
ENSMUSG00000032869	19.4125	4.27891	0.837244	4.27793	0.0386104	0.541139	2	151715812	151744186	-1	Psmf1	proteasome (prosome, macropain) inhibitor subunit 1 [Source:MGI Symbol;Acc:MGI:1346072]	0	1.41746	0	1.63172	0.63676	1.38101	0	1.34211	0	0	0	0	0.844492	0.223685
ENSMUSG00000085110	-14.4992	-3.8579	0.878506	4.28263	0.0385037	0.541139	2	102057587	102061430	1	Gm13920	predicted gene 13920 [Source:MGI Symbol;Acc:MGI:3651615]	0.646099	0.708729	0	0	0	0	0	1.34211	0.877761	0.635768	0	1.15558	0.225805	0.668536
ENSMUSG00000085596	-5.72163	-2.51643	1.28404	4.27729	0.0386249	0.541139	2	167553314	167607845	1	Gm11476	predicted gene 11476 [Source:MGI Symbol;Acc:MGI:3705135]	1.2922	0.708729	0.660497	1.08782	0	0.460336	2.4769	0.671054	0.877761	2.54307	1.56095	2.88895	0.701596	1.83645
ENSMUSG00000020572	-5.31544	-2.41019	1.98465	4.27076	0.0387737	0.542725	12	32820335	32853369	1	Nampt	nicotinamide phosphoribosyltransferase [Source:MGI Symbol;Acc:MGI:1929865]	0.646099	1.41746	2.64199	3.26345	0.63676	0.920673	1.23845	6.71054	7.02209	2.54307	2.34142	3.46674	1.58774	3.88705
ENSMUSG00000072692	-2.94258	-1.55708	2.84329	4.26713	0.0388565	0.543387	5	115102923	115110268	-1	Rpl37rt	ribosomal protein L37, retrotransposed [Source:MGI Symbol;Acc:MGI:3651519]	3.23049	3.54364	4.62348	5.43908	10.1882	5.0637	13.0037	7.38159	7.46097	9.53653	4.68284	10.4002	5.34809	8.74431
ENSMUSG00000044224	-3.20065	-1.67836	2.27963	4.25947	0.0390322	0.543516	15	10446756	10470516	-1	Dnajc21	DnaJ (Hsp40) homolog, subfamily C, member 21 [Source:MGI Symbol;Acc:MGI:1925371]	2.58439	4.25237	2.64199	3.26345	3.1838	1.38101	3.09612	6.03949	8.33873	2.54307	5.46332	5.20011	2.8845	5.11347
ENSMUSG00000089840	-16.9354	-4.08197	1.05944	4.25674	0.0390948	0.543516	14	57112506	57115883	-1	Gm4491	predicted gene 4491 [Source:MGI Symbol;Acc:MGI:3782676]	0	0	0	1.63172	0.63676	0	0	1.34211	1.75552	1.27154	0	1.15558	0.378081	0.920791
ENSMUSG00000068184	-27.1418	-4.76244	0.900891	4.25981	0.0390244	0.543516	13	108052590	108158625	-1	Ndufaf2	NADH dehydrogenase (ubiquinone) 1 alpha subcomplex, assembly factor 2 [Source:MGI Symbol;Acc:MGI:1922847]	0	0	0	0	1.27352	0.460336	0	2.68422	0	1.90731	2.34142	0	0.288976	1.15549
ENSMUSG00000020310	15.1035	3.91681	0.7508	4.26131	0.0389898	0.543516	10	79664574	79668536	1	Madcam1	mucosal vascular addressin cell adhesion molecule 1 [Source:MGI Symbol;Acc:MGI:103579]	1.2922	0.708729	1.32099	0.543908	1.27352	0	1.23845	0	0.438881	0	0	0	0.856558	0.279555
ENSMUSG00000039166	-20.8531	-4.38219	0.678688	4.25587	0.039115	0.543516	10	25169090	25307870	-1	Akap7	A kinase (PRKA) anchor protein 7 [Source:MGI Symbol;Acc:MGI:1859150]	0	0	0	0	0	0.920673	1.23845	0.671054	1.75552	1.27154	0	0	0.153445	0.82276
ENSMUSG00000030126	-1.35255	-0.435686	11.6014	4.25631	0.0391048	0.543516	6	116018611	116193486	-1	Tmcc1	transmembrane and coiled coil domains 1 [Source:MGI Symbol;Acc:MGI:2442368]	2691	3408.99	3394.29	2748.37	2547.68	2856.39	2600.74	3253.27	2861.06	4417.95	3871.93	3723.86	2941.12	3454.8
ENSMUSG00000084892	-2.4022	-1.26436	2.88442	4.26439	0.0389191	0.543516	2	30306067	30323986	-1	Gm14471	predicted gene 14471 [Source:MGI Symbol;Acc:MGI:3650368]	5.16879	3.54364	7.92596	3.26345	5.09408	5.98437	7.43069	4.69738	10.5331	8.90076	10.1462	6.3557	5.16338	8.01064
ENSMUSG00000037315	-20.0451	-4.32517	0.560844	4.22797	0.0397631	0.543566	X	20425688	20519939	1	Jade3	jade family PHD finger 3 [Source:MGI Symbol;Acc:MGI:2148019]	0.646099	0	0	0	0	0	0	1.34211	0.438881	1.27154	0	0.57779	0.107683	0.605053
ENSMUSG00000079509	5.36549	2.42371	1.90107	4.24095	0.0394601	0.543566	X	94074631	94123702	-1	Zfx	zinc finger protein X-linked [Source:MGI Symbol;Acc:MGI:99211]	5.81489	0	3.96298	3.26345	5.73084	4.14303	1.85767	1.34211	1.31664	0.635768	0.780474	3.46674	3.8192	1.56657
ENSMUSG00000106443	-2.04601	-1.03281	3.33575	4.2115	0.0401508	0.543566		104135785	104140001	-1	RP23-333I5.7	3	7.75318	9.21348	11.2284	4.35126	3.82056	7.82572	8.66914	6.71054	6.14433	13.3511	15.6095	16.1781	7.36544	11.1105
ENSMUSG00000034459	-11.0579	-3.46701	1.23191	4.2127	0.0401224	0.543566	19	34640871	34650009	1	Ifit1	interferon-induced protein with tetratricopeptide repeats 1 [Source:MGI Symbol;Acc:MGI:99450]	0.646099	0	0	0	0	1.84135	3.09612	1.34211	1.75552	0.635768	1.56095	1.15558	0.414574	1.59101
ENSMUSG00000054611	-2.984	-1.57725	3.06942	4.21498	0.0400686	0.543566	19	4314419	4398285	-1	Kdm2a	lysine (K)-specific demethylase 2A [Source:MGI Symbol;Acc:MGI:1354736]	5.81489	9.21348	3.96298	5.98299	2.54704	2.76202	8.66914	4.02632	15.7997	8.90076	5.46332	7.51128	5.04723	8.39509
ENSMUSG00000080928	36.249	5.17987	0.725665	4.21184	0.0401427	0.543566	16	31991253	31991868	-1	Hmgb1-ps6	high mobility group box 1, pseudogene 6 [Source:MGI Symbol;Acc:MGI:3776507]	0.646099	0	1.32099	0	0	2.76202	0.619224	0	0	0	0	0	0.788185	0.103204
ENSMUSG00000092251	-24.5955	-4.62032	0.533814	4.2495	0.0392619	0.543566	14	53101801	53102265	1	Trav9n-1	T cell receptor alpha variable 9N-1 [Source:MGI Symbol;Acc:MGI:3809200]	0	0	0	0	0	0.460336	1.23845	0	0.438881	0	1.56095	0.57779	0.0767227	0.636011
ENSMUSG00000006715	-24.8664	-4.63613	0.834508	4.22927	0.0397325	0.543566	13	24751845	24761923	-1	Gmnn	geminin [Source:MGI Symbol;Acc:MGI:1927344]	0	0	0	0.543908	0	0.920673	0.619224	0	1.31664	1.27154	3.12189	0	0.244097	1.05488
ENSMUSG00000021196	-1.50647	-0.591171	5.58147	4.23066	0.0396999	0.543566	13	6579768	6648777	-1	Pfkp	phosphofructokinase, platelet [Source:MGI Symbol;Acc:MGI:1891833]	44.5808	38.9801	46.8953	42.4248	33.1115	32.6839	30.342	47.6448	48.7157	57.2192	52.2917	57.2013	39.7794	48.9025
ENSMUSG00000025870	-10.2458	-3.35696	1.23178	4.22067	0.0399344	0.543566	13	54575015	54581128	1	Arl10	ADP-ribosylation factor-like 10 [Source:MGI Symbol;Acc:MGI:1930788]	1.2922	0	0	1.08782	0.63676	0.460336	1.85767	2.68422	2.1944	3.17884	1.56095	0.57779	0.579518	2.00898
ENSMUSG00000094910	-46.411	-5.53639	0.586055	4.2157	0.0400515	0.543566	12	105453856	105493095	1	D430019H16Rik	RIKEN cDNA D430019H16 gene [Source:MGI Symbol;Acc:MGI:2443127]	0	0	0	0	0	0	1.23845	0	1.31664	0.635768	0	0	0	0.53181
ENSMUSG00000017837	2.27188	1.18388	3.24128	4.23784	0.0395324	0.543566	11	100619244	100627607	1	Nkiras2	NFKB inhibitor interacting Ras-like protein 2 [Source:MGI Symbol;Acc:MGI:1919216]	6.46099	9.92221	11.2284	11.4221	7.00436	8.28606	11.146	6.71054	4.38881	5.08615	3.12189	6.3557	9.05402	6.13485
ENSMUSG00000049396	4.17341	2.06123	2.75001	4.25114	0.0392239	0.543566	11	76210571	76217664	-1	Gemin4	gem (nuclear organelle) associated protein 4 [Source:MGI Symbol;Acc:MGI:2449313]	7.75318	5.66983	3.30248	12.5099	10.1882	9.20673	6.19224	5.36843	4.38881	0	3.90237	4.04453	8.10505	3.98273
ENSMUSG00000086919	20.6604	4.36879	0.851596	4.22897	0.0397396	0.543566	11	89124456	89126706	-1	Gm11497	predicted gene 11497 [Source:MGI Symbol;Acc:MGI:3651117]	1.2922	0.708729	0	2.71954	0	0.920673	0.619224	0	0.877761	0	0	0	0.94019	0.249498
ENSMUSG00000032376	-1.75305	-0.809868	4.63493	4.22081	0.039931	0.543566	9	66514637	66593142	-1	Usp3	ubiquitin specific peptidase 3 [Source:MGI Symbol;Acc:MGI:2152450]	24.5517	13.4659	15.8519	20.1246	23.5601	29.4615	33.4381	36.908	25.0162	24.795	25.7556	23.6894	21.1693	28.267
ENSMUSG00000032508	-8.93074	-3.15878	1.26587	4.24881	0.0392778	0.543566	9	119335934	119341411	-1	Myd88	myeloid differentiation primary response gene 88 [Source:MGI Symbol;Acc:MGI:108005]	1.9383	0.708729	0	0.543908	0.63676	0	1.23845	0.671054	3.07216	0.635768	3.90237	1.73337	0.637949	1.87553
ENSMUSG00000042293	20.9771	4.39075	0.70514	4.23821	0.0395238	0.543566	9	48495345	48495964	1	Gm5617	predicted gene 5617 [Source:MGI Symbol;Acc:MGI:3643566]	1.2922	0	1.32099	1.08782	0	0	0	0	0.438881	0	0	0	0.616834	0.0731468
ENSMUSG00000051234	-14.0218	-3.8096	0.955154	4.22393	0.0398577	0.543566	9	96470937	96478675	-1	Rnf7	ring finger protein 7 [Source:MGI Symbol;Acc:MGI:1337096]	0	0	0	1.08782	0.63676	0.460336	0	1.34211	1.75552	0	1.56095	0.57779	0.364152	0.872728
ENSMUSG00000031586	2.94909	1.56027	2.3661	4.21963	0.0399589	0.543566	8	33782643	33929863	-1	Rbpms	RNA binding protein gene with multiple splicing [Source:MGI Symbol;Acc:MGI:1334446]	3.87659	4.25237	3.30248	8.15862	5.09408	4.60336	3.09612	3.35527	1.31664	5.08615	2.34142	1.73337	4.88125	2.8215
ENSMUSG00000031783	2.10339	1.07271	3.75729	4.21773	0.0400037	0.543566	8	94857450	94864242	1	Polr2c	polymerase (RNA) II (DNA directed) polypeptide C [Source:MGI Symbol;Acc:MGI:109299]	14.8603	22.6793	15.8519	12.5099	12.0984	18.4135	11.146	4.69738	10.0943	17.8015	14.0485	9.82244	16.0689	11.2684
ENSMUSG00000060538	15.9085	3.99172	0.872519	4.22139	0.0399175	0.543566	7	126886171	126922917	-1	Tmem219	transmembrane protein 219 [Source:MGI Symbol;Acc:MGI:1915992]	0.646099	0.708729	0	1.08782	0.63676	2.30168	1.23845	0	0.438881	0	0	0	0.896848	0.279555
ENSMUSG00000057691	2.36772	1.2435	3.22623	4.21909	0.0399715	0.543566	6	48062395	48086593	-1	Zfp746	zinc finger protein 746 [Source:MGI Symbol;Acc:MGI:1916478]	4.52269	7.79602	11.2284	10.3343	12.7352	10.1274	5.57302	6.71054	4.38881	5.72192	2.34142	10.978	9.45733	5.95229
ENSMUSG00000001082	6.75914	2.75684	1.74491	4.23663	0.0395606	0.543566	5	34633642	34637212	-1	Mfsd10	major facilitator superfamily domain containing 10 [Source:MGI Symbol;Acc:MGI:1915544]	1.2922	1.41746	3.96298	1.08782	0.63676	4.60336	0.619224	1.34211	0	1.90731	1.56095	0	2.16676	0.904931
ENSMUSG00000028681	-8.56327	-3.09816	1.25062	4.23325	0.0396394	0.543566	4	117096075	117116101	1	Ptch2	patched homolog 2 [Source:MGI Symbol;Acc:MGI:1095405]	0	1.41746	0.660497	2.17563	0	0	2.4769	0.671054	0.877761	5.08615	1.56095	4.04453	0.708931	2.45289
ENSMUSG00000025764	-2.90464	-1.53836	2.67831	4.23671	0.0395588	0.543566	3	41555731	41616864	1	Jade1	jade family PHD finger 1 [Source:MGI Symbol;Acc:MGI:1925835]	3.87659	2.12619	1.32099	4.35126	3.1838	4.14303	4.95379	5.36843	7.89985	3.17884	6.24379	4.62232	3.16698	5.37784
ENSMUSG00000085956	-13.9979	-3.80714	0.769301	4.23425	0.0396161	0.543566	3	95015625	95020138	1	4930481B07Rik	RIKEN cDNA 4930481B07 gene [Source:MGI Symbol;Acc:MGI:1922187]	0.646099	0.708729	0.660497	0	0	0	0	0.671054	2.1944	1.27154	0	0.57779	0.335887	0.785797
ENSMUSG00000102891	-51.9318	-5.69855	0.480363	4.23244	0.0396584	0.543566	3	13838875	13840231	-1	Gm19114	predicted gene, 19114 [Source:MGI Symbol;Acc:MGI:5011299]	0	0	0	0	0	0	0	0	1.31664	0	1.56095	0	0	0.479598
ENSMUSG00000026856	5.661	2.50106	1.89267	4.22563	0.0398178	0.543566	2	30392254	30400529	1	Dolpp1	dolichyl pyrophosphate phosphatase 1 [Source:MGI Symbol;Acc:MGI:1914093]	1.9383	2.12619	2.64199	2.71954	3.1838	1.38101	2.4769	0	1.31664	1.90731	0	0	2.3318	0.950141
ENSMUSG00000026335	4.92483	2.30007	1.69585	4.21691	0.0400229	0.543566	1	97795114	98095646	-1	Pam	peptidylglycine alpha-amidating monooxygenase [Source:MGI Symbol;Acc:MGI:97475]	2.58439	1.41746	3.30248	3.80736	0.63676	2.76202	0.619224	0.671054	0.877761	3.17884	0.780474	0.57779	2.41841	1.11752
ENSMUSG00000021510	-6.9842	-2.8041	1.37054	4.20942	0.0402	0.54375	13	67617001	67637791	-1	Zfp729a	zinc finger protein 729a [Source:MGI Symbol;Acc:MGI:3036250]	1.2922	0.708729	0	2.71954	0	0	1.85767	2.68422	2.63328	0.635768	3.12189	2.31116	0.786744	2.20733
ENSMUSG00000087177	1.57168	0.652305	5.35399	4.20669	0.0402648	0.544145	10	39621412	39732007	-1	E130307A14Rik	RIKEN cDNA E130307A14 gene [Source:MGI Symbol;Acc:MGI:3036287]	49.1035	32.6015	36.9878	50.5835	37.5688	53.8594	42.1073	36.908	28.5272	34.3315	35.1213	32.3563	43.4507	34.8919
ENSMUSG00000105055	-38.3759	-5.26213	0.563438	4.18076	0.0408853	0.545097		36088859	36091446	1	RP23-218L17.3	3	0	0	0	0	0	0	1.23845	0	0	0	0	1.15558	0	0.399005
ENSMUSG00000071649	5.60751	2.48736	1.90767	4.20186	0.0403797	0.545097	19	8920374	8927234	1	B3gat3	beta-1,3-glucuronyltransferase 3 (glucuronosyltransferase I) [Source:MGI Symbol;Acc:MGI:1919977]	4.52269	4.9611	3.96298	1.63172	2.54704	0.920673	3.71535	0	1.75552	1.27154	0	0.57779	3.09103	1.22003
ENSMUSG00000008976	-2.44715	-1.2911	3.39864	4.17989	0.0409063	0.545097	16	84834925	84863779	1	Gabpa	GA repeat binding protein, alpha [Source:MGI Symbol;Acc:MGI:95610]	7.10709	4.25237	9.90745	6.5269	7.00436	6.90505	8.04992	13.4211	10.0943	10.1723	17.9509	6.93349	6.95054	11.1037
ENSMUSG00000022881	-13.2987	-3.73321	0.917037	4.19276	0.0405969	0.545097	16	23113943	23127737	-1	Rfc4	replication factor C (activator 1) 4 [Source:MGI Symbol;Acc:MGI:2146571]	0	0	1.32099	0.543908	0	0	1.23845	2.01316	0.438881	1.27154	2.34142	0.57779	0.310817	1.31354
ENSMUSG00000061740	6.88002	2.78241	1.36811	4.19248	0.0406035	0.545097	15	82370528	82380260	-1	Cyp2d22	cytochrome P450, family 2, subfamily d, polypeptide 22 [Source:MGI Symbol;Acc:MGI:1929474]	1.9383	0	2.64199	2.17563	1.91028	2.76202	1.23845	2.01316	2.1944	0.635768	0	0	1.9047	1.01363
ENSMUSG00000085360	2.22314	1.1526	3.54152	4.19211	0.0406124	0.545097	11	103355701	103361092	1	Arhgap27os2	Rho GTPase activating protein 27, opposite strand 2 [Source:MGI Symbol;Acc:MGI:3650160]	13.5681	14.1746	8.58645	20.6685	13.372	7.82572	5.57302	11.4079	5.26657	12.7154	7.02426	10.978	13.0325	8.82753
ENSMUSG00000032171	8.65369	3.11332	1.20302	4.18912	0.0406842	0.545097	9	20652130	20666584	1	Pin1	protein (peptidyl-prolyl cis/trans isomerase) NIMA-interacting 1 [Source:MGI Symbol;Acc:MGI:1346036]	1.9383	0	2.64199	0.543908	1.91028	1.84135	0.619224	0	1.75552	0	0	0.57779	1.4793	0.49209
ENSMUSG00000032410	-4.62672	-2.20999	1.40661	4.1845	0.0407954	0.545097	9	95954760	96057803	1	Xrn1	5'-3' exoribonuclease 1 [Source:MGI Symbol;Acc:MGI:891964]	1.9383	0	0.660497	0.543908	0.63676	1.84135	2.4769	0.671054	3.07216	3.17884	1.56095	1.73337	0.936801	2.11555
ENSMUSG00000020420	9.99436	3.32111	1.13694	4.18212	0.0408526	0.545097	7	27862557	27879567	1	Zfp607	zinc finger proten 607 [Source:MGI Symbol;Acc:MGI:3584526]	1.9383	2.83492	0.660497	3.26345	1.27352	0.460336	0	1.34211	0.438881	0	0	1.15558	1.7385	0.489428
ENSMUSG00000029106	-2.44188	-1.28799	3.23431	4.18051	0.0408915	0.545097	5	34573664	34632308	1	Add1	adducin 1 (alpha) [Source:MGI Symbol;Acc:MGI:87918]	6.46099	9.92221	3.30248	8.70253	8.91464	5.52404	5.57302	9.39476	14.4831	5.72192	17.9509	13.2892	7.13781	11.0688
ENSMUSG00000029438	2.20139	1.13841	3.20762	4.18554	0.0407702	0.545097	5	123343834	123374992	1	Bcl7a	B cell CLL/lymphoma 7A [Source:MGI Symbol;Acc:MGI:1924295]	10.9837	5.66983	5.28397	10.3343	8.27788	8.28606	4.33457	5.36843	7.46097	2.54307	7.80474	5.20011	8.13928	5.45198
ENSMUSG00000008763	2.88302	1.52758	2.34084	4.19727	0.0404891	0.545097	3	100562208	100685503	-1	Man1a2	mannosidase, alpha, class 1A, member 2 [Source:MGI Symbol;Acc:MGI:104676]	7.10709	4.9611	2.64199	4.89517	5.09408	5.52404	6.19224	6.03949	4.82769	1.90731	1.56095	1.15558	5.03724	3.61387
ENSMUSG00000027947	-4.67214	-2.22408	2.2541	4.18903	0.0406864	0.545097	3	89864059	89913196	-1	Il6ra	interleukin 6 receptor, alpha [Source:MGI Symbol;Acc:MGI:105304]	0	1.41746	1.98149	1.63172	3.1838	2.76202	0.619224	2.68422	6.58321	5.72192	0.780474	5.20011	1.82942	3.59819
ENSMUSG00000093752	12.9591	3.6959	1.74283	4.19476	0.0405491	0.545097	2	168180986	168230364	-1	Gm20716	predicted gene 20716 [Source:MGI Symbol;Acc:MGI:5313163]	3.87659	2.12619	3.30248	5.43908	1.91028	3.22235	0	0	4.82769	0	0	1.15558	3.31283	0.997211
ENSMUSG00000026064	-4.12707	-2.04512	1.30625	4.1844	0.0407976	0.545097	1	30940302	30949770	-1	Ptp4a1	protein tyrosine phosphatase 4a1 [Source:MGI Symbol;Acc:MGI:1277096]	1.2922	0.708729	1.98149	0.543908	0	1.84135	1.23845	2.01316	3.07216	2.54307	1.56095	2.88895	1.06128	2.21946
ENSMUSG00000103067	-4.01637	-2.00589	2.02603	4.18773	0.0407176	0.545097	1	7497968	7518149	1	Gm30414	predicted gene, 30414 [Source:MGI Symbol;Acc:MGI:5589573]	3.87659	3.54364	4.62348	0.543908	0	0.920673	3.71535	2.68422	4.38881	1.27154	2.34142	4.04453	2.25138	3.07431
ENSMUSG00000102236	3.17767	1.66797	2.70486	4.17768	0.0409597	0.545331	1	195220051	195222766	-1	Gm37887	predicted gene, 37887 [Source:MGI Symbol;Acc:MGI:5611115]	1.9383	4.9611	1.98149	8.15862	10.8249	8.74639	1.85767	7.38159	2.63328	1.90731	2.34142	2.31116	6.1018	3.07207
ENSMUSG00000056492	-4.05673	-2.02032	2.00216	4.17525	0.0410186	0.54564	17	43389466	43459557	1	Adgrf5	adhesion G protein-coupled receptor F5 [Source:MGI Symbol;Acc:MGI:2182928]	1.9383	2.12619	1.98149	1.63172	1.27352	0.920673	1.85767	6.71054	7.46097	1.90731	2.34142	1.73337	1.64531	3.66855
ENSMUSG00000071177	-11.2981	-3.49801	1.21881	4.1696	0.0411556	0.546035	12	103763594	103773592	-1	Serpina1d	serine (or cysteine) peptidase inhibitor, clade A, member 1D [Source:MGI Symbol;Acc:MGI:891968]	1.9383	0	3.30248	0	0	0	1.85767	1.34211	1.75552	1.27154	0	1.15558	0.873463	1.2304
ENSMUSG00000053175	7.4471	2.89668	1.18769	4.17153	0.0411086	0.546035	7	19808462	19822770	-1	Bcl3	B cell leukemia/lymphoma 3 [Source:MGI Symbol;Acc:MGI:88140]	3.87659	2.12619	1.32099	0.543908	0.63676	1.38101	1.23845	0	0.438881	0.635768	0.780474	0	1.64757	0.515595
ENSMUSG00000028524	1.5418	0.624618	10.0318	4.16982	0.0411503	0.546035	4	102741297	102973628	1	Sgip1	SH3-domain GRB2-like (endophilin) interacting protein 1 [Source:MGI Symbol;Acc:MGI:1920344]	1022.13	1202	1553.49	1328.22	1043.65	1163.73	853.91	1110.59	744.78	980.991	1290.12	929.087	1218.87	984.914
ENSMUSG00000024026	-8.84228	-3.14442	1.16843	4.16799	0.0411946	0.546079	17	30592866	30612659	-1	Glo1	glyoxalase 1 [Source:MGI Symbol;Acc:MGI:95742]	0	0.708729	0	0.543908	1.27352	1.38101	0.619224	0.671054	2.1944	1.90731	3.90237	1.15558	0.651194	1.74166
ENSMUSG00000004980	-1.90688	-0.931213	6.28587	4.16105	0.0413636	0.547844	6	51460932	51469894	-1	Hnrnpa2b1	heterogeneous nuclear ribonucleoprotein A2/B1 [Source:MGI Symbol;Acc:MGI:104819]	78.824	65.2031	73.3151	81.5862	51.5776	69.0505	59.4455	65.0922	184.769	98.5441	89.7545	81.4685	69.9261	96.5123
ENSMUSG00000025270	-2.97141	-1.57115	2.65215	4.13999	0.0418814	0.549739	X	150547375	150570638	1	Alas2	aminolevulinic acid synthase 2, erythroid [Source:MGI Symbol;Acc:MGI:87990]	1.9383	5.66983	9.24695	1.63172	1.27352	2.76202	4.95379	4.02632	3.94993	5.72192	11.7071	6.3557	3.75372	6.11913
ENSMUSG00000106269	-17.1931	-4.10376	0.92053	4.14323	0.0418013	0.549739		23387109	23388601	1	RP23-443N7.6	5	0	0	0.660497	0	0.63676	0	0.619224	0.671054	1.75552	1.90731	1.56095	0	0.216209	1.08568
ENSMUSG00000092396	26.611	4.73395	0.794648	4.13913	0.0419027	0.549739	17	37387380	37388218	1	Olfr758-ps1	olfactory receptor 758, pseudogene 1 [Source:MGI Symbol;Acc:MGI:3030592]	0	0	2.64199	0	2.54704	0.460336	0	0	0	0	0	1.15558	0.94156	0.192597
ENSMUSG00000071716	-7.68454	-2.94196	1.87112	4.13925	0.0418997	0.549739	15	77698889	77719288	1	Apol7e	apolipoprotein L 7e [Source:MGI Symbol;Acc:MGI:3704456]	2.58439	0	1.32099	3.26345	0	0.920673	5.57302	1.34211	5.26657	3.17884	4.68284	3.46674	1.34825	3.91835
ENSMUSG00000096945	-1.79145	-0.841124	4.6286	4.1477	0.0416911	0.549739	10	88379244	88383711	-1	Gm26546	predicted gene, 26546 [Source:MGI Symbol;Acc:MGI:5477040]	17.4447	14.8833	17.1729	23.388	26.1072	20.2548	29.1035	30.8685	23.2607	21.6161	27.3166	26.0006	19.8751	26.361
ENSMUSG00000063160	6.33015	2.66224	1.29762	4.1517	0.0415927	0.549739	7	27258433	27282144	1	Numbl	numb-like [Source:MGI Symbol;Acc:MGI:894702]	4.52269	2.12619	1.32099	1.08782	2.54704	2.30168	0.619224	0	0.877761	0.635768	3.12189	0.57779	2.31773	0.972073
ENSMUSG00000030317	-27.9624	-4.80542	0.859131	4.143	0.041807	0.549739	6	115241892	115252205	-1	Timp4	tissue inhibitor of metalloproteinase 4 [Source:MGI Symbol;Acc:MGI:109125]	0	0	0	0	2.54704	0	0.619224	4.02632	0.877761	0	2.34142	0.57779	0.424507	1.40709
ENSMUSG00000055093	-11.7959	-3.56022	2.83257	4.14444	0.0417715	0.549739	6	122456904	122457374	1	Gm8430	predicted pseudogene 8430 [Source:MGI Symbol;Acc:MGI:3645406]	14.2142	0	10.5679	0	1.27352	0	0	8.7237	6.14433	18.4373	8.58521	0	4.34261	6.98175
ENSMUSG00000028517	3.17532	1.6669	2.71321	4.1479	0.0416862	0.549739	4	105157347	105232764	1	Ppap2b	phosphatidic acid phosphatase type 2B [Source:MGI Symbol;Acc:MGI:1915166]	9.04538	2.12619	4.62348	10.3343	8.91464	6.44471	6.81147	8.05265	1.75552	5.08615	2.34142	0.57779	6.91477	4.10417
ENSMUSG00000034042	-2.44185	-1.28797	2.91714	4.1485	0.0416715	0.549739	4	116557658	116593882	1	Gpbp1l1	GC-rich promoter binding protein 1-like 1 [Source:MGI Symbol;Acc:MGI:1924360]	4.52269	7.79602	9.24695	2.17563	3.82056	4.60336	6.81147	4.69738	6.14433	10.8081	10.1462	10.978	5.36087	8.26424
ENSMUSG00000097681	3.23571	1.69408	2.04935	4.14305	0.0418057	0.549739	4	43030999	43032482	1	Gm26643	predicted gene, 26643 [Source:MGI Symbol;Acc:MGI:5477137]	2.58439	5.66983	3.30248	5.98299	2.54704	7.36538	1.85767	3.35527	0.877761	3.81461	3.90237	2.31116	4.57535	2.68647
ENSMUSG00000002871	-7.4834	-2.90369	1.45335	4.13681	0.0419601	0.55002	6	88902251	88912238	1	Tpra1	transmembrane protein, adipocyte asscociated 1 [Source:MGI Symbol;Acc:MGI:1345190]	1.9383	0	0.660497	0.543908	0.63676	0.920673	1.85767	2.01316	2.1944	1.27154	3.12189	3.46674	0.783356	2.3209
ENSMUSG00000063060	25.5141	4.67322	0.855103	4.13352	0.0420418	0.550129	14	63943674	63950732	1	Sox7	SRY (sex determining region Y)-box 7 [Source:MGI Symbol;Acc:MGI:98369]	0	1.41746	2.64199	0	0	1.38101	0	0	0.877761	0	0	0	0.906742	0.146294
ENSMUSG00000029174	-2.76564	-1.46762	2.97081	4.13277	0.0420604	0.550129	5	64156305	64351486	1	Tbc1d1	TBC1 domain family, member 1 [Source:MGI Symbol;Acc:MGI:1889508]	3.87659	9.92221	7.26546	2.71954	1.27352	3.68269	12.3845	10.0658	7.02209	3.17884	3.90237	8.66686	4.79	7.53674
ENSMUSG00000101934	-44.2607	-5.46795	0.451814	4.13212	0.0420765	0.550129	1	84168188	84168733	1	Gm18304	predicted gene, 18304 [Source:MGI Symbol;Acc:MGI:5010489]	0	0	0	0	0	0	0	0	1.31664	0	0	1.15558	0	0.412037
ENSMUSG00000000753	-3.89127	-1.96024	1.90143	4.13058	0.0421148	0.550158	11	75409769	75422701	-1	Serpinf1	serine (or cysteine) peptidase inhibitor, clade F, member 1 [Source:MGI Symbol;Acc:MGI:108080]	1.2922	0.708729	1.32099	2.17563	1.27352	3.22235	2.4769	5.36843	2.63328	3.17884	5.46332	1.15558	1.66557	3.37939
ENSMUSG00000024045	-2.41348	-1.27112	3.41678	4.12034	0.0423706	0.550209	17	32303676	32321153	-1	Akap8	A kinase (PRKA) anchor protein 8 [Source:MGI Symbol;Acc:MGI:1928488]	5.16879	5.66983	5.94447	9.79035	8.91464	7.82572	17.3383	6.03949	16.6775	6.35768	12.4876	8.08907	7.21897	11.1649
ENSMUSG00000021712	-5.1546	-2.36586	1.76106	4.12067	0.0423623	0.550209	13	104178797	104203372	1	Trim23	tripartite motif-containing 23 [Source:MGI Symbol;Acc:MGI:1933161]	1.9383	2.83492	3.96298	0.543908	0	0.920673	0.619224	2.01316	3.51104	7.62922	2.34142	2.31116	1.70013	3.07087
ENSMUSG00000020357	-16.7041	-4.06213	1.00964	4.12033	0.0423709	0.550209	11	49609263	49652739	1	Flt4	FMS-like tyrosine kinase 4 [Source:MGI Symbol;Acc:MGI:95561]	0	0	0.660497	0	0.63676	0	0.619224	0	3.07216	0.635768	0.780474	1.15558	0.216209	1.04387
ENSMUSG00000015889	-5.25501	-2.39369	1.60165	4.12268	0.0423121	0.550209	10	93453396	93484896	1	Lta4h	leukotriene A4 hydrolase [Source:MGI Symbol;Acc:MGI:96836]	0.646099	0.708729	0.660497	3.80736	0.63676	1.38101	1.85767	2.68422	5.70545	1.90731	0.780474	3.46674	1.30674	2.73364
ENSMUSG00000030611	10.6487	3.41261	1.16066	4.12468	0.0422621	0.550209	7	78783119	78792989	1	Mrps11	mitochondrial ribosomal protein S11 [Source:MGI Symbol;Acc:MGI:1915244]	3.23049	1.41746	0.660497	0.543908	3.82056	0.920673	0	0	0.877761	0	0.780474	1.15558	1.7656	0.468969
ENSMUSG00000029314	7.2169	2.85138	1.42042	4.12607	0.0422272	0.550209	5	100845713	100899102	1	Agpat9	1-acylglycerol-3-phosphate O-acyltransferase 9 [Source:MGI Symbol;Acc:MGI:3603816]	3.23049	2.83492	0.660497	3.80736	0	4.14303	1.85767	1.34211	0.438881	1.90731	0	0	2.44605	0.924328
ENSMUSG00000039740	16.8832	4.07751	0.771488	4.12224	0.0423231	0.550209	4	47465067	47474333	-1	Alg2	asparagine-linked glycosylation 2 (alpha-1,3-mannosyltransferase) [Source:MGI Symbol;Acc:MGI:1914731]	1.2922	0	0.660497	1.08782	1.27352	0.920673	1.85767	0	0	0	0	0	0.87245	0.309612
ENSMUSG00000041309	1.94201	0.957552	3.69599	4.11836	0.0424201	0.550381	7	139579376	139582797	-1	Nkx6-2	NK6 homeobox 2 [Source:MGI Symbol;Acc:MGI:1352738]	14.8603	10.6309	15.1914	10.8782	14.0087	14.7308	11.7653	4.69738	10.5331	12.0796	9.36568	8.66686	13.3834	9.51799
ENSMUSG00000105981	-1.89612	-0.923053	4.38556	4.11365	0.0425384	0.550887		135425237	135427932	-1	RP24-372J15.5	3	12.2759	15.592	17.8334	24.4759	15.919	11.5084	17.9575	16.7764	18.8719	20.3446	20.2923	41.6009	16.2674	22.6406
ENSMUSG00000031530	4.09366	2.03339	1.81182	4.1125	0.0425674	0.550887	8	34807297	34819894	1	Dusp4	dual specificity phosphatase 4 [Source:MGI Symbol;Acc:MGI:2442191]	5.16879	3.54364	0.660497	2.71954	4.45732	3.22235	0	1.34211	2.1944	2.54307	1.56095	1.73337	3.29536	1.56232
ENSMUSG00000037773	-2.67179	-1.41781	2.58411	4.11525	0.0424983	0.550887	2	130417247	130424701	-1	Pced1a	PC-esterase domain containing 1A [Source:MGI Symbol;Acc:MGI:2442177]	1.9383	5.66983	2.64199	5.43908	2.54704	2.30168	6.19224	6.71054	5.70545	3.17884	8.58521	4.04453	3.42299	5.73614
ENSMUSG00000084858	53.0553	5.72942	0.454531	4.10866	0.0426643	0.551673	2	176298827	176302568	1	Gm1980	predicted gene 1980 [Source:MGI Symbol;Acc:MGI:3780149]	1.2922	0	0	1.63172	0	0	0	0	0	0	0	0	0.48732	0
ENSMUSG00000015599	14.5244	3.8604	1.23414	4.10115	0.0428542	0.552767	17	46442448	46487675	-1	Ttbk1	tau tubulin kinase 1 [Source:MGI Symbol;Acc:MGI:2147036]	0.646099	2.12619	1.32099	0.543908	0	1.84135	0.619224	1.34211	1.31664	0	0	0	1.07976	0.546329
ENSMUSG00000003528	-17.033	-4.09026	0.953257	4.101	0.0428579	0.552767	16	17925211	17928219	-1	Slc25a1	solute carrier family 25 (mitochondrial carrier, citrate transporter), member 1 [Source:MGI Symbol;Acc:MGI:1345283]	0	0	0	0.543908	1.91028	0.460336	1.85767	2.01316	0.438881	0.635768	0	1.73337	0.485754	1.11314
ENSMUSG00000039007	-40.1968	-5.32901	0.535133	4.09674	0.0429661	0.552767	15	33083129	33594552	1	Cpq	carboxypeptidase Q [Source:MGI Symbol;Acc:MGI:1889205]	0	0	0	0	0	0	1.23845	0	0	1.27154	0	0	0	0.418331
ENSMUSG00000091732	-4.47549	-2.16204	1.84373	4.10112	0.0428547	0.552767	12	4689402	4689926	-1	Gm17541	predicted gene, 17541 [Source:MGI Symbol;Acc:MGI:4937175]	2.58439	0.708729	3.96298	0	1.27352	1.38101	3.09612	1.34211	3.51104	3.81461	1.56095	5.7779	1.65177	3.18379
ENSMUSG00000008028	1.59558	0.674081	5.60002	4.09751	0.0429463	0.552767	7	44360043	44385820	-1	1700008O03Rik	RIKEN cDNA 1700008O03 gene [Source:MGI Symbol;Acc:MGI:1916599]	58.795	46.7761	56.8027	39.7053	66.8598	52.018	51.3956	49.658	31.1605	43.2322	32.7799	46.2232	53.4928	42.4083
ENSMUSG00000027787	16.7936	4.06984	0.793472	4.09936	0.0428993	0.552767	3	69721985	69756373	1	Nmd3	NMD3 homolog (S. cerevisiae) [Source:MGI Symbol;Acc:MGI:2140103]	0	0.708729	0.660497	1.08782	2.54704	0.920673	0.619224	0	0.877761	0	0	0	0.987459	0.249498
ENSMUSG00000074521	2.79344	1.48204	2.72456	4.09226	0.04308	0.553301	2	177897096	177905784	1	Gm14327	predicted gene 14327 [Source:MGI Symbol;Acc:MGI:3652188]	6.46099	2.83492	8.58645	11.4221	8.27788	5.52404	3.71535	2.68422	7.46097	3.81461	1.56095	5.20011	7.18439	4.0727
ENSMUSG00000038147	1.60659	0.684003	5.92315	4.09226	0.0430799	0.553301	1	171839697	171890718	1	Cd84	CD84 antigen [Source:MGI Symbol;Acc:MGI:1336885]	50.3957	60.242	44.9138	93.5522	57.3084	69.0505	48.2995	67.7765	58.81	40.0534	45.2675	36.9786	62.5771	49.5309
ENSMUSG00000028944	-10.9113	-3.44775	1.61183	4.08822	0.0431831	0.554159	5	24862744	25100642	-1	Prkag2	protein kinase, AMP-activated, gamma 2 non-catalytic subunit [Source:MGI Symbol;Acc:MGI:1336153]	0	0.708729	0	2.17563	0.63676	0.920673	1.23845	2.01316	4.38881	3.17884	1.56095	0	0.740299	2.06337
ENSMUSG00000002015	-4.45252	-2.15462	1.70613	4.08463	0.043275	0.554872	X	73686178	73716175	-1	Bcap31	B cell receptor associated protein 31 [Source:MGI Symbol;Acc:MGI:1350933]	1.9383	0.708729	2.64199	0.543908	1.91028	0.920673	1.23845	2.01316	4.38881	3.17884	1.56095	5.20011	1.44398	2.93005
ENSMUSG00000030662	-4.17293	-2.06106	1.85317	4.0794	0.0434091	0.555547	14	120911194	120948042	1	Ipo5	importin 5 [Source:MGI Symbol;Acc:MGI:1917822]	2.58439	1.41746	4.62348	1.63172	1.27352	0.920673	1.85767	1.34211	6.58321	7.62922	3.90237	2.31116	2.07521	3.93762
ENSMUSG00000035898	-1.52818	-0.611816	6.40912	4.07832	0.0434368	0.555547	5	86109287	86172803	-1	Uba6	ubiquitin-like modifier activating enzyme 6 [Source:MGI Symbol;Acc:MGI:1913894]	88.5155	73.7078	73.9756	76.691	75.1377	74.1142	64.3993	98.6449	90.4094	102.359	111.608	108.047	77.0236	95.9112
ENSMUSG00000097668	-26.6971	-4.73861	0.679751	4.07848	0.0434327	0.555547	5	64695461	64698521	-1	Gm26761	predicted gene, 26761 [Source:MGI Symbol;Acc:MGI:5477255]	0	0	0	0	0	0.460336	0.619224	0	0.438881	0	1.56095	1.73337	0.0767227	0.725404
ENSMUSG00000000787	-2.4387	-1.28612	4.58713	4.07112	0.0436224	0.557109	X	13280970	13294052	1	Ddx3x	DEAD/H (Asp-Glu-Ala-Asp/His) box polypeptide 3, X-linked [Source:MGI Symbol;Acc:MGI:103064]	17.4447	7.79602	11.2284	29.9149	30.5645	13.8101	19.196	24.829	64.5154	20.3446	23.4142	16.7559	18.4598	28.1759
ENSMUSG00000107117	1.65938	0.730644	5.54374	4.06934	0.0436683	0.557109		68957408	68960389	-1	RP23-72G21.1	5	51.6879	58.8245	58.1237	29.371	36.2953	58.0024	50.1572	50.3291	30.7216	29.2453	29.658	38.1342	48.7175	38.0409
ENSMUSG00000102626	-3.83237	-1.93824	1.87759	4.07023	0.0436452	0.557109	1	138983864	138984497	-1	Gm18553	predicted gene, 18553 [Source:MGI Symbol;Acc:MGI:5010738]	1.9383	0.708729	1.98149	2.71954	2.54704	0	5.57302	3.35527	3.07216	2.54307	2.34142	2.88895	1.64918	3.29565
ENSMUSG00000045802	-35.3101	-5.14201	0.681109	4.06587	0.0437582	0.557558	X	96306178	96456294	-1	Hsf3	heat shock transcription factor 3 [Source:MGI Symbol;Acc:MGI:3045337]	0	0	0	0	0.63676	0	1.85767	0	0	0.635768	0	2.31116	0.106127	0.800767
ENSMUSG00000075010	13.3961	3.74375	1.08279	4.05843	0.0439513	0.557558	19	11047617	11050566	-1	AW112010	expressed sequence AW112010 [Source:MGI Symbol;Acc:MGI:2147706]	0	0.708729	1.32099	1.63172	0.63676	0.920673	1.23845	0.671054	0.438881	0	0	0	0.869813	0.391397
ENSMUSG00000097386	-5.07815	-2.3443	1.71214	4.06316	0.0438283	0.557558	11	69120054	69122589	-1	9130213A22Rik	RIKEN cDNA 9130213A22 gene [Source:MGI Symbol;Acc:MGI:3642718]	3.23049	4.25237	0.660497	0	1.91028	0.460336	4.95379	2.68422	0.877761	1.27154	6.24379	4.62232	1.75233	3.44224
ENSMUSG00000037552	-2.95245	-1.56191	2.8711	4.05813	0.0439591	0.557558	7	28359604	28372599	-1	Plekhg2	pleckstrin homology domain containing, family G (with RhoGef domain) member 2 [Source:MGI Symbol;Acc:MGI:2141874]	5.16879	4.9611	3.30248	2.71954	3.82056	3.68269	6.81147	8.05265	5.70545	8.90076	5.46332	5.7779	3.94253	6.78526
ENSMUSG00000085505	6.61175	2.72503	1.17438	4.06282	0.0438372	0.557558	4	119133749	119138801	-1	Gm12868	predicted gene 12868 [Source:MGI Symbol;Acc:MGI:3651004]	1.9383	3.54364	2.64199	1.08782	1.27352	0.920673	0.619224	0	0	3.17884	1.56095	0.57779	1.90099	0.989467
ENSMUSG00000095332	-1.50329	-0.588126	8.42492	4.06084	0.0438886	0.557558	2	91945703	91947655	1	Gm9821	predicted gene 9821 [Source:MGI Symbol;Acc:MGI:3704208]	334.033	304.753	358.65	255.093	322.837	290.012	357.292	444.238	341.01	342.679	369.164	427.565	310.896	380.325
ENSMUSG00000104459	-28.3988	-4.82776	0.768262	4.05866	0.0439455	0.557558	2	13004365	13007600	1	Gm37824	predicted gene, 37824 [Source:MGI Symbol;Acc:MGI:5611052]	0	0	0.660497	0	0	0	0	0	1.31664	0	1.56095	1.73337	0.110083	0.768493
ENSMUSG00000040782	-3.79645	-1.92465	1.79838	4.05245	0.0441072	0.558972	1	159232320	159347640	1	Rfwd2	ring finger and WD repeat domain 2 [Source:MGI Symbol;Acc:MGI:1347046]	1.2922	0.708729	3.30248	1.08782	1.27352	2.30168	3.09612	5.36843	5.26657	1.27154	5.46332	1.15558	1.66107	3.60359
ENSMUSG00000086725	-2.35793	-1.23752	2.92186	4.04822	0.044218	0.559276	11	29170909	29173558	-1	A630052C17Rik	RIKEN cDNA A630052C17 gene [Source:MGI Symbol;Acc:MGI:2444673]	5.16879	3.54364	4.62348	4.89517	7.00436	3.68269	7.43069	9.39476	3.94993	8.26499	10.1462	6.3557	4.81969	7.59037
ENSMUSG00000032309	3.4395	1.7822	1.92455	4.04842	0.0442128	0.559276	9	55208925	55224433	1	Fbxo22	F-box protein 22 [Source:MGI Symbol;Acc:MGI:1926014]	2.58439	2.12619	2.64199	4.89517	5.09408	5.0637	2.4769	4.02632	0.877761	2.54307	0.780474	1.15558	3.73425	1.97669
ENSMUSG00000029597	-2.70409	-1.43515	2.40804	4.04734	0.0442411	0.559276	5	120476526	120483932	1	Sds	serine dehydratase [Source:MGI Symbol;Acc:MGI:98270]	2.58439	1.41746	2.64199	2.71954	1.91028	6.44471	4.33457	3.35527	5.26657	6.35768	3.90237	5.7779	2.95306	4.83239
ENSMUSG00000032030	2.12151	1.08509	3.43242	4.04142	0.0443966	0.560314	9	53614582	53670014	-1	Cul5	cullin 5 [Source:MGI Symbol;Acc:MGI:1922967]	9.04538	17.0095	9.90745	9.79035	5.09408	6.90505	6.19224	8.05265	8.77761	3.81461	7.02426	5.20011	9.6253	6.51025
ENSMUSG00000074093	-7.52816	-2.9123	1.17232	4.04143	0.0443961	0.560314	7	51997165	52006018	-1	Svip	small VCP/p97-interacting protein [Source:MGI Symbol;Acc:MGI:1922994]	0.646099	2.83492	1.98149	0	0	0.460336	1.23845	0	1.75552	3.81461	2.34142	2.88895	0.98714	2.00649
ENSMUSG00000085396	2.78804	1.47925	2.49616	4.0349	0.0445684	0.561486	X	50555744	50635321	-1	Firre	functional intergenic repeating RNA element [Source:MGI Symbol;Acc:MGI:2147989]	5.16879	4.9611	5.94447	3.80736	4.45732	7.82572	2.4769	2.01316	3.94993	3.17884	5.46332	2.31116	5.36079	3.23222
ENSMUSG00000021149	-4.68025	-2.22658	1.86156	4.03628	0.0445318	0.561486	13	8972071	8996017	-1	Gtpbp4	GTP binding protein 4 [Source:MGI Symbol;Acc:MGI:1916487]	0	1.41746	1.32099	3.26345	4.45732	0.920673	5.57302	3.35527	5.26657	3.17884	2.34142	2.31116	1.89665	3.67105
ENSMUSG00000051527	1.61252	0.68932	5.10705	4.03371	0.0445997	0.561486	7	6730583	6967216	1	Usp29	ubiquitin specific peptidase 29 [Source:MGI Symbol;Acc:MGI:1888998]	30.3666	28.3492	38.9693	39.1614	29.291	51.5577	29.7228	40.9343	29.8439	26.7023	21.8533	24.845	36.2825	28.9836
ENSMUSG00000025192	-2.60141	-1.3793	2.83794	4.02446	0.0448449	0.561913	19	43689672	43733697	1	Entpd7	ectonucleoside triphosphate diphosphohydrolase 7 [Source:MGI Symbol;Acc:MGI:2135885]	5.81489	0.708729	5.94447	2.17563	3.1838	5.98437	8.04992	7.38159	4.82769	6.99345	7.02426	5.7779	3.96865	6.6758
ENSMUSG00000091957	-32.2066	-5.00928	0.973587	4.02635	0.0447948	0.561913	18	61259008	61259972	-1	Rps2-ps10	ribosomal protein S2, pseudogene 10 [Source:MGI Symbol;Acc:MGI:3645604]	2.58439	0	0	0	0	0	0	2.01316	3.51104	1.90731	1.56095	0	0.430732	1.49874
ENSMUSG00000032320	12.8179	3.68009	1.08216	4.0241	0.0448544	0.561913	9	56041845	56061882	1	Rcn2	reticulocalbin 2 [Source:MGI Symbol;Acc:MGI:1349765]	0	1.41746	1.32099	2.17563	4.45732	0.460336	0	0	0.438881	0.635768	0	1.15558	1.63862	0.371705
ENSMUSG00000025104	1.41591	0.501725	9.73033	4.02678	0.0447833	0.561913	7	81881251	81934473	-1	Hdgfrp3	hepatoma-derived growth factor, related protein 3 [Source:MGI Symbol;Acc:MGI:1352760]	946.535	858.98	913.467	989.369	823.968	913.768	764.742	760.975	815.879	724.14	692.28	819.307	907.681	762.887
ENSMUSG00000056429	3.37241	1.75378	2.08468	4.02598	0.0448046	0.561913	6	72608432	72617000	-1	Tgoln1	trans-golgi network protein [Source:MGI Symbol;Acc:MGI:105080]	5.16879	2.12619	6.60497	3.80736	8.27788	2.30168	1.23845	2.68422	2.1944	2.54307	3.12189	3.46674	4.71448	2.54146
ENSMUSG00000051246	39.429	5.30119	0.610269	4.02908	0.0447224	0.561913	5	34908012	34923839	1	Msantd1	Myb/SANT-like DNA-binding domain containing 1 [Source:MGI Symbol;Acc:MGI:2684990]	0	1.41746	0	1.08782	0	0	0	0	0	0	0	0	0.417546	0
ENSMUSG00000102467	1.57282	0.65335	6.5582	4.01406	0.0451223	0.563332	9	32839527	32839922	-1	Gm37167	predicted gene, 37167 [Source:MGI Symbol;Acc:MGI:5610395]	91.0999	80.7951	97.7535	110.957	119.074	118.767	84.8337	99.316	94.3593	43.868	91.3154	80.3129	103.074	82.3342
ENSMUSG00000031442	-17.4737	-4.12711	0.609302	4.01295	0.0451522	0.563332	8	12873806	13020905	1	Mcf2l	mcf.2 transforming sequence-like [Source:MGI Symbol;Acc:MGI:103263]	0	0	0	0.543908	0.63676	0	0.619224	0	0.877761	1.27154	1.56095	0	0.196778	0.721578
ENSMUSG00000042359	2.58929	1.37256	3.20581	4.01846	0.0450048	0.563332	2	76406508	76600647	1	Osbpl6	oxysterol binding protein-like 6 [Source:MGI Symbol;Acc:MGI:2139014]	7.10709	5.66983	3.96298	14.6855	15.919	6.90505	9.28836	4.69738	7.02209	1.90731	5.46332	4.04453	9.04158	5.40383
ENSMUSG00000102323	-1.99435	-0.995921	4.31484	4.01491	0.0450995	0.563332	2	156846370	156849715	-1	Gm37790	predicted gene, 37790 [Source:MGI Symbol;Acc:MGI:5611018]	12.922	10.6309	10.5679	21.7563	17.8293	28.0805	32.1997	28.1843	24.1384	26.0665	17.9509	11.5558	16.9645	23.3493
ENSMUSG00000104368	-3.51773	-1.81465	1.62798	4.0131	0.0451481	0.563332	1	185312187	185313803	1	2010103J01Rik	RIKEN cDNA 2010103J01 gene [Source:MGI Symbol;Acc:MGI:1917139]	2.58439	2.12619	0.660497	0.543908	1.91028	0.920673	1.85767	2.01316	2.1944	3.81461	4.68284	2.31116	1.45766	2.81231
ENSMUSG00000054099	-7.02841	-2.8132	0.831598	4.0072	0.0453063	0.564794	5	8422850	8454797	1	Slc25a40	solute carrier family 25, member 40 [Source:MGI Symbol;Acc:MGI:2442486]	0	0	1.32099	0.543908	0	0.460336	0.619224	1.34211	1.75552	1.27154	0.780474	1.15558	0.38754	1.15407
ENSMUSG00000091523	-10.0103	-3.32342	1.13608	4.00414	0.0453887	0.564899	11	79481719	79484031	-1	AU040972	expressed sequence AU040972 [Source:MGI Symbol;Acc:MGI:2144426]	0	0.708729	0	0	0.63676	1.38101	0.619224	2.01316	2.1944	0	1.56095	2.31116	0.454416	1.44982
ENSMUSG00000038742	1.64356	0.716826	5.84795	4.00456	0.0453775	0.564899	9	20873809	20879727	-1	Angptl6	angiopoietin-like 6 [Source:MGI Symbol;Acc:MGI:1917976]	59.4411	74.4165	49.5372	51.6713	64.3128	62.6058	53.2533	48.9869	48.2769	43.2322	44.487	44.4899	60.3308	47.121
ENSMUSG00000020801	-6.52929	-2.70693	1.78556	4.00215	0.0454421	0.565103	11	72211724	72215592	-1	Med31	mediator complex subunit 31 [Source:MGI Symbol;Acc:MGI:1914529]	3.23049	1.41746	0	0.543908	0	1.38101	0	4.69738	3.07216	4.45038	1.56095	2.88895	1.09548	2.7783
ENSMUSG00000068551	-9.4543	-3.24097	1.20313	3.99519	0.0456302	0.566652	6	48427697	48445825	-1	Zfp467	zinc finger protein 467 [Source:MGI Symbol;Acc:MGI:1916160]	0	2.83492	0	0	0	0.460336	1.23845	4.02632	0.877761	1.27154	0.780474	1.15558	0.549209	1.55835
ENSMUSG00000027655	-23.9157	-4.57988	0.728279	3.9948	0.0456409	0.566652	2	158794807	158858214	1	Dhx35	DEAH (Asp-Glu-Ala-His) box polypeptide 35 [Source:MGI Symbol;Acc:MGI:1918965]	0	0	0	0	0.63676	0.460336	2.4769	0.671054	0	1.27154	0.780474	0	0.182849	0.86666
ENSMUSG00000089821	2.8448	1.50833	3.03887	3.99323	0.0456835	0.56672	1	87264481	87265174	-1	Efhd1os	EF hand domain containing 1, opposite strand [Source:MGI Symbol;Acc:MGI:4413444]	10.3376	6.37856	3.96298	14.1416	12.7352	2.76202	3.09612	4.02632	4.38881	7.62922	3.12189	6.93349	8.38632	4.86598
ENSMUSG00000021981	-10.3476	-3.37122	0.975689	3.98847	0.0458126	0.567524	14	59440981	59548903	1	Cab39l	calcium binding protein 39-like [Source:MGI Symbol;Acc:MGI:1914081]	0	0.708729	0.660497	0.543908	0	0	1.23845	0.671054	1.31664	1.90731	1.56095	0	0.318856	1.11573
ENSMUSG00000041264	-11.8858	-3.57116	1.19936	3.9881	0.0458226	0.567524	5	149184350	149215434	1	Uspl1	ubiquitin specific peptidase like 1 [Source:MGI Symbol;Acc:MGI:2442342]	0	0	0	3.80736	1.27352	0.460336	0.619224	0	1.75552	2.54307	1.56095	1.15558	0.923536	1.27239
ENSMUSG00000032290	2.90077	1.53644	3.15379	3.98575	0.0458865	0.567855	9	56994968	57062805	1	Ptpn9	protein tyrosine phosphatase, non-receptor type 9 [Source:MGI Symbol;Acc:MGI:1928376]	6.46099	10.6309	11.2284	8.15862	6.3676	9.20673	8.04992	7.38159	3.51104	2.54307	4.68284	5.20011	8.67555	5.2281
ENSMUSG00000085730	6.83126	2.77215	1.10367	3.98255	0.045974	0.568476	4	41893278	41942092	-1	Gm13307	predicted gene 13307 [Source:MGI Symbol;Acc:MGI:3701135]	3.23049	2.12619	0.660497	0.543908	1.27352	0.920673	1.23845	1.34211	0.438881	0	0	0.57779	1.45921	0.599538
ENSMUSG00000015882	-1.87428	-0.906335	5.78301	3.97671	0.0461335	0.569988	5	45697181	45857615	-1	Lcorl	ligand dependent nuclear receptor corepressor-like [Source:MGI Symbol;Acc:MGI:2651932]	49.1035	61.6594	69.3521	50.0395	35.0218	39.1286	31.5804	66.4343	52.6657	120.796	98.3397	60.0902	50.7175	71.6511
ENSMUSG00000021807	2.12943	1.09047	3.86044	3.96304	0.0465097	0.570725	14	19811402	19823823	-1	2700060E02Rik	RIKEN cDNA 2700060E02 gene [Source:MGI Symbol;Acc:MGI:1915295]	16.1525	26.223	9.24695	27.1954	16.5558	12.8894	13.0037	11.4079	8.33873	10.8081	15.6095	15.6003	18.0438	12.4614
ENSMUSG00000035493	-3.74386	-1.90453	2.16909	3.95962	0.0466043	0.570725	13	56609603	56639339	1	Tgfbi	transforming growth factor, beta induced [Source:MGI Symbol;Acc:MGI:99959]	1.9383	2.12619	1.32099	3.80736	5.09408	1.38101	4.33457	6.71054	7.02209	3.17884	6.24379	2.31116	2.61132	4.96683
ENSMUSG00000001440	-1.63214	-0.706762	5.25696	3.96493	0.0464573	0.570725	11	97159714	97187881	-1	Kpnb1	karyopherin (importin) beta 1 [Source:MGI Symbol;Acc:MGI:107532]	33.5971	30.4753	29.7223	38.0736	42.0262	23.4772	37.1535	30.8685	59.2489	44.5038	34.3408	42.1787	32.8953	41.3824
ENSMUSG00000051008	-2.38915	-1.2565	3.63447	3.97304	0.0462341	0.570725	11	60112219	60115230	-1	4930412M03Rik	RIKEN cDNA 4930412M03 gene [Source:MGI Symbol;Acc:MGI:2443570]	3.87659	4.9611	17.1729	10.3343	9.5514	9.20673	13.0037	13.4211	10.0943	19.7088	11.7071	18.4893	9.18383	14.404
ENSMUSG00000000295	42.9364	5.42413	0.482538	3.96748	0.0463872	0.570725	10	31313382	31328204	1	Hddc2	HD domain containing 2 [Source:MGI Symbol;Acc:MGI:1916942]	0	1.41746	0	0	1.27352	0	0	0	0	0	0	0	0.448496	0
ENSMUSG00000044475	10.1974	3.35013	0.97439	3.96001	0.0465933	0.570725	10	60002805	60099990	1	Ascc1	activating signal cointegrator 1 complex subunit 1 [Source:MGI Symbol;Acc:MGI:1916340]	2.58439	0.708729	0.660497	0	0.63676	1.84135	0.619224	0	0.438881	0.635768	0	0	1.07195	0.282312
ENSMUSG00000062031	-12.7389	-3.67117	1.23783	3.96565	0.0464375	0.570725	7	140941391	140947664	1	Athl1	ATH1, acid trehalase-like 1 (yeast) [Source:MGI Symbol;Acc:MGI:2444047]	0	1.41746	0	1.08782	0	0.920673	1.23845	4.69738	1.31664	3.17884	3.12189	0	0.570991	2.25887
ENSMUSG00000042079	-2.32366	-1.2164	4.6125	3.96154	0.046551	0.570725	6	117900324	117925622	1	Hnrnpf	heterogeneous nuclear ribonucleoprotein F [Source:MGI Symbol;Acc:MGI:2138741]	18.0908	15.592	23.1174	19.0368	20.3763	12.4291	19.196	12.079	46.0825	30.5169	35.9018	20.8005	18.1071	27.4294
ENSMUSG00000086641	9.92696	3.31135	1.35386	3.96186	0.0465423	0.570725	2	71747507	71750200	1	Gm13663	predicted gene 13663 [Source:MGI Symbol;Acc:MGI:3650323]	0	0.708729	3.96298	0.543908	1.27352	2.30168	1.23845	0.671054	0.438881	0	0	0.57779	1.46514	0.487696
ENSMUSG00000026547	4.57416	2.19351	1.97417	3.97171	0.0462707	0.570725	1	172500047	172507380	1	Tagln2	transgelin 2 [Source:MGI Symbol;Acc:MGI:1312985]	2.58439	7.08729	2.64199	1.08782	3.1838	2.76202	1.85767	4.69738	2.1944	0	2.34142	0	3.22455	1.84848
ENSMUSG00000043629	-6.74608	-2.75405	1.96449	3.96182	0.0465433	0.570725	1	52922324	53020179	-1	1700019D03Rik	RIKEN cDNA 1700019D03 gene [Source:MGI Symbol;Acc:MGI:1914330]	0.646099	0	0	3.26345	3.82056	4.14303	2.4769	2.01316	3.51104	0	5.46332	2.88895	1.97886	2.72556
ENSMUSG00000022507	-3.87785	-1.95526	1.81879	3.95772	0.0466567	0.57091	16	8830100	8858916	1	1810013L24Rik	RIKEN cDNA 1810013L24 gene [Source:MGI Symbol;Acc:MGI:1916303]	1.9383	1.41746	0.660497	1.63172	1.27352	2.76202	2.4769	2.01316	2.63328	5.72192	5.46332	2.31116	1.61392	3.43662
ENSMUSG00000004018	1.5153	0.599606	6.86715	3.95439	0.0467494	0.571394	11	26386135	26471876	1	Fancl	Fanconi anemia, complementation group L [Source:MGI Symbol;Acc:MGI:1914280]	135.035	130.406	128.797	129.994	127.989	120.608	119.51	108.04	96.5537	108.081	90.5349	105.158	128.805	104.646
ENSMUSG00000020329	-13.9639	-3.80363	1.13345	3.95225	0.0468086	0.571394	10	79736123	79746581	-1	Polrmt	polymerase (RNA) mitochondrial (DNA directed) [Source:MGI Symbol;Acc:MGI:1915843]	0	0	0	0.543908	0	1.84135	1.23845	1.34211	1.31664	1.27154	0.780474	0	0.397542	0.991535
ENSMUSG00000043872	-1.79917	-0.847332	7.04691	3.95249	0.0468019	0.571394	4	127047094	127061152	-1	Zmym1	zinc finger, MYM domain containing 1 [Source:MGI Symbol;Acc:MGI:1915560]	195.768	109.144	251.649	79.9545	73.8642	85.1622	81.7376	130.856	110.159	226.969	265.361	250.761	132.59	177.641
ENSMUSG00000031200	5.32991	2.41411	1.51377	3.95071	0.0468515	0.571461	X	75410444	75416588	-1	Mtcp1	mature T cell proliferation 1 [Source:MGI Symbol;Acc:MGI:102699]	2.58439	2.12619	1.98149	2.17563	1.27352	1.84135	3.09612	0.671054	0.877761	0.635768	0	0.57779	1.99709	0.976416
ENSMUSG00000085912	-7.63644	-2.9329	1.10525	3.94788	0.0469303	0.571966	17	29057474	29078961	-1	Trp53cor1	tumor protein p53 pathway corepressor 1 [Source:MGI Symbol;Acc:MGI:3801771]	0.646099	2.12619	0	0	0.63676	0.460336	1.23845	2.68422	0.877761	1.90731	1.56095	2.31116	0.644897	1.76331
ENSMUSG00000040536	-3.10119	-1.63282	2.42255	3.94573	0.0469905	0.572242	4	14952245	15149794	-1	Necab1	N-terminal EF-hand calcium binding protein 1 [Source:MGI Symbol;Acc:MGI:1916602]	1.9383	4.25237	1.32099	3.80736	3.82056	0.920673	2.4769	3.35527	7.02209	5.72192	3.90237	4.62232	2.67671	4.51681
ENSMUSG00000057594	-19.6619	-4.29733	0.853819	3.93877	0.0471851	0.572785	11	120464866	120467607	-1	Arl16	ADP-ribosylation factor-like 16 [Source:MGI Symbol;Acc:MGI:1917567]	0	0	0	1.08782	0	0.460336	1.23845	0.671054	0.877761	1.27154	0	1.15558	0.258025	0.869064
ENSMUSG00000098041	-1.58936	-0.668447	6.2082	3.93973	0.0471582	0.572785	7	92729840	92733748	1	Gm26981	predicted gene, 26981 [Source:MGI Symbol;Acc:MGI:5504096]	56.8567	54.5721	61.4262	64.7251	61.7657	68.5901	86.6914	89.2502	67.1487	77.5637	69.4622	74.535	61.3227	77.4419
ENSMUSG00000058488	3.38605	1.7596	2.95123	3.94245	0.047082	0.572785	5	150952607	150993817	1	Kl	klotho [Source:MGI Symbol;Acc:MGI:1101771]	5.81489	18.427	3.30248	5.43908	6.3676	11.5084	6.19224	4.69738	7.89985	1.90731	3.90237	4.04453	8.47657	4.77395
ENSMUSG00000074576	22.0008	4.45948	0.751367	3.94079	0.0471286	0.572785	2	168230622	168232594	1	Mocs3	molybdenum cofactor synthesis 3 [Source:MGI Symbol;Acc:MGI:1916622]	1.2922	0	1.32099	0	1.91028	0.460336	1.23845	0	0	0	0	0	0.830634	0.206408
ENSMUSG00000059363	1.67739	0.746214	5.31015	3.93717	0.0472301	0.572876	19	24261453	24280605	-1	Fxn	frataxin [Source:MGI Symbol;Acc:MGI:1096879]	50.3957	36.1452	41.6113	40.2492	57.3084	46.494	42.7265	48.9869	29.405	33.06	17.9509	39.2898	45.3673	35.2365
ENSMUSG00000022403	-2.1441	-1.10037	3.63371	3.93102	0.0474032	0.574224	15	81363669	81400077	-1	St13	suppression of tumorigenicity 13 [Source:MGI Symbol;Acc:MGI:1917606]	14.2142	8.50475	7.92596	4.35126	7.64112	8.28606	8.04992	6.03949	13.1664	19.7088	11.7071	16.1781	8.48722	12.475
ENSMUSG00000020876	3.3343	1.73738	2.32418	3.93039	0.0474208	0.574224	11	96767555	96777559	-1	Snx11	sorting nexin 11 [Source:MGI Symbol;Acc:MGI:1921729]	1.2922	4.9611	1.98149	5.98299	7.00436	5.52404	4.33457	5.36843	3.51104	1.90731	1.56095	0	4.4577	2.78038
ENSMUSG00000068130	15.5909	3.96263	1.34124	3.92922	0.047454	0.574224	2	150407141	150451486	-1	Zfp442	zinc finger protein 442 [Source:MGI Symbol;Acc:MGI:3651999]	0	1.41746	0	3.80736	2.54704	3.22235	0.619224	0	3.07216	0	0	0	1.83237	0.615231
ENSMUSG00000021567	-8.95823	-3.16321	1.20509	3.92462	0.047584	0.574431	13	73818534	73847631	-1	Nkd2	naked cuticle 2 homolog (Drosophila) [Source:MGI Symbol;Acc:MGI:1919543]	0.646099	0	1.98149	0.543908	0.63676	0	0.619224	3.35527	0.438881	3.81461	0.780474	2.88895	0.634709	1.9829
ENSMUSG00000076539	2.57279	1.36334	2.76201	3.92573	0.0475525	0.574431	6	68990758	68991294	-1	Igkv4-81	immunoglobulin kappa variable 4-81 [Source:MGI Symbol;Acc:MGI:2685306]	6.46099	4.25237	6.60497	9.24644	8.91464	6.44471	9.28836	6.71054	2.63328	2.54307	2.34142	4.04453	6.98735	4.59354
ENSMUSG00000040084	-5.81032	-2.53862	1.61865	3.92726	0.0475093	0.574431	2	118598211	118641591	1	Bub1b	budding uninhibited by benzimidazoles 1 homolog, beta (S. cerevisiae) [Source:MGI Symbol;Acc:MGI:1333889]	0.646099	0	3.96298	1.08782	1.27352	0	1.85767	0.671054	5.70545	1.27154	5.46332	1.15558	1.16174	2.68743
ENSMUSG00000040451	-6.11096	-2.6114	1.56341	3.92268	0.0476388	0.574638	19	32122727	32389714	-1	Sgms1	sphingomyelin synthase 1 [Source:MGI Symbol;Acc:MGI:2444110]	1.2922	0	0	2.71954	1.91028	0.920673	0	1.34211	5.26657	1.27154	2.34142	3.46674	1.14045	2.2814
ENSMUSG00000018169	8.73529	3.12686	1.15257	3.90916	0.0480236	0.574713	15	78755882	78773475	-1	Mfng	MFNG O-fucosylpeptide 3-beta-N-acetylglucosaminyltransferase [Source:MGI Symbol;Acc:MGI:1095404]	3.23049	0.708729	0.660497	2.71954	0	0.920673	0	0	0.438881	1.27154	0.780474	0.57779	1.37332	0.511447
ENSMUSG00000022428	-17.5423	-4.13276	0.747308	3.91802	0.047771	0.574713	15	79659227	79667660	1	Cby1	chibby homolog 1 (Drosophila) [Source:MGI Symbol;Acc:MGI:1920989]	0	0	0	0	0	0.920673	0	0.671054	0.877761	1.27154	0	1.15558	0.153445	0.662655
ENSMUSG00000093954	1.61474	0.691301	7.41478	3.90939	0.0480171	0.574713	14	69363504	69503362	-1	Gm16867	predicted gene, 16867 [Source:MGI Symbol;Acc:MGI:4439791]	155.71	240.259	153.896	193.631	234.964	182.293	207.44	166.421	107.526	142.412	142.827	147.337	193.459	152.327
ENSMUSG00000039741	4.02452	2.00882	1.65625	3.90614	0.0481101	0.574713	11	120232947	120292296	1	Bahcc1	BAH domain and coiled-coil containing 1 [Source:MGI Symbol;Acc:MGI:2679272]	1.9383	4.25237	1.32099	1.08782	3.82056	3.68269	1.23845	0	0.877761	0.635768	3.90237	2.31116	2.68379	1.49425
ENSMUSG00000089669	2.75627	1.46272	2.44836	3.91433	0.047876	0.574713	11	69682846	69685784	-1	Tnfsf13	tumor necrosis factor (ligand) superfamily, member 13 [Source:MGI Symbol;Acc:MGI:1916833]	5.81489	7.79602	3.30248	9.24644	5.09408	6.44471	3.71535	3.35527	6.14433	5.72192	2.34142	1.15558	6.2831	3.73898
ENSMUSG00000020263	-1.94848	-0.962346	4.31416	3.90529	0.0481343	0.574713	10	83600033	83648738	-1	Appl2	adaptor protein, phosphotyrosine interaction, PH domain and leucine zipper containing 2 [Source:MGI Symbol;Acc:MGI:2384914]	31.0127	12.0484	29.0618	14.6855	10.1882	9.66706	12.3845	15.4342	21.5051	29.8811	31.2189	36.4008	17.7773	24.4708
ENSMUSG00000096553	-3.19593	-1.67623	2.03381	3.91508	0.0478548	0.574713	10	5069192	5071975	1	Gm10097	predicted gene 10097 [Source:MGI Symbol;Acc:MGI:3642295]	0.646099	4.9611	3.30248	1.63172	3.1838	1.38101	1.85767	4.69738	3.94993	6.99345	4.68284	4.62232	2.5177	4.46727
ENSMUSG00000031546	-15.1507	-3.92131	0.658109	3.91196	0.0479436	0.574713	8	23226610	23237668	-1	Gins4	GINS complex subunit 4 (Sld5 homolog) [Source:MGI Symbol;Acc:MGI:1923847]	1.2922	0	0	0	0	0	0	0.671054	0.438881	1.27154	0.780474	1.73337	0.215366	0.815886
ENSMUSG00000052906	-1.81785	-0.862234	4.84093	3.9148	0.0478628	0.574713	8	33619586	33641976	-1	Ubxn8	UBX domain protein 8 [Source:MGI Symbol;Acc:MGI:1337129]	26.49	20.5531	13.8704	30.4589	25.4704	13.8101	21.6729	23.4869	29.405	33.06	21.0728	46.801	21.7755	29.2498
ENSMUSG00000048930	-4.42093	-2.14435	2.33515	3.90887	0.0480318	0.574713	6	113366025	113377883	-1	Tada3	transcriptional adaptor 3 [Source:MGI Symbol;Acc:MGI:1915724]	1.9383	1.41746	5.94447	0	1.27352	4.14303	6.81147	2.68422	2.63328	8.26499	5.46332	6.3557	2.4528	5.36883
ENSMUSG00000029376	2.0565	1.04019	4.15653	3.92084	0.0476911	0.574713	5	90931117	91021368	1	Mthfd2l	methylenetetrahydrofolate dehydrogenase (NADP+ dependent) 2-like [Source:MGI Symbol;Acc:MGI:1915871]	24.5517	21.9706	22.4569	11.4221	16.5558	25.3185	27.2459	12.079	13.6053	8.90076	13.2681	12.1336	20.3793	14.5388
ENSMUSG00000028914	-13.3447	-3.7382	4.05074	3.91639	0.0478175	0.574713	4	141793612	141815976	1	Casp9	caspase 9 [Source:MGI Symbol;Acc:MGI:1277950]	0.646099	18.427	37.6483	1.08782	1.27352	0.920673	0.619224	1.34211	205.835	4.45038	7.02426	1.15558	10.0006	36.7378
ENSMUSG00000103952	8.97928	3.1666	1.04793	3.90708	0.048083	0.574713	3	41773181	41775794	1	Gm37268	predicted gene, 37268 [Source:MGI Symbol;Acc:MGI:5610496]	0.646099	0	3.30248	0.543908	3.82056	1.84135	0.619224	0	0.438881	1.27154	0.780474	0	1.6924	0.518353
ENSMUSG00000036097	-4.64547	-2.21582	1.88217	3.89544	0.0484173	0.574952	19	44931119	44983787	1	Fam178a	family with sequence similarity 178, member A [Source:MGI Symbol;Acc:MGI:1924968]	2.58439	0	1.32099	2.17563	0.63676	0.460336	3.71535	2.68422	1.31664	3.81461	3.90237	1.15558	1.19635	2.76479
ENSMUSG00000102918	12.7593	3.67347	1.35101	3.89021	0.0485684	0.574952	18	37806364	37841873	1	Pcdhgc3	protocadherin gamma subfamily C, 3 [Source:MGI Symbol;Acc:MGI:1935201]	1.2922	2.12619	0	0	2.54704	2.76202	2.4769	1.34211	2.63328	0	0	0	1.45457	1.07538
ENSMUSG00000098975	1.42065	0.506556	8.59418	3.89326	0.0484803	0.574952	14	69582164	69683286	-1	Gm27177	predicted gene 27177 [Source:MGI Symbol;Acc:MGI:5521020]	425.779	440.829	357.989	385.087	394.154	446.526	419.215	365.053	339.255	288.639	326.238	326.452	408.394	344.142
ENSMUSG00000094248	46.1097	5.527	2.46391	3.89118	0.0485405	0.574952	13	21810465	21810944	1	Hist1h2ao	histone cluster 1, H2ao [Source:MGI Symbol;Acc:MGI:2448302]	0	0	18.4939	0	0	11.0481	6.81147	0	12.7275	0	0	0	4.92366	3.2565
ENSMUSG00000009350	12.3531	3.6268	0.770329	3.89125	0.0485382	0.574952	11	87793581	87804413	1	Mpo	myeloperoxidase [Source:MGI Symbol;Acc:MGI:97137]	1.2922	0	1.32099	1.08782	0.63676	0.920673	0	0	0.438881	0	0	0.57779	0.876407	0.169445
ENSMUSG00000039585	-1.74278	-0.80139	4.68727	3.89823	0.0483369	0.574952	9	59750896	59928866	1	Myo9a	myosin IXa [Source:MGI Symbol;Acc:MGI:107735]	18.0908	24.0968	38.3088	17.949	10.8249	20.2548	21.6729	32.2106	22.8218	25.4307	30.4385	35.823	21.5875	28.0662
ENSMUSG00000097654	-1.64916	-0.721728	6.20833	3.89767	0.0483532	0.574952	8	24422404	24440008	1	Gm26714	predicted gene, 26714 [Source:MGI Symbol;Acc:MGI:5477208]	70.4248	48.9023	53.5002	80.4984	69.4068	59.3834	59.4455	63.7501	104.892	90.9149	85.0716	83.7796	63.686	81.309
ENSMUSG00000019210	6.5975	2.72192	1.56749	3.90106	0.0482557	0.574952	6	120794305	120822793	-1	Atp6v1e1	ATPase, H+ transporting, lysosomal V1 subunit E1 [Source:MGI Symbol;Acc:MGI:894326]	0	2.12619	0.660497	5.43908	5.73084	3.68269	0	1.34211	0.438881	0	0.780474	2.31116	2.93988	0.812104
ENSMUSG00000029217	-3.34368	-1.74144	2.14031	3.9001	0.0482832	0.574952	5	72755716	72868483	-1	Tec	tec protein tyrosine kinase [Source:MGI Symbol;Acc:MGI:98662]	5.81489	2.12619	4.62348	2.17563	0.63676	1.38101	3.71535	3.35527	6.58321	2.54307	7.80474	3.46674	2.79299	4.57806
ENSMUSG00000103473	3.27265	1.71046	2.78025	3.89995	0.0482874	0.574952	3	61358549	61361897	-1	Gm37696	predicted gene, 37696 [Source:MGI Symbol;Acc:MGI:5610924]	2.58439	9.92221	9.90745	2.71954	5.09408	7.36538	0.619224	6.03949	1.75552	5.72192	0.780474	5.7779	6.26551	3.44909
ENSMUSG00000026532	-9.41122	-3.23438	1.52975	3.89205	0.0485152	0.574952	1	174172776	174248450	1	Spta1	spectrin alpha, erythrocytic 1 [Source:MGI Symbol;Acc:MGI:98385]	0	0	1.98149	2.71954	0.63676	1.38101	0.619224	0	4.38881	6.35768	10.1462	2.31116	1.1198	3.97051
ENSMUSG00000028651	11.4577	3.51825	0.769103	3.88806	0.0486305	0.575241	4	123127115	123139951	-1	Ppie	peptidylprolyl isomerase E (cyclophilin E) [Source:MGI Symbol;Acc:MGI:1917118]	1.2922	0.708729	0	1.08782	1.27352	0.460336	1.23845	0	0.877761	0	0	0	0.803767	0.352702
ENSMUSG00000031161	43.3806	5.43898	0.636797	3.86616	0.0492692	0.575915	X	7930120	7947889	-1	Hdac6	histone deacetylase 6 [Source:MGI Symbol;Acc:MGI:1333752]	0	4.25237	0	0	1.27352	0.460336	0	0.671054	0	0	0	0	0.997705	0.111842
ENSMUSG00000087193	-1.52548	-0.609263	6.50671	3.87138	0.049116	0.575915	X	8042943	8074619	1	Gm14820	predicted gene 14820 [Source:MGI Symbol;Acc:MGI:3713695]	62.0255	82.9213	89.167	83.2179	76.4112	79.1779	64.3993	97.9739	99.187	107.445	112.388	105.736	78.8201	97.8548
ENSMUSG00000107468	-2.81384	-1.49254	3.68059	3.86692	0.0492468	0.575915		38862163	38865533	1	RP23-334M3.7	2	9.69148	10.6309	16.5124	3.26345	1.27352	7.36538	3.09612	16.7764	17.1163	6.35768	7.80474	20.2227	8.12286	11.8957
ENSMUSG00000060992	-11.5222	-3.52635	1.0625	3.87525	0.049003	0.575915	15	103272911	103299862	1	Copz1	coatomer protein complex, subunit zeta 1 [Source:MGI Symbol;Acc:MGI:1929063]	0	0	0	2.17563	1.27352	2.76202	2.4769	0	1.31664	1.90731	2.34142	0	1.0352	1.34038
ENSMUSG00000103469	4.60666	2.20372	1.66136	3.87795	0.0489244	0.575915	11	105943704	105945253	1	Gm9910	predicted gene 9910 [Source:MGI Symbol;Acc:MGI:3642577]	1.9383	1.41746	1.98149	2.71954	1.27352	3.22235	1.23845	0.671054	0	1.90731	3.12189	0	2.09211	1.15645
ENSMUSG00000018166	-14.9061	-3.89784	0.774194	3.86569	0.0492829	0.575915	10	128567523	128589652	-1	Erbb3	v-erb-b2 erythroblastic leukemia viral oncogene homolog 3 (avian) [Source:MGI Symbol;Acc:MGI:95411]	0	1.41746	0.660497	0	0	0	0	1.34211	0.438881	0.635768	0.780474	2.31116	0.346326	0.918065
ENSMUSG00000034452	-2.39768	-1.26164	2.53469	3.87275	0.049076	0.575915	9	64922861	64951607	-1	Slc24a1	solute carrier family 24 (sodium/potassium/calcium exchanger), member 1 [Source:MGI Symbol;Acc:MGI:2384871]	2.58439	2.83492	3.96298	5.43908	3.82056	3.68269	6.81147	3.35527	4.38881	7.62922	7.80474	5.20011	3.72077	5.86494
ENSMUSG00000001065	1.59708	0.675433	6.15989	3.86542	0.0492908	0.575915	8	123254195	123269745	1	Zfp276	zinc finger protein (C2H2 type) 276 [Source:MGI Symbol;Acc:MGI:1888495]	68.4865	85.0475	83.2226	74.5154	52.8511	80.5589	66.257	65.7633	44.3269	57.8549	58.5355	60.0902	74.1136	58.8046
ENSMUSG00000002908	-6.72434	-2.74939	1.89012	3.88035	0.0488544	0.575915	8	70842049	70857008	-1	Kcnn1	potassium intermediate/small conductance calcium-activated channel, subfamily N, member 1 [Source:MGI Symbol;Acc:MGI:1933993]	0	0	2.64199	4.35126	0.63676	1.38101	1.85767	0.671054	3.51104	9.53653	8.58521	1.73337	1.50184	4.31581
ENSMUSG00000031987	8.50713	3.08867	1.33966	3.87968	0.0488737	0.575915	8	124908596	124949254	-1	Egln1	egl-9 family hypoxia-inducible factor 1 [Source:MGI Symbol;Acc:MGI:1932286]	0.646099	0.708729	2.64199	1.63172	3.82056	0.460336	1.23845	0	0	0	0	1.73337	1.65157	0.495303
ENSMUSG00000074037	8.34383	3.06071	1.0117	3.86671	0.0492531	0.575915	8	123407107	123410744	1	Mc1r	melanocortin 1 receptor [Source:MGI Symbol;Acc:MGI:99456]	2.58439	2.12619	1.32099	0	0.63676	2.76202	0.619224	0	0.877761	0	0.780474	0.57779	1.57173	0.475875
ENSMUSG00000107478	6.84841	2.77577	3.62853	3.87923	0.0488869	0.575915	6	124739189	124756021	-1	Atn1	atrophin 1 [Source:MGI Symbol;Acc:MGI:104725]	20.0291	34.7277	11.8889	10.3343	0	18.8738	18.5767	13.4211	1.75552	8.26499	0	0	15.9756	7.00305
ENSMUSG00000039959	-2.68226	-1.42345	2.48239	3.86902	0.0491851	0.575915	5	135406531	135545120	-1	Hip1	huntingtin interacting protein 1 [Source:MGI Symbol;Acc:MGI:1099804]	4.52269	1.41746	1.98149	4.35126	1.91028	3.22235	1.23845	2.68422	5.70545	5.08615	8.58521	6.93349	2.90092	5.03883
ENSMUSG00000028990	-2.69732	-1.43152	2.34123	3.87958	0.0488769	0.575915	4	149485229	149496668	1	Lzic	leucine zipper and CTNNBIP1 domain containing [Source:MGI Symbol;Acc:MGI:1916401]	3.87659	3.54364	3.96298	1.63172	1.91028	2.76202	1.85767	6.03949	3.07216	6.99345	6.24379	5.7779	2.94787	4.99741
ENSMUSG00000027953	12.9127	3.69072	1.04856	3.86932	0.0491764	0.575915	3	89268246	89270570	-1	Slc50a1	solute carrier family 50 (sugar transporter), member 1 [Source:MGI Symbol;Acc:MGI:107417]	2.58439	2.12619	2.64199	0	1.91028	2.30168	0	0	0.877761	0	0	1.73337	1.92742	0.435189
ENSMUSG00000026602	7.78299	2.96032	1.20015	3.86956	0.0491695	0.575915	1	156310727	156328035	1	Nphs2	nephrosis 2, podocin [Source:MGI Symbol;Acc:MGI:2157018]	1.9383	1.41746	0.660497	1.08782	0.63676	1.84135	1.23845	0	0.877761	0	0	0.57779	1.2637	0.449
ENSMUSG00000101845	1.89599	0.922948	4.40184	3.86232	0.0493821	0.57654	7	127559142	127573116	-1	Gm28198	predicted gene 28198 [Source:MGI Symbol;Acc:MGI:5578904]	20.0291	28.3492	19.8149	13.5977	26.1072	27.1598	15.4806	13.4211	16.6775	17.8015	16.3899	17.9115	22.5096	16.2804
ENSMUSG00000032216	-1.63599	-0.710166	4.46245	3.85735	0.0495286	0.577809	9	72662346	72749852	1	Nedd4	neural precursor cell expressed, developmentally down-regulated 4 [Source:MGI Symbol;Acc:MGI:97297]	22.6135	18.427	17.1729	19.0368	18.466	17.4928	17.9575	24.829	31.1605	21.6161	21.8533	26.0006	18.8682	23.9028
ENSMUSG00000059208	-1.45353	-0.539559	5.62296	3.8555	0.0495831	0.578003	17	33646233	33686860	-1	Hnrnpm	heterogeneous nuclear ribonucleoprotein M [Source:MGI Symbol;Acc:MGI:1926465]	51.6879	39.6888	48.2162	46.2322	49.6673	42.351	49.5379	47.6448	64.5154	68.663	49.1698	53.1567	46.3072	55.448
ENSMUSG00000104605	-4.92587	-2.30038	1.42481	3.85318	0.0496517	0.578126		37638579	37640656	-1	RP23-382L1.6	3	0	1.41746	1.32099	0	1.27352	2.30168	1.85767	4.02632	1.75552	4.45038	1.56095	1.15558	1.05228	2.46774
ENSMUSG00000035529	11.7289	3.552	1.33178	3.85259	0.0496694	0.578126	10	85891970	85916945	-1	Prdm4	PR domain containing 4 [Source:MGI Symbol;Acc:MGI:1920093]	1.2922	2.12619	0.660497	1.08782	0.63676	1.38101	1.85767	2.01316	1.31664	0	0	0	1.19741	0.864579
ENSMUSG00000078153	12.3945	3.63163	1.02576	3.84313	0.0499502	0.580037	11	48945354	48946190	-1	Psme2b	protease (prosome, macropain) activator subunit 2B [Source:MGI Symbol;Acc:MGI:1341073]	1.2922	0	1.32099	2.17563	0	1.38101	1.23845	0	2.1944	0	0	0	1.02831	0.572142
ENSMUSG00000025139	-21.8591	-4.45016	1.03374	3.84252	0.0499684	0.580037	7	141874813	141918507	-1	Tollip	toll interacting protein [Source:MGI Symbol;Acc:MGI:1891808]	0	0	0	1.63172	0.63676	0	1.23845	0.671054	0.877761	2.54307	0.780474	0.57779	0.378081	1.11477
ENSMUSG00000084809	20.111	4.32991	0.897521	3.84546	0.0498809	0.580037	4	88033501	88034998	1	Gm12631	predicted gene 12631 [Source:MGI Symbol;Acc:MGI:3650969]	1.9383	2.12619	0	2.17563	0.63676	0	0.619224	0	1.75552	0	0	0	1.14615	0.395791
ENSMUSG00000026301	-14.5763	-3.86556	1.00923	3.84194	0.0499855	0.580037	1	90042132	90153401	-1	Iqca	IQ motif containing with AAA domain [Source:MGI Symbol;Acc:MGI:1922168]	0	0	0	0	1.27352	2.30168	2.4769	0.671054	1.31664	0	0.780474	1.73337	0.595867	1.16307
ENSMUSG00000010175	3.79869	1.9255	1.69934	3.84036	0.0500329	0.580146	1	190118035	190170714	-1	Prox1	prospero homeobox 1 [Source:MGI Symbol;Acc:MGI:97772]	2.58439	2.83492	3.30248	2.17563	2.54704	2.76202	1.85767	3.35527	1.31664	1.90731	0	0.57779	2.70108	1.50245
ENSMUSG00000067722	27.5677	4.78491	0.85842	3.83624	0.0501559	0.580691	17	25184561	25187661	1	BC003965	cDNA sequence BC003965 [Source:MGI Symbol;Acc:MGI:2670966]	2.58439	0	3.30248	0	2.54704	0.460336	0.619224	0	0	0	0	0.57779	1.48238	0.199502
ENSMUSG00000022324	-3.55334	-1.82918	1.6836	3.83632	0.0501536	0.580691	15	34306680	34436242	1	Matn2	matrilin 2 [Source:MGI Symbol;Acc:MGI:109613]	1.2922	2.12619	0.660497	3.26345	1.27352	0.920673	2.4769	2.01316	2.63328	4.45038	4.68284	2.31116	1.58942	3.09462
ENSMUSG00000098447	1.92878	0.947687	3.6092	3.83334	0.0502427	0.581255	1	119520090	119526359	-1	Gm27184	predicted gene 27184 [Source:MGI Symbol;Acc:MGI:5521027]	11.6298	12.0484	16.5124	15.7733	7.64112	11.0481	7.43069	10.0658	8.33873	6.35768	10.1462	11.5558	12.4422	8.98248
ENSMUSG00000022758	-12.1998	-3.60879	0.95767	3.8234	0.0505416	0.581663	16	17561885	17577800	1	P2rx6	purinergic receptor P2X, ligand-gated ion channel, 6 [Source:MGI Symbol;Acc:MGI:1337113]	0	1.41746	0.660497	0	0	0	0	1.34211	1.31664	1.27154	0	0.57779	0.346326	0.751346
ENSMUSG00000022263	4.49463	2.1682	1.90163	3.82213	0.0505799	0.581663	15	27730652	28025848	-1	Trio	triple functional domain (PTPRF interacting) [Source:MGI Symbol;Acc:MGI:1927230]	4.52269	4.25237	3.30248	1.63172	1.91028	2.76202	1.23845	5.36843	1.75552	0.635768	0.780474	0.57779	3.0636	1.72607
ENSMUSG00000022400	8.55907	3.09745	1.31026	3.82304	0.0505526	0.581663	15	81466316	81476369	1	Rbx1	ring-box 1 [Source:MGI Symbol;Acc:MGI:1891829]	1.2922	2.12619	0.660497	1.08782	1.91028	2.30168	0	0	0.877761	0.635768	0	1.15558	1.56311	0.444852
ENSMUSG00000019256	53.3264	5.73678	0.533145	3.8239	0.0505264	0.581663	12	35497974	35535038	-1	Ahr	aryl-hydrocarbon receptor [Source:MGI Symbol;Acc:MGI:105043]	1.9383	0	0	1.08782	0	0	0	0	0	0	0	0	0.504352	0
ENSMUSG00000018882	-14.5511	-3.86306	0.727707	3.82562	0.0504747	0.581663	11	97315716	97329920	1	Mrpl45	mitochondrial ribosomal protein L45 [Source:MGI Symbol;Acc:MGI:1914286]	0	0.708729	0.660497	0	0	0	0	0.671054	0.877761	0	1.56095	1.15558	0.228204	0.710891
ENSMUSG00000097079	20.7269	4.37343	0.509815	3.83045	0.0503294	0.581663	7	29071603	29081134	1	Gm26604	predicted gene, 26604 [Source:MGI Symbol;Acc:MGI:5477098]	1.2922	1.41746	0	0.543908	0.63676	0	0	0.671054	0	0	0	0	0.648387	0.111842
ENSMUSG00000000184	-2.16189	-1.11229	3.68644	3.82435	0.0505129	0.581663	6	127125162	127152193	-1	Ccnd2	cyclin D2 [Source:MGI Symbol;Acc:MGI:88314]	9.04538	8.50475	11.2284	13.0538	11.4617	6.90505	11.7653	12.079	24.1384	17.8015	10.1462	11.5558	10.0332	14.581
ENSMUSG00000101162	1.60452	0.682145	5.89405	3.82157	0.0505969	0.581663	6	125494424	125509135	1	Gm26728	predicted gene, 26728 [Source:MGI Symbol;Acc:MGI:5477222]	57.5028	65.2031	67.3706	64.1812	76.4112	53.399	39.0111	48.3159	70.6598	43.868	42.9261	56.0457	64.0113	50.1378
ENSMUSG00000101210	1.56861	0.649487	5.59076	3.82078	0.0506208	0.581663	6	86494649	86497804	1	Gm28720	predicted gene 28720 [Source:MGI Symbol;Acc:MGI:5579426]	42.6425	55.9896	40.9508	47.32	57.3084	59.8437	43.3457	38.2501	52.2268	22.2519	43.7065	42.7565	50.6758	40.4229
ENSMUSG00000062074	3.5449	1.82575	2.17221	3.81646	0.0507512	0.582723	10	39150971	39163794	-1	Wisp3	WNT1 inducible signaling pathway protein 3 [Source:MGI Symbol;Acc:MGI:2685581]	9.69148	4.25237	3.96298	2.17563	3.1838	4.14303	2.4769	2.01316	2.1944	0.635768	1.56095	4.62232	4.56822	2.25058
ENSMUSG00000060657	-3.75495	-1.9088	2.40923	3.81283	0.0508615	0.583551	16	14109166	14159274	-1	Marf1	meiosis arrest female 1 [Source:MGI Symbol;Acc:MGI:2444505]	3.23049	2.83492	2.64199	4.35126	1.91028	3.22235	2.4769	3.35527	13.6053	3.81461	7.02426	5.20011	3.03188	5.91274
ENSMUSG00000107884	27.4713	4.77985	1.18105	3.81027	0.0509392	0.583704		38852978	38854937	-1	RP23-334M3.6	2	0.646099	0	0	5.43908	0.63676	2.76202	0	0	0.877761	0	0	0	1.58066	0.146294
ENSMUSG00000043716	-1.96753	-0.976383	4.32726	3.80987	0.0509513	0.583704	1	16101295	16104662	-1	Rpl7	ribosomal protein L7 [Source:MGI Symbol;Acc:MGI:98073]	15.5064	20.5531	9.90745	17.949	17.8293	14.7308	29.1035	11.4079	22.3829	24.795	26.5361	20.8005	16.0793	22.5043
ENSMUSG00000104592	-2.36549	-1.24214	3.6365	3.80201	0.051191	0.584054		106007865	106009387	-1	RP23-169H9.5	3	6.46099	9.21348	11.2284	13.0538	7.00436	4.60336	4.33457	12.079	19.3107	10.1723	14.0485	18.4893	8.59407	13.0724
ENSMUSG00000105072	-4.07577	-2.02707	1.81805	3.80203	0.0511905	0.584054		44334965	44335105	-1	AC122428.1	9	2.58439	2.12619	2.64199	1.63172	0	1.84135	1.85767	2.01316	5.26657	3.17884	7.02426	2.31116	1.80427	3.60861
ENSMUSG00000076431	2.77945	1.4748	2.57157	3.80387	0.0511342	0.584054	13	28948919	28953713	-1	Sox4	SRY (sex determining region Y)-box 4 [Source:MGI Symbol;Acc:MGI:98366]	1.9383	4.9611	6.60497	10.3343	5.09408	4.60336	3.09612	3.35527	6.14433	1.90731	3.12189	2.31116	5.58934	3.32268
ENSMUSG00000104115	-55.8564	-5.80365	0.751352	3.7996	0.0512648	0.584054	12	114332796	114333086	-1	Ighv8-1	immunoglobulin heavy variable V8-1 [Source:MGI Symbol;Acc:MGI:5009900]	0	0	0	0	0.63676	0	0	4.69738	0.438881	0	0	1.73337	0.106127	1.14494
ENSMUSG00000039989	3.96953	1.98897	2.51334	3.80503	0.0510988	0.584054	11	119077573	119086221	-1	Cbx4	chromobox 4 [Source:MGI Symbol;Acc:MGI:1195985]	0.646099	7.08729	2.64199	7.0708	10.1882	4.60336	3.71535	2.68422	1.75552	1.27154	4.68284	1.15558	5.37295	2.54417
ENSMUSG00000081485	-42.0261	-5.39321	0.899357	3.79885	0.0512878	0.584054	11	75599763	75599954	-1	Gm12338	predicted gene 12338 [Source:MGI Symbol;Acc:MGI:3650622]	0	0	0	1.08782	0	0	1.23845	0	0.438881	0	5.46332	1.15558	0.181303	1.3827
ENSMUSG00000087157	-30.8769	-4.94846	0.682023	3.79946	0.051269	0.584054	6	144481225	144501416	1	Sox5os2	SRY (sex determining region Y)-box 5, opposite strand 2 [Source:MGI Symbol;Acc:MGI:3783127]	0	0	0	0	0	0.460336	0.619224	1.34211	0.438881	0	0	1.73337	0.0767227	0.688931
ENSMUSG00000041878	-3.02905	-1.59887	2.56273	3.80206	0.0511896	0.584054	1	43092588	43093835	1	8430432A02Rik	RIKEN cDNA 8430432A02 gene [Source:MGI Symbol;Acc:MGI:1918774]	1.2922	5.66983	1.98149	3.26345	5.73084	3.22235	5.57302	3.35527	4.38881	8.26499	13.2681	3.46674	3.52669	6.38615
ENSMUSG00000104850	-2.51598	-1.33112	2.98056	3.79607	0.051373	0.584128		53038585	53041755	-1	RP23-256O22.3	3	3.87659	2.83492	2.64199	9.24644	7.00436	3.22235	4.95379	5.36843	9.21649	5.08615	7.02426	10.4002	4.80444	7.00823
ENSMUSG00000048218	16.2706	4.0242	1.12123	3.79241	0.0514856	0.584128	15	97244074	97247287	-1	Amigo2	adhesion molecule with Ig like domain 2 [Source:MGI Symbol;Acc:MGI:2145995]	2.58439	0.708729	1.98149	0	5.09408	0	0.619224	0	0	1.27154	0	0.57779	1.72812	0.411425
ENSMUSG00000092974	1.59866	0.676859	5.18118	3.79339	0.0514553	0.584128	15	79094823	79095057	-1	Gm25072	predicted gene, 25072 [Source:MGI Symbol;Acc:MGI:5454849]	51.0418	33.3103	43.5928	39.7053	36.9321	33.6046	35.915	32.2106	32.4772	28.6096	21.0728	36.9786	39.6978	31.2106
ENSMUSG00000085779	2.56398	1.35839	3.03092	3.79287	0.0514714	0.584128	10	81194609	81210877	1	Atcayos	ataxia, cerebellar, Cayman type homolog (human), opposite strand [Source:MGI Symbol;Acc:MGI:1916928]	10.9837	7.08729	13.2099	7.0708	3.82056	8.74639	6.19224	10.0658	3.07216	4.45038	3.90237	4.62232	8.48644	5.38421
ENSMUSG00000037266	-2.10199	-1.07175	3.81907	3.793	0.0514674	0.584128	4	134923592	134927671	1	Rsrp1	arginine/serine rich protein 1 [Source:MGI Symbol;Acc:MGI:106498]	10.9837	11.3397	7.92596	6.5269	16.5558	15.1911	16.7191	15.4342	14.4831	20.3446	20.2923	12.1336	11.4205	16.5678
ENSMUSG00000081603	-29.4184	-4.87865	1.06526	3.79011	0.0515563	0.584496	X	66778442	66778852	-1	Gm14681	predicted gene 14681 [Source:MGI Symbol;Acc:MGI:3705734]	0	0	0	2.71954	0	0.460336	2.4769	3.35527	0	1.90731	0	1.73337	0.529979	1.57881
ENSMUSG00000034551	-1.61915	-0.695235	5.8628	3.78618	0.0516774	0.584593	X	111569931	111697079	-1	Hdx	highly divergent homeobox [Source:MGI Symbol;Acc:MGI:2685226]	45.2269	41.815	41.6113	63.0933	56.6716	43.732	60.684	71.1317	72.8542	61.6695	51.5113	52.5789	48.6917	61.7383
ENSMUSG00000084755	3.93388	1.97595	1.73606	3.78375	0.0517525	0.584593	17	56014283	56014544	-1	Gm16276	predicted gene 16276 [Source:MGI Symbol;Acc:MGI:3826598]	1.9383	5.66983	3.30248	3.26345	1.91028	2.76202	3.71535	2.68422	1.75552	1.90731	0	0.57779	3.14106	1.77336
ENSMUSG00000022043	3.90176	1.96413	1.9856	3.7823	0.0517975	0.584593	14	66297031	66311424	1	Trim35	tripartite motif-containing 35 [Source:MGI Symbol;Acc:MGI:1914104]	6.46099	0.708729	3.30248	4.35126	3.1838	2.76202	2.4769	3.35527	1.31664	2.54307	0	1.15558	3.46155	1.80791
ENSMUSG00000084096	-10.7578	-3.42732	1.34837	3.78518	0.0517085	0.584593	13	23268880	23269474	1	Vmn1r-ps135	vomeronasal 1 receptor, pseudogene 135 [Source:MGI Symbol;Acc:MGI:4439317]	0	3.54364	0	0	0	0.460336	3.09612	2.01316	1.75552	0	2.34142	1.73337	0.66733	1.82327
ENSMUSG00000029634	-3.4549	-1.78864	1.95639	3.78116	0.0518328	0.584593	5	146209192	146221555	-1	Rnf6	ring finger protein (C3H2C3 type) 6 [Source:MGI Symbol;Acc:MGI:1921382]	2.58439	0.708729	0.660497	3.26345	0.63676	2.30168	1.85767	3.35527	2.63328	4.45038	5.46332	2.31116	1.69259	3.34518
ENSMUSG00000015854	2.16004	1.11106	3.52946	3.78176	0.0518143	0.584593	3	87357881	87371073	1	Cd5l	CD5 antigen-like [Source:MGI Symbol;Acc:MGI:1334419]	4.52269	10.6309	5.28397	17.949	22.9234	14.7308	17.3383	9.39476	10.5331	5.08615	5.46332	3.46674	12.6734	8.54706
ENSMUSG00000037995	3.85252	1.9458	2.41533	3.78286	0.05178	0.584593	1	172481788	172498878	1	Igsf9	immunoglobulin superfamily, member 9 [Source:MGI Symbol;Acc:MGI:2135283]	8.39928	8.50475	1.98149	3.26345	0.63676	5.0637	4.95379	0.671054	1.31664	1.90731	1.56095	2.88895	4.64157	2.21645
ENSMUSG00000045672	1.93329	0.951055	4.03658	3.77809	0.0519279	0.585233	4	63214004	63334991	1	Col27a1	collagen, type XXVII, alpha 1 [Source:MGI Symbol;Acc:MGI:2672118]	19.383	14.1746	17.1729	19.5807	29.9277	18.8738	12.3845	16.7764	16.6775	11.4438	18.7314	9.24465	19.8521	14.2097
ENSMUSG00000085539	2.55439	1.35298	3.26439	3.7739	0.0520582	0.586269	12	69267771	69273432	-1	Gm15561	predicted gene 15561 [Source:MGI Symbol;Acc:MGI:3783010]	5.16879	4.9611	10.5679	9.24644	14.6455	17.9531	9.90759	6.71054	2.1944	6.35768	3.90237	8.08907	10.4238	6.19361
ENSMUSG00000108027	-1.47227	-0.558038	7.63128	3.77117	0.0521432	0.586793		79688845	79710914	1	RP23-77I23.1	6	182.846	168.677	223.248	142.504	155.369	176.309	207.44	222.119	194.863	199.631	195.118	248.45	174.826	211.27
ENSMUSG00000038628	6.39163	2.67618	1.27652	3.76588	0.0523083	0.588218	2	181864337	181870830	1	Polr3k	polymerase (RNA) III (DNA directed) polypeptide K [Source:MGI Symbol;Acc:MGI:1914255]	2.58439	2.12619	1.32099	3.80736	2.54704	0	0	0	1.31664	1.90731	0	1.15558	2.06433	0.729921
ENSMUSG00000002910	6.84516	2.77509	1.3168	3.75661	0.0525992	0.590889	8	70835155	70839720	-1	Arrdc2	arrestin domain containing 2 [Source:MGI Symbol;Acc:MGI:1918057]	1.2922	3.54364	2.64199	1.08782	1.27352	0.920673	1.23845	0	0	0.635768	0.780474	1.15558	1.79331	0.635045
ENSMUSG00000037818	1.62299	0.698652	4.50715	3.75584	0.0526232	0.590889	3	40846970	40938138	1	3110057O12Rik	RIKEN cDNA 3110057O12 gene [Source:MGI Symbol;Acc:MGI:1915468]	30.3666	19.1357	25.0989	26.1076	23.5601	28.0805	16.0998	17.4474	22.3829	15.8942	22.6337	24.845	25.3916	19.8838
ENSMUSG00000080717	11.1808	3.48295	0.773495	3.74879	0.0528458	0.591226	16	97997323	98010000	1	B230307C23Rik	RIKEN cDNA B230307C23 gene [Source:MGI Symbol;Acc:MGI:3643396]	0.646099	2.12619	1.32099	0.543908	0.63676	0.460336	0	0.671054	0	0.635768	0	0	0.955714	0.217804
ENSMUSG00000002058	5.88159	2.55621	1.57594	3.74766	0.0528813	0.591226	11	78343482	78349164	1	Unc119	unc-119 homolog (C. elegans) [Source:MGI Symbol;Acc:MGI:1328357]	2.58439	3.54364	0	1.08782	2.54704	2.30168	1.85767	1.34211	0.877761	0	1.56095	0	2.01076	0.939748
ENSMUSG00000049957	1.78297	0.834282	3.87134	3.74772	0.0528796	0.591226	11	120458115	120464358	1	Ccdc137	coiled-coil domain containing 137 [Source:MGI Symbol;Acc:MGI:1914541]	14.8603	17.7182	13.8704	16.3172	13.372	17.4928	16.0998	9.39476	10.972	10.8081	10.1462	12.7114	15.6052	11.6887
ENSMUSG00000085156	-16.4854	-4.04312	1.14282	3.74753	0.0528855	0.591226	11	6525591	6528760	-1	Gm11974	predicted gene 11974 [Source:MGI Symbol;Acc:MGI:3650059]	0	0	0	0.543908	1.91028	0.460336	0	0	0.877761	4.45038	3.90237	0.57779	0.485754	1.63472
ENSMUSG00000037535	-6.21014	-2.63463	1.20449	3.7512	0.0527695	0.591226	10	21419358	21426565	1	1700021A07Rik	RIKEN cDNA 1700021A07 gene [Source:MGI Symbol;Acc:MGI:1924174]	1.2922	0.708729	0.660497	0	1.27352	0	1.23845	1.34211	2.63328	1.27154	2.34142	0.57779	0.655824	1.56743
ENSMUSG00000097774	19.3547	4.27462	0.898049	3.75106	0.0527741	0.591226	2	7077265	7081313	1	Gm26565	predicted gene, 26565 [Source:MGI Symbol;Acc:MGI:5477059]	0	1.41746	0.660497	1.08782	0	0.460336	0	0	0	0	0.780474	0	0.604351	0.130079
ENSMUSG00000048865	-1.56249	-0.643844	6.20781	3.74578	0.0529409	0.591412	1	171388954	171410298	1	Arhgap30	Rho GTPase activating protein 30 [Source:MGI Symbol;Acc:MGI:2684948]	82.7006	66.6205	79.9201	63.0933	54.7614	58.4627	67.4954	83.2107	123.764	72.4776	63.2184	92.4465	67.5931	83.7688
ENSMUSG00000063314	15.0766	3.91424	0.939154	3.7439	0.0530007	0.591647	4	94599385	94599795	1	Gm12657	predicted gene 12657 [Source:MGI Symbol;Acc:MGI:3651714]	0.646099	0	0.660497	2.71954	1.91028	0.460336	0	0	0	0	2.34142	0	1.06613	0.390237
ENSMUSG00000074039	1.71066	0.774551	4.64098	3.7407	0.0531022	0.591915	9	114368303	114377229	1	4930520O04Rik	RIKEN cDNA 4930520O04 gene [Source:MGI Symbol;Acc:MGI:1922366]	29.7205	31.1841	25.7594	25.5637	24.8336	31.3029	29.1035	19.4606	25.4551	19.7088	14.829	20.8005	28.0607	21.5596
ENSMUSG00000047767	-2.06165	-1.0438	3.78169	3.74155	0.0530752	0.591915	7	101289392	101302251	-1	Atg16l2	autophagy related 16-like 2 (S. cerevisiae) [Source:MGI Symbol;Acc:MGI:1920933]	6.46099	9.92221	5.28397	16.3172	12.7352	9.66706	15.4806	10.0658	11.4109	12.7154	8.58521	24.2672	10.0644	13.7542
ENSMUSG00000031007	10.4507	3.38553	1.06891	3.73353	0.0533304	0.592128	X	12587801	12617049	1	Atp6ap2	ATPase, H+ transporting, lysosomal accessory protein 2 [Source:MGI Symbol;Acc:MGI:1917745]	4.52269	0	0	2.17563	1.91028	0.460336	0	0.671054	0.438881	0	1.56095	0	1.51149	0.445147
ENSMUSG00000033319	-7.16398	-2.84076	1.22031	3.73424	0.0533078	0.592128	18	46501746	46525971	-1	Fem1c	fem-1 homolog c (C.elegans) [Source:MGI Symbol;Acc:MGI:2444737]	1.2922	0.708729	0.660497	0	0.63676	0	0	1.34211	2.63328	1.90731	1.56095	0	0.549697	1.24061
ENSMUSG00000038838	6.63527	2.73016	1.19676	3.73507	0.0532815	0.592128	17	35655634	35667592	-1	Vars2	valyl-tRNA synthetase 2, mitochondrial (putative) [Source:MGI Symbol;Acc:MGI:1916165]	0	1.41746	1.32099	2.17563	3.1838	2.76202	2.4769	0	1.31664	0	0	0.57779	1.80998	0.728555
ENSMUSG00000002329	-3.16772	-1.66345	2.74574	3.73	0.0534433	0.592128	14	55657879	55660508	-1	Mdp1	magnesium-dependent phosphatase 1 [Source:MGI Symbol;Acc:MGI:1915131]	2.58439	2.12619	3.96298	2.71954	1.27352	5.52404	5.57302	4.69738	3.07216	5.08615	10.1462	6.3557	3.03178	5.82176
ENSMUSG00000020482	-2.0056	-1.00404	3.83352	3.72767	0.0535179	0.592128	11	5528887	5542187	-1	Ccdc117	coiled-coil domain containing 117 [Source:MGI Symbol;Acc:MGI:2144383]	9.04538	9.21348	7.26546	9.79035	7.64112	13.3498	15.4806	12.079	12.2887	12.0796	13.2681	15.0226	9.38426	13.3697
ENSMUSG00000025147	-12.6143	-3.65699	0.975264	3.72958	0.0534569	0.592128	7	142008553	142061034	-1	Mob2	MOB kinase activator 2 [Source:MGI Symbol;Acc:MGI:1919891]	0	0	0	0.543908	0.63676	0.460336	0	2.01316	0.438881	0.635768	0	1.15558	0.273501	0.707232
ENSMUSG00000030826	-13.5458	-3.75977	1.18353	3.73557	0.0532656	0.592128	7	45570153	45589710	1	Bcat2	branched chain aminotransferase 2, mitochondrial [Source:MGI Symbol;Acc:MGI:1276534]	0	0	0	0.543908	0	2.30168	2.4769	0.671054	1.31664	0.635768	0.780474	0.57779	0.474265	1.07644
ENSMUSG00000097279	3.96589	1.98765	2.16926	3.73153	0.0533943	0.592128	5	8773577	8798523	-1	Gm5106	predicted gene 5106 [Source:MGI Symbol;Acc:MGI:3643983]	6.46099	2.12619	5.28397	2.71954	5.73084	3.68269	3.71535	1.34211	1.31664	1.27154	2.34142	2.88895	4.33404	2.146
ENSMUSG00000104361	-4.93221	-2.30224	1.02918	3.73558	0.053265	0.592128	3	30828565	30828832	-1	Gm38080	predicted gene, 38080 [Source:MGI Symbol;Acc:MGI:5611308]	0.646099	1.41746	0.660497	0.543908	0.63676	0.460336	1.85767	0	1.31664	1.90731	2.34142	2.88895	0.72751	1.71867
ENSMUSG00000038751	14.2603	3.83393	0.87301	3.72792	0.05351	0.592128	2	181193721	181202789	-1	Ptk6	PTK6 protein tyrosine kinase 6 [Source:MGI Symbol;Acc:MGI:99683]	0.646099	0.708729	0	0.543908	1.91028	3.68269	0.619224	0	0	0	0.780474	0	1.24862	0.233283
ENSMUSG00000102917	1.27949	0.355574	10.9691	3.72674	0.0535478	0.592128	1	33065130	33066350	1	Gm37724	predicted gene, 37724 [Source:MGI Symbol;Acc:MGI:5610952]	2046.19	2207.69	2172.37	2102.75	2079.66	2192.58	1905.97	1901.77	1821.79	1817.03	1924.65	1946.58	2133.54	1886.3
ENSMUSG00000098176	8.64534	3.11192	0.991621	3.7253	0.0535941	0.592211	15	75979872	75982455	-1	Ccdc166	coiled-coil domain containing 166 [Source:MGI Symbol;Acc:MGI:1925902]	0.646099	0	1.98149	3.26345	1.91028	1.38101	0	0.671054	0	0	0.780474	1.73337	1.53039	0.530817
ENSMUSG00000014498	-2.50099	-1.3225	3.13749	3.72062	0.0537445	0.593195	10	128377115	128408704	1	Ankrd52	ankyrin repeat domain 52 [Source:MGI Symbol;Acc:MGI:2444029]	8.39928	6.37856	3.96298	5.98299	3.1838	5.98437	6.19224	8.05265	15.7997	5.72192	9.36568	8.66686	5.64866	8.96651
ENSMUSG00000103621	8.06409	3.01151	1.98433	3.71897	0.0537976	0.593195	9	108530832	108532765	1	Gm38366	predicted gene, 38366 [Source:MGI Symbol;Acc:MGI:5611594]	1.2922	7.08729	5.28397	1.08782	1.27352	5.98437	5.57302	4.02632	0	0.635768	0.780474	0	3.66819	1.83593
ENSMUSG00000041498	-8.33439	-3.05908	1.02507	3.7189	0.0537997	0.593195	1	136466343	136531511	1	Kif14	kinesin family member 14 [Source:MGI Symbol;Acc:MGI:1098226]	0	0.708729	0.660497	0	0.63676	0.460336	1.23845	0.671054	3.51104	1.27154	0.780474	0.57779	0.411054	1.34172
ENSMUSG00000031922	1.60651	0.683926	5.79918	3.71639	0.0538807	0.593659	9	13807792	13827107	-1	Cep57	centrosomal protein 57 [Source:MGI Symbol;Acc:MGI:1915551]	65.256	60.242	64.0682	61.4616	52.8511	69.9711	65.6378	59.0528	35.1104	49.5899	39.8042	47.9566	62.3083	49.5253
ENSMUSG00000033054	3.45441	1.78844	2.16873	3.71389	0.0539615	0.593693	9	53537047	53574342	1	Npat	nuclear protein in the AT region [Source:MGI Symbol;Acc:MGI:107605]	2.58439	4.9611	1.32099	6.5269	6.3676	4.60336	3.09612	0.671054	2.1944	2.54307	0	4.04453	4.39406	2.09153
ENSMUSG00000027993	-2.60653	-1.38213	2.79045	3.71451	0.0539416	0.593693	3	84160439	84306877	-1	Trim2	tripartite motif-containing 2 [Source:MGI Symbol;Acc:MGI:1933163]	3.23049	5.66983	9.90745	1.63172	4.45732	1.84135	7.43069	6.71054	6.58321	5.72192	7.02426	5.7779	4.45636	6.54142
ENSMUSG00000106457	-1.66117	-0.732203	4.82518	3.69941	0.0544317	0.593765		25369020	25373039	1	RP23-171F16.5	5	20.6752	21.9706	25.7594	26.6515	29.291	18.8738	29.1035	26.1711	32.4772	28.6096	24.9752	41.0231	23.8702	30.3933
ENSMUSG00000033016	-2.25908	-1.17573	2.80611	3.71142	0.0540415	0.593765	18	80606205	80713071	-1	Nfatc1	nuclear factor of activated T cells, cytoplasmic, calcineurin dependent 1 [Source:MGI Symbol;Acc:MGI:102469]	3.23049	3.54364	3.96298	7.0708	3.82056	6.90505	4.33457	9.39476	7.46097	6.35768	9.36568	5.7779	4.75559	7.11526
ENSMUSG00000005124	16.0524	4.00471	0.702327	3.69733	0.0544998	0.593765	15	66891320	66923201	1	Wisp1	WNT1 inducible signaling pathway protein 1 [Source:MGI Symbol;Acc:MGI:1197008]	1.2922	0	0.660497	1.08782	0	0	0	0	0.438881	0	0	0	0.506752	0.0731468
ENSMUSG00000041408	-2.44405	-1.28927	3.38229	3.69607	0.0545408	0.593765	14	34673928	34747983	1	Wapal	wings apart-like homolog (Drosophila) [Source:MGI Symbol;Acc:MGI:2675859]	7.75318	12.0484	8.58645	9.79035	4.45732	4.60336	3.71535	10.7369	21.5051	15.8942	7.80474	11.5558	7.87318	11.8687
ENSMUSG00000002020	3.80694	1.92863	2.01866	3.69362	0.0546211	0.593765	12	84783212	84876532	-1	Ltbp2	latent transforming growth factor beta binding protein 2 [Source:MGI Symbol;Acc:MGI:99502]	3.23049	0.708729	4.62348	1.63172	5.73084	7.36538	2.4769	2.01316	1.75552	1.27154	2.34142	1.73337	3.88177	1.93199
ENSMUSG00000050702	3.83472	1.93912	2.01202	3.69852	0.0544608	0.593765	9	55962589	55980914	-1	4930563M21Rik	RIKEN cDNA 4930563M21 gene [Source:MGI Symbol;Acc:MGI:1922508]	1.9383	8.50475	1.98149	3.26345	3.1838	5.52404	4.33457	2.68422	2.63328	0.635768	0.780474	2.31116	4.06597	2.22991
ENSMUSG00000074500	11.2629	3.4935	1.25223	3.70295	0.0543165	0.593765	9	18455575	18478268	-1	Zfp558	zinc finger protein 558 [Source:MGI Symbol;Acc:MGI:1921681]	1.9383	0.708729	0	2.17563	0	2.30168	3.09612	1.34211	0.877761	0	0	0	1.18739	0.885998
ENSMUSG00000005483	-3.67026	-1.87588	2.44345	3.69484	0.0545811	0.593765	8	83608175	83611902	1	Dnajb1	DnaJ (Hsp40) homolog, subfamily B, member 1 [Source:MGI Symbol;Acc:MGI:1931874]	7.10709	1.41746	7.92596	1.63172	1.27352	0.920673	4.33457	1.34211	4.38881	5.72192	7.02426	10.4002	3.3794	5.53532
ENSMUSG00000036634	24.6735	4.62489	0.855229	3.70788	0.0541562	0.593765	7	30899176	30914873	-1	Mag	myelin-associated glycoprotein [Source:MGI Symbol;Acc:MGI:96912]	0	0	2.64199	0	0	1.38101	0	0	0	0	0	0.57779	0.670499	0.0962984
ENSMUSG00000043832	-24.2995	-4.60285	0.806475	3.70827	0.0541435	0.593765	6	122952515	122969875	1	Clec4a3	C-type lectin domain family 4, member a3 [Source:MGI Symbol;Acc:MGI:1920399]	0	0.708729	0	0	0	0.460336	0	0.671054	3.07216	2.54307	0	1.15558	0.194844	1.24031
ENSMUSG00000037890	-1.81483	-0.859832	4.61268	3.69393	0.0546108	0.593765	5	65199696	65260415	1	Wdr19	WD repeat domain 19 [Source:MGI Symbol;Acc:MGI:2443231]	20.0291	14.8833	14.5309	21.2124	19.7396	29.9219	21.6729	44.9606	25.894	21.6161	24.9752	23.6894	20.0529	27.1347
ENSMUSG00000097271	-27.834	-4.79878	0.611806	3.70002	0.0544118	0.593765	5	33629925	33632092	1	Gm9903	predicted gene 9903 [Source:MGI Symbol;Acc:MGI:3646113]	0	0	0	0.543908	0	0	2.4769	0.671054	0	1.27154	0	0	0.0906513	0.736581
ENSMUSG00000102746	-1.56475	-0.645931	6.48283	3.7071	0.0541814	0.593765	3	67684359	67684752	-1	Gm37601	predicted gene, 37601 [Source:MGI Symbol;Acc:MGI:5610829]	91.746	71.5816	93.7905	82.674	65.5863	89.3053	95.3605	111.395	89.9705	92.8222	119.412	112.091	82.4473	103.509
ENSMUSG00000002728	-1.69079	-0.757699	4.46644	3.69337	0.0546291	0.593765	2	145902099	145916425	1	Naa20	N(alpha)-acetyltransferase 20, NatB catalytic subunit [Source:MGI Symbol;Acc:MGI:1915127]	12.2759	15.592	16.5124	19.5807	20.3763	20.2548	19.8152	24.1579	21.5051	24.1592	26.5361	19.0671	17.432	22.5401
ENSMUSG00000026779	-2.31662	-1.21202	3.03148	3.7064	0.0542042	0.593765	2	23115606	23156024	-1	Mastl	microtubule associated serine/threonine kinase-like [Source:MGI Symbol;Acc:MGI:1914371]	4.52269	2.12619	2.64199	7.61471	7.00436	8.74639	11.7653	7.38159	7.02209	5.72192	3.90237	9.82244	5.44272	7.60261
ENSMUSG00000033955	4.44848	2.15331	1.53881	3.70241	0.054334	0.593765	2	85048022	85073048	1	Tnks1bp1	tankyrase 1 binding protein 1 [Source:MGI Symbol;Acc:MGI:2446193]	1.2922	2.83492	3.30248	2.71954	5.09408	0.920673	1.23845	1.34211	0.438881	2.54307	0.780474	1.15558	2.69398	1.24976
ENSMUSG00000103013	3.11701	1.64016	2.39268	3.7027	0.0543244	0.593765	1	74287542	74287860	-1	Gm37503	predicted gene, 37503 [Source:MGI Symbol;Acc:MGI:5610731]	5.16879	6.37856	4.62348	3.80736	2.54704	7.36538	3.09612	4.02632	3.51104	0.635768	5.46332	1.15558	4.98177	2.98136
ENSMUSG00000030423	-26.7727	-4.74269	0.750775	3.68792	0.0548079	0.595286	7	38262820	38271348	-1	Pop4	processing of precursor 4, ribonuclease P/MRP family, (S. cerevisiae) [Source:MGI Symbol;Acc:MGI:1913411]	0	0	0	0	0.63676	0	2.4769	0.671054	0	1.27154	0	0	0.106127	0.736581
ENSMUSG00000090555	-7.27226	-2.8624	1.63382	3.68399	0.0549372	0.595472	12	103817856	103822243	-1	Gm8893	predicted gene 8893 [Source:MGI Symbol;Acc:MGI:3779818]	1.2922	0	0	0	0	3.68269	1.85767	1.34211	3.51104	0.635768	2.34142	3.46674	0.829148	2.19246
ENSMUSG00000017716	4.8666	2.28291	1.39021	3.68612	0.054867	0.595472	11	117849251	117855743	1	Birc5	baculoviral IAP repeat-containing 5 [Source:MGI Symbol;Acc:MGI:1203517]	2.58439	3.54364	2.64199	1.63172	1.27352	1.84135	0.619224	0.671054	0	3.81461	2.34142	0.57779	2.25277	1.33735
ENSMUSG00000034936	-18.0015	-4.17005	0.791442	3.68384	0.0549421	0.595472	11	101665541	101667832	1	Arl4d	ADP-ribosylation factor-like 4D [Source:MGI Symbol;Acc:MGI:1933155]	0	0	0	0.543908	0	0.460336	1.23845	0	0.877761	1.27154	0.780474	0	0.167374	0.694703
ENSMUSG00000028436	-3.35075	-1.74449	1.90081	3.67863	0.0551142	0.596914	4	41291300	41314889	-1	Dcaf12	DDB1 and CUL4 associated factor 12 [Source:MGI Symbol;Acc:MGI:1916220]	3.23049	0.708729	2.64199	1.08782	1.91028	1.38101	5.57302	0.671054	4.38881	2.54307	3.12189	3.46674	1.82672	3.2941
ENSMUSG00000034265	-6.64427	-2.73211	1.4536	3.67498	0.055235	0.597375	17	5492600	5753891	1	Zdhhc14	zinc finger, DHHC domain containing 14 [Source:MGI Symbol;Acc:MGI:2653229]	1.9383	0.708729	3.30248	1.08782	0	0	1.23845	0.671054	3.07216	3.17884	6.24379	0.57779	1.17289	2.49701
ENSMUSG00000037428	-13.5201	-3.75703	0.727197	3.67594	0.0552032	0.597375	5	137026392	137033351	1	Vgf	VGF nerve growth factor inducible [Source:MGI Symbol;Acc:MGI:1343180]	0	0	0	0.543908	1.27352	0.920673	0	0.671054	0.877761	2.54307	2.34142	0	0.45635	1.07222
ENSMUSG00000030737	5.56134	2.47543	1.70306	3.66987	0.0554044	0.598359	7	99657804	99711340	-1	Slco2b1	solute carrier organic anion transporter family, member 2b1 [Source:MGI Symbol;Acc:MGI:1351872]	4.52269	1.41746	0.660497	2.17563	1.91028	2.76202	2.4769	2.68422	4.38881	0.635768	0	0	2.24143	1.69761
ENSMUSG00000081344	5.85819	2.55046	2.09317	3.67002	0.0553996	0.598359	2	172509521	172509691	-1	Gm14303	predicted gene 14303 [Source:MGI Symbol;Acc:MGI:3651379]	3.23049	7.79602	1.32099	5.98299	4.45732	7.36538	1.23845	0	4.38881	4.45038	1.56095	0	5.02553	1.93976
ENSMUSG00000103283	1.85233	0.889338	3.93401	3.6608	0.0557069	0.599084	13	67612763	67614556	-1	Gm37276	predicted gene, 37276 [Source:MGI Symbol;Acc:MGI:5610504]	10.9837	14.1746	12.5494	16.3172	13.372	16.5721	15.4806	12.75	9.65537	8.90076	4.68284	10.978	13.9948	10.4079
ENSMUSG00000020475	1.875	0.906888	3.90985	3.66349	0.0556171	0.599084	11	5801640	5803733	-1	Pgam2	phosphoglycerate mutase 2 [Source:MGI Symbol;Acc:MGI:1933118]	12.922	18.427	13.8704	17.949	24.8336	12.4291	17.3383	11.4079	14.9219	6.99345	13.2681	9.82244	16.7385	12.292
ENSMUSG00000018656	13.3743	3.7414	0.834007	3.66105	0.0556986	0.599084	6	42584866	42597692	-1	Tcaf3	TRPM8 channel-associated factor 3 [Source:MGI Symbol;Acc:MGI:3042585]	0.646099	1.41746	0	1.63172	1.27352	0.920673	0	0	0.438881	0.635768	0	0	0.981579	0.179108
ENSMUSG00000026980	-6.41333	-2.68107	1.65033	3.6632	0.0556268	0.599084	2	60292103	60383303	-1	Ly75	lymphocyte antigen 75 [Source:MGI Symbol;Acc:MGI:106662]	1.2922	0	0	2.17563	2.54704	0.920673	4.33457	0	5.26657	0.635768	3.90237	1.15558	1.15592	2.54914
ENSMUSG00000036992	20.2284	4.33831	0.856455	3.66582	0.0555394	0.599084	2	148672601	148676027	1	Nxt1	NTF2-related export protein 1 [Source:MGI Symbol;Acc:MGI:1929619]	0	0.708729	2.64199	0.543908	0	1.38101	0	0	1.31664	0	0	0	0.879272	0.21944
ENSMUSG00000026343	-6.05441	-2.59799	1.46549	3.6614	0.0556869	0.599084	1	125676995	125873862	1	Gpr39	G protein-coupled receptor 39 [Source:MGI Symbol;Acc:MGI:1918361]	0.646099	0	0	1.63172	1.91028	1.38101	2.4769	2.01316	1.31664	1.27154	0	2.88895	0.928185	1.6612
ENSMUSG00000005656	-16.1665	-4.01493	0.791297	3.65866	0.0557783	0.599431	12	54746349	54795703	-1	Snx6	sorting nexin 6 [Source:MGI Symbol;Acc:MGI:1919433]	0	0	0	0	0.63676	0.920673	0	2.01316	0.877761	1.27154	0.780474	0	0.259572	0.823822
ENSMUSG00000024169	-2.56535	-1.35915	2.60028	3.6476	0.0561502	0.601523	17	25016091	25099495	1	Ift140	intraflagellar transport 140 [Source:MGI Symbol;Acc:MGI:2146906]	3.23049	7.08729	3.30248	4.35126	3.82056	0.920673	6.81147	6.03949	4.82769	4.45038	5.46332	7.51128	3.78546	5.8506
ENSMUSG00000080790	-3.70753	-1.89046	1.98709	3.64701	0.05617	0.601523	16	11185133	11186099	-1	Gm7638	predicted gene 7638 [Source:MGI Symbol;Acc:MGI:3643470]	2.58439	0	2.64199	3.80736	1.91028	1.38101	1.23845	8.05265	2.1944	3.17884	4.68284	5.20011	2.05417	4.09122
ENSMUSG00000033004	-1.67328	-0.742683	4.63228	3.64758	0.0561507	0.601523	14	103113411	103346814	-1	Mycbp2	MYC binding protein 2 [Source:MGI Symbol;Acc:MGI:2179432]	21.3213	17.7182	21.7964	22.8441	19.1028	16.5721	22.2921	25.5001	35.5493	18.4373	28.8775	23.6894	19.8925	25.7243
ENSMUSG00000086103	7.76882	2.9577	1.04842	3.64855	0.056118	0.601523	4	11611139	11615007	-1	Gm11832	predicted gene 11832 [Source:MGI Symbol;Acc:MGI:3650310]	0.646099	0	1.98149	2.71954	1.27352	1.84135	0	0.671054	0	0	1.56095	1.15558	1.41033	0.564597
ENSMUSG00000086560	9.56374	3.25757	0.937142	3.64815	0.0561314	0.601523	2	28025417	28030437	-1	Gm13372	predicted gene 13372 [Source:MGI Symbol;Acc:MGI:3650806]	2.58439	2.12619	1.32099	1.63172	0	0	0	0	0.438881	0.635768	0.780474	0	1.27722	0.309187
ENSMUSG00000104701	29.8467	4.8995	0.956393	3.62405	0.0569501	0.601837		43807705	43808743	-1	RP23-336O18.4	5	0	2.83492	0	0	0	1.38101	0	0	0.438881	0	0	0	0.702654	0.0731468
ENSMUSG00000107741	1.49221	0.577446	7.73962	3.62151	0.0570371	0.601837		40846820	40875388	1	RP23-200C3.7	3	216.443	219.706	275.427	249.11	231.781	263.312	161.618	210.711	209.346	181.83	241.947	187.204	242.63	198.776
ENSMUSG00000107233	1.93218	0.950227	6.07406	3.63563	0.0565552	0.601837		3190691	3190902	1	RP24-328P2.8	6	73.6552	76.5427	108.321	66.9007	47.757	105.877	54.4917	59.0528	50.0324	61.6695	56.9746	62.4014	79.8424	57.4371
ENSMUSG00000025047	1.49346	0.578662	5.18964	3.62315	0.056981	0.601837	19	47090766	47131143	1	Pdcd11	programmed cell death 11 [Source:MGI Symbol;Acc:MGI:1341788]	35.5354	36.8539	36.9878	46.2322	38.8424	32.6839	35.2958	28.8553	30.2828	24.1592	32.7799	34.0896	37.8559	30.9104
ENSMUSG00000098000	14.2871	3.83665	1.06964	3.62895	0.0567826	0.601837	18	52472848	52473739	-1	Gm27026	predicted gene, 27026 [Source:MGI Symbol;Acc:MGI:5504141]	0.646099	1.41746	1.32099	0	3.82056	0.460336	0	0	0.877761	0	0	0.57779	1.27757	0.242592
ENSMUSG00000022503	-2.45304	-1.29457	2.74332	3.62351	0.0569684	0.601837	16	10411948	10424428	1	Nubp1	nucleotide binding protein 1 [Source:MGI Symbol;Acc:MGI:1347073]	7.10709	6.37856	5.94447	3.80736	3.82056	1.38101	10.5268	7.38159	3.94993	5.08615	10.1462	5.20011	4.73984	7.04846
ENSMUSG00000103861	-2.11487	-1.08057	4.30888	3.63165	0.0566907	0.601837	16	23986848	23988585	1	Gm37419	predicted gene, 37419 [Source:MGI Symbol;Acc:MGI:5610647]	20.6752	26.9317	14.5309	10.3343	10.1882	11.5084	29.1035	26.8422	11.4109	21.6161	15.6095	26.0006	15.6948	21.7638
ENSMUSG00000093419	27.517	4.78225	0.658058	3.61873	0.0571324	0.601837	12	99245671	99245921	1	Gm19898	predicted gene, 19898 [Source:MGI Symbol;Acc:MGI:5012083]	0.646099	0	1.98149	1.63172	0	0	0	0.671054	0	0	0	0	0.709885	0.111842
ENSMUSG00000020275	-3.32569	-1.73365	2.47436	3.62233	0.057009	0.601837	11	23736847	23770970	-1	Rel	reticuloendotheliosis oncogene [Source:MGI Symbol;Acc:MGI:97897]	1.9383	3.54364	3.30248	2.17563	1.91028	4.14303	3.09612	3.35527	11.4109	1.27154	3.90237	8.08907	2.83556	5.18754
ENSMUSG00000040711	-21.2285	-4.40793	0.750523	3.63227	0.0566694	0.601837	11	32347820	32428173	1	Sh3pxd2b	SH3 and PX domains 2B [Source:MGI Symbol;Acc:MGI:2442062]	0	0	0	0	0.63676	0.460336	1.85767	0	0.877761	1.90731	0	0	0.182849	0.77379
ENSMUSG00000085434	6.4329	2.68547	1.26493	3.6242	0.0569448	0.601837	11	117871250	117887416	1	Gm11725	predicted gene 11725 [Source:MGI Symbol;Acc:MGI:3649385]	1.2922	1.41746	2.64199	0	1.27352	3.22235	0.619224	1.34211	0	1.27154	0	0.57779	1.64125	0.63511
ENSMUSG00000093164	1.52515	0.608951	5.1873	3.63535	0.0565647	0.601837	11	74618260	74618513	-1	Gm22993	predicted gene, 22993 [Source:MGI Symbol;Acc:MGI:5452770]	50.3957	36.8539	44.2533	34.2662	36.9321	40.5096	34.0573	42.9475	29.8439	34.9673	27.3166	28.8895	40.5351	33.0037
ENSMUSG00000087014	-1.77285	-0.826074	5.36517	3.62301	0.0569856	0.601837	10	39556071	39558062	-1	Gm16364	predicted gene 16364 [Source:MGI Symbol;Acc:MGI:3840142]	59.4411	18.427	26.4199	42.9687	22.9234	27.1598	48.9187	53.0133	48.7157	38.7819	35.1213	41.0231	32.89	44.2623
ENSMUSG00000007656	-2.77037	-1.47008	2.40997	3.61851	0.0571399	0.601837	9	75037614	75060313	1	Arpp19	cAMP-regulated phosphoprotein 19 [Source:MGI Symbol;Acc:MGI:1891691]	5.16879	4.9611	3.96298	1.63172	3.1838	1.38101	8.04992	4.69738	6.58321	3.17884	2.34142	6.3557	3.38157	5.20108
ENSMUSG00000080956	-7.42604	-2.89259	1.0148	3.63835	0.0564628	0.601837	8	61112130	61112502	-1	Gm16179	predicted gene 16179 [Source:MGI Symbol;Acc:MGI:3801988]	0	0.708729	1.98149	0	0.63676	0.460336	3.71535	3.35527	0.877761	0.635768	2.34142	0.57779	0.631219	1.91723
ENSMUSG00000038663	-6.62697	-2.72835	1.28578	3.61836	0.0571452	0.601837	7	81533308	81566944	-1	Fsd2	fibronectin type III and SPRY domain containing 2 [Source:MGI Symbol;Acc:MGI:2444310]	1.2922	0	0	0.543908	1.27352	0.460336	1.85767	3.35527	0.877761	0.635768	1.56095	1.73337	0.594994	1.67013
ENSMUSG00000085058	6.22281	2.63757	1.251	3.63711	0.0565049	0.601837	6	39527513	39544486	1	8030453O22Rik	RIKEN cDNA 8030453O22 gene [Source:MGI Symbol;Acc:MGI:1924459]	1.2922	3.54364	0	3.26345	1.27352	1.84135	0	0.671054	0.877761	0.635768	0.780474	1.15558	1.86903	0.686773
ENSMUSG00000015804	14.298	3.83774	1.19948	3.63438	0.0565978	0.601837	5	45520229	45529276	1	Med28	mediator complex subunit 28 [Source:MGI Symbol;Acc:MGI:1914249]	0.646099	2.12619	1.98149	0	2.54704	0	1.23845	0	2.1944	0	0	0	1.2168	0.572142
ENSMUSG00000036256	1.9672	0.976141	3.72323	3.62746	0.0568336	0.601837	5	77349240	77408041	-1	Igfbp7	insulin-like growth factor binding protein 7 [Source:MGI Symbol;Acc:MGI:1352480]	9.69148	17.0095	11.8889	13.5977	18.466	13.8101	9.90759	8.7237	11.8498	12.7154	7.02426	8.66686	14.0773	9.81459
ENSMUSG00000070639	18.3385	4.1968	1.01465	3.62857	0.0567955	0.601837	5	105415775	105490074	1	Lrrc8b	leucine rich repeat containing 8 family, member B [Source:MGI Symbol;Acc:MGI:2141353]	1.2922	3.54364	0.660497	1.08782	0	0	0	0	1.31664	0	0	0	1.09736	0.21944
ENSMUSG00000060798	1.45549	0.541507	6.82993	3.61928	0.0571136	0.601837	3	40531286	40704774	1	Intu	inturned planar cell polarity effector homolog (Drosophila) [Source:MGI Symbol;Acc:MGI:2443752]	121.467	119.066	138.044	116.94	130.536	142.244	95.3605	112.737	96.1148	111.895	112.388	109.78	128.049	106.379
ENSMUSG00000102517	-8.19862	-3.03538	0.975855	3.64393	0.0562741	0.601837	2	4103877	4106938	1	Gm38085	predicted gene, 38085 [Source:MGI Symbol;Acc:MGI:5611313]	0.646099	0	0	1.08782	0.63676	0	1.85767	2.01316	0.877761	1.27154	1.56095	0	0.395112	1.26351
ENSMUSG00000026525	1.84134	0.880759	4.05555	3.63065	0.0567245	0.601837	1	175662421	175692776	-1	Opn3	opsin 3 [Source:MGI Symbol;Acc:MGI:1338022]	13.5681	9.92221	9.24695	19.5807	15.2822	26.6995	18.5767	9.39476	14.9219	7.62922	10.9266	7.51128	15.7166	11.4934
ENSMUSG00000051223	-2.45532	-1.29591	3.27139	3.62715	0.056844	0.601837	1	58392898	58407353	1	Bzw1	basic leucine zipper and W2 domains 1 [Source:MGI Symbol;Acc:MGI:1914132]	9.04538	4.25237	3.30248	8.15862	10.1882	5.52404	5.57302	14.7632	17.1163	9.53653	9.36568	6.93349	6.74518	10.548
ENSMUSG00000025204	-2.68378	-1.42426	2.29259	3.60992	0.0574359	0.602816	19	44548572	44555440	-1	Ndufb8	NADH dehydrogenase (ubiquinone) 1 beta subcomplex 8 [Source:MGI Symbol;Acc:MGI:1914514]	2.58439	3.54364	3.96298	2.17563	1.27352	2.30168	5.57302	2.68422	5.26657	5.08615	3.90237	2.88895	2.64031	4.23354
ENSMUSG00000022894	-3.49463	-1.80514	2.25886	3.60391	0.0576438	0.602816	16	85858170	85901125	-1	Adamts5	a disintegrin-like and metallopeptidase (reprolysin type) with thrombospondin type 1 motif, 5 (aggrecanase-2) [Source:MGI Symbol;Acc:MGI:1346321]	4.52269	2.12619	0.660497	3.26345	0.63676	3.68269	1.23845	4.02632	7.02209	6.35768	4.68284	5.20011	2.48205	4.75458
ENSMUSG00000097401	-12.2475	-3.61441	0.726041	3.61407	0.0572929	0.602816	16	21843451	21845776	-1	Gm26744	predicted gene, 26744 [Source:MGI Symbol;Acc:MGI:5477238]	0.646099	0	0	0	0.63676	0	1.85767	0	0.877761	0	1.56095	1.15558	0.21381	0.90866
ENSMUSG00000040997	-27.732	-4.79348	0.746346	3.60436	0.0576281	0.602816	14	54254188	54270637	1	Abhd4	abhydrolase domain containing 4 [Source:MGI Symbol;Acc:MGI:1915938]	0	0	0	0	0	0.920673	0.619224	0	1.75552	1.90731	0.780474	0	0.153445	0.843754
ENSMUSG00000082095	-1.21714	-0.283494	12.6958	3.60858	0.0574821	0.602816	11	8884223	8885296	-1	Gm11991	predicted gene 11991 [Source:MGI Symbol;Acc:MGI:3651121]	5931.83	6360.84	6371.81	7086.58	5897.67	5927.29	6023.19	7013.86	6772.37	7565.64	6866.61	7254.16	6262.67	6915.97
ENSMUSG00000094437	-3.47249	-1.79597	1.75113	3.61321	0.0573225	0.602816	9	44464243	44464602	1	Gm9830	predicted gene 9830 [Source:MGI Symbol;Acc:MGI:3704332]	2.58439	2.83492	2.64199	0.543908	1.27352	0.920673	2.4769	5.36843	2.63328	2.54307	3.12189	2.31116	1.7999	3.07579
ENSMUSG00000002486	2.32088	1.21467	2.88812	3.60818	0.0574961	0.602816	5	114707760	114722327	1	Tchp	trichoplein, keratin filament binding [Source:MGI Symbol;Acc:MGI:1925082]	7.10709	9.21348	4.62348	5.43908	7.00436	9.20673	4.33457	5.36843	5.70545	3.81461	5.46332	3.46674	7.09903	4.69219
ENSMUSG00000046709	15.7179	3.97434	0.816699	3.60623	0.0575633	0.602816	5	102907948	103211334	-1	Mapk10	mitogen-activated protein kinase 10 [Source:MGI Symbol;Acc:MGI:1346863]	0.646099	0	0.660497	1.63172	1.27352	0.460336	0	0	0	0.635768	0	0.57779	0.778696	0.20226
ENSMUSG00000079215	-6.64445	-2.73215	1.49479	3.60479	0.0576132	0.602816	5	124862691	124902693	1	Zfp664	zinc finger protein 664 [Source:MGI Symbol;Acc:MGI:2442505]	0.646099	3.54364	0.660497	0	1.91028	0	0.619224	0.671054	4.82769	1.27154	4.68284	3.46674	1.12675	2.58985
ENSMUSG00000082414	-6.78261	-2.76184	2.11346	3.60769	0.0575131	0.602816	4	42025429	42026712	-1	Gm13303	predicted gene 13303 [Source:MGI Symbol;Acc:MGI:3705775]	0	0	3.30248	4.35126	5.09408	1.38101	1.85767	10.7369	3.51104	0	6.24379	9.82244	2.35481	5.36197
ENSMUSG00000027550	-38.4057	-5.26325	0.858577	3.60195	0.0577118	0.602816	3	14533788	14572658	1	Lrrcc1	leucine rich repeat and coiled-coil domain containing 1 [Source:MGI Symbol;Acc:MGI:1918960]	0	0	0	0.543908	0	0	1.85767	0.671054	1.31664	0	1.56095	0	0.0906513	0.901053
ENSMUSG00000052477	1.52435	0.608191	5.38766	3.6025	0.0576927	0.602816	1	84992690	85270566	-1	C130026I21Rik	RIKEN cDNA C130026I21 gene [Source:MGI Symbol;Acc:MGI:3612702]	42.6425	40.3976	29.0618	34.2662	42.6629	53.399	52.0148	32.8816	34.2327	24.1592	28.0971	28.8895	40.405	33.3792
ENSMUSG00000021668	-11.6402	-3.54105	0.967452	3.59485	0.057959	0.604984	13	96480689	96542485	-1	Polk	polymerase (DNA directed), kappa [Source:MGI Symbol;Acc:MGI:1349767]	0.646099	0	0	0.543908	0.63676	0	1.23845	0.671054	3.94993	0	0.780474	1.15558	0.304461	1.29925
ENSMUSG00000022534	8.2742	3.04862	1.34314	3.59337	0.0580106	0.605018	16	3707215	3718124	-1	Mefv	Mediterranean fever [Source:MGI Symbol;Acc:MGI:1859396]	1.2922	1.41746	2.64199	1.08782	5.09408	0.920673	0	3.35527	1.75552	0	0.780474	0	2.0757	0.981878
ENSMUSG00000003131	-2.83136	-1.50149	2.88626	3.59236	0.0580457	0.605018	9	45965311	45984871	-1	Pafah1b2	platelet-activating factor acetylhydrolase, isoform 1b, subunit 2 [Source:MGI Symbol;Acc:MGI:108415]	6.46099	2.12619	0.660497	5.98299	7.64112	5.0637	7.43069	6.71054	10.0943	6.99345	2.34142	10.4002	4.65591	7.32843
ENSMUSG00000029371	11.7912	3.55964	0.683629	3.59135	0.0580811	0.605018	5	90759360	90761624	1	Cxcl5	chemokine (C-X-C motif) ligand 5 [Source:MGI Symbol;Acc:MGI:1096868]	0.646099	1.41746	0	0	1.27352	0.460336	0	0	0	0.635768	0	0.57779	0.632902	0.20226
ENSMUSG00000097417	-1.28179	-0.358162	11.5664	3.58942	0.0581484	0.605306	12	80108034	80113000	1	Gm26669	predicted gene, 26669 [Source:MGI Symbol;Acc:MGI:5477163]	2990.14	2591.11	2797.2	3249.85	2652.11	2389.15	2857.72	3121.74	3046.27	3374.02	2974.39	3515.28	2778.26	3148.24
ENSMUSG00000090098	-26.9652	-4.75303	0.586521	3.58634	0.0582564	0.606018	6	85774393	85804057	1	Alms1-ps2	Alstrom syndrome 1, pseudogene 2 [Source:MGI Symbol;Acc:MGI:3779593]	0	0.708729	0	0	0	0	2.4769	0	0	0	0.780474	1.15558	0.118121	0.735492
ENSMUSG00000066443	6.08525	2.60532	2.18675	3.585	0.0583036	0.606095	9	88390837	88391317	1	Gm10163	predicted pseudogene 10163 [Source:MGI Symbol;Acc:MGI:3704341]	3.23049	7.79602	2.64199	6.5269	5.09408	5.0637	0	3.35527	0	7.62922	3.90237	0	5.05886	2.48114
ENSMUSG00000102577	7.45669	2.89854	1.28227	3.58312	0.0583695	0.606368	6	72635147	72638555	-1	Gm37969	predicted gene, 37969 [Source:MGI Symbol;Acc:MGI:5611197]	3.23049	1.41746	0.660497	1.63172	3.82056	1.38101	1.85767	4.02632	0	0	0.780474	0	2.02362	1.11075
ENSMUSG00000102713	16.0547	4.00492	0.918243	3.57254	0.0587422	0.607028	18	37829008	37830200	-1	Gm29994	predicted gene, 29994 [Source:MGI Symbol;Acc:MGI:5589153]	1.9383	1.41746	0	0	1.91028	1.38101	0.619224	2.68422	0	0	0	0	1.10784	0.550573
ENSMUSG00000021548	-1.47348	-0.559225	5.44598	3.57499	0.0586559	0.607028	13	85189408	85223469	1	Ccnh	cyclin H [Source:MGI Symbol;Acc:MGI:1913921]	42.6425	31.1841	48.8767	41.337	36.2953	34.5252	42.7265	45.6317	38.1826	54.0403	49.1698	57.779	39.1435	47.9217
ENSMUSG00000085204	18.1914	4.18518	0.792932	3.57905	0.0585126	0.607028	13	111809141	111811039	1	Gm15327	predicted gene 15327 [Source:MGI Symbol;Acc:MGI:3705295]	1.9383	0	0.660497	1.63172	0	0.460336	0	0	0	0.635768	0.780474	0	0.781809	0.23604
ENSMUSG00000020843	-11.1172	-3.47472	1.09943	3.57413	0.0586861	0.607028	11	76406952	76416292	1	Timm22	translocase of inner mitochondrial membrane 22 [Source:MGI Symbol;Acc:MGI:1929742]	0	0	0	1.08782	3.82056	0.920673	0	0	2.1944	0.635768	2.34142	2.31116	0.971508	1.24713
ENSMUSG00000031078	5.8627	2.55157	1.34184	3.57433	0.058679	0.607028	7	144435733	144471009	-1	Cttn	cortactin [Source:MGI Symbol;Acc:MGI:99695]	0	2.12619	1.98149	3.80736	0.63676	0.920673	0.619224	0	0.877761	0.635768	0	1.15558	1.57874	0.548056
ENSMUSG00000090939	1.94241	0.957848	3.5535	3.57403	0.0586898	0.607028	6	65128571	65129002	1	Gm17147	predicted gene 17147 [Source:MGI Symbol;Acc:MGI:4937974]	10.9837	12.0484	8.58645	15.2294	14.0087	10.1274	7.43069	10.0658	9.21649	5.08615	9.36568	9.24465	11.8307	8.40158
ENSMUSG00000097462	7.64251	2.93405	1.28461	3.5723	0.058751	0.607028	6	92940329	93272979	1	9530026P05Rik	RIKEN cDNA 9530026P05 gene [Source:MGI Symbol;Acc:MGI:1924659]	0.646099	5.66983	0.660497	0.543908	0.63676	2.76202	0	0.671054	0.877761	1.27154	0	0.57779	1.81985	0.566357
ENSMUSG00000027296	-40.4265	-5.33723	0.53502	3.57382	0.0586973	0.607028	2	119742337	119751263	1	Itpka	inositol 1,4,5-trisphosphate 3-kinase A [Source:MGI Symbol;Acc:MGI:1333822]	0	0	0	0	0	0	1.23845	0	0	1.27154	0	0	0	0.418331
ENSMUSG00000075268	-9.48456	-3.24558	0.792984	3.56052	0.0591692	0.608341	19	16267061	16267621	-1	Gm10819	predicted gene 10819 [Source:MGI Symbol;Acc:MGI:3642135]	0.646099	0	2.64199	0	0	0	0	0.671054	0.877761	1.90731	1.56095	0.57779	0.548014	0.932476
ENSMUSG00000024308	1.54325	0.625968	5.24728	3.56557	0.0589896	0.608341	17	33915899	33929288	1	Tapbp	TAP binding protein [Source:MGI Symbol;Acc:MGI:1201689]	42.6425	38.9801	50.8582	33.1784	43.2997	47.4147	27.2459	32.2106	34.2327	38.1461	42.1456	33.5118	42.7289	34.5821
ENSMUSG00000075470	13.2806	3.73125	1.12891	3.55904	0.0592219	0.608341	15	90224311	90230554	1	Alg10b	asparagine-linked glycosylation 10B (alpha-1,2-glucosyltransferase) [Source:MGI Symbol;Acc:MGI:2146159]	1.9383	0	2.64199	1.08782	0.63676	0.460336	0	0.671054	2.63328	0	0	0	1.12753	0.550723
ENSMUSG00000022136	-2.74785	-1.4583	2.53888	3.55751	0.0592765	0.608341	14	118937932	118981702	1	Dnajc3	DnaJ (Hsp40) homolog, subfamily C, member 3 [Source:MGI Symbol;Acc:MGI:107373]	3.23049	4.9611	1.98149	2.71954	3.1838	2.76202	4.33457	2.68422	9.65537	5.08615	5.46332	3.46674	3.13974	5.11506
ENSMUSG00000021552	16.0307	4.00276	1.05095	3.55778	0.0592668	0.608341	13	58233351	58274188	-1	Gkap1	G kinase anchoring protein 1 [Source:MGI Symbol;Acc:MGI:1891694]	0.646099	0	1.98149	0	2.54704	0.460336	1.23845	0	0.877761	0	0	0	0.939161	0.352702
ENSMUSG00000021065	15.0268	3.90947	1.15532	3.56226	0.0591072	0.608341	12	77238104	77476338	1	Fut8	fucosyltransferase 8 [Source:MGI Symbol;Acc:MGI:1858901]	0	0.708729	0.660497	1.63172	1.91028	0.460336	0	0.671054	0.877761	0	0	0	0.895261	0.258136
ENSMUSG00000025651	4.94873	2.30706	1.62561	3.56162	0.0591299	0.608341	9	108936633	108949623	1	Uqcrc1	ubiquinol-cytochrome c reductase core protein 1 [Source:MGI Symbol;Acc:MGI:107876]	3.87659	4.25237	0.660497	2.71954	1.91028	0.920673	1.23845	2.01316	1.31664	1.27154	0	0.57779	2.38999	1.0696
ENSMUSG00000043085	3.79168	1.92284	2.0988	3.56223	0.0591084	0.608341	4	141613376	141618633	-1	Tmem82	transmembrane protein 82 [Source:MGI Symbol;Acc:MGI:2384869]	2.58439	6.37856	7.92596	0.543908	3.1838	4.60336	3.71535	6.03949	1.75552	1.90731	0	1.15558	4.20333	2.42887
ENSMUSG00000050526	13.3766	3.74164	0.87765	3.56375	0.059054	0.608341	1	134385940	134390981	1	4933406M09Rik	RIKEN cDNA 4933406M09 gene [Source:MGI Symbol;Acc:MGI:3045320]	1.2922	0	0.660497	1.08782	0.63676	0	0.619224	0	0.438881	0	0	0	0.612878	0.176351
ENSMUSG00000097347	-1.23376	-0.303056	12.3994	3.56664	0.0589514	0.608341	1	180802568	180809483	1	Gm17275	predicted gene, 17275 [Source:MGI Symbol;Acc:MGI:4936909]	5268.29	4747.78	5266.8	5382.51	4575.76	4924.22	4768.65	5133.56	4960.23	6721.34	6285.93	5875.55	5027.56	5624.21
ENSMUSG00000102492	-17.4265	-4.12321	0.7929	3.55359	0.0594167	0.609014	Y	14525080	14528058	-1	Gm36987	predicted gene, 36987 [Source:MGI Symbol;Acc:MGI:5610215]	0.646099	0	0	0.543908	0	0	1.23845	0.671054	1.31664	3.17884	0	0	0.198334	1.0675
ENSMUSG00000104867	12.749	3.67231	0.881552	3.54692	0.059656	0.609014		5309002	5311623	-1	RP23-396K2.2	5	3.87659	2.12619	0.660497	0.543908	0	0.460336	0.619224	0	0	0.635768	0	0	1.27792	0.209165
ENSMUSG00000051490	8.72722	3.12552	1.41115	3.54288	0.0598017	0.609014	19	24898965	24901309	-1	Foxd4	forkhead box D4 [Source:MGI Symbol;Acc:MGI:1347467]	2.58439	0.708729	1.98149	2.17563	1.27352	0	0	0	0	3.17884	1.56095	4.62232	1.45396	1.56035
ENSMUSG00000058672	-4.03293	-2.01183	1.51917	3.54344	0.0597815	0.609014	13	34074301	34078008	-1	Tubb2a	tubulin, beta 2A class IIA [Source:MGI Symbol;Acc:MGI:107861]	1.9383	0	0.660497	1.08782	1.27352	1.38101	3.09612	0	2.1944	1.90731	3.90237	2.31116	1.05686	2.23523
ENSMUSG00000055704	1.55965	0.641221	4.84201	3.54588	0.0596934	0.609014	10	78484570	78487842	-1	Gm9978	predicted gene 9978 [Source:MGI Symbol;Acc:MGI:3641806]	31.6588	31.1841	33.6853	26.1076	41.3894	25.7788	24.769	26.1711	29.8439	21.6161	24.1947	24.2672	31.634	25.1437
ENSMUSG00000031583	-10.8571	-3.44056	0.835995	3.5455	0.0597072	0.609014	8	33234384	33385527	-1	Wrn	Werner syndrome homolog (human) [Source:MGI Symbol;Acc:MGI:109635]	0.646099	0	0	0.543908	0	0.460336	0.619224	2.01316	0.877761	2.54307	0	0.57779	0.275057	1.10517
ENSMUSG00000049709	-5.86495	-2.55212	1.50647	3.55083	0.0595158	0.609014	7	108921860	108930158	-1	Nlrp10	NLR family, pyrin domain containing 10 [Source:MGI Symbol;Acc:MGI:2444084]	0	0	0.660497	4.89517	1.91028	0.460336	1.23845	2.01316	2.1944	1.27154	2.34142	2.88895	1.32105	1.99132
[truncated: 13,776 more rows]

## Sheet: DEgenes
Feature.ID	FC	logFC_F.TM1C_M.TM1C_vs_F.WT_M.WT	logCPM	LR	PValue	FDR	CHR	START	END	STRAND	SYMBOL	DESCRIPTION	X18561S.genes.results_counts_cpm	X18562S.genes.results_counts_cpm	X18563S.genes.results_counts_cpm	X18594S.genes.results_counts_cpm	X18595S.genes.results_counts_cpm	X18597S.genes.results_counts_cpm	X18925S.genes.results_counts_cpm	X18927S.genes.results_counts_cpm	X18929S.genes.results_counts_cpm	X19024S.genes.results_counts_cpm	X19025S.genes.results_counts_cpm	X19026S.genes.results_counts_cpm	pos.mean	neg.mean
[truncated: 38 more rows]
