# Supplementary material for: A novel mouse model expressing human forms for complement receptors CR1 and CR2
Source: BMC Genet. 2020 Sep 9;21:101. doi: 10.1186/s12863-020-00893-9 (PMC7487969; doi:10.1186/s12863-020-00893-9)
Supplement: Supplementary file 5 — Additional file 5. [file 12863_2020_893_MOESM5_ESM.xlsx]

## Sheet: Spleen_rawdata
Feature.ID	FC	logFC_F.TM1D_M.TM1D_vs_F.WT_M.WT	logCPM	LR	PValue	FDR	CHR	START	END	STRAND	SYMBOL	DESCRIPTION	X18579S.genes.results_counts_cpm	X18580S.genes.results_counts_cpm	X18581S.genes.results_counts_cpm	X18584S.genes.results_counts_cpm	X18585S.genes.results_counts_cpm	X18586S.genes.results_counts_cpm	X18925S.genes.results_counts_cpm	X18927S.genes.results_counts_cpm	X18929S.genes.results_counts_cpm	X19024S.genes.results_counts_cpm	X19025S.genes.results_counts_cpm	X19026S.genes.results_counts_cpm	pos.mean	neg.mean
ENSMUSG00000026616	-24601.6	-14.5865	3.02312	133.714	6.31e-31	9.82e-27	1	195136811	195176716	-1	Cr2	complement receptor 2 [Source:MGI Symbol;Acc:MGI:88489]	0	0	0	0	0	0.728995	17.7875	22.9631	50.3782	23.8587	21.3358	19.2723	0.121499	25.9326
ENSMUSG00000063450	-346.656	-8.43736	2.8232	109.224	1.45e-25	1.13e-21	12	75818134	76110926	1	Syne2	spectrin repeat containing, nuclear envelope 2 [Source:MGI Symbol;Acc:MGI:2449316]	0.620752	1.22923	2.85241	0	0.803717	0.728995	14.7207	19.5862	19.9776	21.9242	15.0141	21.6083	1.03918	18.8052
TRANSG_CR2CR1_TM1D	11447.5	13.4827	1.64122	102.556	4.19e-24	2.18e-20	NA	NA	NA	NA	NA	NA	7.44902	10.4484	6.2753	8.44319	9.6446	7.28995	0	0	0	0	0	0	8.25841	0
ENSMUSG00000038007	-34.9969	-5.12916	2.94711	55.1635	1.11e-13	4.31e-10	4	86874396	86934822	1	Acer2	alkaline ceramidase 2 [Source:MGI Symbol;Acc:MGI:1920932]	1.2415	2.45845	4.56385	0.938133	5.62602	2.18698	16.5608	14.1831	19.9776	19.9897	19.7554	14.0162	2.83582	17.4138
ENSMUSG00000096061	-7227.21	-12.8192	1.91757	28.955	7.41e-08	0.00023055	11	20937576	20937701	-1	Gm23681	predicted gene, 23681 [Source:MGI Symbol;Acc:MGI:5453458]	0	0	0	0	0	0	0	11.4815	8.6859	9.67243	3.95107	5.25608	0	6.50784
ENSMUSG00000106499	7173.44	12.8084	1.58668	23.672	1.14e-06	0.00296264		132842396	132844576	1	RP23-447N11.3	3	0.620752	10.4484	0	19.7008	0	14.5799	0	0	0	0	0	0	7.55831	0
ENSMUSG00000105361	2.75841	1.46384	15.0056	21.5829	3.39e-06	0.00753299		39847113	39848035	-1	Yam1	17	56684.6	41103.4	55851.8	11544.7	36829.5	67855.5	19590.8	13525.3	14498.5	71002.7	28791.5	36173.5	44978.3	30597
ENSMUSG00000085315	9.79129	3.2915	2.82225	21.0077	4.57e-06	0.00889787	2	52425012	52434885	1	A430018G15Rik	RIKEN cDNA A430018G15 gene [Source:MGI Symbol;Acc:MGI:3040796]	9.31128	10.4484	6.2753	7.50506	11.252	5.83196	7.9737	2.02615	3.47436	1.93449	0.790215	1.75203	8.43734	2.99182
ENSMUSG00000104077	485.57	8.92353	0.998522	19.0767	1.26e-05	0.0217105	1	195017892	195018242	-1	Gm37027	predicted gene, 37027 [Source:MGI Symbol;Acc:MGI:5610255]	3.10376	0.614613	1.14096	2.8144	2.41115	0	0	0	0	0	0	0	1.68081	0
ENSMUSG00000026975	-38.3064	-5.25951	1.55965	17.692	2.6e-05	0.0404135	2	24962400	24972163	1	Dph7	diphthamine biosynethesis 7 [Source:MGI Symbol;Acc:MGI:1914478]	0.620752	0.614613	0	0	0	1.45799	6.13362	2.02615	3.04006	2.57932	4.74129	1.75203	0.448892	3.37874
ENSMUSG00000107355	6.07115	2.60197	3.27501	15.7996	7.04e-05	0.0842879		31569595	31571397	-1	RP24-80F7.5	5	15.5188	14.1361	11.4096	3.75253	16.8781	7.28995	6.13362	7.42923	9.55449	2.57932	2.37064	2.92005	11.4975	5.16456
ENSMUSG00000048701	11.7127	3.55	3.14382	15.9107	6.64e-05	0.0842879	10	70097121	70193200	1	Ccdc6	coiled-coil domain containing 6 [Source:MGI Symbol;Acc:MGI:1923801]	22.9678	3.07306	15.403	23.4533	25.7189	10.9349	6.74698	3.37692	4.34295	9.0276	1.58043	3.50405	16.9252	4.76316
ENSMUSG00000016344	-94.4435	-6.56138	1.37735	15.8848	6.73e-05	0.0842879	2	181187247	181188771	1	Ppdpf	pancreatic progenitor cell differentiation and proliferation factor homolog (zebrafish)RIKEN cDNA 2700038C09 gene [Source:MGI Symbol;Acc:MGI:1913746]	0	0	0	0	1.60743	0.728995	3.68017	1.35077	3.90865	3.22414	1.58043	1.16802	0.389405	2.48536
ENSMUSG00000086583	-920.874	-9.84686	2.72182	15.5197	8.16e-05	0.0907532	7	114705217	114706235	-1	Gm15500	predicted pseudogene 15500 [Source:MGI Symbol;Acc:MGI:3782947]	0	0	0	0	0	1.45799	4.90689	0	51.2468	6.44829	0	0	0.242998	10.4337
ENSMUSG00000034295	-45.6492	-5.51252	1.60819	15.135	0.00010009	0.103834	18	24709445	25133500	1	Fhod3	formin homology 2 domain containing 3 [Source:MGI Symbol;Acc:MGI:1925847]	0.620752	0	0	0	1.60743	0	3.06681	1.35077	2.60577	3.86897	3.95107	1.75203	0.371364	2.7659
ENSMUSG00000089835	2.96446	1.56777	4.42256	14.6073	0.000132403	0.12877	10	70284235	70284953	-1	Gm7097	predicted gene 7097 [Source:MGI Symbol;Acc:MGI:3779671]	26.6923	27.043	30.806	37.5253	24.1115	30.6178	9.20043	10.1308	18.2404	27.0828	22.126	18.1043	29.466	17.4808
ENSMUSG00000073415	-10.5515	-3.39937	6.82783	14.1568	0.000168184	0.145395	17	34976899	34981788	-1	Gm10501	predicted gene 10501 [Source:MGI Symbol;Acc:MGI:3704476]	28.5546	22.7407	23.3897	45.9685	23.3078	40.8237	11.0405	49.9785	23.4519	176.683	173.057	681.539	30.7975	185.958
ENSMUSG00000070709	3.00375	1.58677	5.35436	14.171	0.000166922	0.145395	7	27907392	27929460	-1	1700049G17Rik	RIKEN cDNA 1700049G17 gene [Source:MGI Symbol;Acc:MGI:1920680]	42.8319	55.3151	46.209	35.649	33.7561	27.7018	28.2146	26.34	36.9151	14.8311	16.5945	18.6883	40.2438	23.5973
ENSMUSG00000091736	40.646	5.34504	2.02967	13.9809	0.000184679	0.14849	X	157566119	157568985	-1	Yy2	Yy2 transcription factor [Source:MGI Symbol;Acc:MGI:3837947]	1.2415	4.9169	1.14096	8.44319	4.8223	2.91598	1.84009	0	0	0	0	1.16802	3.91347	0.501351
ENSMUSG00000002831	-3.6877	-1.88272	4.05643	13.9165	0.000191115	0.14849	17	56100591	56109803	-1	Plin4	perilipin 4 [Source:MGI Symbol;Acc:MGI:1929709]	8.06977	14.1361	10.8391	8.44319	12.0558	8.01894	27.6013	19.5862	10.8574	16.1207	22.126	23.3604	10.2605	19.942
ENSMUSG00000097625	2.5616	1.35704	5.52429	13.8274	0.000200392	0.14849	17	70878078	71393284	1	Gm26561	predicted gene, 26561 [Source:MGI Symbol;Acc:MGI:5477055]	73.2487	53.4713	41.0747	45.0304	69.9234	49.5716	42.9353	48.6277	42.9952	22.569	32.3988	25.6964	55.3867	35.8704
ENSMUSG00000061983	2348.09	11.1973	2.98897	13.5696	0.000229874	0.155525	10	23785211	23787195	-1	Rps12	ribosomal protein S12 [Source:MGI Symbol;Acc:MGI:98105]	0	0	13.6916	0	8.84089	0	0	0	0	0	0	0	3.75541	0
ENSMUSG00000028030	11.8965	3.57246	3.73868	13.5995	0.000226242	0.155525	3	132684144	132841688	1	Tbck	TBC1 domain containing kinase [Source:MGI Symbol;Acc:MGI:2445052]	11.1735	44.8667	4.56385	34.7109	4.8223	64.1515	11.0405	8.10462	6.08013	5.15863	8.69236	7.00811	27.3815	7.68073
ENSMUSG00000037940	53.994	5.75473	1.22897	13.3111	0.000263842	0.165381	8	81342556	82125036	1	Inpp4b	inositol polyphosphate-4-phosphatase, type II [Source:MGI Symbol;Acc:MGI:2158925]	1.86226	0.614613	1.14096	4.69066	4.8223	2.18698	0	0	0	1.28966	2.37064	0	2.55296	0.61005
ENSMUSG00000104368	-35.1698	-5.13627	1.6275	13.2979	0.000265697	0.165381	1	185312187	185313803	1	2010103J01Rik	RIKEN cDNA 2010103J01 gene [Source:MGI Symbol;Acc:MGI:1917139]	0	0	0	2.8144	3.21487	2.18698	1.84009	2.02615	2.17147	3.86897	4.74129	2.33604	1.36937	2.83067
ENSMUSG00000018199	13.0492	3.70589	1.921	13.2039	0.00027937	0.167203	1	143750790	143777068	-1	Trove2	TROVE domain family, member 2 [Source:MGI Symbol;Acc:MGI:106652]	3.72451	5.53151	1.71144	6.56693	5.62602	3.64497	0.613362	2.70154	1.30288	1.93449	0	0.584009	4.46756	1.18938
ENSMUSG00000031479	-66.0059	-6.04452	1.19912	13.124	0.000291544	0.168027	8	22192809	22220843	1	Vps36	vacuolar protein sorting 36 (yeast) [Source:MGI Symbol;Acc:MGI:1917410]	0	0	0	1.87627	0	0	1.22672	0.675385	2.17147	3.22414	1.58043	1.16802	0.312711	1.67436
ENSMUSG00000024695	-2.70302	-1.43457	4.62527	12.7805	0.000350247	0.180929	19	12763660	12796126	-1	Zfp91	zinc finger protein 91 [Source:MGI Symbol;Acc:MGI:104854]	13.6565	20.8968	23.9602	9.38133	17.6818	11.6639	25.7612	30.3923	28.6635	19.9897	30.0282	23.9444	16.2068	26.4632
ENSMUSG00000086459	-5.97429	-2.57877	3.22359	12.8235	0.000342301	0.180929	11	23497753	23499661	1	1700030C12Rik	RIKEN cDNA 1700030C12 gene [Source:MGI Symbol;Acc:MGI:1919496]	4.34526	8.60458	9.69818	3.75253	2.41115	3.64497	8.58707	12.1569	6.51442	12.2517	13.4337	24.5284	5.40945	12.912
ENSMUSG00000095766	-523.459	-9.03193	1.25742	12.7269	0.00036044	0.180929	8	20556695	20557333	-1	Gm21182	predicted gene, 21182 [Source:MGI Symbol;Acc:MGI:5434537]	0	0	0	0	0	0	1.84009	0.675385	2.60577	0	3.95107	1.16802	0	1.70672
ENSMUSG00000033793	249.879	7.96508	0.81441	12.8557	0.000336444	0.180929	1	5070018	5162529	1	Atp6v1h	ATPase, H+ transporting, lysosomal V1 subunit H [Source:MGI Symbol;Acc:MGI:1914864]	3.10376	0	1.71144	0.938133	0.803717	0.728995	0	0	0	0	0	0	1.21434	0
ENSMUSG00000092609	-8.9879	-3.16798	6.0345	12.4788	0.000411604	0.197222	17	34969912	34972136	1	Gm20481	predicted gene 20481 [Source:MGI Symbol;Acc:MGI:5141946]	19.8641	7.98996	16.544	22.5152	17.6818	25.5148	9.20043	21.6123	12.1603	115.424	130.385	369.094	18.3516	109.646
ENSMUSG00000085847	3.28713	1.71683	3.56347	12.4489	0.000418245	0.197222	6	33038468	33043222	1	Gm14540	predicted gene 14540 [Source:MGI Symbol;Acc:MGI:3705140]	18.6226	15.9799	17.1144	7.50506	20.0929	12.3929	9.81379	8.10462	10.4231	6.44829	11.063	5.25608	15.2846	8.51814
ENSMUSG00000046138	-50.2086	-5.64986	2.02219	12.1893	0.000480633	0.219975	19	29714402	29805989	-1	9930021J03Rik	RIKEN cDNA 9930021J03 gene [Source:MGI Symbol;Acc:MGI:2444398]	2.48301	1.22923	6.84578	0	0	0	6.13362	2.02615	2.60577	3.86897	5.5315	2.33604	1.75967	3.75034
ENSMUSG00000022742	-17.7868	-4.15274	1.79876	12.0044	0.000530763	0.235685	16	58670208	58680391	1	Cpox	coproporphyrinogen oxidase [Source:MGI Symbol;Acc:MGI:104841]	2.48301	0	1.71144	0.938133	0.803717	0	1.84009	3.37692	5.21154	5.80346	3.95107	3.50405	0.989383	3.94786
ENSMUSG00000030592	-11.3033	-3.49868	2.33877	11.9542	0.000545252	0.235685	7	29003340	29125151	-1	Ryr1	ryanodine receptor 1, skeletal muscle [Source:MGI Symbol;Acc:MGI:99659]	2.48301	2.45845	0	1.87627	1.60743	1.45799	7.36034	8.78	3.04006	8.38277	4.74129	2.33604	1.64719	5.77342
ENSMUSG00000091498	42.5539	5.41122	1.28832	11.8041	0.000591008	0.245317	12	110858565	110858894	-1	Mpc1-ps	mitochondrial pyruvate carrier 1, pseudogene [Source:MGI Symbol;Acc:MGI:3781628]	2.48301	3.68768	4.56385	5.6288	1.60743	0	0	0.675385	0	0.644829	1.58043	0	2.99513	0.483441
ENSMUSG00000038664	-4.77651	-2.25596	3.30873	11.7305	0.000614829	0.245317	9	66350450	66508775	1	Herc1	hect (homologous to the E6-AP (UBE3A) carboxyl terminus) domain and RCC1 (CHC1)-like domain (RLD) 1 [Source:MGI Symbol;Acc:MGI:2384589]	9.31128	7.37535	4.56385	5.6288	4.8223	0.728995	7.36034	6.07846	17.3718	10.3173	11.063	12.8482	5.4051	10.8398
ENSMUSG00000028187	-39.8512	-5.31655	1.48381	11.7628	0.000604277	0.245317	3	146505956	146521429	-1	Rpf1	ribosome production factor 1 homolog (S. cerevisiae) [Source:MGI Symbol;Acc:MGI:1917535]	0	0.614613	0.570481	0	0	0.728995	0.613362	2.70154	1.30288	5.15863	6.32172	1.16802	0.319015	2.87769
ENSMUSG00000037148	-194.059	-7.60035	0.810679	11.4599	0.000711139	0.264285	8	77250366	77517907	-1	Arhgap10	Rho GTPase activating protein 10 [Source:MGI Symbol;Acc:MGI:1925764]	0	0	0	0	0	0	0	1.35077	1.30288	1.28966	0.790215	1.16802	0	0.983591
ENSMUSG00000027652	-153.687	-7.26385	1.45127	11.5204	0.000688382	0.264285	2	158409848	158499253	1	Ralgapb	Ral GTPase activating protein, beta subunit (non-catalytic) [Source:MGI Symbol;Acc:MGI:2444531]	0.620752	0	0	0	0	0	1.84009	2.02615	2.17147	3.22414	0	1.16802	0.103459	1.73831
ENSMUSG00000092814	73.0808	6.19142	2.77244	11.4542	0.000713319	0.264285	2	18129452	18129577	-1	Gm23638	predicted gene, 23638 [Source:MGI Symbol;Acc:MGI:5453415]	6.20752	11.6776	3.42289	9.38133	9.6446	0	0	0.675385	0	0	6.32172	0.584009	6.72233	1.26352
ENSMUSG00000046230	-43.8701	-5.45517	1.8453	11.0421	0.000890678	0.313288	19	16616763	16780822	-1	Vps13a	vacuolar protein sorting 13A (yeast) [Source:MGI Symbol;Acc:MGI:2444304]	3.10376	5.53151	1.14096	0	0	0	3.68017	0.675385	3.90865	2.57932	3.95107	4.67207	1.62937	3.24445
ENSMUSG00000073388	-102.247	-6.67591	1.39645	11.0105	0.00090598	0.313288	17	46889216	46890405	-1	A330017A19Rik	RIKEN cDNA A330017A19 gene [Source:MGI Symbol;Acc:MGI:3045380]	0.620752	0	1.14096	0	0	0	2.45345	4.05231	1.30288	1.93449	1.58043	2.33604	0.293619	2.2766
ENSMUSG00000040321	-159.853	-7.3206	0.678938	11.0547	0.000884641	0.313288	2	114193461	114201469	-1	Zfp770	zinc finger protein 770 [Source:MGI Symbol;Acc:MGI:2445100]	0	0	0	0	0	0	0.613362	0.675385	1.30288	0.644829	1.58043	0.584009	0	0.90015
ENSMUSG00000026991	-8.81038	-3.1392	1.97257	10.9629	0.000929524	0.314442	2	59160850	59355208	1	Pkp4	plakophilin 4 [Source:MGI Symbol;Acc:MGI:109281]	1.86226	0.614613	0.570481	1.87627	0.803717	2.18698	2.45345	2.70154	6.51442	3.22414	4.74129	3.50405	1.31905	3.85648
ENSMUSG00000094153	-188.96	-7.56194	0.747112	10.7595	0.00103747	0.333061	18	75182218	75182709	-1	Gm8807	predicted gene 8807 [Source:MGI Symbol;Acc:MGI:3643510]	0	0	0	0	0	0	1.84009	0.675385	0.86859	1.93449	0	0.584009	0	0.983759
ENSMUSG00000000276	2.31175	1.20898	4.90356	10.8026	0.00101358	0.333061	11	89035179	89066850	-1	Dgke	diacylglycerol kinase, epsilon [Source:MGI Symbol;Acc:MGI:1889276]	34.1413	33.1891	33.6584	29.0821	36.971	32.0758	22.6944	12.8323	29.5321	26.438	18.1749	19.2723	33.1863	21.4907
ENSMUSG00000037251	87.575	6.45245	0.877019	10.6748	0.00108603	0.333061	8	25980604	25994121	-1	Pomk	protein-O-mannose kinase [Source:MGI Symbol;Acc:MGI:1921903]	1.2415	0.614613	1.71144	0	0.803717	2.91598	0.613362	0	0	0	0	0	1.21454	0.102227
ENSMUSG00000080993	11.195	3.48479	1.88935	10.6298	0.00111281	0.333061	4	123902422	123902965	1	Gm12903	predicted gene 12903 [Source:MGI Symbol;Acc:MGI:3650402]	3.72451	5.53151	3.42289	1.87627	2.41115	4.37397	1.22672	1.35077	0	2.57932	0.790215	0.584009	3.55672	1.08851
ENSMUSG00000017760	2.07384	1.05231	6.27463	10.7308	0.00105369	0.333061	2	164832873	164841032	1	Ctsa	cathepsin A [Source:MGI Symbol;Acc:MGI:97748]	84.4222	80.5143	69.5987	101.318	68.3159	121.742	65.6297	65.5123	63.8413	52.2311	55.315	61.3209	87.6519	60.6418
ENSMUSG00000103865	584.554	9.19119	1.07195	10.6295	0.00111298	0.333061	2	16023108	16023425	-1	Gm37416	predicted gene, 37416 [Source:MGI Symbol;Acc:MGI:5610644]	2.48301	3.07306	0	3.75253	1.60743	0	0	0	0	0	0	0	1.81934	0
ENSMUSG00000104394	-10.7161	-3.42171	1.43727	10.5241	0.00117827	0.345946	1	187236457	187240357	1	Gm21710	predicted gene, 21710 [Source:MGI Symbol;Acc:MGI:5435065]	1.2415	0	1.14096	0	0.803717	1.45799	3.06681	1.35077	2.60577	3.22414	3.95107	2.92005	0.774029	2.8531
ENSMUSG00000097791	7.93248	2.98777	1.87983	10.2949	0.00133402	0.351842	17	79354699	79358022	1	Gm17315	predicted gene, 17315 [Source:MGI Symbol;Acc:MGI:4936949]	4.34526	4.9169	3.99337	2.8144	6.42974	2.18698	0.613362	2.02615	0.86859	3.86897	0.790215	0.584009	4.11444	1.45855
ENSMUSG00000021065	79.9452	6.32094	1.15448	10.4314	0.00123894	0.351842	12	77238104	77476338	1	Fut8	fucosyltransferase 8 [Source:MGI Symbol;Acc:MGI:1858901]	3.72451	1.22923	0.570481	1.87627	4.01859	0	0	0.675385	0.86859	0	0	0	1.90318	0.257329
ENSMUSG00000054013	-488.355	-8.93179	1.10277	10.3344	0.0013057	0.351842	12	112500184	112511160	-1	Tmem179	transmembrane protein 179 [Source:MGI Symbol;Acc:MGI:2144891]	0	0	0	0	0	0	2.45345	6.07846	0	0	2.37064	0.584009	0	1.91443
ENSMUSG00000054099	-59.7177	-5.90009	0.830896	10.3324	0.00130712	0.351842	5	8422850	8454797	1	Slc25a40	solute carrier family 25, member 40 [Source:MGI Symbol;Acc:MGI:2442486]	0	0	0	0	0.803717	0	0.613362	1.35077	1.73718	1.28966	0.790215	1.16802	0.133953	1.1582
ENSMUSG00000103502	-8.14139	-3.02528	2.08076	10.2957	0.00133338	0.351842	3	62337524	62340532	-1	9330121J05Rik	RIKEN cDNA 9330121J05 gene [Source:MGI Symbol;Acc:MGI:3704218]	1.2415	2.45845	2.28193	0.938133	0.803717	2.18698	4.29353	6.07846	3.90865	4.5138	3.16086	7.00811	1.65179	4.82724
ENSMUSG00000104361	-30.5973	-4.93533	1.02853	10.3792	0.00127442	0.351842	3	30828565	30828832	-1	Gm38080	predicted gene, 38080 [Source:MGI Symbol;Acc:MGI:5611308]	0	0.614613	0	0	0.803717	0	1.84009	0	1.30288	1.93449	2.37064	2.92005	0.236388	1.72802
ENSMUSG00000103283	2.7535	1.46127	3.93298	10.1427	0.00144871	0.35224	13	67612763	67614556	-1	Gm37276	predicted gene, 37276 [Source:MGI Symbol;Acc:MGI:5610504]	11.7943	17.2092	17.1144	15.0101	22.5041	18.9539	15.334	12.8323	9.55449	9.0276	4.74129	11.0962	17.0977	10.431
ENSMUSG00000031731	-2.34605	-1.23023	5.13335	10.1933	0.00140949	0.35224	8	109778554	109864204	1	Ap1g1	adaptor protein complex AP-1, gamma 1 subunit [Source:MGI Symbol;Acc:MGI:101919]	33.5206	46.7106	42.7861	20.6389	20.0929	22.5988	30.6681	52.0046	35.1779	59.9691	67.9585	30.3685	31.058	46.0244
ENSMUSG00000074093	-68.3748	-6.09539	1.17188	10.2155	0.00139268	0.35224	7	51997165	52006018	-1	Svip	small VCP/p97-interacting protein [Source:MGI Symbol;Acc:MGI:1922994]	1.2415	0.614613	0	0	0	0	1.22672	0	1.73718	3.86897	2.37064	2.92005	0.309353	2.02059
ENSMUSG00000027750	166.898	7.38282	0.72959	10.1721	0.0014258	0.35224	3	54361109	54391037	1	Postn	periostin, osteoblast specific factor [Source:MGI Symbol;Acc:MGI:1926321]	0	1.84384	0	2.8144	0.803717	0.728995	0	0	0	0	0	0	1.03182	0
ENSMUSG00000027210	-33.0998	-5.04875	1.5602	10.1478	0.00144476	0.35224	2	115863064	116065839	-1	Meis2	Meis homeobox 2 [Source:MGI Symbol;Acc:MGI:108564]	0.620752	0	0	0.938133	1.60743	0	3.68017	0.675385	2.60577	3.22414	3.95107	2.92005	0.52772	2.84276
ENSMUSG00000040229	26.8724	4.74805	1.60075	10.0153	0.00155248	0.354366	X	13632089	13640858	1	Gpr34	G protein-coupled receptor 34 [Source:MGI Symbol;Acc:MGI:1346334]	2.48301	1.84384	3.42289	0.938133	6.42974	2.91598	0	0	0.434295	0.644829	0.790215	2.33604	3.0056	0.700896
ENSMUSG00000021615	-3.47469	-1.79689	3.30666	10.014	0.00155356	0.354366	13	89774027	90089608	-1	Xrcc4	X-ray repair complementing defective repair in Chinese hamster cells 4 [Source:MGI Symbol;Acc:MGI:1333799]	2.48301	6.14613	5.13433	6.56693	8.84089	6.56095	14.7207	10.8062	6.08013	10.3173	10.2728	14.0162	5.95537	11.0355
ENSMUSG00000069769	-4.99967	-2.32183	2.66302	10.0035	0.00156247	0.354366	11	88339382	88718513	-1	Msi2	musashi RNA-binding protein 2 [Source:MGI Symbol;Acc:MGI:1923876]	1.2415	3.07306	2.28193	4.69066	5.62602	4.37397	7.36034	6.75385	10.4231	9.67243	6.32172	4.08806	3.54786	7.43658
ENSMUSG00000087412	-1640.45	-10.6799	2.33877	9.99306	0.00157131	0.354366	7	93178983	93179669	-1	Gm15501	predicted pseudogene 15501 [Source:MGI Symbol;Acc:MGI:3704296]	0	0	0	0	0	0	0	14.1831	3.90865	0	4.74129	0	0	3.8055
ENSMUSG00000029152	-17.673	-4.14347	1.55229	10.0671	0.00150939	0.354366	5	73292784	73314069	1	Ociad1	OCIA domain containing 1 [Source:MGI Symbol;Acc:MGI:1915345]	1.2415	0	0	0.938133	0.803717	0.728995	4.90689	0.675385	2.60577	2.57932	0.790215	4.08806	0.618725	2.60761
ENSMUSG00000014077	-11.2284	-3.48908	1.70375	9.96579	0.00159475	0.354514	2	119547697	119587027	1	Chp1	calcineurin-like EF hand protein 1 [Source:MGI Symbol;Acc:MGI:1927185]	1.86226	1.22923	1.14096	0.938133	0.803717	0	2.45345	4.05231	2.60577	3.86897	3.16086	2.92005	0.995715	3.1769
ENSMUSG00000028199	4.4351	2.14897	2.88945	9.90765	0.00164593	0.355727	3	154596711	154623182	1	Cryz	crystallin, zeta [Source:MGI Symbol;Acc:MGI:88527]	6.20752	15.9799	5.70481	9.38133	10.4483	7.28995	3.06681	6.75385	4.34295	4.5138	3.16086	4.08806	9.16864	4.32105
ENSMUSG00000026709	-114.784	-6.84278	0.874854	9.90839	0.00164527	0.355727	1	161040601	161070658	-1	Dars2	aspartyl-tRNA synthetase 2 (mitochondrial) [Source:MGI Symbol;Acc:MGI:2442510]	0	0.614613	0	0	0	0	0.613362	0.675385	2.17147	1.93449	3.16086	0.584009	0.102435	1.52326
ENSMUSG00000022204	-44.4359	-5.47365	1.18066	9.8411	0.00170655	0.363776	14	55015454	55024135	1	Ngdn	neuroguidin, EIF4E binding protein [Source:MGI Symbol;Acc:MGI:1916216]	0	0.614613	0	0	0	0.728995	3.06681	0.675385	2.17147	0.644829	2.37064	2.92005	0.223935	1.97486
ENSMUSG00000067995	63.0583	5.97862	1.09985	9.78448	0.00175991	0.37008	14	75896937	76010865	-1	Gtf2f2	general transcription factor IIF, polypeptide 2 [Source:MGI Symbol;Acc:MGI:1915955]	1.2415	3.07306	1.14096	0	0	4.37397	1.22672	0	0.434295	0	0	0	1.63825	0.276836
ENSMUSG00000084047	174.747	7.44912	0.856232	9.6744	0.00186853	0.377613	X	130400957	130402219	-1	Gm14984	predicted gene 14984 [Source:MGI Symbol;Acc:MGI:3705580]	1.86226	2.45845	0.570481	0	1.60743	0	0	0	0	0	0	0	1.0831	0
ENSMUSG00000060803	-96.0816	-6.58619	1.28949	9.68026	0.00186259	0.377613	19	4035407	4037921	-1	Gstp1	glutathione S-transferase, pi 1 [Source:MGI Symbol;Acc:MGI:95865]	0	0	0	0.938133	0	0	0.613362	0.675385	2.60577	3.86897	0.790215	0.584009	0.156355	1.52295
ENSMUSG00000044030	13.5332	3.75843	1.83817	9.67854	0.00186433	0.377613	7	19004065	19006761	1	Irf2bp1	interferon regulatory factor 2 binding protein 1 [Source:MGI Symbol;Acc:MGI:2442159]	4.96601	2.45845	1.14096	4.69066	1.60743	2.18698	0.613362	0.675385	0.86859	1.28966	0.790215	0	2.84175	0.706201
ENSMUSG00000054204	-34.0764	-5.0907	1.08665	9.64633	0.00189731	0.378513	12	30884322	30893854	1	Fam150b	family with sequence similarity 150, member B [Source:MGI Symbol;Acc:MGI:3697448]	0.620752	0	0	0	0.803717	0	1.84009	1.35077	0.434295	3.86897	2.37064	1.75203	0.237411	1.93613
ENSMUSG00000030753	-17.9562	-4.16641	1.55804	9.56257	0.00198585	0.391162	7	98703103	98718062	1	Prkrir	protein-kinase, interferon-inducible double stranded RNA dependent inhibitor, repressor of (P58 repressor) [Source:MGI Symbol;Acc:MGI:1920231]	0	0.614613	0.570481	0	0	1.45799	1.84009	1.35077	2.60577	2.57932	3.95107	1.16802	0.440514	2.24917
ENSMUSG00000068742	-91.9231	-6.52235	1.12953	9.53025	0.00202113	0.393134	2	92403646	92434043	-1	Cry2	cryptochrome 2 (photolyase-like) [Source:MGI Symbol;Acc:MGI:1270859]	0.620752	0	0	0	0	0	3.06681	0	1.73718	0	0.790215	2.33604	0.103459	1.32171
ENSMUSG00000042595	-45.7421	-5.51545	1.3227	9.38095	0.00219251	0.393446	X	137049594	137082503	1	Fam199x	family with sequence similarity 199, X-linked [Source:MGI Symbol;Acc:MGI:2384304]	0.620752	1.84384	0.570481	0	0	0	0	1.35077	3.47436	1.28966	3.16086	1.75203	0.505845	1.83795
ENSMUSG00000106785	-82.5394	-6.36701	4.45647	9.45577	0.00210486	0.393446		67038432	67039376	-1	RP24-383P24.3	5	1.2415	0.614613	1.14096	0.938133	0.803717	2.91598	0.613362	2.02615	2.60577	235.363	2.37064	1.16802	1.27582	40.6911
ENSMUSG00000075268	-146.591	-7.19566	0.792459	9.37494	0.00219972	0.393446	19	16267061	16267621	-1	Gm10819	predicted gene 10819 [Source:MGI Symbol;Acc:MGI:3642135]	0	0	0	0	0	0	0	0.675385	0.86859	1.93449	1.58043	0.584009	0	0.940483
ENSMUSG00000023944	-2.01161	-1.00835	8.2104	9.47305	0.00208512	0.393446	17	45567775	45573271	-1	Hsp90ab1	heat shock protein 90 alpha (cytosolic), class B member 1 [Source:MGI Symbol;Acc:MGI:96247]	282.442	242.772	200.809	295.512	285.32	285.766	246.571	301.897	429.952	426.877	344.534	518.6	265.437	378.072
ENSMUSG00000030446	-20.1635	-4.33367	1.78544	9.4412	0.00212165	0.393446	13	67813740	67827002	1	Zfp273	zinc finger protein 273 [Source:MGI Symbol;Acc:MGI:3036278]	1.2415	1.22923	1.71144	0	0	0.728995	2.45345	1.35077	3.90865	5.80346	1.58043	3.50405	0.818528	3.10014
ENSMUSG00000018387	73.3964	6.19764	0.960777	9.38374	0.00218918	0.393446	11	53457205	53467766	1	Shroom1	shroom family member 1 [Source:MGI Symbol;Acc:MGI:1919024]	0	1.22923	1.14096	1.87627	1.60743	2.18698	0	0	0	0	0.790215	0	1.34015	0.131702
ENSMUSG00000036499	-11.9632	-3.58053	1.61956	9.4281	0.00213685	0.393446	10	95940663	96045518	1	Eea1	early endosome antigen 1 [Source:MGI Symbol;Acc:MGI:2442192]	0.620752	0	1.14096	0.938133	1.60743	1.45799	3.68017	2.02615	3.04006	5.80346	3.16086	2.33604	0.960878	3.34112
ENSMUSG00000006941	131.279	7.03649	0.727793	9.17517	0.00245321	0.428925	9	120492606	120495327	1	Eif1b	eukaryotic translation initiation factor 1B [Source:MGI Symbol;Acc:MGI:1916219]	1.86226	0.614613	1.14096	0	0.803717	0.728995	0	0	0	0	0	0	0.858424	0
ENSMUSG00000048022	111.335	6.79876	0.534935	9.17574	0.00245245	0.428925	6	24951141	24956297	-1	Tmem229a	transmembrane protein 229A [Source:MGI Symbol;Acc:MGI:2442812]	1.2415	0.614613	1.14096	0	0.803717	0.728995	0	0	0	0	0	0	0.754965	0
ENSMUSG00000032491	155.682	7.28246	0.703377	9.15264	0.00248359	0.429413	9	110621135	110624452	-1	Nradd	neurotrophin receptor associated death domain [Source:MGI Symbol;Acc:MGI:1914419]	1.2415	0.614613	1.14096	0	0.803717	1.45799	0	0	0	0	0	0	0.876464	0
ENSMUSG00000106535	5.30384	2.40704	3.21522	9.12686	0.00251884	0.430721		4073571	4075457	1	RP23-369O21.1	5	7.44902	8.60458	16.544	5.6288	10.4483	3.64497	5.52026	2.02615	6.08013	2.57932	0.790215	4.67207	8.71994	3.61136
ENSMUSG00000107719	-6.85005	-2.77612	2.4945	8.8519	0.00292784	0.431148		88784330	88787451	-1	RP23-82I13.5	6	4.34526	4.30229	6.84578	0.938133	0.803717	1.45799	4.29353	4.72769	4.34295	8.38277	11.8532	7.59212	3.11553	6.86538
ENSMUSG00000025076	-75.3653	-6.23583	0.874277	8.77865	0.00304776	0.431148	19	56397129	56442344	1	Casp7	caspase 7 [Source:MGI Symbol;Acc:MGI:109383]	0.620752	0	0	0	0	0	1.84009	0.675385	0.86859	1.28966	0	2.33604	0.103459	1.16829
ENSMUSG00000055760	157.924	7.30308	0.611302	8.85688	0.00291987	0.431148	17	80224441	80228497	1	Gemin6	gem (nuclear organelle) associated protein 6 [Source:MGI Symbol;Acc:MGI:1914492]	0.620752	0	2.28193	0.938133	0.803717	0.728995	0	0	0	0	0	0	0.895587	0
ENSMUSG00000057409	10.7165	3.42177	1.49473	8.93777	0.00279334	0.431148	17	21491256	21509764	1	Zfp53	zinc finger protein 53 [Source:MGI Symbol;Acc:MGI:99200]	1.86226	2.45845	2.28193	3.75253	2.41115	4.37397	0	0	1.73718	1.28966	0.790215	0.584009	2.85671	0.73351
ENSMUSG00000060475	-3.59134	-1.84452	3.00665	9.02137	0.00266842	0.431148	17	12966796	12992546	-1	Wtap	Wilms tumour 1-associating protein [Source:MGI Symbol;Acc:MGI:1926395]	4.96601	4.30229	6.84578	2.8144	7.23345	2.91598	9.20043	6.75385	9.55449	6.44829	11.063	12.2642	4.84632	9.21404
ENSMUSG00000017288	-17.0438	-4.09118	1.67888	8.79183	0.00302582	0.431148	11	76046226	76179647	-1	Vps53	vacuolar protein sorting 53 (yeast) [Source:MGI Symbol;Acc:MGI:1915549]	0	0	2.28193	2.8144	0	0	2.45345	4.05231	3.90865	5.15863	3.16086	2.92005	0.849387	3.60899
ENSMUSG00000042331	18.2585	4.1905	1.1228	9.10244	0.00255269	0.431148	11	61956763	62223013	1	Specc1	sperm antigen with calponin homology and coiled-coil domains 1 [Source:MGI Symbol;Acc:MGI:2442356]	1.2415	1.84384	2.28193	3.75253	0.803717	2.18698	0.613362	0.675385	0	0	0	1.16802	2.01842	0.409461
ENSMUSG00000074657	193.616	7.59705	0.770769	8.99899	0.00270129	0.431148	10	127225696	127263363	-1	Kif5a	kinesin family member 5A [Source:MGI Symbol;Acc:MGI:109564]	0.620752	0	1.71144	0	0	3.64497	0	0	0	0	0	0	0.996195	0
ENSMUSG00000087041	4.36607	2.12633	2.37542	8.80055	0.00301139	0.431148	9	118924873	118925777	1	Gm16295	predicted gene 16295 [Source:MGI Symbol;Acc:MGI:3826546]	4.34526	7.37535	4.56385	4.69066	5.62602	8.01894	3.06681	3.37692	1.73718	1.93449	3.95107	2.92005	5.77001	2.83109
ENSMUSG00000014791	4.67287	2.22431	3.02177	9.03074	0.00265477	0.431148	8	105305601	105310623	1	Elmo3	engulfment and cell motility 3 [Source:MGI Symbol;Acc:MGI:2679007]	13.6565	14.7507	7.41626	4.69066	5.62602	7.28995	4.29353	2.70154	2.60577	3.86897	6.32172	4.08806	8.90502	3.97993
ENSMUSG00000031729	-3.59061	-1.84423	3.18991	9.0337	0.00265048	0.431148	8	109671322	109693294	-1	Ist1	increased sodium tolerance 1 homolog (yeast) [Source:MGI Symbol;Acc:MGI:1919205]	6.82827	8.60458	3.99337	6.56693	2.41115	6.56095	7.36034	10.8062	10.8574	12.8966	13.4337	11.0962	5.82754	11.075
ENSMUSG00000031913	2.25651	1.17409	4.2622	8.91633	0.00282631	0.431148	8	107031222	107045755	1	Vps4a	vacuolar protein sorting 4a (yeast) [Source:MGI Symbol;Acc:MGI:1890520]	21.1056	18.4384	21.6783	15.9483	19.2892	25.5148	15.334	14.8585	17.8061	15.4759	7.90215	10.5122	20.3291	13.6481
ENSMUSG00000002968	-151.354	-7.24178	0.854848	8.82439	0.00297231	0.431148	7	44879391	44892397	-1	Med25	mediator complex subunit 25 [Source:MGI Symbol;Acc:MGI:1922863]	0	0	0	0	0	0	2.45345	0	0.86859	0.644829	1.58043	0	0	0.924549
ENSMUSG00000066571	-14.6843	-3.87621	2.06575	8.82807	0.00296631	0.431148	7	34236707	34313551	-1	4931406P16Rik	RIKEN cDNA 4931406P16 gene [Source:MGI Symbol;Acc:MGI:1924311]	4.34526	1.84384	2.28193	0	0	0.728995	2.45345	2.02615	8.2516	3.86897	4.74129	1.16802	1.53334	3.75158
ENSMUSG00000097912	-12.2155	-3.61064	1.95247	8.80821	0.00299878	0.431148	7	80297728	80299616	-1	6330403N20Rik	RIKEN cDNA 6330403N20 gene [Source:MGI Symbol;Acc:MGI:1917985]	1.2415	2.45845	3.99337	1.87627	0	0	1.22672	6.07846	2.17147	10.3173	2.37064	6.4241	1.59493	4.76478
ENSMUSG00000051855	1.78681	0.837389	5.58859	8.80523	0.00300369	0.431148	6	30723547	30748465	1	Mest	mesoderm specific transcript [Source:MGI Symbol;Acc:MGI:96968]	59.5922	38.7206	52.4843	52.5354	45.8119	67.0675	44.1621	30.3923	43.8638	38.6897	38.7205	39.7126	52.702	39.2568
ENSMUSG00000066894	-65.4288	-6.03185	1.06104	8.9312	0.0028034	0.431148	5	117319083	117355005	1	Vsig10	V-set and immunoglobulin domain containing 10 [Source:MGI Symbol;Acc:MGI:2448533]	0	0.614613	0.570481	0	0	0	1.84009	0.675385	1.73718	2.57932	0	1.75203	0.197516	1.43067
ENSMUSG00000033191	-83.1095	-6.37694	1.14716	8.90806	0.00283914	0.431148	4	118471191	118490061	-1	Tie1	tyrosine kinase with immunoglobulin-like and EGF-like domains 1 [Source:MGI Symbol;Acc:MGI:99906]	0	0.614613	0	0	0	0	0.613362	0.675385	1.73718	0	0.790215	3.50405	0.102435	1.22003
ENSMUSG00000042305	-12.3453	-3.62589	1.55715	8.90137	0.00284957	0.431148	1	134346097	134361979	-1	Tmem183a	transmembrane protein 183A [Source:MGI Symbol;Acc:MGI:1914729]	1.86226	1.22923	1.71144	0	0.803717	0	2.45345	2.70154	2.60577	4.5138	0.790215	2.33604	0.93444	2.5668
ENSMUSG00000036295	5.56859	2.47731	2.47484	8.70951	0.00316554	0.43592	12	41451673	41485751	-1	Lrrn3	leucine rich repeat protein 3, neuronal [Source:MGI Symbol;Acc:MGI:106036]	11.7943	8.60458	6.2753	3.75253	4.8223	5.83196	2.45345	2.02615	2.17147	3.22414	5.5315	1.75203	6.84682	2.85979
ENSMUSG00000034881	-166.088	-7.3758	0.87416	8.71653	0.00315338	0.43592	10	81328732	81335171	1	Tbxa2r	thromboxane A2 receptor [Source:MGI Symbol;Acc:MGI:98496]	0	0	0	0	0	0	1.84009	0.675385	0.434295	1.28966	0.790215	0.584009	0	0.935608
ENSMUSG00000051169	-10.2991	-3.36445	1.9287	8.72432	0.00313993	0.43592	6	113415319	113419340	-1	Rpusd3	RNA pseudouridylate synthase domain containing 3 [Source:MGI Symbol;Acc:MGI:2141440]	1.2415	0.614613	1.71144	0	0.803717	1.45799	0.613362	6.75385	3.04006	3.86897	2.37064	3.50405	0.971544	3.35849
ENSMUSG00000064254	163.538	7.35349	0.660342	8.68968	0.00320016	0.436822	7	24587543	24608925	1	Ethe1	ethylmalonic encephalopathy 1 [Source:MGI Symbol;Acc:MGI:1913321]	0	0.614613	2.28193	1.87627	0.803717	0	0	0	0	0	0	0	0.92942	0
ENSMUSG00000106793	192.245	7.5868	1.20589	8.58217	0.00339471	0.437243		21500953	21501430	-1	AL589742.2	13	0	0	5.13433	0.938133	3.21487	2.91598	0	0	0	0.644829	0	0	2.03389	0.107471
ENSMUSG00000022425	-9.45788	-3.24152	2.1071	8.625	0.0033158	0.437243	15	54838898	54920146	-1	Enpp2	ectonucleotide pyrophosphatase/phosphodiesterase 2 [Source:MGI Symbol;Acc:MGI:1321390]	1.2415	1.84384	2.85241	0.938133	1.60743	0	3.06681	2.70154	9.98878	1.28966	3.16086	4.67207	1.41389	4.14662
ENSMUSG00000056234	2.56505	1.35899	4.26807	8.65029	0.0032701	0.437243	14	32159865	32179855	1	Ncoa4	nuclear receptor coactivator 4 [Source:MGI Symbol;Acc:MGI:1350932]	19.8641	26.4283	29.0946	22.5152	21.7004	20.4118	15.334	12.8323	14.3317	20.6345	12.6434	11.0962	23.3357	14.4787
ENSMUSG00000101597	1.31791	0.398253	13.5641	8.6322	0.00330272	0.437243	9	105560122	105560761	1	Gm28555	predicted gene 28555 [Source:MGI Symbol;Acc:MGI:5579261]	13708.1	11880.5	12722.3	13934.1	11242.4	16254.4	11776.5	11264.7	10161.6	12785.7	11798.7	11692.4	13290.3	11580
ENSMUSG00000026799	157.723	7.30125	0.683224	8.57937	0.00339993	0.437243	2	29346819	29524793	1	Med27	mediator complex subunit 27 [Source:MGI Symbol;Acc:MGI:1916225]	0.620752	1.22923	0	0	1.60743	2.18698	0	0	0	0	0	0	0.940732	0
ENSMUSG00000027108	-35.9675	-5.16862	1.60039	8.63139	0.00330419	0.437243	2	73092801	73218924	-1	Ola1	Obg-like ATPase 1 [Source:MGI Symbol;Acc:MGI:1914309]	3.10376	0.614613	1.71144	0	0	0	1.22672	3.37692	2.60577	1.93449	3.95107	0.584009	0.904969	2.27983
ENSMUSG00000104010	2.16007	1.11108	5.13471	8.58685	0.00338599	0.437243	1	195042383	195044679	1	Gm37366	predicted gene, 37366 [Source:MGI Symbol;Acc:MGI:5610594]	36.6244	37.4914	37.6518	41.2778	34.5598	29.8888	31.8948	16.2092	21.7147	21.9242	28.4477	27.4484	36.249	24.6065
ENSMUSG00000104972	196.554	7.61878	0.795649	8.46173	0.00362696	0.43759		113817225	113817592	1	RP24-555M20.7	5	3.72451	1.22923	0.570481	0	1.60743	0	0	0	0	0	0	0	1.18861	0
ENSMUSG00000106175	43.197	5.43286	1.18805	8.4036	0.0037448	0.43759		58954983	58955120	-1	AL662809.1	11	3.10376	1.22923	1.71144	0.938133	2.41115	0	0	0	0	1.28966	0	0.584009	1.56562	0.312278
ENSMUSG00000096727	1.89075	0.91896	5.38466	8.38605	0.00378111	0.43759	17	34181988	34187764	-1	Psmb9	proteasome (prosome, macropain) subunit, beta type 9 (large multifunctional peptidase 2) [Source:MGI Symbol;Acc:MGI:1346526]	66.4204	54.7005	48.4909	33.7728	41.7933	40.0947	36.1883	47.2769	35.1779	32.2414	18.9652	35.6246	47.5454	34.2457
ENSMUSG00000020390	-10.687	-3.41778	2.22462	8.45936	0.0036317	0.43759	11	51985497	52000762	-1	Ube2b	ubiquitin-conjugating enzyme E2B [Source:MGI Symbol;Acc:MGI:102944]	3.10376	3.07306	3.99337	0.938133	0.803717	0	4.29353	0.675385	9.98878	1.93449	7.11193	4.08806	1.98534	4.68203
ENSMUSG00000019891	239.524	7.90403	0.706254	8.44039	0.00366978	0.43759	10	52233619	52321378	1	Dcbld1	discoidin, CUB and LCCL domain containing 1 [Source:MGI Symbol;Acc:MGI:1913936]	0	0	3.42289	0.938133	1.60743	0.728995	0	0	0	0	0	0	1.11624	0
ENSMUSG00000032030	2.98436	1.57742	3.43182	8.44743	0.00365559	0.43759	9	53614582	53670014	-1	Cul5	cullin 5 [Source:MGI Symbol;Acc:MGI:1922967]	11.7943	11.063	14.8325	12.1957	10.4483	7.28995	6.13362	8.10462	8.6859	3.86897	7.11193	5.25608	11.2706	6.52685
ENSMUSG00000031561	-225.221	-7.8152	0.651304	8.38306	0.00378735	0.43759	8	48227682	48844026	-1	Tenm3	teneurin transmembrane protein 3 [Source:MGI Symbol;Acc:MGI:1345183]	0	0	0	0	0	0	0	0.675385	2.60577	0.644829	0	2.33604	0	1.04367
ENSMUSG00000046027	1.46295	0.548876	10.7755	8.50895	0.00353403	0.43759	7	83631959	83653127	1	Stard5	StAR-related lipid transfer (START) domain containing 5 [Source:MGI Symbol;Acc:MGI:2156765]	2155.87	1876.41	2010.38	2047.94	1782.64	1961	1579.41	1645.24	1498.32	1703.64	1563.04	1797.58	1972.37	1631.2
ENSMUSG00000057342	1.82358	0.866773	7.0636	8.40497	0.00374196	0.43759	7	45709467	45718002	-1	Sphk2	sphingosine kinase 2 [Source:MGI Symbol;Acc:MGI:1861380]	138.428	121.079	159.164	142.596	142.258	180.791	121.446	124.946	109.877	84.4726	107.469	109.21	147.386	109.57
ENSMUSG00000081855	-9.30036	-3.21729	1.81711	8.41531	0.00372075	0.43759	5	22612628	22613182	-1	Rpl17-ps5	ribosomal protein L17, pseudogene 5 [Source:MGI Symbol;Acc:MGI:3704246]	1.2415	2.45845	1.71144	0	1.60743	0	1.22672	4.05231	1.73718	5.15863	3.16086	5.25608	1.16981	3.43196
ENSMUSG00000006699	-4.31386	-2.10898	4.07308	8.45325	0.00364392	0.43759	4	137319696	137357720	-1	Cdc42	cell division cycle 42 [Source:MGI Symbol;Acc:MGI:106211]	13.0358	9.21919	10.8391	3.75253	9.6446	8.74794	11.6539	10.1308	38.6522	17.4104	18.1749	16.9363	9.20653	18.8264
ENSMUSG00000043872	-2.37435	-1.24753	7.04998	8.37888	0.00379606	0.43759	4	127047094	127061152	-1	Zmym1	zinc finger, MYM domain containing 1 [Source:MGI Symbol;Acc:MGI:1915560]	74.4902	118.006	97.5523	112.576	116.539	121.742	80.9638	131.7	109.008	230.204	268.673	253.46	106.818	179.001
ENSMUSG00000079037	-11.6057	-3.53676	1.99071	8.37875	0.00379633	0.43759	2	131909928	131938429	1	Prnp	prion protein [Source:MGI Symbol;Acc:MGI:97769]	1.2415	0.614613	0.570481	0.938133	0.803717	0.728995	3.06681	1.35077	2.17147	1.93449	3.16086	6.4241	0.81624	3.01808
ENSMUSG00000062939	48.4414	5.59817	0.858579	8.48327	0.00358427	0.43759	1	51987148	52107189	1	Stat4	signal transducer and activator of transcription 4 [Source:MGI Symbol;Acc:MGI:103062]	1.2415	3.07306	0.570481	0.938133	0	2.18698	0	0	0	1.28966	0	0	1.33503	0.214943
ENSMUSG00000067925	-235.505	-7.87961	0.806888	8.24993	0.00407536	0.438426	X	53642488	53643682	-1	Cxx1a	CAAX box 1A [Source:MGI Symbol;Acc:MGI:1913408]	0	0	0	0	0	0	1.22672	0	1.73718	0	0	3.50405	0	1.07799
ENSMUSG00000097636	-3.36855	-1.75213	3.52208	7.84479	0.00509675	0.438426	19	53441212	53464796	-1	5830416P10Rik	RIKEN cDNA 5830416P10 gene [Source:MGI Symbol;Acc:MGI:1922001]	11.7943	8.60458	9.69818	0.938133	7.23345	1.45799	8.58707	8.10462	16.5032	10.3173	11.063	8.17613	6.6211	10.4585
ENSMUSG00000039414	57.3736	5.84232	0.840237	7.76711	0.00532062	0.438426	17	78752906	78835381	-1	Heatr5b	HEAT repeat containing 5B [Source:MGI Symbol;Acc:MGI:2444098]	1.86226	0	0	2.8144	1.60743	0.728995	0	0.675385	0	0	0	0	1.16885	0.112564
ENSMUSG00000092444	41.6448	5.38006	0.813101	7.91395	0.0049055	0.438426	17	35278176	35279414	-1	Gm18733	predicted gene, 18733 [Source:MGI Symbol;Acc:MGI:5010918]	1.2415	0.614613	1.14096	0.938133	1.60743	0	0	0	0	0.644829	0	0	0.923774	0.107471
ENSMUSG00000036966	-38.514	-5.26731	1.35305	7.95632	0.00479197	0.438426	15	102116528	102136234	-1	Spryd3	SPRY domain containing 3 [Source:MGI Symbol;Acc:MGI:2446175]	1.86226	0.614613	0.570481	0	0	0	3.06681	0	1.30288	2.57932	2.37064	1.16802	0.507892	1.74795
ENSMUSG00000053253	1.29575	0.373791	12.9041	7.82011	0.0051668	0.438426	14	105258573	105309298	1	Ndfip2	Nedd4 family interacting protein 2 [Source:MGI Symbol;Acc:MGI:1923523]	8231.79	7513.64	7259.38	8764.97	7548.51	9857.47	7337.65	7241.48	6650.79	7591.57	7028.96	7267.41	8195.96	7186.31
ENSMUSG00000021432	39.8251	5.3156	1.25529	7.75683	0.00535099	0.438426	13	38932140	38960875	-1	Slc35b3	solute carrier family 35, member B3 [Source:MGI Symbol;Acc:MGI:1913978]	3.72451	3.68768	0	1.87627	2.41115	0	1.84009	0.675385	0.86859	0	0	0	1.94993	0.56401
ENSMUSG00000021540	-14.4499	-3.85298	1.53661	8.16793	0.00426376	0.438426	13	56703010	56742377	1	Smad5	SMAD family member 5 [Source:MGI Symbol;Acc:MGI:1328787]	1.86226	1.22923	1.14096	0	0.803717	0	0.613362	1.35077	4.77724	3.22414	3.16086	2.33604	0.83936	2.57707
ENSMUSG00000021684	2.10114	1.07117	4.52669	7.84551	0.00509471	0.438426	13	95024454	95250336	-1	Pde8b	phosphodiesterase 8B [Source:MGI Symbol;Acc:MGI:2443999]	22.9678	22.7407	30.806	23.4533	16.8781	23.3278	19.6276	19.5862	21.2804	13.5414	17.3847	8.17613	23.3623	16.5994
ENSMUSG00000090628	4.00779	2.00281	2.99503	8.13742	0.0043361	0.438426	13	34006966	34008331	-1	Gm17083	predicted gene 17083 [Source:MGI Symbol;Acc:MGI:4937910]	16.7603	9.21919	7.98674	9.38133	9.6446	4.37397	6.13362	4.05231	3.47436	3.86897	1.58043	8.17613	9.56102	4.54764
ENSMUSG00000021226	69.2539	6.11382	0.818233	8.17266	0.00425265	0.438426	12	83987861	83993873	1	Acot2	acyl-CoA thioesterase 2 [Source:MGI Symbol;Acc:MGI:2159605]	3.10376	0	1.71144	2.8144	1.60743	0	0.613362	0.675385	0	0	0	0	1.53951	0.214791
ENSMUSG00000021270	-2.48162	-1.31128	7.08318	8.12368	0.00436909	0.438426	12	110690605	110702728	-1	Hsp90aa1	heat shock protein 90, alpha (cytosolic), class A member 1 [Source:MGI Symbol;Acc:MGI:96250]	104.907	108.786	94.1294	111.638	102.876	135.593	65.0164	130.349	155.478	240.521	201.505	318.869	109.655	185.29
ENSMUSG00000059436	-4.12428	-2.04414	3.04587	8.17577	0.00424536	0.438426	12	76937269	76962248	-1	Max	Max protein [Source:MGI Symbol;Acc:MGI:96921]	7.44902	4.30229	3.42289	2.8144	7.23345	3.64497	4.90689	7.42923	15.6346	8.38277	13.4337	8.76014	4.81117	9.75788
ENSMUSG00000018363	-2.64531	-1.40344	3.52661	7.94591	0.00481961	0.438426	11	106820066	106920715	-1	Smurf2	SMAD specific E3 ubiquitin protein ligase 2 [Source:MGI Symbol;Acc:MGI:1913563]	4.34526	5.53151	6.84578	8.44319	9.6446	6.56095	14.1073	13.5077	14.766	10.3173	6.32172	8.76014	6.89522	11.2967
ENSMUSG00000071866	-3.2684	-1.70858	3.24376	8.00842	0.00465603	0.438426	11	6415443	6419817	1	Ppia	peptidylprolyl isomerase A [Source:MGI Symbol;Acc:MGI:97749]	4.96601	7.37535	4.56385	11.2576	2.41115	7.28995	15.334	7.42923	14.3317	10.3173	9.48258	10.5122	6.31065	11.2345
ENSMUSG00000093938	44.8208	5.4861	1.73596	7.76418	0.00532926	0.438426	11	79515056	79523762	-1	Evi2b	ecotropic viral integration site 2b [Source:MGI Symbol;Acc:MGI:1890682]	0	4.30229	3.42289	0	4.01859	2.91598	0	2.70154	2.60577	0	0	0	2.44329	0.884551
ENSMUSG00000097386	-12.0181	-3.58713	1.71186	7.99784	0.00468332	0.438426	11	69120054	69122589	-1	9130213A22Rik	RIKEN cDNA 9130213A22 gene [Source:MGI Symbol;Acc:MGI:3642718]	0	0.614613	1.14096	0	2.41115	1.45799	4.90689	2.70154	0.86859	1.28966	6.32172	4.67207	0.937453	3.46008
ENSMUSG00000020056	81.7419	6.353	0.900414	8.03038	0.00459992	0.438426	10	88201093	88246158	1	Ccdc53	coiled-coil domain containing 53 [Source:MGI Symbol;Acc:MGI:1914532]	1.86226	0	2.28193	1.87627	0	1.45799	0	0.675385	0	0	0	0	1.24641	0.112564
ENSMUSG00000039697	-6.63011	-2.72903	1.79434	8.12564	0.00436436	0.438426	10	30645584	30803107	-1	Ncoa7	nuclear receptor coactivator 7 [Source:MGI Symbol;Acc:MGI:2444847]	1.2415	1.22923	1.14096	1.87627	1.60743	2.91598	3.06681	2.70154	7.38301	4.5138	3.95107	3.50405	1.66856	4.18672
ENSMUSG00000040675	15.7456	3.97688	1.40739	7.78459	0.00526937	0.438426	10	3973118	4167081	1	Mthfd1l	methylenetetrahydrofolate dehydrogenase (NADP+ dependent) 1-like [Source:MGI Symbol;Acc:MGI:1924836]	0.620752	1.22923	0.570481	3.75253	4.8223	3.64497	0.613362	0	0.434295	0.644829	0	0.584009	2.44004	0.379416
ENSMUSG00000047139	-5.21114	-2.3816	2.95772	7.87645	0.00500826	0.438426	10	43579169	43584262	1	Cd24a	CD24a antigen [Source:MGI Symbol;Acc:MGI:88323]	3.72451	3.07306	6.84578	5.6288	1.60743	8.01894	5.52026	5.40308	15.6346	21.2794	13.4337	6.4241	4.81642	11.2825
ENSMUSG00000032278	5.98445	2.58122	1.97412	8.21617	0.00415187	0.438426	9	61953481	62026856	-1	Paqr5	progestin and adipoQ receptor family member V [Source:MGI Symbol;Acc:MGI:1921340]	3.72451	3.68768	2.85241	2.8144	5.62602	3.64497	1.22672	0.675385	2.60577	1.93449	0.790215	1.16802	3.725	1.4001
ENSMUSG00000042688	-46.1349	-5.52779	1.36393	7.80826	0.00520079	0.438426	9	75369062	75410005	-1	Mapk6	mitogen-activated protein kinase 6 [Source:MGI Symbol;Acc:MGI:1354946]	1.2415	0	2.28193	0	0	0	1.22672	2.02615	3.90865	1.28966	0.790215	2.92005	0.587238	2.02691
ENSMUSG00000031788	5.80213	2.53658	1.91239	7.8339	0.00512753	0.438426	8	95099832	95142540	-1	Kifc3	kinesin family member C3 [Source:MGI Symbol;Acc:MGI:109202]	4.34526	2.45845	2.28193	7.50506	1.60743	5.10296	1.22672	0.675385	1.73718	1.28966	1.58043	2.33604	3.88352	1.47424
ENSMUSG00000074228	2.30632	1.20559	5.44906	8.05413	0.00453999	0.438426	8	83165081	83166170	-1	Gm10645	predicted gene 10645 [Source:MGI Symbol;Acc:MGI:3704313]	66.4204	45.4813	63.8939	43.1541	61.0825	52.4876	26.9879	29.0415	34.3093	49.6518	32.3988	49.0568	55.42	36.9077
ENSMUSG00000093682	-9.9152	-3.30964	1.78634	7.9713	0.00475247	0.438426	8	122374037	122376444	1	Gm20681	predicted gene 20681 [Source:MGI Symbol;Acc:MGI:5313128]	1.86226	1.22923	0	0	0.803717	0.728995	3.68017	0.675385	1.73718	3.22414	1.58043	4.08806	0.770699	2.49756
ENSMUSG00000030929	-176.798	-7.46596	0.82831	8.25264	0.00406929	0.438426	7	119768679	119794058	-1	Eri2	exoribonuclease 2 [Source:MGI Symbol;Acc:MGI:1918401]	0	0	0	0	0	0	0	0	2.17147	1.28966	1.58043	0.584009	0	0.937595
ENSMUSG00000052429	-4.65196	-2.21784	2.49345	8.11293	0.00439506	0.438426	7	44975989	44986492	-1	Prmt1	protein arginine N-methyltransferase 1 [Source:MGI Symbol;Acc:MGI:107846]	1.86226	3.68768	3.99337	4.69066	0.803717	1.45799	5.52026	5.40308	9.12019	2.57932	7.11193	5.25608	2.74928	5.83181
ENSMUSG00000055652	-104.18	-6.70294	0.658042	8.11981	0.00437841	0.438426	7	75848338	75874130	1	Klhl25	kelch-like 25 [Source:MGI Symbol;Acc:MGI:2668031]	0	0	0	0	0	0	0.613362	0	0.434295	0.644829	1.58043	1.75203	0	0.83749
ENSMUSG00000003031	-2.88001	-1.52607	3.46539	7.8904	0.0049698	0.438426	6	134920401	134925513	1	Cdkn1b	cyclin-dependent kinase inhibitor 1B [Source:MGI Symbol;Acc:MGI:104565]	6.82827	11.063	6.84578	10.3195	5.62602	5.83196	11.0405	12.1569	11.2917	12.2517	21.3358	11.6802	7.75242	13.2928
ENSMUSG00000030245	-163.743	-7.35529	0.792289	7.99664	0.00468643	0.438426	6	142387221	142403858	1	Golt1b	golgi transport 1 homolog B (S. cerevisiae) [Source:MGI Symbol;Acc:MGI:1914214]	0	0	0	0	0	0	3.06681	0.675385	0	0	1.58043	0.584009	0	0.984439
ENSMUSG00000034269	-6.02352	-2.59061	2.50763	8.24781	0.00408011	0.438426	6	113077365	113153435	1	Setd5	SET domain containing 5 [Source:MGI Symbol;Acc:MGI:1920145]	2.48301	1.22923	2.28193	2.8144	0	5.83196	7.36034	2.02615	6.51442	9.67243	5.5315	5.25608	2.44009	6.06016
ENSMUSG00000055172	33.548	5.06815	1.59452	7.80836	0.0052005	0.438426	6	124512405	124523443	1	C1ra	complement component 1, r subcomponent A [Source:MGI Symbol;Acc:MGI:1355313]	3.72451	2.45845	1.14096	7.50506	0	1.45799	4.29353	1.35077	2.60577	0	0	0	2.7145	1.37501
ENSMUSG00000089634	47.2224	5.5614	0.921463	7.97766	0.00473582	0.438426	6	85932681	85933379	-1	Nat8b	N-acetyltransferase 8B [Source:MGI Symbol;Acc:MGI:3644831]	0.620752	2.45845	0	1.87627	0.803717	2.18698	0	0	0	0	0	1.16802	1.32436	0.19467
ENSMUSG00000001082	13.6647	3.77239	1.74413	8.25549	0.00406289	0.438426	5	34633642	34637212	-1	Mfsd10	major facilitator superfamily domain containing 10 [Source:MGI Symbol;Acc:MGI:1915544]	4.34526	1.22923	3.99337	2.8144	1.60743	5.10296	0.613362	1.35077	0	1.93449	1.58043	0	3.18211	0.913175
ENSMUSG00000004947	32.4799	5.02148	1.42688	8.24682	0.00408235	0.438426	5	135994800	136032872	1	Dtx2	deltex 2 homolog (Drosophila) [Source:MGI Symbol;Acc:MGI:1921448]	0	1.22923	3.42289	0.938133	2.41115	4.37397	0	0.675385	0	0.644829	0	0.584009	2.06256	0.31737
ENSMUSG00000038056	-3.83289	-1.93843	3.09309	7.84926	0.00508416	0.438426	5	25271798	25498783	-1	Kmt2c	lysine (K)-specific methyltransferase 2C [Source:MGI Symbol;Acc:MGI:2444959]	9.93203	5.53151	1.71144	2.8144	7.23345	3.64497	10.4272	7.42923	9.98878	7.09312	8.69236	16.3523	5.14463	9.99715
ENSMUSG00000046808	-27.7893	-4.79646	1.23422	8.14212	0.00432486	0.438426	5	72203329	72298775	1	Atp10d	ATPase, class V, type 10D [Source:MGI Symbol;Acc:MGI:2450125]	0	0	0	0.938133	0	1.45799	1.84009	0.675385	1.30288	1.28966	1.58043	1.16802	0.399354	1.30941
ENSMUSG00000028334	2.02291	1.01643	4.94849	7.89901	0.00494618	0.438426	4	46489248	46503632	1	Nans	N-acetylneuraminic acid synthase (sialic acid synthase) [Source:MGI Symbol;Acc:MGI:2149820]	22.3471	38.7206	21.1078	34.7109	30.5412	34.2627	23.9211	23.6385	20.4119	20.6345	18.9652	19.8563	30.2817	21.2379
ENSMUSG00000028345	3.99972	1.9999	3.00373	7.89367	0.00496082	0.438426	4	48430858	48473459	-1	Tex10	testis expressed gene 10 [Source:MGI Symbol;Acc:MGI:1344413]	9.31128	10.4484	3.42289	16.8864	7.23345	7.28995	6.13362	3.37692	6.51442	5.15863	3.16086	2.33604	9.09873	4.44675
ENSMUSG00000028717	-81.7413	-6.35299	0.9753	7.94453	0.00482331	0.438426	4	115056426	115071755	1	Tal1	T cell acute lymphocytic leukemia 1 [Source:MGI Symbol;Acc:MGI:98480]	0	0.614613	0	0	0	0	0	0	1.30288	3.22414	3.16086	2.33604	0.102435	1.67065
ENSMUSG00000034317	7.97601	2.99567	2.11162	8.21457	0.00415553	0.438426	3	69035288	69044755	-1	Trim59	tripartite motif-containing 59 [Source:MGI Symbol;Acc:MGI:1914199]	7.44902	3.07306	7.98674	0.938133	4.8223	4.37397	0.613362	0	0.86859	6.44829	3.16086	3.50405	4.77387	2.43253
ENSMUSG00000044098	-2.27719	-1.18725	5.05558	8.17801	0.00424013	0.438426	3	103914120	103966636	1	Rsbn1	rosbin, round spermatid basic protein 1 [Source:MGI Symbol;Acc:MGI:2444993]	13.6565	30.7306	27.3831	21.577	28.1301	30.6178	34.9616	40.5231	39.9551	47.7173	45.8325	22.1923	25.3492	38.5303
ENSMUSG00000046519	-42.8891	-5.42254	1.41799	8.17609	0.00424461	0.438426	3	95588934	95619247	1	Golph3l	golgi phosphoprotein 3-like [Source:MGI Symbol;Acc:MGI:1917129]	1.2415	0	2.28193	0	0	0	1.84009	0.675385	2.60577	1.28966	2.37064	2.92005	0.587238	1.95026
ENSMUSG00000074268	99.712	6.6397	0.774691	7.77967	0.00528375	0.438426	3	113247178	113258837	-1	Amy2a5	amylase 2a5 [Source:MGI Symbol;Acc:MGI:88020]	0.620752	0	1.14096	0	2.41115	0	0	0	0	0	0	0	0.695478	0
ENSMUSG00000074398	1.84408	0.882898	10.3899	7.94575	0.00482005	0.438426	3	96555765	96566801	-1	Gm15441	predicted gene 15441 [Source:MGI Symbol;Acc:MGI:3641753]	2173.25	1129.04	1787.32	1452.23	1375.16	1398.94	733.581	808.436	1066.63	1452.8	1328.35	1687.2	1552.66	1179.5
ENSMUSG00000027465	1.74372	0.80217	5.49615	7.77272	0.00530412	0.438426	2	152293828	152313996	1	Tbc1d20	TBC1 domain family, member 20 [Source:MGI Symbol;Acc:MGI:1914481]	48.4186	48.5544	40.5042	46.9066	44.2044	45.9267	39.8685	39.1723	36.4808	25.1483	28.4477	39.1286	45.7525	34.7077
ENSMUSG00000042938	77.9581	6.28463	0.838063	8.00026	0.00467705	0.438426	2	146305547	146306389	1	Gm14117	predicted gene 14117 [Source:MGI Symbol;Acc:MGI:3651328]	0	2.45845	1.14096	1.87627	1.60743	0	0	0	0.434295	0	0	0	1.18052	0.0723825
ENSMUSG00000075425	303.958	8.24773	0.81547	7.97953	0.00473092	0.438426	2	29759312	29764089	1	Gm13547	predicted gene 13547 [Source:MGI Symbol;Acc:MGI:3650473]	0	0	3.42289	2.8144	0	1.45799	0	0	0	0	0	0	1.28255	0
ENSMUSG00000102992	154.434	7.27084	0.634833	7.96249	0.00477566	0.438426	2	11227297	11229863	1	Gm37766	predicted gene, 37766 [Source:MGI Symbol;Acc:MGI:5610994]	1.2415	1.84384	0	0	0	2.18698	0	0	0	0	0	0	0.878721	0
ENSMUSG00000033722	4.65758	2.21958	3.50577	8.21635	0.00415147	0.438426	1	155212471	155244444	-1	BC034090	cDNA sequence BC034090 [Source:MGI Symbol;Acc:MGI:2672904]	6.82827	14.7507	10.8391	2.8144	9.6446	24.7858	9.81379	5.40308	5.21154	5.15863	6.32172	1.75203	11.6105	5.61013
ENSMUSG00000050526	48.9274	5.61257	0.876798	8.033	0.00459328	0.438426	1	134385940	134390981	1	4933406M09Rik	RIKEN cDNA 4933406M09 gene [Source:MGI Symbol;Acc:MGI:3045320]	2.48301	0.614613	2.28193	0.938133	1.60743	0	0.613362	0	0.434295	0	0	0	1.32085	0.174609
ENSMUSG00000100862	-149.01	-7.21926	5.90222	8.13552	0.00434063	0.438426	1	24613974	24614651	-1	Gm10925	predicted gene 10925 [Source:MGI Symbol;Acc:MGI:3809095]	78.2147	0	1.14096	0	0	0.728995	110.405	2.70154	194.13	0.644829	0	37.9606	13.3474	57.6403
ENSMUSG00000103762	7.47292	2.90167	2.29192	8.07267	0.00449379	0.438426	1	158375936	158378804	1	Gm37861	predicted gene, 37861 [Source:MGI Symbol;Acc:MGI:5611089]	2.48301	7.98996	5.13433	8.44319	3.21487	6.56095	3.06681	1.35077	1.73718	2.57932	0.790215	2.33604	5.63772	1.97672
ENSMUSG00000104293	-18.3499	-4.1977	1.58465	7.75608	0.00535319	0.438426	1	156583108	156588248	1	Gm38043	predicted gene, 38043 [Source:MGI Symbol;Acc:MGI:5611271]	0	0	0	2.8144	2.41115	2.18698	2.45345	0	2.17147	1.93449	1.58043	2.33604	1.23542	1.74598
ENSMUSG00000004187	-15.6097	-3.96437	1.2811	7.73635	0.00541201	0.438626	15	76660641	76668196	1	Kifc2	kinesin family member C2 [Source:MGI Symbol;Acc:MGI:109187]	0	0	1.71144	0.938133	0	0.728995	1.22672	1.35077	2.17147	7.09312	2.37064	1.75203	0.563095	2.66079
ENSMUSG00000029638	231.049	7.85205	2.48203	7.74111	0.00539777	0.438626	6	8509600	8597548	1	Glcci1	glucocorticoid induced transcript 1 [Source:MGI Symbol;Acc:MGI:2179717]	0	41.179	0	0	26.5227	0	11.6539	0	8.6859	0	0	0	11.2836	3.38996
ENSMUSG00000104063	-40.8392	-5.35188	1.43487	7.70993	0.0054918	0.440504	18	37751600	37841873	1	Pcdhgb7	protocadherin gamma subfamily B, 7 [Source:MGI Symbol;Acc:MGI:1935199]	2.48301	0	0	0	0	0	1.22672	1.35077	0.86859	3.22414	3.16086	0.584009	0.413834	1.73585
ENSMUSG00000090290	54.5861	5.77046	1.08398	7.71203	0.00548542	0.440504	8	126426652	126475065	-1	Gm17296	predicted gene, 17296 [Source:MGI Symbol;Acc:MGI:4936930]	1.2415	1.84384	2.28193	1.87627	0	2.18698	1.22672	0	0.434295	0	0	0	1.57175	0.276836
ENSMUSG00000032344	3.29208	1.719	3.5114	7.68326	0.00557353	0.444768	9	78430526	78443237	-1	Mb21d1	Mab-21 domain containing 1 [Source:MGI Symbol;Acc:MGI:2442261]	14.898	13.5215	9.1277	17.8245	11.252	10.2059	4.29353	7.42923	12.1603	5.15863	4.74129	7.59212	12.805	6.89584
ENSMUSG00000102300	-11.3956	-3.51041	1.43171	7.65316	0.0056673	0.447659	9	107547569	107550768	-1	Gm34106	predicted gene, 34106 [Source:MGI Symbol;Acc:MGI:5593265]	0	0.614613	0	0.938133	2.41115	2.91598	3.06681	0	2.60577	3.86897	3.95107	2.33604	1.14665	2.63811
ENSMUSG00000029364	2.85436	1.51317	3.44627	7.65517	0.00566099	0.447659	5	117357304	117378601	1	Wsb2	WD repeat and SOCS box-containing 2 [Source:MGI Symbol;Acc:MGI:2144041]	10.5528	11.6776	9.1277	6.56693	8.03717	16.0379	6.13362	8.78	6.08013	5.15863	5.5315	5.84009	10.3334	6.254
ENSMUSG00000046008	-165.177	-7.36787	2.02561	7.57304	0.00592478	0.455189	19	58670365	58681786	1	Pnlip	pancreatic lipase [Source:MGI Symbol;Acc:MGI:97722]	0	0	0	6.56693	0	0	0	0	37.7837	2.57932	3.95107	0	1.09449	7.38567
ENSMUSG00000062376	-59.8765	-5.90392	0.95069	7.59286	0.00586	0.455189	19	46689906	46703382	1	2010012O05Rik	RIKEN cDNA 2010012O05 gene [Source:MGI Symbol;Acc:MGI:1913689]	0	0.614613	0	0	0	0	1.84009	1.35077	1.73718	1.28966	0.790215	0	0.102435	1.16798
ENSMUSG00000091479	1.82946	0.871416	5.27864	7.57894	0.00590543	0.455189	15	66929607	66931107	1	Gm17035	predicted gene 17035 [Source:MGI Symbol;Acc:MGI:4937862]	45.3149	42.4083	39.3632	41.2778	43.4007	57.5906	30.0547	41.1985	33.875	33.5311	31.6086	29.7845	44.8926	33.3421
ENSMUSG00000076865	118.184	6.88489	1.01492	7.58418	0.00588828	0.455189	14	53946073	53946660	1	Trdv2-1	T cell receptor delta variable 2-1 [Source:MGI Symbol;Acc:MGI:3642826]	1.2415	0	3.42289	2.8144	0.803717	1.45799	0	0	0	0	0.790215	0	1.62342	0.131702
ENSMUSG00000078789	158.462	7.30799	0.703566	7.54254	0.0060259	0.455189	11	75177643	75191241	-1	Dph1	DPH1 homolog (S. cerevisiae) [Source:MGI Symbol;Acc:MGI:2151233]	0	0.614613	1.71144	0	0.803717	2.18698	0	0	0	0	0	0	0.886126	0
ENSMUSG00000078853	-51.8001	-5.69488	0.856047	7.60146	0.00583212	0.455189	11	58199556	58207591	1	Igtp	interferon gamma induced GTPase [Source:MGI Symbol;Acc:MGI:107729]	0	0	0	0	0.803717	0	1.84009	0.675385	0.434295	1.93449	0	1.75203	0.133953	1.10605
ENSMUSG00000089651	2.22727	1.15527	5.30629	7.55077	0.00599843	0.455189	9	75132959	75134181	-1	Gm16353	predicted gene 16353 [Source:MGI Symbol;Acc:MGI:3840136]	27.3131	47.3252	34.2289	41.2778	50.6342	90.3953	61.3362	39.1723	31.7035	25.1483	25.2869	18.1043	48.5291	33.4586
ENSMUSG00000046806	1.89953	0.925641	8.01587	7.54775	0.0060085	0.455189	6	34871771	34878060	-1	3110062M04Rik	RIKEN cDNA 3110062M04 gene [Source:MGI Symbol;Acc:MGI:1925662]	359.415	240.314	376.518	332.099	266.834	352.833	220.197	189.108	246.245	258.576	244.967	241.78	321.335	233.479
ENSMUSG00000046334	-53.9379	-5.75323	0.855452	7.56222	0.00596045	0.455189	1	9802197	9802553	-1	Gm6195	predicted pseudogene 6195 [Source:MGI Symbol;Acc:MGI:3647661]	0	0	0	0	0.803717	0	0.613362	2.70154	0.434295	0.644829	0.790215	1.75203	0.133953	1.15604
ENSMUSG00000021943	41.2998	5.36806	0.682913	7.5165	0.00611362	0.459585	14	33923587	33935280	1	Gdf10	growth differentiation factor 10 [Source:MGI Symbol;Acc:MGI:95684]	0	1.22923	1.71144	0.938133	0.803717	0.728995	0	0	0	0	0.790215	0	0.901919	0.131702
ENSMUSG00000097665	-5.54611	-2.47148	2.39405	7.49743	0.0061787	0.462244	9	21405242	21411720	-1	Gm16853	predicted gene, 16853 [Source:MGI Symbol;Acc:MGI:4439777]	1.86226	3.07306	2.28193	3.75253	1.60743	1.45799	7.36034	4.05231	4.34295	7.09312	2.37064	7.59212	2.3392	5.46858
ENSMUSG00000004895	-28.3901	-4.82732	1.39598	7.48839	0.0062098	0.462348	3	87858903	87885608	-1	Prcc	papillary renal cell carcinoma (translocation-associated) [Source:MGI Symbol;Acc:MGI:2137738]	4.34526	1.22923	2.85241	0	0	0	3.06681	4.05231	2.17147	1.28966	1.58043	2.92005	1.40448	2.51345
ENSMUSG00000068463	1.83411	0.875082	5.72539	7.47191	0.00626692	0.462785	16	23175288	23224446	1	B630019A10Rik	RIKEN cDNA B630019A10 gene [Source:MGI Symbol;Acc:MGI:2443371]	57.7299	66.9928	48.4909	49.721	63.4936	54.6746	42.322	56.7323	45.601	35.4656	33.189	40.8806	56.8505	42.3651
ENSMUSG00000085776	103.44	6.69265	0.58654	7.46954	0.00627516	0.462785	6	50566643	50594865	1	5430402O13Rik	RIKEN cDNA 5430402O13 gene [Source:MGI Symbol;Acc:MGI:1918631]	0	0.614613	1.14096	1.87627	0.803717	0	0	0	0	0	0	0	0.73926	0
ENSMUSG00000090026	-1.87174	-0.904383	5.13414	7.45231	0.00633552	0.463579	12	111730094	111731831	-1	Gm15996	predicted gene 15996 [Source:MGI Symbol;Acc:MGI:3802107]	27.3131	24.5845	26.2421	38.4634	20.0929	33.5338	39.8685	42.5492	29.0978	35.4656	51.364	36.2086	28.3716	39.0923
ENSMUSG00000103072	-41.904	-5.38902	0.835761	7.44947	0.0063455	0.463579	1	33748007	33748347	1	Gm37905	predicted gene, 37905 [Source:MGI Symbol;Acc:MGI:5611133]	0	0	0	0	0	0.728995	0	1.35077	1.73718	0.644829	1.58043	0.584009	0.121499	0.982869
ENSMUSG00000024590	-11.851	-3.56694	1.78852	7.40332	0.00651038	0.473402	18	56707813	56753424	1	Lmnb1	lamin B1 [Source:MGI Symbol;Acc:MGI:96795]	1.2415	1.22923	5.13433	0.938133	0	0	3.06681	4.05231	3.04006	4.5138	3.95107	1.16802	1.42387	3.29868
ENSMUSG00000097346	1.28042	0.356622	14.0431	7.38141	0.00659015	0.476974	13	97751112	97760965	1	Gm26619	predicted gene, 26619 [Source:MGI Symbol;Acc:MGI:5477113]	18216	16938.1	17050.5	18337.7	15746.4	22581.3	16218.5	15899.2	14146.3	17472.9	16469.7	16000.7	18145	16034.5
ENSMUSG00000029404	-4.92799	-2.301	2.78003	7.36859	0.00663728	0.478161	5	124116089	124118196	1	Arl6ip4	ADP-ribosylation factor-like 6 interacting protein 4 [Source:MGI Symbol;Acc:MGI:1929500]	3.10376	3.68768	4.56385	2.8144	1.60743	4.37397	12.2672	7.42923	4.77724	5.80346	3.95107	11.0962	3.35851	7.55407
ENSMUSG00000056753	23.343	4.54492	1.15609	7.34922	0.00670918	0.478838	8	84065236	84067287	-1	C330011M18Rik	RIKEN cDNA C330011M18 gene [Source:MGI Symbol;Acc:MGI:3045248]	1.86226	0.614613	1.14096	0	2.41115	3.64497	1.84009	2.02615	0.86859	0	0	0	1.61233	0.789138
ENSMUSG00000072692	-4.45427	-2.15519	2.84292	7.34533	0.00672373	0.478838	5	115102923	115110268	-1	Rpl37rt	ribosomal protein L37, retrotransposed [Source:MGI Symbol;Acc:MGI:3651519]	7.44902	3.07306	6.84578	0	4.01859	4.37397	12.8806	7.42923	7.38301	9.67243	4.74129	10.5122	4.2934	8.76979
ENSMUSG00000026411	-125.012	-6.96593	0.748469	7.34125	0.00673899	0.478838	1	136008150	136035342	1	Tmem9	transmembrane protein 9 [Source:MGI Symbol;Acc:MGI:1913491]	0	0	0	0	0	0	0	2.02615	0.86859	0	0.790215	1.16802	0	0.808829
ENSMUSG00000031803	-3.94901	-1.98149	3.13647	7.30087	0.00689211	0.487492	8	71691719	71701800	-1	B3gnt3	UDP-GlcNAc:betaGal beta-1,3-N-acetylglucosaminyltransferase 3 [Source:MGI Symbol;Acc:MGI:2152535]	4.34526	6.14613	4.56385	6.56693	4.8223	2.18698	12.2672	11.4815	6.94872	8.38277	12.6434	5.84009	4.77191	9.59397
ENSMUSG00000061371	-35.611	-5.15425	0.656929	7.29272	0.00692346	0.487493	10	82058417	82061329	1	Zfp873	zinc finger protein 873 [Source:MGI Symbol;Acc:MGI:3040689]	0	0	0	0	0.803717	0	0	1.35077	0.86859	1.28966	0.790215	1.16802	0.133953	0.911208
ENSMUSG00000024943	-6.24878	-2.64357	2.5576	7.25764	0.00706	0.487654	19	23206441	23273897	-1	Smc5	structural maintenance of chromosomes 5 [Source:MGI Symbol;Acc:MGI:2385088]	3.72451	2.45845	1.14096	2.8144	2.41115	2.18698	3.06681	3.37692	13.4631	8.38277	1.58043	6.4241	2.45608	6.04903
ENSMUSG00000024346	111.875	6.80574	0.634747	7.1771	0.00738399	0.487654	18	36403679	36454495	-1	Pfdn1	prefoldin 1 [Source:MGI Symbol;Acc:MGI:1914449]	1.2415	1.22923	0.570481	0	1.60743	0	0	0	0	0	0	0	0.774774	0
ENSMUSG00000035394	70.6768	6.14317	0.560511	7.18729	0.00734219	0.487654	18	74283090	74359986	1	Cfap53	cilia and flagella associated protein 53 [Source:MGI Symbol;Acc:MGI:1921703]	1.2415	0.614613	0	0.938133	0.803717	0	0	0	0	0	0	0	0.599661	0
ENSMUSG00000070407	-47.2239	-5.56144	1.07617	7.205	0.00727007	0.487654	11	63885792	63922290	-1	Hs3st3b1	heparan sulfate (glucosamine) 3-O-sulfotransferase 3B1 [Source:MGI Symbol;Acc:MGI:1333853]	1.86226	0	0	0	0	0	2.45345	0	2.60577	2.57932	0	1.16802	0.310376	1.46776
ENSMUSG00000010044	19.5527	4.28929	1.24947	7.17864	0.00737764	0.487654	9	107547298	107551319	1	Zmynd10	zinc finger, MYND domain containing 10 [Source:MGI Symbol;Acc:MGI:2387863]	4.34526	0.614613	1.71144	3.75253	2.41115	0	1.22672	0	0.86859	0.644829	0	0	2.13917	0.45669
ENSMUSG00000031709	4.0514	2.01842	2.80296	7.18707	0.00734309	0.487654	8	83165352	83272934	1	Tbc1d9	TBC1 domain family, member 9 [Source:MGI Symbol;Acc:MGI:1918560]	12.415	6.76074	7.98674	10.3195	8.03717	5.10296	2.45345	2.02615	3.90865	8.38277	6.32172	2.92005	8.43702	4.33547
ENSMUSG00000038206	8.2903	3.05143	1.48592	7.17423	0.00739582	0.487654	8	56551090	56592393	1	Fbxo8	F-box protein 8 [Source:MGI Symbol;Acc:MGI:1354696]	2.48301	1.84384	4.56385	2.8144	1.60743	3.64497	1.22672	0	0.434295	0.644829	2.37064	1.75203	2.82625	1.07142
ENSMUSG00000068240	2.10055	1.07077	5.63553	7.20353	0.00727604	0.487654	4	3973092	3973595	-1	Gm11808	predicted gene 11808 [Source:MGI Symbol;Acc:MGI:3649356]	60.2129	30.7306	62.753	75.9887	54.6528	60.5066	47.8422	47.9523	33.0064	54.1656	21.3358	32.7045	57.4741	39.5011
ENSMUSG00000039221	-19.6077	-4.29335	1.33966	7.23783	0.00713834	0.487654	3	28805436	28807424	1	Rpl22l1	ribosomal protein L22 like 1 [Source:MGI Symbol;Acc:MGI:1915278]	0.620752	0	0	0.938133	0	0.728995	1.22672	4.72769	2.60577	1.28966	0.790215	1.16802	0.381313	1.96801
ENSMUSG00000092405	2.12485	1.08736	5.9116	7.28189	0.00696531	0.487654	3	52268435	52269435	-1	Gm20402	predicted gene 20402 [Source:MGI Symbol;Acc:MGI:5141867]	74.4902	62.6905	71.8807	36.5872	87.6052	51.7586	44.7754	36.4708	24.7548	67.707	42.6716	54.3128	64.1687	45.1154
ENSMUSG00000102517	-41.4478	-5.37322	0.97508	7.26664	0.0070247	0.487654	2	4103877	4106938	1	Gm38085	predicted gene, 38085 [Source:MGI Symbol;Acc:MGI:5611313]	1.2415	0	0	0	0	0	1.84009	2.02615	0.86859	1.28966	1.58043	0	0.206917	1.26749
ENSMUSG00000041763	-3.74475	-1.90487	2.90377	7.27468	0.00699334	0.487654	1	43933647	44003000	1	Tpp2	tripeptidyl peptidase II [Source:MGI Symbol;Acc:MGI:102724]	5.58677	1.84384	2.85241	2.8144	2.41115	7.28995	4.90689	6.75385	10.8574	7.09312	6.32172	8.17613	3.79975	7.35151
ENSMUSG00000089821	4.05924	2.02121	3.0388	7.21161	0.00724335	0.487654	1	87264481	87265174	-1	Efhd1os	EF hand domain containing 1, opposite strand [Source:MGI Symbol;Acc:MGI:4413444]	11.1735	7.98996	9.69818	11.2576	7.23345	11.6639	3.06681	4.05231	4.34295	7.73795	3.16086	7.00811	9.83611	4.89483
ENSMUSG00000096929	1.94792	0.961931	5.34383	7.24369	0.00711505	0.487654	1	194976375	195037904	1	A330023F24Rik	RIKEN cDNA A330023F24 gene [Source:MGI Symbol;Acc:MGI:2443958]	32.8998	32.5745	29.0946	31.8965	36.971	34.9917	24.5345	23.6385	21.2804	23.2138	25.2869	24.5284	33.0713	23.7471
ENSMUSG00000096950	-15.1337	-3.91969	1.27916	7.22672	0.00718263	0.487654	1	155063447	155083266	-1	Gm9530	predicted gene 9530 [Source:MGI Symbol;Acc:MGI:3779939]	1.2415	0	0	0	0.803717	0	1.84009	2.02615	0.86859	1.28966	1.58043	1.75203	0.34087	1.55949
ENSMUSG00000084806	-46.8567	-5.55018	0.831123	7.1654	0.00743232	0.487993	X	167088093	167102090	-1	Gm15232	predicted gene 15232 [Source:MGI Symbol;Acc:MGI:3705117]	0	0.614613	0	0	0	0	1.84009	0.675385	1.30288	0.644829	0	1.16802	0.102435	0.938534
ENSMUSG00000047632	-4.4784	-2.16298	3.39083	7.07723	0.00780696	0.488236	19	36917550	36919615	-1	Fgfbp3	fibroblast growth factor binding protein 3 [Source:MGI Symbol;Acc:MGI:1919764]	6.20752	9.8338	21.6783	6.56693	19.2892	5.10296	14.1073	19.5862	16.5032	63.8381	25.2869	16.3523	11.4465	25.9456
ENSMUSG00000049164	5.48267	2.45488	2.11102	7.15322	0.00748297	0.488236	19	40894705	40917947	1	Zfp518a	zinc finger protein 518A [Source:MGI Symbol;Acc:MGI:1919922]	11.1735	4.9169	2.85241	4.69066	3.21487	4.37397	1.22672	2.70154	4.34295	1.93449	1.58043	1.16802	5.20372	2.15902
ENSMUSG00000061013	-35.8862	-5.16536	1.63889	6.98096	0.00823814	0.488236	18	6910459	7004780	-1	Mkx	mohawk homeobox [Source:MGI Symbol;Acc:MGI:2687286]	0	0	0	1.87627	0	0.728995	4.29353	2.70154	3.04006	0	0.790215	1.16802	0.43421	1.99889
ENSMUSG00000002257	4.33444	2.11585	2.2329	6.98207	0.00823305	0.488236	17	28207778	28228608	1	Def6	differentially expressed in FDCP 6 [Source:MGI Symbol;Acc:MGI:1346328]	1.86226	6.14613	6.2753	3.75253	4.01859	5.83196	1.22672	2.70154	2.17147	3.86897	0.790215	2.33604	4.64779	2.18249
ENSMUSG00000023991	-5.25381	-2.39336	2.46196	7.01015	0.00810488	0.488236	17	47867133	47924645	-1	Foxp4	forkhead box P4 [Source:MGI Symbol;Acc:MGI:1921373]	4.34526	0.614613	0.570481	1.87627	3.21487	2.18698	6.13362	2.02615	6.51442	3.86897	3.95107	6.4241	2.13475	4.81972
ENSMUSG00000024056	28.3851	4.82706	0.728406	6.9577	0.00834591	0.488236	17	71496100	71526857	-1	Ndc80	NDC80 homolog, kinetochore complex component (S. cerevisiae) [Source:MGI Symbol;Acc:MGI:1914302]	0.620752	1.84384	1.14096	0.938133	0.803717	0.728995	0	0	0	1.28966	0	0	1.01273	0.214943
ENSMUSG00000061950	4.06059	2.02169	2.53709	7.11145	0.0076593	0.488236	17	65782573	65841926	1	Ppp4r1	protein phosphatase 4, regulatory subunit 1 [Source:MGI Symbol;Acc:MGI:1917601]	9.31128	8.60458	5.13433	7.50506	4.8223	1.45799	4.29353	1.35077	4.77724	2.57932	1.58043	2.33604	6.13926	2.81955
ENSMUSG00000022641	-4.60713	-2.20387	2.64035	6.97901	0.00824713	0.488236	16	50191844	50432390	-1	Bbx	bobby sox homolog (Drosophila) [Source:MGI Symbol;Acc:MGI:1917758]	3.10376	4.9169	2.85241	0	3.21487	3.64497	4.29353	4.05231	13.0288	8.38277	4.74129	3.50405	2.95548	6.3338
ENSMUSG00000022808	32.6746	5.0301	1.26078	7.12299	0.00761015	0.488236	16	33251456	33299562	1	Snx4	sorting nexin 4 [Source:MGI Symbol;Acc:MGI:1916400]	1.2415	1.22923	2.85241	0.938133	1.60743	2.91598	0	0.675385	3.04006	0	0	0	1.79745	0.619241
ENSMUSG00000007589	7.38153	2.88392	1.73984	7.10979	0.00766641	0.488236	14	55679083	55681817	-1	Tinf2	Terf1 (TRF1)-interacting nuclear factor 2 [Source:MGI Symbol;Acc:MGI:107246]	1.2415	3.68768	5.13433	4.69066	0.803717	5.10296	0	1.35077	0.86859	1.93449	2.37064	1.75203	3.44348	1.37942
ENSMUSG00000034570	-13.3313	-3.73674	1.33919	7.14218	0.00752917	0.488236	11	3494375	3504821	-1	Inpp5j	inositol polyphosphate 5-phosphatase J [Source:MGI Symbol;Acc:MGI:2158663]	0.620752	0.614613	0.570481	0.938133	0	0.728995	5.52026	1.35077	2.17147	1.28966	1.58043	2.33604	0.578829	2.37477
ENSMUSG00000039294	-5.03806	-2.33287	2.5914	7.0069	0.00811964	0.488236	11	121222588	121229322	-1	BC017643	cDNA sequence BC017643 [Source:MGI Symbol;Acc:MGI:2384959]	1.2415	3.68768	0.570481	1.87627	3.21487	5.83196	3.68017	3.37692	6.94872	6.44829	4.74129	10.5122	2.73713	5.95126
ENSMUSG00000040447	14.0915	3.81675	1.45704	6.98201	0.00823332	0.488236	11	72451638	72489904	-1	Spns2	spinster homolog 2 [Source:MGI Symbol;Acc:MGI:2384936]	3.10376	1.22923	2.28193	1.87627	4.01859	2.91598	0	0	0.86859	0.644829	0	2.33604	2.57096	0.641576
ENSMUSG00000042506	4.11523	2.04097	3.14793	6.95826	0.00834331	0.488236	11	61151785	61175055	-1	Usp22	ubiquitin specific peptidase 22 [Source:MGI Symbol;Acc:MGI:2144157]	11.7943	8.60458	10.8391	4.69066	9.6446	26.9728	10.4272	4.05231	7.38301	4.5138	3.16086	6.4241	12.091	5.99354
ENSMUSG00000049904	-99.5011	-6.63664	0.766023	7.04181	0.00796284	0.488236	11	22512088	22519234	1	Tmem17	transmembrane protein 17 [Source:MGI Symbol;Acc:MGI:2144205]	0	0	0	0	0	0	0	2.02615	1.30288	0	0	1.16802	0	0.74951
ENSMUSG00000107444	109.149	6.77016	0.703528	7.01199	0.00809657	0.488236	11	49112777	49113757	-1	Olfr1396	olfactory receptor 1396 [Source:MGI Symbol;Acc:MGI:3031230]	2.48301	1.22923	1.71144	0	0	0.728995	0	0	0	0	0	0	1.02545	0
ENSMUSG00000001833	-2.76511	-1.46734	3.25882	7.1025	0.00769766	0.488236	9	25252439	25308571	1	2019-09-07	septin 7 [Source:MGI Symbol;Acc:MGI:1335094]	7.44902	8.60458	7.98674	6.56693	5.62602	7.28995	6.13362	16.2092	14.3317	14.1862	8.69236	12.2642	7.25387	11.9696
ENSMUSG00000032462	-71.3595	-6.15703	0.917367	7.10274	0.00769662	0.488236	9	99036654	99140621	-1	Pik3cb	phosphatidylinositol 3-kinase, catalytic, beta polypeptide [Source:MGI Symbol;Acc:MGI:1922019]	0	0	0	0	0	0.728995	1.22672	0	1.30288	1.93449	3.95107	0	0.121499	1.40253
ENSMUSG00000103445	97.5246	6.60769	0.813488	7.04262	0.00795924	0.488236	9	72440760	72444006	1	Gm36948	predicted gene, 36948 [Source:MGI Symbol;Acc:MGI:5610176]	0	0	1.71144	0.938133	0	1.45799	0	0	0	0	0	0	0.684594	0
ENSMUSG00000105383	-2.08894	-1.06277	5.15437	6.95923	0.00833881	0.488236	9	109057933	109074120	-1	Trex1	three prime repair exonuclease 1 [Source:MGI Symbol;Acc:MGI:1328317]	32.8998	33.1891	25.6717	22.5152	30.5412	20.4118	37.4151	48.6277	30.8349	43.2035	30.8184	46.7207	27.5381	39.6034
ENSMUSG00000063254	2.00124	1.00089	4.53408	6.9697	0.00829015	0.488236	7	127983079	127985701	1	B230325K18Rik	RIKEN cDNA B230325K18 gene [Source:MGI Symbol;Acc:MGI:2442200]	26.0716	36.2621	21.6783	29.0821	27.3264	32.0758	20.2409	25.6646	19.109	20.6345	11.8532	23.9444	28.7494	20.2411
ENSMUSG00000097908	41.8881	5.38847	0.771845	6.96437	0.00831486	0.488236	5	136919146	136937112	1	4933404O12Rik	RIKEN cDNA 4933404O12 gene [Source:MGI Symbol;Acc:MGI:1914002]	1.2415	0	1.71144	0.938133	0.803717	0.728995	0	0	0	0	0	0.584009	0.903965	0.0973348
ENSMUSG00000038070	-99.4048	-6.63524	0.607117	7.0405	0.00796867	0.488236	4	84884309	85131921	1	Cntln	centlein, centrosomal protein [Source:MGI Symbol;Acc:MGI:2443104]	0	0	0	0	0	0	0	1.35077	0.434295	0.644829	0	1.75203	0	0.696987
ENSMUSG00000011463	-68.8943	-6.10631	1.27384	6.97065	0.00828576	0.488236	3	20248264	20275733	-1	Cpb1	carboxypeptidase B1 (tissue) [Source:MGI Symbol;Acc:MGI:1923953]	0	0	0	0.938133	1.60743	0	1.84009	0	12.1603	1.28966	1.58043	0	0.424261	2.81174
ENSMUSG00000102869	9.65104	3.27068	1.87395	7.07313	0.00782485	0.488236	2	156391831	156392979	-1	2900097C17Rik	RIKEN cDNA 2900097C17 gene [Source:MGI Symbol;Acc:MGI:1914767]	4.34526	4.9169	3.42289	5.6288	3.21487	1.45799	2.45345	3.37692	2.60577	0	1.58043	0	3.83112	1.66943
ENSMUSG00000026729	1.66988	0.739743	7.33356	7.08772	0.00776138	0.488236	1	160074735	160077985	-1	4930562F07Rik	RIKEN cDNA 4930562F07 gene [Source:MGI Symbol;Acc:MGI:1922505]	191.192	169.018	188.829	173.555	154.314	180.062	167.448	133.051	124.208	129.611	124.854	138.994	176.162	136.361
ENSMUSG00000044854	93.938	6.55364	0.772021	6.9614	0.00832866	0.488236	1	184033030	184034301	-1	1700056E22Rik	RIKEN cDNA 1700056E22 gene [Source:MGI Symbol;Acc:MGI:1920613]	1.2415	1.22923	0	0.938133	0.803717	0	0	0	0	0	0	0	0.702096	0
ENSMUSG00000077039	-35.493	-5.14946	0.81436	7.0408	0.00796737	0.488236	1	100861793	100861901	1	Gm25537	predicted gene, 25537 [Source:MGI Symbol;Acc:MGI:5455314]	0.620752	0.614613	0	0	0	0	1.22672	1.35077	1.30288	1.28966	0.790215	0.584009	0.205894	1.09071
ENSMUSG00000103680	-16.0802	-4.00721	1.70823	6.99149	0.0081898	0.488236	1	161001009	161001845	-1	Gm37072	predicted gene, 37072 [Source:MGI Symbol;Acc:MGI:5610300]	0.620752	1.84384	1.14096	0	0.803717	0	0.613362	2.02615	4.34295	2.57932	5.5315	0.584009	0.734878	2.61288
ENSMUSG00000078193	-19.6131	-4.29375	2.16383	6.94193	0.00841981	0.490714	1	156366040	156366484	1	Gm2000	predicted gene 2000 [Source:MGI Symbol;Acc:MGI:3780170]	0	0	0	6.56693	6.42974	7.28995	5.52026	2.70154	5.21154	6.44829	0	0	3.3811	3.3136
ENSMUSG00000090220	-28.014	-4.80808	1.25904	6.93458	0.00845447	0.490896	5	124229725	124237137	1	Pitpnm2os1	phosphatidylinositol transfer protein, membrane-associated 2, opposite strand 1 [Source:MGI Symbol;Acc:MGI:1923177]	0	1.84384	0.570481	0	0	0	0	1.35077	1.73718	1.28966	1.58043	1.75203	0.402387	1.28501
ENSMUSG00000028857	-45.0864	-5.49462	0.812271	6.91691	0.00853843	0.492575	4	133266045	133277792	-1	Tmem222	transmembrane protein 222 [Source:MGI Symbol;Acc:MGI:1098568]	0.620752	0	0	0	0	0	1.22672	0.675385	0.434295	1.93449	0.790215	0.584009	0.103459	0.940852
ENSMUSG00000045672	-2.76868	-1.4692	4.03636	6.91518	0.0085467	0.492575	4	63214004	63334991	1	Col27a1	collagen, type XXVII, alpha 1 [Source:MGI Symbol;Acc:MGI:2672118]	9.31128	4.30229	15.403	5.6288	9.6446	6.56095	12.2672	16.8846	16.5032	11.6069	18.9652	9.34414	8.47515	14.2619
ENSMUSG00000103585	145.531	7.18518	0.726449	6.86204	0.00880459	0.494722	18	37720369	37841870	1	Pcdhgb4	protocadherin gamma subfamily B, 4 [Source:MGI Symbol;Acc:MGI:1935173]	0	3.07306	1.14096	0	0	1.45799	0	0	0	0	0	0	0.945336	0
ENSMUSG00000025873	6.44083	2.68725	2.04552	6.87374	0.00874714	0.494722	13	54621784	54664068	1	Faf2	Fas associated factor family member 2 [Source:MGI Symbol;Acc:MGI:1923827]	3.10376	2.45845	3.99337	5.6288	8.03717	2.91598	0.613362	1.35077	2.17147	1.28966	2.37064	1.75203	4.35625	1.59132
ENSMUSG00000097527	-36.0419	-5.1716	0.729288	6.8843	0.0086956	0.494722	7	67204082	67222458	-1	1700112J16Rik	RIKEN cDNA 1700112J16 gene [Source:MGI Symbol;Acc:MGI:1923878]	0	0	0	0.938133	0	0	0.613362	2.02615	0.434295	1.28966	0.790215	0.584009	0.156355	0.956282
ENSMUSG00000038860	30.5699	4.93404	0.995826	6.87177	0.0087568	0.494722	2	32986224	33131654	-1	Garnl3	GTPase activating RANGAP domain-like 3 [Source:MGI Symbol;Acc:MGI:2139309]	0	1.84384	0.570481	0	1.60743	2.18698	0	0	0	0.644829	0.790215	0	1.03479	0.239174
ENSMUSG00000004768	-14.0125	-3.80864	1.37582	6.88993	0.00866828	0.494722	1	33719887	33742564	1	Rab23	RAB23, member RAS oncogene family [Source:MGI Symbol;Acc:MGI:99833]	0	0	1.14096	1.87627	0.803717	0	1.22672	2.70154	0.434295	2.57932	7.90215	2.33604	0.636824	2.86334
ENSMUSG00000079045	-185.518	-7.53542	0.68104	6.86165	0.0088065	0.494722	1	190170296	190217276	1	Prox1os	prospero homeobox 1, opposite strand [Source:MGI Symbol;Acc:MGI:4937200]	0	0	0	0	0	0	1.22672	0	0.86859	3.22414	0.790215	0	0	1.01828
ENSMUSG00000104509	-12.5954	-3.65482	1.84966	6.86993	0.00876581	0.494722	1	136576938	136579477	-1	Gm33994	predicted gene, 33994 [Source:MGI Symbol;Acc:MGI:5593153]	0.620752	0	0.570481	2.8144	0	2.91598	6.13362	4.72769	1.73718	1.28966	5.5315	1.75203	1.1536	3.52861
ENSMUSG00000018595	-8.74839	-3.12902	1.81502	6.83378	0.00894499	0.494731	X	136757674	136780141	-1	Glra4	glycine receptor, alpha 4 subunit [Source:MGI Symbol;Acc:MGI:95750]	1.2415	0.614613	0.570481	0.938133	1.60743	0.728995	0.613362	2.70154	2.17147	6.44829	3.16086	4.08806	0.950193	3.19726
ENSMUSG00000090673	-107.008	-6.74157	0.933646	6.82334	0.00899741	0.494731	19	41582370	41586536	1	Gm340	predicted gene 340 [Source:MGI Symbol;Acc:MGI:2685186]	0	0	0	0	0	0	0	3.37692	0.434295	0	0	1.16802	0	0.829873
ENSMUSG00000055370	3.67216	1.87663	2.65985	6.83683	0.00892974	0.494731	16	43345887	43363666	-1	Gm9968	predicted gene 9968 [Source:MGI Symbol;Acc:MGI:3642146]	6.82827	7.98996	6.84578	1.87627	10.4483	9.47693	1.84009	2.70154	3.04006	3.86897	8.69236	4.67207	7.24425	4.13585
ENSMUSG00000048280	2.43248	1.28243	4.00116	6.85042	0.00886206	0.494731	13	67667437	67687071	-1	Zfp738	zinc finger protein 738 [Source:MGI Symbol;Acc:MGI:3040706]	18.6226	13.5215	9.69818	18.7627	21.7004	18.2249	14.7207	6.75385	10.4231	9.67243	11.063	10.5122	16.755	10.5242
ENSMUSG00000052302	-40.3623	-5.33494	0.854327	6.82717	0.00897814	0.494731	10	121263824	121311189	-1	Tbc1d30	TBC1 domain family, member 30 [Source:MGI Symbol;Acc:MGI:1921944]	0.620752	0	1.14096	0	0	0	0.613362	1.35077	1.30288	3.22414	0	1.75203	0.293619	1.37386
ENSMUSG00000037995	6.0141	2.58835	2.41468	6.83288	0.00894951	0.494731	1	172481788	172498878	1	Igsf9	immunoglobulin superfamily, member 9 [Source:MGI Symbol;Acc:MGI:2135283]	4.34526	1.84384	8.55722	5.6288	7.23345	5.83196	4.90689	0.675385	1.30288	1.93449	1.58043	2.92005	5.57342	2.22002
ENSMUSG00000063316	-15.5117	-3.95529	2.03428	6.81443	0.00904244	0.495456	11	101442298	101445529	1	Rpl27	ribosomal protein L27 [Source:MGI Symbol;Acc:MGI:98036]	1.86226	5.53151	1.71144	1.87627	0	0	4.90689	10.8062	2.60577	7.73795	0	7.00811	1.83025	5.51081
ENSMUSG00000024613	-2.85532	-1.51365	4.08979	6.78597	0.0091877	0.498153	18	60813755	60848971	-1	Tcof1	Treacher Collins Franceschetti syndrome 1, homolog [Source:MGI Symbol;Acc:MGI:892003]	11.7943	7.98996	9.69818	9.38133	10.4483	13.1219	26.9879	20.2615	10.4231	11.6069	13.4337	23.9444	10.4057	17.7762
ENSMUSG00000059142	-101.571	-6.66635	0.787542	6.79845	0.00912369	0.498153	17	22846697	22867134	-1	Zfp945	zinc finger protein 945 [Source:MGI Symbol;Acc:MGI:2445132]	0	0	0	0	0	0	1.22672	0	1.73718	0	1.58043	0	0	0.757389
ENSMUSG00000055065	-2.92177	-1.54684	4.02846	6.78997	0.00916716	0.498153	15	79527707	79546741	-1	Ddx17	DEAD (Asp-Glu-Ala-Asp) box polypeptide 17 [Source:MGI Symbol;Acc:MGI:1914290]	11.7943	5.53151	12.5506	14.072	10.4483	11.6639	17.7875	12.1569	38.6522	13.5414	20.5456	11.6802	11.0101	19.0606
ENSMUSG00000051669	-42.7901	-5.4192	0.9348	6.77342	0.00925254	0.498196	16	5211828	5222299	-1	AU021092	expressed sequence AU021092 [Source:MGI Symbol;Acc:MGI:2146559]	0	0	0	0	0.803717	0	1.22672	0.675385	0.434295	0	1.58043	2.33604	0.133953	1.04214
ENSMUSG00000103469	7.18903	2.8458	1.6605	6.77744	0.00923171	0.498196	11	105943704	105945253	1	Gm9910	predicted gene 9910 [Source:MGI Symbol;Acc:MGI:3642577]	2.48301	3.07306	2.28193	3.75253	1.60743	2.91598	1.22672	0.675385	0	1.93449	3.16086	0	2.68566	1.16624
ENSMUSG00000107168	-2.21483	-1.14719	5.0608	6.73252	0.00946707	0.499345		36618701	36621255	1	RP23-463H10.1	5	16.7603	31.3452	19.3964	27.2058	25.7189	34.9917	41.7086	55.3816	21.7147	36.7552	38.7205	37.3766	25.9031	38.6095
ENSMUSG00000092600	43.1375	5.43087	0.899458	6.71444	0.00956353	0.499345	17	35743323	35764191	-1	Gm20442	predicted gene 20442 [Source:MGI Symbol;Acc:MGI:5141907]	0.620752	1.84384	0.570481	0	4.8223	0.728995	1.22672	0	0.434295	0	0	0	1.43106	0.276836
ENSMUSG00000098905	-63.8839	-5.99738	1.14687	6.74945	0.00937766	0.499345	13	67339307	67360605	-1	Zfp953	zinc finger protein 953 [Source:MGI Symbol;Acc:MGI:3612873]	0	0	1.14096	0	0	0	2.45345	0.675385	0.434295	3.86897	1.58043	0	0.19016	1.50209
ENSMUSG00000020456	-7.01859	-2.81118	2.18764	6.71499	0.00956058	0.499345	11	6291633	6356642	1	Ogdh	oxoglutarate (alpha-ketoglutarate) dehydrogenase (lipoamide) [Source:MGI Symbol;Acc:MGI:1098267]	4.96601	0	0.570481	0.938133	0.803717	2.18698	2.45345	4.05231	8.6859	1.93449	3.16086	5.25608	1.57755	4.25718
ENSMUSG00000029413	4.98363	2.3172	2.14269	6.73191	0.00947032	0.499345	5	92257659	92278170	-1	Naaa	N-acylethanolamine acid amidase [Source:MGI Symbol;Acc:MGI:1914361]	4.34526	3.07306	6.2753	7.50506	4.01859	4.37397	0.613362	3.37692	0.86859	2.57932	1.58043	4.67207	4.93187	2.28178
ENSMUSG00000072612	-3.13443	-1.6482	3.14896	6.73391	0.00945972	0.499345	5	125389322	125390554	1	Gm10382	predicted gene 10382 [Source:MGI Symbol;Acc:MGI:3647829]	3.72451	3.68768	5.13433	3.75253	9.6446	5.10296	8.58707	10.1308	5.64583	10.9621	13.4337	7.59212	5.17444	9.39192
ENSMUSG00000016346	-48.3397	-5.59514	1.18045	6.70862	0.00959477	0.499345	2	181075579	181135300	-1	Kcnq2	potassium voltage-gated channel, subfamily Q, member 2 [Source:MGI Symbol;Acc:MGI:1309503]	0	0.614613	0	0	0	0	1.22672	0	0.434295	1.93449	2.37064	0.584009	0.102435	1.09169
ENSMUSG00000038147	1.8309	0.872552	5.92266	6.74522	0.00939989	0.499345	1	171839697	171890718	1	Cd84	CD84 antigen [Source:MGI Symbol;Acc:MGI:1336885]	59.5922	70.0658	75.3036	66.6074	61.8862	63.4225	47.8422	68.2139	58.1955	40.6242	45.8325	37.3766	66.1463	49.6808
ENSMUSG00000097113	50.9049	5.66973	1.01667	6.72073	0.00952988	0.499345	1	136670769	136690804	1	Gm19705	predicted gene, 19705 [Source:MGI Symbol;Acc:MGI:5011890]	0	1.22923	2.85241	3.75253	1.60743	0	1.84009	0	0	0	0	0	1.5736	0.306681
ENSMUSG00000103505	-6.60015	-2.7225	2.01355	6.7204	0.00953165	0.499345	1	84807158	84809190	-1	Gm38374	predicted gene, 38374 [Source:MGI Symbol;Acc:MGI:5611602]	3.72451	1.84384	1.71144	0	0.803717	3.64497	9.20043	3.37692	3.04006	4.5138	3.16086	7.59212	1.95475	5.14737
ENSMUSG00000106547	-14.1726	-3.82503	1.54579	6.6572	0.0098756	0.502566		146188620	146194809	-1	RP23-441I24.5	5	0	1.22923	0	0	2.41115	0	3.68017	0.675385	1.30288	3.86897	1.58043	3.50405	0.606729	2.43532
ENSMUSG00000001227	36.7159	5.19833	0.922862	6.64813	0.009926	0.502566	17	56123085	56140343	-1	Sema6b	sema domain, transmembrane domain (TM), and cytoplasmic domain, (semaphorin) 6B [Source:MGI Symbol;Acc:MGI:1202889]	3.10376	0	0	1.87627	3.21487	0.728995	0	0	0	0.644829	1.58043	0	1.48731	0.370876
ENSMUSG00000034243	2.11767	1.08248	4.49438	6.63278	0.0100119	0.502566	16	36875140	36933085	1	Golgb1	golgi autoantigen, golgin subfamily b, macrogolgin 1 [Source:MGI Symbol;Acc:MGI:1099447]	27.9338	25.8137	18.8259	15.0101	24.9152	18.2249	21.4677	14.8585	15.6346	10.9621	14.2239	13.4322	21.7873	15.0965
ENSMUSG00000021193	-10.5083	-3.39346	1.55323	6.63974	0.00997286	0.502566	13	6548157	6580139	1	Pitrm1	pitrilysin metallepetidase 1 [Source:MGI Symbol;Acc:MGI:1916867]	0.620752	0	1.14096	0.938133	0	1.45799	2.45345	1.35077	3.90865	4.5138	1.58043	0.584009	0.692973	2.39852
ENSMUSG00000031971	-4.01074	-2.00387	2.34165	6.63657	0.00999063	0.502566	8	123840831	123860209	-1	Ccsap	centriole, cilia and spindle associated protein [Source:MGI Symbol;Acc:MGI:1920670]	1.2415	3.07306	3.42289	1.87627	1.60743	2.18698	6.74698	2.70154	5.64583	2.57932	6.32172	3.50405	2.23469	4.58324
ENSMUSG00000000948	-4.6128	-2.20564	2.1985	6.66662	0.00982355	0.502566	7	59974149	60005064	-1	Gm38393	predicted gene, 38393 [Source:MGI Symbol;Acc:MGI:5613898]	1.2415	2.45845	0	1.87627	3.21487	4.37397	4.90689	2.70154	5.64583	3.86897	2.37064	5.84009	2.19418	4.22233
ENSMUSG00000014418	-3.71605	-1.89377	2.65472	6.6491	0.00992059	0.502566	7	46760466	46796064	-1	Hps5	Hermansky-Pudlak syndrome 5 homolog (human) [Source:MGI Symbol;Acc:MGI:2180307]	3.72451	3.07306	3.42289	3.75253	3.21487	1.45799	9.20043	4.72769	4.77724	7.73795	5.5315	4.08806	3.10764	6.01048
ENSMUSG00000023348	-28.0515	-4.81001	0.949485	6.64328	0.00995305	0.502566	5	137309654	137314404	-1	Trip6	thyroid hormone receptor interactor 6 [Source:MGI Symbol;Acc:MGI:1343458]	0	0	0	0	0.803717	0.728995	0	0.675385	1.73718	2.57932	0	1.16802	0.255452	1.02665
ENSMUSG00000029657	-3.68197	-1.88048	3.91712	6.64712	0.00993163	0.502566	5	149614287	149636376	-1	Hsph1	heat shock 105kDa/110kDa protein 1 [Source:MGI Symbol;Acc:MGI:105053]	11.1735	6.76074	9.1277	7.50506	10.4483	13.1219	10.4272	6.07846	16.5032	30.307	23.7064	39.1286	9.68954	21.0251
ENSMUSG00000099937	-9.82555	-3.29654	1.97191	6.67272	0.00978995	0.502566	4	132270056	132270213	1	Gm28872	predicted gene 28872 [Source:MGI Symbol;Acc:MGI:5579578]	0.620752	0.614613	0.570481	3.75253	1.60743	0.728995	6.74698	6.07846	6.51442	5.15863	0.790215	0	1.3158	4.21479
ENSMUSG00000027088	1.46248	0.548417	10.4016	6.64963	0.00991764	0.502566	2	69789623	69800005	1	Phospho2	phosphatase, orphan 2 [Source:MGI Symbol;Acc:MGI:1920623]	1497.25	1005.51	1367.44	1455.98	1302.83	1433.2	1216.3	1252.16	1205.17	989.167	952.999	1076.91	1343.7	1115.45
ENSMUSG00000084876	-2.0164	-1.01178	4.77009	6.61952	0.0100867	0.502873	19	6409400	6418606	-1	Gm14965	predicted gene 14965 [Source:MGI Symbol;Acc:MGI:3705214]	24.8301	20.2822	25.1012	22.5152	18.4855	13.8509	26.9879	24.3139	27.3606	30.307	30.0282	36.7926	20.8442	29.2983
ENSMUSG00000083382	-118.367	-6.88713	0.74823	6.61469	0.0101141	0.502873	5	141267581	141268455	-1	Gm6433	predicted gene 6433 [Source:MGI Symbol;Acc:MGI:3645394]	0	0	0	0	0	0	0	0	1.30288	1.28966	2.37064	0	0	0.827198
ENSMUSG00000090303	-83.277	-6.37985	0.915303	6.61453	0.010115	0.502873	3	64053031	64055610	-1	Vmn2r-ps3	vomeronasal 2, receptor, pseudogene 3 [Source:MGI Symbol;Acc:MGI:3757653]	0	0	0	0	0	0	0	0	0.86859	1.28966	0.790215	1.16802	0	0.68608
ENSMUSG00000091947	93.2701	6.54334	0.560204	6.60065	0.0101942	0.503592	12	81532968	81557458	1	6530401F13Rik	RIKEN cDNA 6530401F13 gene [Source:MGI Symbol;Acc:MGI:1923491]	0	1.84384	0.570481	0.938133	0.803717	0	0	0	0	0	0	0	0.692695	0
ENSMUSG00000026064	-7.29933	-2.86776	1.30553	6.60133	0.0101902	0.503592	1	30940302	30949770	-1	Ptp4a1	protein tyrosine phosphatase 4a1 [Source:MGI Symbol;Acc:MGI:1277096]	1.2415	0.614613	0.570481	0	0.803717	1.45799	1.22672	2.02615	3.04006	2.57932	1.58043	2.92005	0.781384	2.22879
ENSMUSG00000087242	-2.79721	-1.48399	3.72023	6.57264	0.0103558	0.505163	11	68192193	68196153	-1	C78197	expressed sequence C78197 [Source:MGI Symbol;Acc:MGI:2144636]	10.5528	8.60458	7.98674	6.56693	12.0558	5.83196	13.494	20.9369	9.98878	11.6069	14.2239	16.9363	8.59979	14.5311
ENSMUSG00000034867	-34.5017	-5.10859	1.30935	6.58354	0.0102926	0.505163	7	35586244	35639226	1	Ankrd27	ankyrin repeat domain 27 (VPS9 domain) [Source:MGI Symbol;Acc:MGI:2444103]	0	0.614613	1.14096	0	0	0	0.613362	0	1.73718	1.28966	3.16086	1.16802	0.292596	1.32818
ENSMUSG00000032869	35.1407	5.13507	0.836517	6.57295	0.010354	0.505163	2	151715812	151744186	-1	Psmf1	proteasome (prosome, macropain) inhibitor subunit 1 [Source:MGI Symbol;Acc:MGI:1346072]	0	1.22923	1.14096	0.938133	2.41115	0.728995	0	1.35077	0	0	0	0	1.07474	0.225128
ENSMUSG00000097317	10.2529	3.35796	1.41392	6.57782	0.0103257	0.505163	2	91250743	91255995	-1	Gm17281	predicted gene, 17281 [Source:MGI Symbol;Acc:MGI:4936915]	2.48301	3.68768	0.570481	2.8144	3.21487	2.18698	0.613362	2.70154	0.434295	0	0	1.16802	2.4929	0.819536
ENSMUSG00000031143	-3.22129	-1.68764	3.23286	6.5197	0.0106686	0.505798	X	7593809	7605517	-1	Ccdc22	coiled-coil domain containing 22 [Source:MGI Symbol;Acc:MGI:1859608]	7.44902	5.53151	3.42289	4.69066	3.21487	7.28995	11.6539	13.5077	3.47436	7.73795	11.063	11.0962	5.26648	9.75551
ENSMUSG00000024942	5.95228	2.57344	2.05893	6.48348	0.0108881	0.505798	19	5988546	6015825	-1	Capn1	calpain 1 [Source:MGI Symbol;Acc:MGI:88263]	3.10376	5.53151	5.70481	4.69066	2.41115	2.18698	1.22672	3.37692	1.73718	1.28966	1.58043	0.584009	3.93815	1.63249
ENSMUSG00000044719	-44.3079	-5.46949	0.811832	6.54558	0.0105145	0.505798	18	36684923	36695925	-1	E230025N22Rik	Riken cDNA E230025N22 gene [Source:MGI Symbol;Acc:MGI:3687212]	0.620752	0	0	0	0	0	0.613362	0.675385	1.30288	0.644829	1.58043	0.584009	0.103459	0.90015
ENSMUSG00000092389	-4.65086	-2.2175	2.56724	6.54872	0.010496	0.505798	17	35651828	35660367	1	Gm20483	predicted gene 20483 [Source:MGI Symbol;Acc:MGI:5141948]	4.34526	1.22923	1.14096	1.87627	4.8223	2.18698	6.74698	6.07846	5.21154	1.93449	7.11193	7.00811	2.60017	5.68192
ENSMUSG00000005899	-1.93926	-0.955509	6.00396	6.49049	0.0108453	0.505798	16	17619354	17644828	1	Smpd4	sphingomyelin phosphodiesterase 4 [Source:MGI Symbol;Acc:MGI:1924876]	45.3149	63.9197	38.7927	40.3397	63.4936	64.1515	57.656	66.1877	54.2869	78.0243	94.8258	99.8655	52.6687	75.141
ENSMUSG00000032501	4.85511	2.2795	1.96805	6.48953	0.0108512	0.505798	15	59648350	59656550	1	Trib1	tribbles homolog 1 (Drosophila) [Source:MGI Symbol;Acc:MGI:2443397]	4.96601	5.53151	3.42289	3.75253	4.01859	1.45799	0	1.35077	1.73718	1.93449	3.95107	1.75203	3.85825	1.78759
ENSMUSG00000021365	2.59276	1.37449	3.22353	6.50482	0.0107582	0.505798	13	41309916	41487320	-1	Nedd9	neural precursor cell expressed, developmentally down-regulated gene 9 [Source:MGI Symbol;Acc:MGI:97302]	9.93203	11.063	13.6916	14.072	12.8595	10.9349	8.58707	4.72769	12.5946	5.15863	6.32172	7.00811	12.0922	7.39963
ENSMUSG00000020640	-2.04819	-1.03435	4.33502	6.54814	0.0104994	0.505798	12	4593008	4713950	1	Itsn2	intersectin 2 [Source:MGI Symbol;Acc:MGI:1338049]	15.5188	12.2923	15.403	15.9483	16.8781	12.3929	21.4677	23.6385	30.8349	16.1207	12.6434	22.1923	14.7389	21.1496
ENSMUSG00000052812	-3.49566	-1.80556	2.5187	6.48336	0.0108889	0.505798	12	4917404	5044047	1	Atad2b	ATPase family, AAA domain containing 2B [Source:MGI Symbol;Acc:MGI:2444798]	3.72451	1.22923	1.71144	2.8144	6.42974	3.64497	4.90689	6.75385	4.34295	7.09312	4.74129	7.59212	3.25905	5.90504
ENSMUSG00000000581	-28.4052	-4.82808	1.27707	6.51512	0.0106961	0.505798	11	17257579	17269176	1	C1d	C1D nuclear receptor co-repressor [Source:MGI Symbol;Acc:MGI:1927354]	0	0	0	0.938133	0.803717	1.45799	2.45345	0	2.60577	1.93449	0.790215	1.16802	0.533306	1.49199
ENSMUSG00000086539	1.79667	0.845325	5.04766	6.52477	0.0106382	0.505798	9	63398601	63568691	1	Gm16759	predicted gene, 16759 [Source:MGI Symbol;Acc:MGI:4439683]	35.3828	42.4083	32.5174	30.0202	38.5784	35.7207	33.1215	34.4446	21.2804	27.0828	24.4967	22.1923	35.7713	27.1031
ENSMUSG00000030043	-10.3009	-3.36471	1.97995	6.50523	0.0107557	0.505798	6	82402334	82560104	1	Tacr1	tachykinin receptor 1 [Source:MGI Symbol;Acc:MGI:98475]	0	1.84384	1.14096	0.938133	0.803717	1.45799	2.45345	6.75385	3.04006	1.28966	3.16086	4.67207	1.03077	3.56166
ENSMUSG00000047735	-4.6683	-2.2229	2.91816	6.51918	0.0106717	0.505798	6	3372257	3399572	-1	Samd9l	sterile alpha motif domain containing 9-like [Source:MGI Symbol;Acc:MGI:1343184]	8.06977	4.9169	1.14096	3.75253	0.803717	5.10296	11.6539	5.40308	17.3718	5.15863	6.32172	7.00811	3.96447	8.81953
ENSMUSG00000043207	-28.3832	-4.82696	1.5197	6.54456	0.0105205	0.505798	4	121059237	121098241	-1	Zmpste24	zinc metallopeptidase, STE24 [Source:MGI Symbol;Acc:MGI:1890508]	1.86226	0.614613	1.71144	0	0	0	0.613362	1.35077	4.34295	0.644829	1.58043	1.75203	0.698052	1.71406
ENSMUSG00000086150	1.82476	0.867708	5.38428	6.48559	0.0108752	0.505798	4	32559680	32571708	-1	Bach2os	BTB and CNC homology 2, opposite strand [Source:MGI Symbol;Acc:MGI:3041246]	55.2469	39.3352	45.068	31.8965	60.2788	39.3657	34.9616	29.0415	35.1779	29.0173	35.5597	36.7926	45.1985	33.4251
ENSMUSG00000026856	8.8694	3.14884	1.89133	6.53789	0.0105601	0.505798	2	30392254	30400529	1	Dolpp1	dolichyl pyrophosphate phosphatase 1 [Source:MGI Symbol;Acc:MGI:1914093]	4.34526	6.14613	2.85241	2.8144	0	2.91598	2.45345	0	1.30288	1.93449	0	0	3.17903	0.94847
ENSMUSG00000090459	-3.32631	-1.73392	2.62332	6.47704	0.0109277	0.506088	14	32292924	32294974	-1	Gm17210	predicted gene 17210 [Source:MGI Symbol;Acc:MGI:4938037]	3.10376	3.68768	1.71144	2.8144	6.42974	4.37397	6.74698	8.78	5.64583	5.80346	4.74129	8.17613	3.68683	6.64895
ENSMUSG00000103059	58.5043	5.87047	0.728818	6.47104	0.0109647	0.506294	1	165493422	165495001	1	Gm18186	predicted gene, 18186 [Source:MGI Symbol;Acc:MGI:5010371]	1.2415	1.84384	0	0	1.60743	1.45799	0	0.675385	0	0	0	0	1.02513	0.112564
ENSMUSG00000019087	-3.45382	-1.78819	2.98732	6.44384	0.0111338	0.506298	X	74297097	74304721	1	Atp6ap1	ATPase, H+ transporting, lysosomal accessory protein 1 [Source:MGI Symbol;Acc:MGI:109629]	4.96601	1.84384	5.13433	6.56693	5.62602	3.64497	3.06681	7.42923	13.8974	7.73795	9.48258	8.76014	4.63035	8.39569
ENSMUSG00000046168	-2.09957	-1.07009	4.24394	6.43966	0.01116	0.506298	14	61607482	61611916	1	Kcnrg	potassium channel regulator [Source:MGI Symbol;Acc:MGI:2685591]	9.93203	20.2822	14.8325	17.8245	12.0558	13.1219	19.6276	14.1831	21.7147	29.6621	22.9162	19.2723	14.6748	21.2293
ENSMUSG00000043419	-3.95538	-1.98381	2.62866	6.43972	0.0111596	0.506298	11	69340461	69342641	1	Chd3os	chromodomain helicase DNA binding protein 3, opposite strand [Source:MGI Symbol;Acc:MGI:1915359]	1.2415	3.68768	2.85241	5.6288	4.8223	3.64497	6.74698	7.42923	3.47436	3.86897	9.48258	12.2642	3.64628	7.21105
ENSMUSG00000010048	1.85848	0.894125	5.50291	6.45256	0.0110792	0.506298	9	107587642	107593385	1	Ifrd2	interferon-related developmental regulator 2 [Source:MGI Symbol;Acc:MGI:1316708]	43.4526	47.9398	35.3698	58.1642	58.6713	57.5906	52.7491	55.3816	30.4006	27.7276	25.2869	33.2885	50.1981	37.4724
ENSMUSG00000097280	99.7273	6.63992	0.817241	6.46336	0.0110121	0.506298	3	88199102	88204595	-1	AI849053	expressed sequence AI849053 [Source:MGI Symbol;Acc:MGI:2139818]	1.2415	0	0	2.8144	0.803717	0	0	0	0	0	0	0	0.809936	0
ENSMUSG00000086795	-7.01101	-2.80962	2.14977	6.45367	0.0110724	0.506298	1	60776665	60781834	-1	Gm11579	predicted gene 11579 [Source:MGI Symbol;Acc:MGI:3650510]	3.72451	3.07306	2.28193	0.938133	0	0.728995	5.52026	3.37692	3.04006	5.15863	1.58043	2.92005	1.7911	3.59939
ENSMUSG00000092251	-80.1164	-6.32403	0.532955	6.42258	0.0112678	0.509706	14	53101801	53102265	1	Trav9n-1	T cell receptor alpha variable 9N-1 [Source:MGI Symbol;Acc:MGI:3809200]	0	0	0	0	0	0	1.22672	0	0.434295	0	1.58043	0.584009	0	0.637576
ENSMUSG00000050742	-1.87153	-0.904217	6.46064	6.41604	0.0113094	0.510104	16	19285743	19286837	-1	Olfr164	olfactory receptor 164 [Source:MGI Symbol;Acc:MGI:3029998]	58.3507	77.4412	66.7463	63.793	89.2126	66.3385	117.152	112.114	77.3045	65.7725	90.8747	115.634	70.3137	96.4752
ENSMUSG00000022956	-20.8404	-4.38131	1.13505	6.40426	0.0113847	0.512014	16	91684398	91931687	-1	Atp5o	ATP synthase, H+ transporting, mitochondrial F1 complex, O subunit [Source:MGI Symbol;Acc:MGI:106341]	0	0.614613	0.570481	0.938133	0	0	3.68017	0.675385	1.30288	1.93449	0.790215	2.33604	0.353871	1.78653
ENSMUSG00000057098	-2.70118	-1.43359	3.47423	6.39448	0.0114476	0.513358	11	44617317	45008091	1	Ebf1	early B cell factor 1 [Source:MGI Symbol;Acc:MGI:95275]	10.5528	6.76074	2.28193	6.56693	7.23345	6.56095	15.334	11.4815	11.2917	12.8966	6.32172	8.76014	6.65946	11.0143
ENSMUSG00000036777	-36.7456	-5.1995	0.634574	6.37701	0.0115608	0.513638	9	22331214	22389206	-1	Anln	anillin, actin binding protein [Source:MGI Symbol;Acc:MGI:1920174]	0	0	0	0.938133	0	0	1.84009	0.675385	0.434295	1.28966	1.58043	0	0.156355	0.969975
ENSMUSG00000086694	-22.6723	-4.50286	1.17174	6.37945	0.0115449	0.513638	8	125224400	125227323	-1	Gm16237	predicted gene 16237 [Source:MGI Symbol;Acc:MGI:3802105]	0	0	0	3.75253	0.803717	0	1.22672	0.675385	1.30288	0.644829	1.58043	4.08806	0.759375	1.58639
ENSMUSG00000033502	-11.7542	-3.5551	1.5188	6.37317	0.0115858	0.513638	3	116272553	116424032	-1	Cdc14a	CDC14 cell division cycle 14A [Source:MGI Symbol;Acc:MGI:2442676]	1.2415	0.614613	2.85241	0.938133	0	0	3.68017	0.675385	2.60577	1.93449	5.5315	1.16802	0.941109	2.59922
ENSMUSG00000026204	21.8184	4.44748	1.33382	6.37633	0.0115653	0.513638	1	75247027	75264502	-1	Ptprn	protein tyrosine phosphatase, receptor type, N [Source:MGI Symbol;Acc:MGI:102765]	1.2415	2.45845	0	2.8144	5.62602	0.728995	0	0	0	1.93449	0	4.67207	2.14489	1.10109
ENSMUSG00000037801	-50.2146	-5.65003	0.852418	6.35831	0.0116833	0.514683	9	63421455	63602493	-1	Iqch	IQ motif containing H [Source:MGI Symbol;Acc:MGI:1925500]	0	0	0.570481	0	0	0	1.22672	0.675385	1.30288	0	0	2.33604	0.0950802	0.923505
ENSMUSG00000030272	1.67297	0.742412	5.37703	6.35447	0.0117086	0.514683	6	113334124	113343984	-1	Camk1	calcium/calmodulin-dependent protein kinase I [Source:MGI Symbol;Acc:MGI:1098535]	45.9356	45.4813	43.3566	39.4016	48.223	40.8237	35.575	42.5492	24.7548	35.4656	34.7695	32.7045	43.8703	34.3031
ENSMUSG00000023393	16.2077	4.01861	1.48073	6.36021	0.0116708	0.514683	2	180725263	180742280	1	Slc17a9	solute carrier family 17, member 9 [Source:MGI Symbol;Acc:MGI:1919107]	1.2415	5.53151	2.85241	1.87627	2.41115	0	1.22672	0.675385	0.86859	0	0	0.584009	2.31881	0.559118
ENSMUSG00000024429	-2.64808	-1.40495	3.39984	6.34386	0.0117788	0.515828	17	35979851	35989462	1	Gnl1	guanine nucleotide binding protein-like 1 [Source:MGI Symbol;Acc:MGI:95764]	6.20752	6.14613	8.55722	3.75253	4.8223	12.3929	10.4272	15.5339	13.4631	9.67243	8.69236	12.2642	6.97977	11.6755
ENSMUSG00000091971	-15.4905	-3.95331	1.8644	6.34053	0.011801	0.515828	17	34969190	34972156	-1	Hspa1a	heat shock protein 1A [Source:MGI Symbol;Acc:MGI:96244]	0	1.22923	1.71144	1.87627	0	0	4.29353	1.35077	0.434295	3.86897	3.16086	8.17613	0.802822	3.54743
ENSMUSG00000055546	13.7957	3.78615	1.76617	6.32536	0.0119023	0.517353	11	46810800	46844332	1	Timd4	T cell immunoglobulin and mucin domain containing 4 [Source:MGI Symbol;Acc:MGI:2445125]	9.31128	0.614613	3.42289	0.938133	3.21487	1.45799	2.45345	0	3.47436	0.644829	0	0	3.15996	1.09544
ENSMUSG00000029648	-17.3061	-4.11321	1.40717	6.32988	0.0118721	0.517353	5	147561604	147726011	-1	Flt1	FMS-like tyrosine kinase 1 [Source:MGI Symbol;Acc:MGI:95558]	1.2415	0	0	0	0.803717	0	1.22672	0.675385	3.04006	1.93449	0	2.33604	0.34087	1.53545
ENSMUSG00000027358	34.438	5.10593	0.936912	6.31704	0.0119583	0.518337	2	133552159	133562885	1	Bmp2	bone morphogenetic protein 2 [Source:MGI Symbol;Acc:MGI:88177]	2.48301	0	1.14096	0.938133	1.60743	0	0	0	0.86859	0	0	0	1.02826	0.144765
ENSMUSG00000086629	-3.26402	-1.70665	3.96445	6.29552	0.0121044	0.518498	X	108834478	108974906	1	2810403D21Rik	RIKEN cDNA 2810403D21 gene [Source:MGI Symbol;Acc:MGI:1917214]	9.31128	6.76074	9.69818	5.6288	3.21487	8.74794	16.5608	20.2615	6.51442	16.7655	9.48258	9.34414	7.22697	13.1548
ENSMUSG00000105512	-2.63811	-1.39951	3.41807	6.23885	0.0124978	0.518498		88685024	88686397	-1	RP23-199B2.8	3	9.31128	5.53151	6.84578	4.69066	8.84089	4.37397	9.81379	12.1569	9.55449	12.2517	10.2728	10.5122	6.59901	10.7603
ENSMUSG00000103937	143.189	7.16177	0.817334	6.24361	0.0124642	0.518498	16	4170776	4173636	-1	Gm37186	predicted gene, 37186 [Source:MGI Symbol;Acc:MGI:5610414]	0.620752	0	1.14096	3.75253	0	0	0	0	0	0	0	0	0.919041	0
ENSMUSG00000047061	-3.21929	-1.68674	6.1214	6.28623	0.012168	0.518498	13	45078692	45081222	1	Gm9817	predicted gene 9817 [Source:MGI Symbol;Acc:MGI:3809102]	28.5546	38.7206	59.9006	32.8346	73.942	60.5066	35.575	94.5539	25.1891	127.676	110.63	206.739	49.0765	100.061
ENSMUSG00000090758	4.38114	2.13131	2.44321	6.2673	0.0122986	0.518498	11	120689146	120709447	-1	Gm17178	predicted gene 17178 [Source:MGI Symbol;Acc:MGI:4938005]	5.58677	3.68768	6.84578	4.69066	8.03717	5.83196	4.90689	1.35077	0.86859	3.86897	1.58043	4.08806	5.78	2.77729
ENSMUSG00000032042	-4.07107	-2.02541	2.13614	6.27479	0.0122467	0.518498	9	35200175	35247973	1	Srpr	signal recognition particle receptor ('docking protein') [Source:MGI Symbol;Acc:MGI:1914648]	3.10376	1.22923	2.28193	0.938133	3.21487	2.18698	3.06681	2.02615	6.08013	5.80346	3.16086	5.84009	2.15915	4.32958
ENSMUSG00000043290	1.80672	0.853372	6.22926	6.28717	0.0121615	0.518498	7	5034439	5038446	-1	Zfp784	zinc finger protein 784 [Source:MGI Symbol;Acc:MGI:3606042]	87.526	93.4211	75.874	79.7413	66.7085	86.7504	86.484	70.24	64.7099	43.2035	53.7346	53.1448	81.6702	61.9195
ENSMUSG00000060791	-3.01617	-1.59272	2.66693	6.28831	0.0121537	0.518498	7	28437447	28448233	1	Gmfg	glia maturation factor, gamma [Source:MGI Symbol;Acc:MGI:1927135]	1.86226	2.45845	2.85241	7.50506	7.23345	5.10296	7.36034	6.75385	8.2516	3.86897	7.90215	7.59212	4.50243	6.95484
ENSMUSG00000095682	-7.55059	-2.91659	1.42624	6.29614	0.0121001	0.518498	6	70703578	70704177	1	Igkv3-1	immunoglobulin kappa variable 3-1 [Source:MGI Symbol;Acc:MGI:1330851]	0.620752	1.22923	1.71144	2.8144	0	0	1.22672	1.35077	3.04006	4.5138	3.16086	4.67207	1.06264	2.99405
ENSMUSG00000029570	-3.58807	-1.84321	3.18835	6.30484	0.0120409	0.518498	5	140607320	140615545	1	Lfng	LFNG O-fucosylpeptide 3-beta-N-acetylglucosaminyltransferase [Source:MGI Symbol;Acc:MGI:1095413]	8.06977	4.30229	1.71144	5.6288	7.23345	4.37397	7.36034	8.78	19.9776	7.09312	10.2728	6.4241	5.21995	9.98465
ENSMUSG00000060152	-1.64823	-0.720914	5.52355	6.25429	0.0123893	0.518498	5	115235836	115245351	1	Pop5	processing of precursor 5, ribonuclease P/MRP family (S. cerevisiae) [Source:MGI Symbol;Acc:MGI:2151221]	48.4186	41.7937	42.7861	29.0821	32.9524	35.7207	41.7086	45.2508	38.6522	57.3898	64.0074	51.9768	38.4589	49.8309
ENSMUSG00000093931	-38.9798	-5.28466	3.38764	6.23097	0.0125535	0.518498	3	113312455	113324052	-1	Amy2a3	amylase 2a3 [Source:MGI Symbol;Acc:MGI:3714985]	0.620752	1.22923	0.570481	20.6389	0	0	0.613362	0.675385	130.288	5.15863	10.2728	0.584009	3.84323	24.5988
ENSMUSG00000096569	-38.9798	-5.28466	3.38764	6.23097	0.0125535	0.518498	3	113345055	113356658	-1	Amy2a2	amylase 2a2 [Source:MGI Symbol;Acc:MGI:3711220]	0.620752	1.22923	0.570481	20.6389	0	0	0.613362	0.675385	130.288	5.15863	10.2728	0.584009	3.84323	24.5988
ENSMUSG00000096770	-38.9798	-5.28466	3.38764	6.23097	0.0125535	0.518498	3	113279843	113291449	-1	Amy2a4	amylase 2a4 [Source:MGI Symbol;Acc:MGI:3711258]	0.620752	1.22923	0.570481	20.6389	0	0	0.613362	0.675385	130.288	5.15863	10.2728	0.584009	3.84323	24.5988
ENSMUSG00000026851	-4.26797	-2.09355	2.54137	6.24982	0.0124206	0.518498	2	30972177	30982201	-1	BC005624	cDNA sequence BC005624 [Source:MGI Symbol;Acc:MGI:2385132]	3.10376	4.30229	2.28193	2.8144	0.803717	2.18698	4.29353	2.02615	9.98878	5.80346	4.74129	3.50405	2.58218	5.05955
ENSMUSG00000025997	24.1237	4.59238	1.1492	6.2298	0.0125618	0.518498	1	69531214	69687245	-1	Ikzf2	IKAROS family zinc finger 2 [Source:MGI Symbol;Acc:MGI:1342541]	0.620752	2.45845	1.71144	2.8144	0.803717	0.728995	0.613362	0.675385	2.17147	0	0	0	1.52296	0.576703
ENSMUSG00000073737	-22.695	-4.50431	1.22415	6.28176	0.0121987	0.518498	1	15268802	15269797	-1	Gm10566	predicted gene 10566 [Source:MGI Symbol;Acc:MGI:3642220]	0	0	0	0	4.01859	1.45799	3.06681	0.675385	0.86859	1.93449	3.95107	0.584009	0.912762	1.84673
ENSMUSG00000102302	6.26521	2.64736	1.94311	6.26325	0.0123268	0.518498	1	165230371	165235125	-1	Gm38190	predicted gene, 38190 [Source:MGI Symbol;Acc:MGI:5611418]	6.20752	3.68768	1.14096	4.69066	2.41115	1.45799	1.22672	2.70154	0.434295	0.644829	2.37064	0.584009	3.26599	1.32701
ENSMUSG00000107870	-2.32154	-1.21508	6.09509	6.13603	0.0132454	0.519648		139830387	139830551	1	CH25-241D1.2	6	39.7281	62.0759	26.2421	54.4117	37.7747	44.4687	89.5508	86.4493	43.8638	58.0346	51.364	75.3372	44.1169	67.4333
ENSMUSG00000106629	-45.673	-5.51327	1.04621	6.20306	0.0127529	0.519648		137875925	137878126	-1	RP23-209N19.2	3	0	0.614613	1.14096	0	0	0	1.22672	2.70154	1.73718	0	2.37064	1.16802	0.292596	1.53402
ENSMUSG00000107811	-24.6287	-4.62227	1.62939	6.21153	0.0126921	0.519648		129047277	129049835	-1	RP23-356N23.5	6	4.34526	3.07306	3.99337	0	0	0	1.22672	6.07846	6.08013	1.28966	1.58043	1.75203	1.90195	3.00124
ENSMUSG00000104605	-10.8059	-3.43374	1.42426	6.15826	0.01308	0.519648		37638579	37640656	-1	RP23-382L1.6	3	1.2415	1.22923	2.28193	0.938133	0	0	1.84009	4.05231	1.73718	4.5138	1.58043	1.16802	0.948465	2.48197
ENSMUSG00000107320	-2.48495	-1.31322	3.73866	6.20611	0.012731	0.519648		28219167	28226170	-1	RP23-23C4.5	6	7.44902	15.3653	15.403	8.44319	12.0558	5.10296	10.4272	16.2092	13.0288	18.0552	25.2869	18.6883	10.6365	16.9493
ENSMUSG00000050195	2.09324	1.06574	4.20354	6.13528	0.013251	0.519648	19	44333092	44346743	1	Scd4	stearoyl-coenzyme A desaturase 4 [Source:MGI Symbol;Acc:MGI:2670997]	19.8641	25.1991	15.9735	14.072	14.4669	24.7858	14.1073	16.8846	10.4231	12.2517	16.5945	10.5122	19.0602	13.4622
ENSMUSG00000075010	23.7881	4.57217	1.08199	6.11526	0.0134019	0.519648	19	11047617	11050566	-1	AW112010	expressed sequence AW112010 [Source:MGI Symbol;Acc:MGI:2147706]	0	0.614613	2.28193	0	2.41115	1.45799	1.22672	0.675385	0.434295	0	0	0	1.12761	0.389401
ENSMUSG00000021952	-6.93871	-2.79467	1.74468	6.14233	0.0131984	0.519648	14	57581002	57665430	-1	Xpo4	exportin 4 [Source:MGI Symbol;Acc:MGI:1888526]	0	1.22923	0.570481	0	3.21487	0.728995	2.45345	1.35077	2.60577	1.93449	3.95107	2.92005	0.957262	2.53593
ENSMUSG00000022217	-13.0233	-3.70303	1.40842	6.14747	0.01316	0.519648	14	55581516	55585302	-1	Emc9	ER membrane protein complex subunit 9 [Source:MGI Symbol;Acc:MGI:1934682]	0	0	0.570481	0	2.41115	1.45799	0.613362	0.675385	3.04006	5.80346	0.790215	2.33604	0.739937	2.20975
ENSMUSG00000045064	2.42262	1.27657	3.73643	6.18983	0.0128487	0.519648	12	85288591	85299358	1	Zc2hc1c	zinc finger, C2HC-type containing 1C [Source:MGI Symbol;Acc:MGI:1919600]	17.381	11.6776	13.6916	15.0101	16.0743	19.6829	11.0405	8.78	9.98878	9.0276	11.8532	9.34414	15.5863	10.0057
ENSMUSG00000075528	19.5196	4.28685	1.16873	6.20974	0.0127049	0.519648	11	101406839	101417615	-1	Aarsd1	alanyl-tRNA synthetase domain containing 1 [Source:MGI Symbol;Acc:MGI:1916934]	1.2415	3.68768	0.570481	0	1.60743	2.18698	0.613362	0	0	0.644829	0	0.584009	1.54901	0.307033
ENSMUSG00000080791	17.2498	4.10851	1.49048	6.19273	0.0128276	0.519648	11	85216597	85217054	1	Akirin1-ps	akirin 1, pseudogene [Source:MGI Symbol;Acc:MGI:3650065]	3.72451	3.07306	2.28193	0	1.60743	0.728995	0	0	0	0.644829	1.58043	3.50405	1.90265	0.954885
ENSMUSG00000020076	6.34721	2.66612	2.1323	6.1079	0.0134579	0.519648	10	62616023	62651218	-1	Ddx50	DEAD (Asp-Glu-Ala-Asp) box polypeptide 50 [Source:MGI Symbol;Acc:MGI:2182303]	4.96601	3.07306	1.14096	7.50506	6.42974	2.18698	1.84009	0.675385	6.94872	1.28966	0.790215	0	4.21697	1.92401
ENSMUSG00000074500	23.6637	4.56461	1.25113	6.12884	0.0132994	0.519648	9	18455575	18478268	-1	Zfp558	zinc finger protein 558 [Source:MGI Symbol;Acc:MGI:1921681]	1.2415	1.84384	0.570481	2.8144	4.01859	0.728995	3.06681	1.35077	0.86859	0	0	0	1.86963	0.881028
ENSMUSG00000031822	-1.72397	-0.785733	5.5565	6.13527	0.0132511	0.519648	8	120230536	120581390	1	Gse1	genetic suppressor element 1 [Source:MGI Symbol;Acc:MGI:1098275]	26.6923	43.0229	35.3698	45.0304	34.5598	47.3847	61.9495	51.3292	45.601	53.5208	42.6716	49.0568	38.6767	50.6881
ENSMUSG00000063286	-3.37432	-1.7546	3.6392	6.10807	0.0134566	0.519648	7	106504392	106511671	-1	Gm8995	predicted gene 8995 [Source:MGI Symbol;Acc:MGI:3644223]	6.82827	8.60458	11.9801	10.3195	8.03717	0	16.5608	12.8323	19.9776	10.3173	8.69236	14.0162	7.62826	13.7327
ENSMUSG00000082080	-96.465	-6.59193	0.581917	6.15005	0.0131408	0.519648	7	41335384	41338873	1	Gm9246	predicted gene 9246 [Source:MGI Symbol;Acc:MGI:3648324]	0	0	0	0	0	0	1.84009	0	0.434295	0	0	1.75203	0	0.671068
ENSMUSG00000101970	7.72932	2.95034	1.31087	6.15911	0.0130737	0.519648	7	73544036	73558386	-1	1810026B05Rik	RIKEN cDNA 1810026B05 gene [Source:MGI Symbol;Acc:MGI:1916420]	1.2415	2.45845	1.71144	1.87627	3.21487	2.18698	0	1.35077	1.73718	0	0.790215	0.584009	2.11492	0.743695
ENSMUSG00000049001	-29.2027	-4.86803	1.16968	6.16483	0.0130315	0.519648	6	65671590	65712326	1	Ndnf	neuron-derived neurotrophic factor [Source:MGI Symbol;Acc:MGI:1915419]	1.86226	0	0.570481	0	0	0	1.84009	0.675385	0.86859	1.28966	3.16086	0.584009	0.405456	1.4031
ENSMUSG00000047843	3.62553	1.85819	2.16735	6.11548	0.0134003	0.519648	5	144244437	144446757	1	Bri3	brain protein I3 [Source:MGI Symbol;Acc:MGI:1933174]	6.20752	6.76074	4.56385	0.938133	4.8223	5.10296	0.613362	1.35077	2.17147	4.5138	3.95107	3.50405	4.73258	2.68409
ENSMUSG00000028427	-3.49924	-1.80704	2.98054	6.1451	0.0131777	0.519648	4	41033074	41048139	-1	Aqp7	aquaporin 7 [Source:MGI Symbol;Acc:MGI:1314647]	5.58677	4.30229	3.42289	1.87627	2.41115	5.83196	12.8806	10.8062	4.77724	7.73795	5.5315	4.67207	3.90522	7.73425
ENSMUSG00000027782	-3.61787	-1.85514	3.06808	6.13887	0.0132242	0.519648	3	69067149	69127113	-1	Kpna4	karyopherin (importin) alpha 4 [Source:MGI Symbol;Acc:MGI:1100848]	4.96601	2.45845	5.70481	4.69066	5.62602	8.74794	7.36034	7.42923	22.5833	9.67243	10.2728	4.67207	5.36565	10.3317
ENSMUSG00000026918	-2.65448	-1.40843	3.96093	6.11565	0.013399	0.519648	2	27445579	27507662	-1	Brd3	bromodomain containing 3 [Source:MGI Symbol;Acc:MGI:1914632]	11.1735	7.98996	7.98674	13.1339	7.23345	14.5799	27.6013	17.56	16.0689	14.1862	12.6434	14.6002	10.3496	17.11
ENSMUSG00000027577	107.367	6.74641	0.510332	6.17853	0.012931	0.519648	2	181018380	181043546	-1	Chrna4	cholinergic receptor, nicotinic, alpha polypeptide 4 [Source:MGI Symbol;Acc:MGI:87888]	0	0	1.14096	0.938133	0	2.91598	0	0	0	0	0	0	0.832512	0
ENSMUSG00000079554	23.7181	4.56792	0.954805	6.19277	0.0128273	0.519648	1	58278326	58380259	1	Aox2	aldehyde oxidase 2 [Source:MGI Symbol;Acc:MGI:3529596]	0	1.22923	1.14096	1.87627	0.803717	2.18698	0.613362	0.675385	0.86859	0	0	0	1.20619	0.359556
ENSMUSG00000104117	-2.64142	-1.40132	3.51982	6.11016	0.0134407	0.519648	1	164863133	164936775	1	Gm20743	predicted gene, 20743 [Source:MGI Symbol;Acc:MGI:5434099]	4.34526	8.60458	3.99337	8.44319	12.8595	6.56095	12.2672	12.8323	15.6346	10.9621	8.69236	10.5122	7.4678	11.8168
ENSMUSG00000031246	-3.58181	-1.84069	3.01475	6.01999	0.0141448	0.519984	X	109095365	109197873	1	Sh3bgrl	SH3-binding domain glutamic acid-rich protein like [Source:MGI Symbol;Acc:MGI:1930849]	6.20752	4.30229	3.42289	2.8144	7.23345	3.64497	6.13362	3.37692	14.766	9.0276	7.11193	11.0962	4.60425	8.58538
ENSMUSG00000107075	-4.48087	-2.16378	2.98917	5.96234	0.0146147	0.519984		120746036	120747308	1	RP24-547J21.3	5	6.20752	3.68768	14.262	3.75253	2.41115	0	5.52026	8.10462	10.4231	11.6069	10.2728	5.25608	5.05349	8.53062
ENSMUSG00000034320	2.81096	1.49106	3.27697	5.98893	0.0143959	0.519984	18	61192919	61211612	-1	Slc26a2	solute carrier family 26 (sulfate transporter), member 2 [Source:MGI Symbol;Acc:MGI:892977]	4.34526	16.5945	7.98674	13.1339	12.8595	8.74794	4.90689	8.78	8.2516	4.5138	5.5315	5.84009	10.6113	6.30398
ENSMUSG00000024165	19.4623	4.28261	1.80615	6.00344	0.014278	0.519984	17	24942156	24960636	-1	Hn1l	hematological and neurological expressed 1-like [Source:MGI Symbol;Acc:MGI:1196260]	3.72451	0.614613	0.570481	1.87627	1.60743	2.91598	1.22672	1.35077	4.34295	0	0	0	1.88488	1.15341
ENSMUSG00000024206	19.2004	4.26307	0.895596	5.97313	0.0145254	0.519984	17	56775897	56831008	-1	Rfx2	regulatory factor X, 2 (influences HLA class II expression) [Source:MGI Symbol;Acc:MGI:106583]	1.86226	1.22923	0.570481	1.87627	0.803717	0.728995	1.22672	0.675385	0.86859	0	0	0	1.17849	0.461783
ENSMUSG00000037579	26.5066	4.72828	1.01423	6.08521	0.0136318	0.519984	15	99224976	99242817	1	Kcnh3	potassium voltage-gated channel, subfamily H (eag-related), member 3 [Source:MGI Symbol;Acc:MGI:1341723]	1.2415	2.45845	0.570481	0	0.803717	2.91598	0.613362	1.35077	0.86859	0	0	0	1.33169	0.47212
ENSMUSG00000000957	-6.93954	-2.79484	1.72492	5.97552	0.0145058	0.519984	14	54431612	54441265	1	Mmp14	matrix metallopeptidase 14 (membrane-inserted) [Source:MGI Symbol;Acc:MGI:101900]	0.620752	1.22923	1.14096	0	2.41115	2.18698	4.90689	1.35077	2.60577	1.28966	7.11193	4.08806	1.26485	3.55885
ENSMUSG00000049658	-4.10646	-2.0379	2.75904	5.96251	0.0146132	0.519984	13	100017994	100104070	-1	Bdp1	B double prime 1, subunit of RNA polymerase III transcription initiation factor IIIB [Source:MGI Symbol;Acc:MGI:1347077]	4.96601	1.84384	3.99337	4.69066	4.8223	1.45799	6.74698	4.72769	12.1603	5.80346	3.95107	9.92815	3.62903	7.2196
ENSMUSG00000083165	209.2	7.70874	0.729868	6.06664	0.0137759	0.519984	13	24410106	24410440	-1	Gm11344	predicted gene 11344 [Source:MGI Symbol;Acc:MGI:3652103]	0	0	1.71144	5.6288	0	0	0	0	0	0	0	0	1.22337	0
ENSMUSG00000000056	-5.42473	-2.43955	2.49413	6.00845	0.0142375	0.519984	11	121237253	121255856	1	Narf	nuclear prelamin A recognition factor [Source:MGI Symbol;Acc:MGI:1914858]	2.48301	0.614613	1.71144	7.50506	3.21487	0.728995	4.29353	5.40308	2.60577	7.09312	13.4337	4.67207	2.70966	6.2502
ENSMUSG00000018733	-2.94904	-1.56024	4.21098	5.9399	0.0148019	0.519984	11	83294642	83302586	-1	Pex12	peroxisomal biogenesis factor 12 [Source:MGI Symbol;Acc:MGI:2144177]	3.10376	14.7507	15.403	15.9483	15.2706	17.4959	9.20043	13.5077	20.8462	36.1104	41.8814	31.5365	13.662	25.5138
ENSMUSG00000033416	1.29886	0.377245	12.1195	5.99095	0.0143795	0.519984	10	75351111	75517972	-1	Gucd1	guanylyl cyclase domain containing 1 [Source:MGI Symbol;Acc:MGI:1916028]	5086.44	4485.44	4656.27	5337.97	4425.27	5608.16	3823.7	4237.36	4110.17	4988.4	4364.36	4481.1	4933.26	4334.18
ENSMUSG00000050157	-32.5374	-5.02403	0.974248	6.0205	0.0141407	0.519984	10	75937723	75940672	-1	Gm867	predicted gene 867 [Source:MGI Symbol;Acc:MGI:2685713]	1.2415	0	0	0	0	0	1.22672	1.35077	0.434295	1.93449	0.790215	0.584009	0.206917	1.05342
ENSMUSG00000025239	1.77943	0.831414	4.86883	5.93974	0.0148032	0.519984	9	123478701	123521548	1	Limd1	LIM domains containing 1 [Source:MGI Symbol;Acc:MGI:1352502]	33.5206	33.8037	27.3831	26.2677	31.345	40.8237	26.9879	34.4446	22.149	27.0828	18.1749	18.6883	32.1906	24.5879
ENSMUSG00000025245	1.86177	0.896674	4.66817	5.98189	0.0144535	0.519984	9	123694416	123717625	-1	Lztfl1	leucine zipper transcription factor-like 1 [Source:MGI Symbol;Acc:MGI:1934860]	21.7263	31.3452	27.9536	28.144	26.5227	27.7018	21.4677	18.9108	16.9375	21.2794	14.2239	26.2804	27.2323	19.8499
ENSMUSG00000032397	-40.1493	-5.3273	0.93343	5.97252	0.0145305	0.519984	9	64281607	64304792	1	Tipin	timeless interacting protein [Source:MGI Symbol;Acc:MGI:1921571]	0	0	0	0.938133	0	0	0.613362	0.675385	0.86859	1.28966	0.790215	1.75203	0.156355	0.998206
ENSMUSG00000062470	2.51199	1.32883	3.82241	6.07723	0.0136935	0.519984	9	20607481	20617271	1	Fbxl12os	F-box and leucine-rich repeat protein 12, opposite strand [Source:MGI Symbol;Acc:MGI:1913912]	17.381	13.5215	17.1144	15.9483	19.2892	18.9539	12.8806	9.45539	9.55449	8.38277	12.6434	11.6802	17.0347	10.7661
ENSMUSG00000090317	2.43001	1.28096	3.84028	6.02406	0.0141121	0.519984	9	78447865	78448786	-1	Gm17324	predicted gene, 17324 [Source:MGI Symbol;Acc:MGI:4936958]	22.3471	11.6776	16.544	12.1957	24.1115	14.5799	11.6539	12.1569	6.08013	14.1862	11.063	11.0962	16.9093	11.0394
ENSMUSG00000044453	-3.94162	-1.97879	2.68855	6.01624	0.0141748	0.519984	7	30857390	30861564	-1	Ffar1	free fatty acid receptor 1 [Source:MGI Symbol;Acc:MGI:2684079]	5.58677	4.9169	1.71144	4.69066	4.01859	0.728995	6.74698	8.10462	6.08013	6.44829	8.69236	6.4241	3.60889	7.08275
ENSMUSG00000052833	-7.82105	-2.96736	1.70381	6.00749	0.0142452	0.519984	7	16327053	16387797	-1	Sae1	SUMO1 activating enzyme subunit 1 [Source:MGI Symbol;Acc:MGI:1929264]	0	1.84384	1.14096	1.87627	0	1.45799	2.45345	4.05231	3.47436	2.57932	1.58043	4.08806	1.05318	3.03799
ENSMUSG00000029816	-86.7643	-6.43903	0.814586	6.02068	0.0141392	0.519984	6	49036546	49070929	1	Gpnmb	glycoprotein (transmembrane) nmb [Source:MGI Symbol;Acc:MGI:1934765]	0	0	0	0	0	0	0	0.675385	0.434295	1.28966	0.790215	1.16802	0	0.726262
ENSMUSG00000083728	12.4751	3.64098	1.05135	6.00809	0.0142404	0.519984	6	33375111	33377446	-1	Gm13854	predicted gene 13854 [Source:MGI Symbol;Acc:MGI:3651023]	1.2415	1.84384	1.71144	2.8144	2.41115	0	1.22672	0	0	0.644829	0	0.584009	1.67039	0.40926
ENSMUSG00000097815	1.23521	0.304752	14.7327	6.05394	0.0138753	0.519984	6	18844220	18847360	1	Gm26809	predicted gene, 26809 [Source:MGI Symbol;Acc:MGI:5477303]	31187.2	27942.7	28270.8	28934.8	29124.3	27090.9	19763.7	26148.2	22123.4	30270.2	29143.9	29145	28758.5	26099.1
ENSMUSG00000037428	-37.6429	-5.23431	0.726548	6.03552	0.0140208	0.519984	5	137026392	137033351	1	Vgf	VGF nerve growth factor inducible [Source:MGI Symbol;Acc:MGI:1343180]	0	0	0	0.938133	0	0	0	0.675385	0.86859	2.57932	2.37064	0	0.156355	1.08232
ENSMUSG00000073152	-3.06685	-1.61676	3.41838	5.94385	0.0147687	0.519984	5	21910931	21954014	1	Gm10475	predicted gene 10475 [Source:MGI Symbol;Acc:MGI:3642283]	11.7943	6.14613	6.2753	7.50506	4.8223	8.01894	5.52026	10.1308	11.726	12.8966	19.7554	22.1923	7.427	13.7035
ENSMUSG00000097029	4.08363	2.02985	3.57656	6.02547	0.0141008	0.519984	5	38317333	38320897	-1	Gm26560	predicted gene, 26560 [Source:MGI Symbol;Acc:MGI:5477054]	13.0358	9.8338	17.1144	16.8864	8.03717	13.8509	7.36034	4.72769	6.94872	9.67243	7.11193	2.92005	13.1264	6.45686
ENSMUSG00000097877	-3.872	-1.95308	2.96602	5.95132	0.0147062	0.519984	5	104109217	104119687	1	Gm26703	predicted gene, 26703 [Source:MGI Symbol;Acc:MGI:5477197]	3.10376	2.45845	1.14096	7.50506	5.62602	5.83196	9.20043	2.02615	9.12019	10.9621	6.32172	6.4241	4.2777	7.34245
ENSMUSG00000028681	-16.8453	-4.07427	1.25032	5.97175	0.0145369	0.519984	4	117096075	117116101	1	Ptch2	patched homolog 2 [Source:MGI Symbol;Acc:MGI:1095405]	0	2.45845	0	0	0.803717	0	2.45345	0.675385	0.86859	5.15863	1.58043	4.08806	0.543695	2.47076
ENSMUSG00000028792	-7.05565	-2.81878	2.00324	5.95081	0.0147105	0.519984	4	128991958	129011529	1	Ak2	adenylate kinase 2 [Source:MGI Symbol;Acc:MGI:87978]	1.86226	1.84384	1.71144	0	0.803717	1.45799	3.68017	1.35077	6.08013	3.86897	3.16086	1.75203	1.27987	3.31549
ENSMUSG00000059423	-9.76531	-3.28767	1.18775	5.96213	0.0146164	0.519984	4	147822986	147848366	-1	Zfp933	zinc finger protein 933 [Source:MGI Symbol;Acc:MGI:1922865]	1.2415	0	1.14096	0.938133	0.803717	0	4.90689	2.02615	0.86859	2.57932	2.37064	1.16802	0.687386	2.31994
ENSMUSG00000091985	1.68575	0.753389	6.46277	6.04098	0.0139776	0.519984	4	108633843	108637441	-1	Gm17354	predicted gene, 17354 [Source:MGI Symbol;Acc:MGI:4936988]	90.6298	94.0357	82.1493	98.5039	90.82	85.2924	94.4577	87.1246	67.75	52.876	59.2661	62.489	90.2385	70.6606
ENSMUSG00000034723	7.58312	2.92279	1.39643	6.00107	0.0142972	0.519984	2	134594185	134644145	-1	Tmx4	thioredoxin-related transmembrane protein 4 [Source:MGI Symbol;Acc:MGI:106558]	1.86226	2.45845	4.56385	0.938133	2.41115	2.18698	1.22672	0.675385	2.17147	0	0.790215	0.584009	2.40347	0.907968
ENSMUSG00000038312	6.74006	2.75276	2.16558	5.95625	0.0146652	0.519984	2	155701677	155729475	-1	Edem2	ER degradation enhancer, mannosidase alpha-like 2 [Source:MGI Symbol;Acc:MGI:1915540]	3.72451	3.07306	5.70481	4.69066	7.23345	0.728995	1.84009	1.35077	3.04006	0	2.37064	1.16802	4.19258	1.62826
ENSMUSG00000055632	-10.8323	-3.43727	1.37096	6.04372	0.0139558	0.519984	2	31314415	31460738	1	Hmcn2	hemicentin 2 [Source:MGI Symbol;Acc:MGI:2677838]	1.2415	1.22923	0.570481	0	0.803717	0	0.613362	2.70154	0.86859	3.86897	2.37064	2.33604	0.640821	2.12652
ENSMUSG00000082321	-2.76286	-1.46616	3.09916	6.09617	0.0135475	0.519984	2	156347202	156347840	-1	Gm14253	predicted gene 14253 [Source:MGI Symbol;Acc:MGI:3650994]	4.34526	7.98996	4.56385	6.56693	3.21487	5.83196	4.29353	8.10462	11.2917	10.9621	9.48258	9.34414	5.41881	8.9131
ENSMUSG00000026566	57.8227	5.85356	0.858749	5.95358	0.0146874	0.519984	1	165592240	165634538	-1	Mpzl1	myelin protein zero-like 1 [Source:MGI Symbol;Acc:MGI:1915731]	0	1.22923	0.570481	2.8144	2.41115	0	0.613362	0	0	0	0	0	1.17088	0.102227
ENSMUSG00000026585	-41.5015	-5.37509	0.745478	5.98716	0.0144104	0.519984	1	163779583	163917109	1	Kifap3	kinesin-associated protein 3 [Source:MGI Symbol;Acc:MGI:107566]	0	0.614613	0	0	0	0	1.22672	1.35077	2.17147	0.644829	0	0.584009	0.102435	0.996301
ENSMUSG00000049866	5.55087	2.47271	2.41317	6.0497	0.0139087	0.519984	1	88673125	88702221	-1	Arl4c	ADP-ribosylation factor-like 4C [Source:MGI Symbol;Acc:MGI:2445172]	8.69052	5.53151	3.42289	4.69066	5.62602	5.10296	0.613362	4.05231	3.04006	0.644829	3.95107	1.75203	5.51076	2.34228
ENSMUSG00000100147	72.7303	6.18449	0.562517	6.02771	0.014083	0.519984	1	182287990	182303325	1	1700047M11Rik	RIKEN cDNA 1700047M11 gene [Source:MGI Symbol;Acc:MGI:1914580]	0	0	1.14096	1.87627	0.803717	0	0	0	0	0	0	0	0.636824	0
ENSMUSG00000102722	24.0093	4.58552	0.68145	6.0953	0.0135542	0.519984	1	134454492	134455473	-1	Gm37935	predicted gene, 37935 [Source:MGI Symbol;Acc:MGI:5611163]	0	1.84384	1.14096	0.938133	0.803717	0.728995	0	0	0	0.644829	0	0.584009	0.909274	0.204806
ENSMUSG00000034248	-3.91002	-1.96717	3.15611	5.92702	0.0149104	0.520227	14	69241848	69285112	-1	Slc25a37	solute carrier family 25, member 37 [Source:MGI Symbol;Acc:MGI:1914962]	5.58677	9.21919	3.42289	6.56693	3.21487	5.10296	6.13362	2.02615	18.6747	13.5414	13.4337	11.0962	5.51893	10.8176
ENSMUSG00000042988	-74.2065	-6.21347	0.746405	5.9273	0.0149081	0.520227	11	120653788	120661175	-1	Notum	notum pectinacetylesterase homolog (Drosophila) [Source:MGI Symbol;Acc:MGI:1924833]	0	0	0	0	0	0	1.22672	0	0.434295	0	0	1.75203	0	0.568841
ENSMUSG00000019806	-26.2003	-4.71151	1.07796	5.9277	0.0149047	0.520227	10	13647054	13868980	-1	Aig1	androgen-induced 1 [Source:MGI Symbol;Acc:MGI:1913503]	0	0.614613	1.14096	0	0	0	1.84009	0	1.30288	0	0.790215	2.33604	0.292596	1.04487
ENSMUSG00000073008	-6.08559	-2.6054	2.33619	5.89219	0.0152082	0.523476	X	107255878	107296769	1	Gpr174	G protein-coupled receptor 174 [Source:MGI Symbol;Acc:MGI:2685222]	1.2415	1.22923	3.99337	0.938133	1.60743	2.18698	5.52026	6.07846	4.77724	4.5138	3.16086	4.67207	1.86611	4.78712
ENSMUSG00000104701	91.1382	6.50998	0.955145	5.88819	0.0152428	0.523476		43807705	43808743	-1	RP23-336O18.4	5	4.96601	0.614613	0	0.938133	0.803717	0.728995	0	0	0.434295	0	0	0	1.34191	0.0723825
ENSMUSG00000071652	-5.33093	-2.41439	1.98424	5.86777	0.0154206	0.523476	19	8888926	8897890	1	Ints5	integrator complex subunit 5 [Source:MGI Symbol;Acc:MGI:1923578]	3.10376	0.614613	0.570481	1.87627	4.8223	0.728995	4.90689	4.05231	5.21154	2.57932	7.11193	2.92005	1.95274	4.46367
ENSMUSG00000023980	14.2657	3.83448	1.2015	5.80675	0.0159648	0.523476	17	47488050	47502287	-1	Taf8	TAF8 RNA polymerase II, TATA box binding protein (TBP)-associated factorq [Source:MGI Symbol;Acc:MGI:1926879]	2.48301	3.07306	0	0.938133	0.803717	2.18698	0.613362	0.675385	0.434295	0.644829	0	0	1.58082	0.394645
ENSMUSG00000096425	3.43964	1.78226	2.86051	5.79442	0.0160771	0.523476	17	45209966	45210091	1	Gm24979	predicted gene, 24979 [Source:MGI Symbol;Acc:MGI:5454756]	4.96601	3.68768	7.98674	7.50506	11.252	5.83196	5.52026	6.07846	2.60577	2.57932	2.37064	3.50405	6.87158	3.77642
ENSMUSG00000097971	-5.49736	-2.45874	5.78518	5.8402	0.015664	0.523476	17	39843013	39846341	1	Gm26917	predicted gene, 26917 [Source:MGI Symbol;Acc:MGI:5504032]	5.58677	34.4183	10.8391	26.2677	8.84089	22.5988	80.3504	99.2816	45.1667	22.569	23.7064	25.6964	18.0919	49.4617
ENSMUSG00000097465	-39.4085	-5.30044	0.725174	5.79495	0.0160723	0.523476	16	49800533	49804874	1	Gm16619	predicted gene, 16619 [Source:MGI Symbol;Acc:MGI:4439543]	0	0.614613	0	0	0	0	0	0	1.30288	1.28966	1.58043	1.16802	0.102435	0.890165
ENSMUSG00000021273	1.82338	0.866614	7.37526	5.82423	0.0158069	0.523476	14	63145153	63177793	-1	Fdft1	farnesyl diphosphate farnesyl transferase 1 [Source:MGI Symbol;Acc:MGI:102706]	242.093	175.165	224.199	211.08	132.613	193.913	130.033	86.4493	162.861	176.038	161.204	158.85	196.51	145.906
ENSMUSG00000038518	2.72149	1.4444	3.74113	5.82326	0.0158156	0.523476	13	44729474	44921643	1	Jarid2	jumonji, AT rich interactive domain 2 [Source:MGI Symbol;Acc:MGI:104813]	21.7263	12.2923	15.403	11.2576	18.4855	8.74794	8.58707	9.45539	11.726	5.80346	7.11193	9.92815	14.6521	8.76866
ENSMUSG00000095895	72.2888	6.1757	0.704121	5.86273	0.0154648	0.523476	13	62778782	62779117	1	Gm21963	predicted gene, 21963 [Source:MGI Symbol;Acc:MGI:5439432]	0	0	1.71144	1.87627	0	0	0	0	0	0	0	0	0.597952	0
ENSMUSG00000020978	-3.75348	-1.90823	2.24141	5.83944	0.0156708	0.523476	12	69296681	69310687	1	Klhdc2	kelch domain containing 2 [Source:MGI Symbol;Acc:MGI:1916804]	1.86226	5.53151	1.71144	2.8144	1.60743	1.45799	4.29353	5.40308	4.77724	4.5138	3.95107	5.25608	2.49751	4.69914
ENSMUSG00000021288	-3.50179	-1.80809	2.86836	5.84632	0.0156097	0.523476	12	111758849	111807844	1	Klc1	kinesin light chain 1 [Source:MGI Symbol;Acc:MGI:107978]	6.20752	3.07306	2.85241	4.69066	4.8223	2.18698	7.36034	10.8062	7.81731	2.57932	13.4337	4.08806	3.97216	7.68081
ENSMUSG00000042063	-44.8081	-5.48569	0.915606	5.78957	0.0161215	0.523476	12	116047724	116063360	1	Zfp386	zinc finger protein 386 (Kruppel-like) [Source:MGI Symbol;Acc:MGI:1930708]	0	0	0	0.938133	0	0	0.613362	0.675385	0.434295	2.57932	3.16086	0	0.156355	1.24387
ENSMUSG00000002814	-9.39789	-3.23234	1.24841	5.80905	0.0159439	0.523476	11	60740058	60777365	-1	Top3a	topoisomerase (DNA) III alpha [Source:MGI Symbol;Acc:MGI:1197527]	1.2415	0.614613	0	1.87627	0	0	2.45345	1.35077	1.30288	1.93449	2.37064	2.33604	0.622064	1.95804
ENSMUSG00000045007	62.5679	5.96735	0.534584	5.85629	0.0155215	0.523476	11	101155907	101161787	1	Tubg2	tubulin, gamma 2 [Source:MGI Symbol;Acc:MGI:2144208]	1.2415	0.614613	1.14096	0	0	0.728995	0	0	0	0	0	0	0.621012	0
ENSMUSG00000058755	-26.9029	-4.74969	1.08388	5.77642	0.0162426	0.523476	11	4236420	4241026	1	Osm	oncostatin M [Source:MGI Symbol;Acc:MGI:104749]	0	1.22923	0.570481	0	0	0	1.22672	1.35077	0.86859	0	1.58043	1.75203	0.299951	1.12976
ENSMUSG00000015312	19.887	4.31375	1.46419	5.80245	0.0160039	0.523476	10	80930091	80932204	1	Gadd45b	growth arrest and DNA-damage-inducible 45 beta [Source:MGI Symbol;Acc:MGI:107776]	0.620752	0.614613	3.42289	8.44319	0.803717	1.45799	1.22672	0	1.30288	0	0.790215	0	2.56053	0.553304
ENSMUSG00000082605	12.1024	3.59722	1.68995	5.889	0.0152358	0.523476	10	3946199	3947091	-1	Gm16148	predicted gene 16148 [Source:MGI Symbol;Acc:MGI:3801829]	3.72451	1.22923	5.70481	0.938133	2.41115	1.45799	0	0	0.434295	1.93449	0	3.50405	2.57764	0.978806
ENSMUSG00000032558	-78.862	-6.30126	0.654789	5.79156	0.0161033	0.523476	9	104002544	104153483	1	Nphp3	nephronophthisis 3 (adolescent) [Source:MGI Symbol;Acc:MGI:1921275]	0	0	0	0	0	0	1.22672	0	1.30288	0	0	1.16802	0	0.616271
ENSMUSG00000001065	1.7678	0.821954	6.1595	5.85525	0.0155307	0.523476	8	123254195	123269745	1	Zfp276	zinc finger protein (C2H2 type) 276 [Source:MGI Symbol;Acc:MGI:1888495]	65.7997	97.1088	70.1692	74.1125	73.1382	88.9373	65.6297	66.1877	43.8638	58.6794	59.2661	60.7369	78.211	59.0606
ENSMUSG00000070056	-7.48877	-2.90473	2.11645	5.7791	0.0162179	0.523476	8	35587798	35679449	1	Mfhas1	malignant fibrous histiocytoma amplified sequence 1 [Source:MGI Symbol;Acc:MGI:1098644]	4.34526	7.37535	3.99337	0.938133	0	0	0.613362	2.70154	2.17147	9.67243	8.69236	3.50405	2.77535	4.5592
ENSMUSG00000074449	12.7314	3.67032	1.76748	5.78352	0.0161771	0.523476	8	20337664	20363210	-1	Gm15319	predicted gene 15319 [Source:MGI Symbol;Acc:MGI:3796981]	3.10376	3.68768	0	0.938133	5.62602	2.18698	2.45345	2.70154	0.434295	0.644829	0	0	2.59043	1.03902
ENSMUSG00000029814	-1.73567	-0.795496	5.18303	5.82587	0.0157922	0.523476	6	49085223	49214957	-1	Igf2bp3	insulin-like growth factor 2 mRNA binding protein 3 [Source:MGI Symbol;Acc:MGI:1890359]	32.2791	38.106	28.5241	22.5152	32.9524	34.2627	31.2815	40.5231	36.0465	48.3622	56.1053	40.8806	31.4399	42.1998
ENSMUSG00000043832	-86.7491	-6.43878	0.805559	5.8845	0.0152747	0.523476	6	122952515	122969875	1	Clec4a3	C-type lectin domain family 4, member a3 [Source:MGI Symbol;Acc:MGI:1920399]	0	0	0.570481	0	0	0	0	0.675385	3.04006	2.57932	0	1.16802	0.0950802	1.2438
ENSMUSG00000076549	-34.5617	-5.1111	0.608305	5.90424	0.0151045	0.523476	6	69304834	69305405	-1	Igkv4-68	immunoglobulin kappa variable 4-68 [Source:MGI Symbol;Acc:MGI:2686265]	0	0.614613	0	0	0	0	0.613362	0	0.86859	1.28966	1.58043	0.584009	0.102435	0.822675
ENSMUSG00000029720	-155.613	-7.28182	1.15235	5.79212	0.0160982	0.523476	5	137629175	137642899	1	Gm20605	predicted gene 20605 [Source:MGI Symbol;Acc:MGI:5306917]	0	0	0	0	0	0	0	0	3.47436	1.93449	0	0	0	0.901474
ENSMUSG00000040584	24.9392	4.64035	0.878295	5.85438	0.0155384	0.523476	5	8660077	8748575	1	Abcb1a	ATP-binding cassette, sub-family B (MDR/TAP), member 1A [Source:MGI Symbol;Acc:MGI:97570]	0.620752	1.22923	0.570481	3.75253	0	1.45799	0	0.675385	1.30288	0	0	0	1.27183	0.329712
ENSMUSG00000051517	-19.9818	-4.32061	1.40907	5.81312	0.0159071	0.523476	4	43496142	43499695	-1	Arhgef39	Rho guanine nucleotide exchange factor (GEF) 39 [Source:MGI Symbol;Acc:MGI:3036286]	0.620752	3.07306	2.28193	0	0	0	1.84009	2.02615	1.30288	2.57932	0.790215	1.75203	0.995957	1.71511
ENSMUSG00000058174	1.24889	0.320651	14.0806	5.87156	0.0153874	0.523476	3	37714190	37724490	-1	Gm5148	predicted gene 5148 [Source:MGI Symbol;Acc:MGI:3646006]	18006.8	16678.1	17231.4	18774.8	16174	23281.9	16538.7	16555	14121.1	17723.8	16763.6	16787.3	18357.8	16414.9
ENSMUSG00000074264	-65.2066	-6.02695	0.699611	5.77581	0.0162482	0.523476	3	113555710	113606699	-1	Amy1	amylase 1, salivary [Source:MGI Symbol;Acc:MGI:88019]	0	0	0	0	0	0	0	0.675385	1.30288	0	0	1.16802	0	0.524381
ENSMUSG00000004113	68.2422	6.09259	0.584977	5.78639	0.0161507	0.523476	2	24603887	24763152	-1	Cacna1b	calcium channel, voltage-dependent, N type, alpha 1B subunit [Source:MGI Symbol;Acc:MGI:88296]	1.2415	0.614613	0	0	0	1.45799	0	0	0	0	0	0	0.552351	0
ENSMUSG00000010914	-42.5343	-5.41055	0.765718	5.86544	0.015441	0.523476	2	103021075	103073513	-1	Pdhx	pyruvate dehydrogenase complex, component X [Source:MGI Symbol;Acc:MGI:1351627]	0	0	0	0	0.803717	0	0.613362	2.02615	0.86859	1.93449	0	0.584009	0.133953	1.00443
ENSMUSG00000027035	-14.01	-3.80838	1.52898	5.79705	0.0160531	0.523476	2	68861441	69114282	1	Cers6	ceramide synthase 6 [Source:MGI Symbol;Acc:MGI:2442564]	0.620752	1.22923	1.14096	0	0	0.728995	0.613362	1.35077	3.90865	0	6.32172	1.16802	0.619989	2.22709
ENSMUSG00000026433	38.1873	5.25502	0.856702	5.81748	0.0158677	0.523476	1	131867224	131872887	1	Rab29	RAB29, member RAS oncogene family [Source:MGI Symbol;Acc:MGI:2385107]	2.48301	0.614613	2.85241	0	1.60743	0.728995	0	0.675385	0.86859	0	0	0	1.38108	0.257329
ENSMUSG00000040782	-5.52156	-2.46508	1.79752	5.78403	0.0161725	0.523476	1	159232320	159347640	1	Rfwd2	ring finger and WD repeat domain 2 [Source:MGI Symbol;Acc:MGI:1347046]	1.2415	0.614613	1.71144	0	2.41115	2.18698	3.06681	5.40308	5.21154	1.28966	5.5315	1.16802	1.36095	3.61177
ENSMUSG00000041075	-74.5426	-6.21999	0.810758	5.87914	0.0153213	0.523476	1	59482424	59486955	1	Fzd7	frizzled homolog 7 (Drosophila) [Source:MGI Symbol;Acc:MGI:108570]	0	0	0.570481	0	0	0	0.613362	0	1.30288	4.5138	1.58043	0	0.0950802	1.33508
ENSMUSG00000103751	12.5647	3.65131	1.17624	5.84734	0.0156006	0.523476	1	130473743	130475313	1	Gm37283	predicted gene, 37283 [Source:MGI Symbol;Acc:MGI:5610511]	1.86226	2.45845	0	3.75253	2.41115	1.45799	1.84009	0.675385	0.434295	0.644829	0	0	1.9904	0.599099
ENSMUSG00000064293	34.3012	5.10019	1.42083	5.76578	0.0163412	0.525384	6	105677660	106699310	1	Cntn4	contactin 4 [Source:MGI Symbol;Acc:MGI:1095737]	0	0	3.42289	0.938133	1.60743	0	0	0	0.86859	0	0	0	0.994743	0.144765
ENSMUSG00000107969	-41.1455	-5.36266	0.893767	5.73716	0.0166096	0.525813		146992367	146994024	-1	RP24-314D22.2	6	0	0.614613	0.570481	0	0	0	0	1.35077	1.30288	1.93449	0	2.33604	0.197516	1.15403
ENSMUSG00000095687	17.3317	4.11534	1.40582	5.68947	0.017067	0.525813	17	8128610	8148097	-1	Rnaset2a	ribonuclease T2A [Source:MGI Symbol;Acc:MGI:1915445]	0	1.84384	3.99337	2.8144	1.60743	2.18698	0.613362	0	0	0	2.37064	0.584009	2.07434	0.594669
ENSMUSG00000003527	-42.5886	-5.4124	0.913031	5.73967	0.0165859	0.525813	16	17900711	17911348	-1	Dgcr14	DiGeorge syndrome critical region gene 14 [Source:MGI Symbol;Acc:MGI:107854]	0	0	0	0	0	0.728995	0	1.35077	0.86859	1.93449	0.790215	1.16802	0.121499	1.01868
ENSMUSG00000022881	-34.042	-5.08924	0.916304	5.69174	0.017045	0.525813	16	23113943	23127737	-1	Rfc4	replication factor C (activator 1) 4 [Source:MGI Symbol;Acc:MGI:2146571]	1.2415	0.614613	0	0	0	0	1.22672	2.02615	0.434295	1.28966	2.37064	0.584009	0.309353	1.32191
ENSMUSG00000001285	24.5603	4.61825	1.41253	5.69885	0.0169761	0.525813	15	102331709	102338139	1	Myg1	melanocyte proliferating gene 1 [Source:MGI Symbol;Acc:MGI:1929864]	1.86226	0	1.14096	1.87627	0	3.64497	0.613362	0	2.17147	0	0	0	1.42074	0.464139
ENSMUSG00000069272	-49.1227	-5.61832	0.727888	5.70824	0.0168855	0.525813	13	23570662	23571121	-1	Hist1h2ae	histone cluster 1, H2ae [Source:MGI Symbol;Acc:MGI:2448290]	0.620752	0	0.570481	0	0	0	1.84009	2.02615	0	0	1.58043	2.33604	0.198539	1.29712
ENSMUSG00000002058	9.06012	3.17953	1.57503	5.73634	0.0166174	0.525813	11	78343482	78349164	1	Unc119	unc-119 homolog (C. elegans) [Source:MGI Symbol;Acc:MGI:1328357]	1.86226	3.68768	3.99337	4.69066	1.60743	0	1.84009	1.35077	0.86859	0	1.58043	0	2.64023	0.939979
ENSMUSG00000020376	-9.61715	-3.26561	1.69991	5.71035	0.0168652	0.525813	11	50025346	50104758	1	Rnf130	ring finger protein 130 [Source:MGI Symbol;Acc:MGI:1891717]	1.86226	0.614613	1.71144	0	0	1.45799	3.06681	1.35077	6.08013	1.28966	3.95107	1.75203	0.94105	2.91508
ENSMUSG00000061904	-3.90687	-1.96601	2.73226	5.75137	0.0164758	0.525813	10	91116574	91124059	-1	Slc25a3	solute carrier family 25 (mitochondrial carrier, phosphate carrier), member 3 [Source:MGI Symbol;Acc:MGI:1353498]	4.96601	6.76074	3.42289	2.8144	1.60743	2.18698	3.68017	4.72769	11.726	5.80346	8.69236	4.67207	3.62641	6.55029
ENSMUSG00000032128	-98.823	-6.62677	0.747196	5.68669	0.017094	0.525813	9	37415669	37433163	-1	Robo3	roundabout homolog 3 (Drosophila) [Source:MGI Symbol;Acc:MGI:1343102]	0	0	0	0	0	0	0	1.35077	0.434295	0.644829	0	1.75203	0	0.696987
ENSMUSG00000032598	-86.6322	-6.43683	0.815193	5.71485	0.016822	0.525813	9	108808368	108818844	1	Nckipsd	NCK interacting protein with SH3 domain [Source:MGI Symbol;Acc:MGI:1931834]	0	0	0.570481	0	0	0	3.06681	0	0.434295	0	3.16086	1.16802	0.0950802	1.305
ENSMUSG00000102330	4.66751	2.22265	1.87888	5.73218	0.0166568	0.525813	9	72889045	72890485	1	Gm37234	predicted gene, 37234 [Source:MGI Symbol;Acc:MGI:5610462]	2.48301	3.68768	2.85241	3.75253	6.42974	1.45799	2.45345	4.05231	1.73718	0.644829	0	1.75203	3.44389	1.7733
ENSMUSG00000031584	-18.8863	-4.23927	1.11645	5.71366	0.0168334	0.525813	8	33652523	33698163	1	Gsr	glutathione reductase [Source:MGI Symbol;Acc:MGI:95804]	1.86226	1.22923	1.71144	0	0	0	3.06681	0.675385	1.30288	0.644829	2.37064	1.16802	0.800487	1.53809
ENSMUSG00000048484	-55.0739	-5.7833	0.72377	5.75459	0.0164456	0.525813	8	4677539	4678365	-1	Gm7461	predicted gene 7461 [Source:MGI Symbol;Acc:MGI:3645338]	0	0	0	0	0	0	0	1.35077	0.434295	1.28966	0	0	0	0.512454
ENSMUSG00000030283	-12.1077	-3.59786	1.40228	5.71404	0.0168298	0.525813	6	142821545	142964452	-1	St8sia1	ST8 alpha-N-acetyl-neuraminide alpha-2,8-sialyltransferase 1 [Source:MGI Symbol;Acc:MGI:106011]	0.620752	0	0	0	1.60743	0.728995	2.45345	1.35077	2.17147	1.93449	2.37064	0	0.492863	1.71347
ENSMUSG00000094420	17.1563	4.10066	0.708143	5.70241	0.0169416	0.525813	6	68631963	68632442	-1	Igkv10-96	immunoglobulin kappa variable 10-96 [Source:MGI Symbol;Acc:MGI:4439561]	0.620752	0	1.14096	1.87627	1.60743	2.18698	0	0	0.434295	0	0.790215	0	1.23873	0.204085
ENSMUSG00000046985	-5.71009	-2.51351	1.8237	5.68629	0.017098	0.525813	5	44175154	44226626	-1	Tapt1	transmembrane anterior posterior transformation 1 [Source:MGI Symbol;Acc:MGI:2683537]	3.72451	1.22923	3.42289	0.938133	0	0.728995	2.45345	0.675385	3.04006	5.15863	3.95107	4.08806	1.67396	3.22778
ENSMUSG00000036040	-16.0648	-4.00583	1.28809	5.71215	0.0168479	0.525813	2	27079379	27108981	1	Adamtsl2	ADAMTS-like 2 [Source:MGI Symbol;Acc:MGI:1925044]	0	0	0	6.56693	1.60743	0.728995	0.613362	0.675385	2.17147	2.57932	3.16086	2.33604	1.48389	1.92274
ENSMUSG00000089145	-9.20784	-3.20286	1.56763	5.75446	0.0164469	0.525813	2	166682074	166682420	1	Gm25265	predicted gene, 25265 [Source:MGI Symbol;Acc:MGI:5455042]	2.48301	0	0.570481	0	0	1.45799	0.613362	1.35077	2.17147	4.5138	3.16086	4.08806	0.751913	2.64972
ENSMUSG00000103253	2.14344	1.09993	4.1341	5.69525	0.0170109	0.525813	2	11190641	11193312	-1	Gm37520	predicted gene, 37520 [Source:MGI Symbol;Acc:MGI:5610748]	23.5886	25.8137	19.9669	16.8864	26.5227	12.3929	12.8806	19.5862	16.9375	11.6069	11.063	13.4322	20.8619	14.2511
ENSMUSG00000026198	-38.1074	-5.252	0.956044	5.73049	0.0166729	0.525813	1	75171717	75180392	-1	Abcb6	ATP-binding cassette, sub-family B (MDR/TAP), member 6 [Source:MGI Symbol;Acc:MGI:1921354]	0	0.614613	0	0	0	0	0.613362	0	0.434295	1.93449	0.790215	2.33604	0.102435	1.01807
ENSMUSG00000026301	-30.4056	-4.92627	1.00804	5.70517	0.016915	0.525813	1	90042132	90153401	-1	Iqca	IQ motif containing with AAA domain [Source:MGI Symbol;Acc:MGI:1922168]	0	0	0	0.938133	0	0.728995	2.45345	0.675385	1.30288	0	0.790215	1.75203	0.277855	1.16233
ENSMUSG00000040428	29.2833	4.872	0.585685	5.67713	0.0171874	0.527522	7	45526330	45554229	1	Plekha4	pleckstrin homology domain containing, family A (phosphoinositide binding specific) member 4 [Source:MGI Symbol;Acc:MGI:1916467]	0.620752	1.84384	0.570481	0.938133	0.803717	0	0	0	0	0	0	0.584009	0.796153	0.0973348
ENSMUSG00000039382	34.4691	5.10723	0.9202	5.60718	0.0178871	0.527661	X	7721973	7728201	1	Wdr45	WD repeat domain 45 [Source:MGI Symbol;Acc:MGI:1859606]	0	1.84384	0	1.87627	1.60743	0	0	0	0	0	0.790215	0	0.887923	0.131702
ENSMUSG00000041360	-6.71854	-2.74815	1.51383	5.59842	0.0179767	0.527661	19	27388702	27429820	-1	D19Bwg1357e	DNA segment, Chr 19, Brigham & Women's Genetics 1357 expressed [Source:MGI Symbol;Acc:MGI:106253]	1.2415	1.84384	2.28193	0.938133	0.803717	0	1.84009	2.02615	4.77724	1.28966	3.16086	2.92005	1.18485	2.66901
ENSMUSG00000022945	-8.62674	-3.10882	1.29517	5.59229	0.0180397	0.527661	16	93883901	93906115	1	Chaf1b	chromatin assembly factor 1, subunit B (p60) [Source:MGI Symbol;Acc:MGI:1314881]	0.620752	0	0.570481	1.87627	0.803717	0.728995	1.84009	2.70154	3.90865	3.22414	0.790215	0.584009	0.766702	2.17477
ENSMUSG00000081052	3.96122	1.98595	2.60148	5.59509	0.0180108	0.527661	16	11190254	11191265	-1	Gm6305	predicted gene 6305 [Source:MGI Symbol;Acc:MGI:3644967]	5.58677	2.45845	5.13433	6.56693	6.42974	8.74794	1.22672	4.05231	1.30288	4.5138	4.74129	2.33604	5.82069	3.02884
ENSMUSG00000002325	-2.96533	-1.56819	2.85737	5.65903	0.0173657	0.527661	14	55603571	55610030	1	Irf9	interferon regulatory factor 9 [Source:MGI Symbol;Acc:MGI:107587]	4.34526	5.53151	9.69818	4.69066	0.803717	4.37397	9.81379	8.10462	8.6859	8.38277	7.11193	6.4241	4.90722	8.08719
ENSMUSG00000039376	70.1339	6.13204	0.585143	5.65687	0.0173871	0.527661	14	20658946	20668354	-1	Synpo2l	synaptopodin 2-like [Source:MGI Symbol;Acc:MGI:1916010]	0	1.22923	0	0	1.60743	0.728995	0	0	0	0	0	0	0.594276	0
ENSMUSG00000097243	-2.23026	-1.15721	4.06073	5.62048	0.0177518	0.527661	14	70205324	70217659	1	Gm26908	predicted gene, 26908 [Source:MGI Symbol;Acc:MGI:5477402]	11.1735	14.7507	8.55722	18.7627	16.0743	8.01894	18.4009	19.5862	19.5433	19.9897	18.1749	18.1043	12.8896	18.9665
ENSMUSG00000025451	-22.0904	-4.46535	1.26037	5.64846	0.0174707	0.527661	13	119428601	119458218	1	Paip1	polyadenylate binding protein-interacting protein 1 [Source:MGI Symbol;Acc:MGI:2384993]	3.10376	0.614613	1.71144	0	0	0	1.84009	0	3.47436	1.93449	1.58043	1.16802	0.904969	1.66623
ENSMUSG00000041685	-6.17189	-2.62571	1.82739	5.61534	0.0178039	0.527661	13	98723407	98815449	-1	Fcho2	FCH domain only 2 [Source:MGI Symbol;Acc:MGI:3505790]	0.620752	0	2.28193	2.8144	2.41115	0.728995	1.22672	2.02615	5.64583	5.80346	4.74129	1.75203	1.4762	3.53258
ENSMUSG00000017286	-33.1456	-5.05075	1.86608	5.59669	0.0179944	0.527661	11	76120987	76243725	-1	Glod4	glyoxalase domain containing 4 [Source:MGI Symbol;Acc:MGI:1914451]	0	4.9169	7.41626	0	0	0	0.613362	0	7.38301	6.44829	4.74129	0	2.05553	3.19766
ENSMUSG00000019920	-7.00137	-2.80764	1.9006	5.60962	0.0178621	0.527661	10	58323466	58424691	1	Lims1	LIM and senescent cell antigen-like domains 1 [Source:MGI Symbol;Acc:MGI:1195263]	0	1.84384	3.42289	2.8144	2.41115	0	4.29353	1.35077	6.08013	3.86897	5.5315	7.00811	1.74871	4.68884
ENSMUSG00000004996	19.8397	4.31032	1.01149	5.62084	0.0177481	0.527661	8	84249906	84257326	-1	Mri1	methylthioribose-1-phosphate isomerase homolog (S. cerevisiae) [Source:MGI Symbol;Acc:MGI:1915123]	1.86226	2.45845	2.28193	0.938133	0	2.18698	0.613362	0	0.434295	0.644829	0	0	1.62129	0.282081
ENSMUSG00000025318	-3.05795	-1.61256	3.13054	5.62268	0.0177295	0.527661	8	121729623	121794276	1	Jph3	junctophilin 3 [Source:MGI Symbol;Acc:MGI:1891497]	3.72451	7.37535	3.99337	2.8144	4.8223	6.56095	4.29353	14.1831	5.64583	9.0276	8.69236	11.0962	4.88181	8.8231
ENSMUSG00000057667	-4.11909	-2.04233	2.52617	5.60677	0.0178912	0.527661	7	19505814	19508331	-1	Bloc1s3	biogenesis of lysosomal organelles complex-1, subunit 3 [Source:MGI Symbol;Acc:MGI:2678952]	3.10376	2.45845	1.14096	3.75253	2.41115	1.45799	10.4272	8.10462	4.34295	1.93449	4.74129	2.92005	2.38747	5.41176
ENSMUSG00000089735	4.13789	2.0489	2.0958	5.59305	0.0180319	0.527661	6	8377596	8379379	-1	Gm8428	predicted gene 8428 [Source:MGI Symbol;Acc:MGI:3648643]	6.20752	3.68768	7.41626	1.87627	6.42974	3.64497	3.06681	0.675385	1.30288	3.86897	1.58043	4.08806	4.87707	2.43042
ENSMUSG00000028995	-6.1591	-2.62272	1.50965	5.61438	0.0178137	0.527661	5	23915276	24030690	-1	Fam126a	family with sequence similarity 126, member A [Source:MGI Symbol;Acc:MGI:2149839]	2.48301	0	3.42289	0	0.803717	0.728995	2.45345	3.37692	2.17147	3.86897	3.16086	1.75203	1.23977	2.79728
ENSMUSG00000029128	-33.5268	-5.06724	1.02798	5.66506	0.0173062	0.527661	5	41624976	41708157	-1	Rab28	RAB28, member RAS oncogene family [Source:MGI Symbol;Acc:MGI:1917285]	0.620752	0.614613	0	0	0	0	0.613362	0	2.60577	1.28966	1.58043	0	0.205894	1.01487
ENSMUSG00000028496	-27.0671	-4.75847	1.06597	5.63433	0.0176121	0.527661	4	87769925	88033364	-1	Mllt3	myeloid/lymphoid or mixed-lineage leukemia (trithorax homolog, Drosophila); translocated to, 3 [Source:MGI Symbol;Acc:MGI:1917372]	0	2.45845	1.71144	0	0	0	1.84009	0	1.30288	2.57932	1.58043	3.50405	0.694982	1.80113
ENSMUSG00000028647	-1.72397	-0.785738	5.65508	5.62704	0.0176854	0.527661	4	123904832	123912269	1	Mycbp	c-myc binding protein [Source:MGI Symbol;Acc:MGI:1891750]	36.0036	47.9398	45.068	37.5253	29.7375	48.1136	50.2957	62.1354	44.2981	56.1001	63.2172	47.3047	40.7313	53.8919
ENSMUSG00000028719	-3.46905	-1.79454	2.28556	5.60171	0.017943	0.527661	4	114959336	114987241	-1	Cmpk1	cytidine monophosphate (UMP-CMP) kinase 1 [Source:MGI Symbol;Acc:MGI:1913838]	2.48301	1.84384	1.71144	2.8144	5.62602	2.18698	3.68017	5.40308	3.47436	7.73795	5.5315	5.25608	2.77761	5.18052
ENSMUSG00000066026	26.3643	4.72051	0.994255	5.63708	0.0175844	0.527661	4	144892827	144928209	1	Dhrs3	dehydrogenase/reductase (SDR family) member 3 [Source:MGI Symbol;Acc:MGI:1315215]	0	1.84384	2.28193	1.87627	0	0.728995	1.84009	0	0	0	0	0	1.12184	0.306681
ENSMUSG00000039735	-2.62883	-1.39442	3.27934	5.59881	0.0179726	0.527661	3	122538719	122619715	-1	Fnbp1l	formin binding protein 1-like [Source:MGI Symbol;Acc:MGI:1925642]	6.20752	7.98996	6.2753	4.69066	5.62602	5.83196	5.52026	10.8062	12.1603	10.3173	10.2728	9.92815	6.10357	9.83415
ENSMUSG00000026510	-45.3749	-5.50382	0.877254	5.62481	0.017708	0.527661	1	182409172	182462432	1	Trp53bp2	transformation related protein 53 binding protein 2 [Source:MGI Symbol;Acc:MGI:2138319]	0.620752	0	0	0	0	0	0	2.70154	0.434295	0.644829	0	1.75203	0.103459	0.922115
ENSMUSG00000048960	11.8032	3.5611	1.10398	5.65261	0.0174294	0.527661	1	10993465	11303681	1	Prex2	phosphatidylinositol-3,4,5-trisphosphate-dependent Rac exchange factor 2 [Source:MGI Symbol;Acc:MGI:1923385]	0.620752	1.22923	2.85241	2.8144	2.41115	1.45799	0.613362	0	0.434295	0	0	1.75203	1.89765	0.466614
ENSMUSG00000094410	-74.0279	-6.21	1.41683	5.64051	0.0175501	0.527661	1	133619940	133661318	-1	Gm38394	predicted gene, 38394 [Source:MGI Symbol;Acc:MGI:5614057]	0	0	0	4.69066	0	0	0	1.35077	8.2516	0	3.95107	4.08806	0.781777	2.94025
ENSMUSG00000031639	-38.266	-5.25799	0.928873	5.5872	0.0180921	0.528202	8	45395665	45410608	-1	Tlr3	toll-like receptor 3 [Source:MGI Symbol;Acc:MGI:2156367]	0	0	1.71144	0	0	0	0.613362	0.675385	2.60577	3.22414	0	0.584009	0.285241	1.28378
ENSMUSG00000017314	-42.4174	-5.40658	1.04502	5.57889	0.0181783	0.528733	11	102057015	102088515	-1	Mpp2	membrane protein, palmitoylated 2 (MAGUK p55 subfamily member 2) [Source:MGI Symbol;Acc:MGI:1858257]	0	0	0	0.938133	0	0	0.613362	1.35077	0.86859	3.22414	0	0	0.156355	1.00948
ENSMUSG00000075591	1.46006	0.546027	10.0117	5.58061	0.0181604	0.528733	5	138363719	138388287	1	Gm10874	predicted gene 10874 [Source:MGI Symbol;Acc:MGI:3704261]	1185.02	1078.03	1171.2	1306.82	1084.21	1159.83	861.16	954.319	960.226	1045.27	897.684	1064.06	1164.18	963.787
ENSMUSG00000022759	-16.614	-4.05433	1.18047	5.57462	0.0182226	0.529033	16	17544465	17561247	-1	Lrrc74b	leucine rich repeat containing 74B [Source:MGI Symbol;Acc:MGI:1921935]	0.620752	0	0	0	0	1.45799	0.613362	2.02615	1.30288	3.86897	0.790215	1.16802	0.346457	1.62827
ENSMUSG00000040522	-110.062	-6.78217	0.628531	5.55785	0.018398	0.530762	X	167242696	167264329	-1	Tlr8	toll-like receptor 8 [Source:MGI Symbol;Acc:MGI:2176887]	0	0	0	0	0	0	0	0	2.17147	0	1.58043	0.584009	0	0.722652
ENSMUSG00000105910	-5.98559	-2.58149	1.72723	5.55477	0.0184304	0.530762		39008602	39009681	-1	RP23-194E5.1	3	0	1.22923	1.14096	1.87627	1.60743	0	1.84009	2.02615	1.73718	4.5138	3.95107	1.16802	0.975648	2.53939
ENSMUSG00000023952	-2.97838	-1.57453	2.69328	5.56081	0.0183669	0.530762	17	46161032	46169370	1	Gtpbp2	GTP binding protein 2 [Source:MGI Symbol;Acc:MGI:1860138]	6.82827	5.53151	7.41626	1.87627	4.01859	2.18698	6.74698	8.10462	9.55449	10.3173	3.95107	5.25608	4.64298	7.32175
ENSMUSG00000020263	-2.25424	-1.17264	4.31526	5.54942	0.0184868	0.530762	10	83600033	83648738	-1	Appl2	adaptor protein, phosphotyrosine interaction, PH domain and leucine zipper containing 2 [Source:MGI Symbol;Acc:MGI:2384914]	13.0358	17.8238	11.9801	12.1957	19.2892	18.9539	12.2672	15.5339	21.2804	30.307	31.6086	36.7926	15.5464	24.6316
ENSMUSG00000031994	4.53452	2.18095	2.38489	5.55313	0.0184477	0.530762	9	30942562	30963838	1	Adamts8	a disintegrin-like and metallopeptidase (reprolysin type) with thrombospondin type 1 motif, 8 [Source:MGI Symbol;Acc:MGI:1353468]	4.96601	4.9169	2.28193	7.50506	6.42974	2.91598	1.22672	3.37692	2.60577	2.57932	0.790215	2.33604	4.83594	2.1525
ENSMUSG00000053334	21.856	4.44996	1.40191	5.55197	0.0184599	0.530762	5	113735803	113740600	1	Ficd	FIC domain containing [Source:MGI Symbol;Acc:MGI:1098550]	6.82827	5.53151	0.570481	0	0	4.37397	0.613362	0.675385	0.434295	0	0	1.16802	2.88404	0.481843
ENSMUSG00000106410	82.6693	6.36928	0.589603	5.52943	0.0186992	0.532794		11855234	11856181	1	RP24-341O14.4	5	0	0	0.570481	3.75253	1.60743	0	0	0	0	0	0	0	0.988408	0
ENSMUSG00000010830	-17.6804	-4.14408	1.11954	5.52452	0.0187517	0.532794	15	79516408	79527739	1	Kdelr3	KDEL (Lys-Asp-Glu-Leu) endoplasmic reticulum protein retention receptor 3 [Source:MGI Symbol;Acc:MGI:2145953]	0	0	0	2.8144	0.803717	1.45799	0	1.35077	2.60577	1.93449	0.790215	1.75203	0.846017	1.40554
ENSMUSG00000039055	1.94846	0.962335	4.7581	5.52028	0.0187972	0.532794	11	94644996	94653964	-1	Eme1	essential meiotic endonuclease 1 homolog 1 (S. pombe) [Source:MGI Symbol;Acc:MGI:3576783]	28.5546	33.8037	19.3964	31.8965	22.5041	53.2166	30.6681	26.34	19.5433	18.0552	22.126	19.8563	31.562	22.7648
ENSMUSG00000084780	29.5224	4.88374	1.02806	5.53285	0.0186626	0.532794	8	12828335	12833865	-1	Gm15350	predicted gene 15350 [Source:MGI Symbol;Acc:MGI:3705181]	0.620752	3.07306	1.14096	2.8144	0.803717	0	0	0	2.17147	0	0	0	1.40882	0.361912
ENSMUSG00000051279	-29.5279	-4.884	1.28733	5.52282	0.01877	0.532794	4	9844372	9862345	1	Gdf6	growth differentiation factor 6 [Source:MGI Symbol;Acc:MGI:95689]	0	1.22923	0.570481	0	0	0	1.22672	0	1.73718	0.644829	0.790215	2.33604	0.299951	1.1225
ENSMUSG00000010492	-1.7532	-0.809991	5.70061	5.53174	0.0186745	0.532794	2	181578480	181585170	1	Uckl1os	uridine-cytidine kinase 1-like 1, opposite strand [Source:MGI Symbol;Acc:MGI:3801877]	41.5904	39.9498	41.0747	39.4016	55.4565	34.9917	62.5629	57.4077	54.2869	53.5208	54.5248	52.5608	42.0774	55.8106
ENSMUSG00000027185	-5.15241	-2.36525	2.07547	5.52281	0.0187701	0.532794	2	103721256	103761270	-1	Nat10	N-acetyltransferase 10 [Source:MGI Symbol;Acc:MGI:2138939]	1.2415	1.22923	1.71144	1.87627	3.21487	1.45799	2.45345	4.05231	6.94872	5.15863	3.95107	1.75203	1.78855	4.0527
ENSMUSG00000031310	10.1104	3.33776	1.50963	5.51021	0.0189058	0.53317	X	101404384	101420849	-1	Zmym3	zinc finger, MYM-type 3 [Source:MGI Symbol;Acc:MGI:1927231]	1.2415	5.53151	3.42289	3.75253	1.60743	0	0.613362	1.35077	0.434295	0.644829	0	1.16802	2.59265	0.701879
ENSMUSG00000107750	-11.3579	-3.50563	1.30823	5.50121	0.0190033	0.53317		140620162	140622423	-1	RP23-336L12.3	6	0.620752	0.614613	0	0.938133	0	1.45799	0	0.675385	2.60577	5.80346	1.58043	3.50405	0.605248	2.36152
ENSMUSG00000057886	-20.59	-4.36387	1.02673	5.49995	0.019017	0.53317	14	73955000	73955551	-1	Cbx3-ps6	chromobox 3, pseudogene 6 [Source:MGI Symbol;Acc:MGI:3646710]	1.86226	0.614613	2.28193	0	0	0	1.84009	2.02615	1.73718	2.57932	0	1.16802	0.793132	1.55846
ENSMUSG00000001496	-7.43319	-2.89398	2.14784	5.49689	0.0190503	0.53317	12	56531958	56536908	-1	Nkx2-1	NK2 homeobox 1 [Source:MGI Symbol;Acc:MGI:108067]	0	1.22923	0	0.938133	4.8223	4.37397	3.68017	7.42923	1.30288	1.93449	2.37064	4.67207	1.89394	3.56492
ENSMUSG00000017499	-47.4112	-5.56716	0.811566	5.50483	0.0189641	0.53317	11	98907801	98923940	1	Cdc6	cell division cycle 6 [Source:MGI Symbol;Acc:MGI:1345150]	0	0.614613	0.570481	0	0	0	0.613362	0	2.17147	0	2.37064	2.33604	0.197516	1.24859
ENSMUSG00000037857	-3.59881	-1.84752	2.70423	5.51285	0.0188773	0.53317	11	77686155	77741921	1	Nufip2	nuclear fragile X mental retardation protein interacting protein 2 [Source:MGI Symbol;Acc:MGI:1915814]	3.72451	3.68768	4.56385	4.69066	2.41115	2.91598	4.90689	7.42923	8.2516	6.44829	4.74129	9.34414	3.66564	6.85358
ENSMUSG00000027720	29.8353	4.89895	0.704947	5.49703	0.0190488	0.53317	3	37120523	37125959	-1	Il2	interleukin 2 [Source:MGI Symbol;Acc:MGI:96548]	1.2415	1.22923	0.570481	1.87627	0	0	0	0	0	0	0	0.584009	0.819579	0.0973348
ENSMUSG00000071573	2.65757	1.41011	3.32316	5.48035	0.0192314	0.535347	19	33137747	33392295	-1	Rnls	renalase, FAD-dependent amine oxidase [Source:MGI Symbol;Acc:MGI:1915045]	9.31128	11.063	9.69818	10.3195	7.23345	5.83196	3.68017	9.45539	5.64583	3.86897	5.5315	4.67207	8.90956	5.47566
ENSMUSG00000038725	-70.7993	-6.14566	0.748399	5.48558	0.019174	0.535347	15	44457553	44597143	1	Pkhd1l1	polycystic kidney and hepatic disease 1-like 1 [Source:MGI Symbol;Acc:MGI:2183153]	0	0	0	0	0	0	0	0	0.434295	1.28966	2.37064	1.16802	0	0.877102
ENSMUSG00000005481	1.43674	0.5228	9.31279	5.48071	0.0192274	0.535347	8	83715177	83726892	1	Ddx39	DEAD (Asp-Glu-Ala-Asp) box polypeptide 39 [Source:MGI Symbol;Acc:MGI:1915528]	725.659	618.3	773.573	664.198	634.133	753.051	596.188	606.496	596.287	587.439	555.521	538.456	694.819	580.064
ENSMUSG00000029569	-5.49635	-2.45847	2.21352	5.47177	0.019326	0.537021	6	13580687	13608100	-1	Tmem168	transmembrane protein 168 [Source:MGI Symbol;Acc:MGI:1921794]	4.34526	0	3.42289	0.938133	1.60743	0.728995	3.06681	2.70154	6.94872	2.57932	3.95107	4.67207	1.84045	3.98659
ENSMUSG00000053062	-4.25679	-2.08976	2.31945	5.45436	0.0195196	0.538909	16	84774123	84825928	1	Jam2	junction adhesion molecule 2 [Source:MGI Symbol;Acc:MGI:1933820]	3.72451	3.07306	1.14096	0.938133	3.21487	2.18698	1.84009	6.07846	3.90865	9.0276	4.74129	5.25608	2.37975	5.14203
ENSMUSG00000020608	-2.82998	-1.50079	3.45233	5.45321	0.0195324	0.538909	12	11265886	11319785	1	Smc6	structural maintenance of chromosomes 6 [Source:MGI Symbol;Acc:MGI:1914491]	9.93203	7.98996	10.8391	3.75253	6.42974	8.74794	5.52026	10.1308	20.4119	16.7655	18.9652	7.59212	7.94856	13.231
ENSMUSG00000029431	2.11889	1.08331	4.09671	5.45534	0.0195086	0.538909	5	123510460	123511882	1	B3gnt4	UDP-GlcNAc:betaGal beta-1,3-N-acetylglucosaminyltransferase 4 [Source:MGI Symbol;Acc:MGI:2680208]	26.0716	14.1361	13.1211	24.3914	21.7004	21.1408	9.81379	19.5862	9.55449	13.5414	18.1749	12.8482	20.0936	13.9198
ENSMUSG00000102055	-2.21949	-1.15023	4.2403	5.46177	0.0194369	0.538909	1	131263330	131266749	1	Gm28913	predicted gene 28913 [Source:MGI Symbol;Acc:MGI:5579619]	18.0018	15.9799	14.262	14.072	17.6818	10.9349	23.9211	27.6908	19.5433	16.1207	22.126	26.2804	15.1554	22.6137
ENSMUSG00000038604	-2.20046	-1.1378	4.47976	5.44886	0.0195811	0.539294	8	105605229	105622194	1	Fam65a	family with sequence similarity 65, member A [Source:MGI Symbol;Acc:MGI:1922937]	16.7603	30.116	14.8325	12.1957	21.7004	5.83196	28.2146	24.9892	27.7949	21.9242	28.4477	16.3523	16.9061	24.6205
ENSMUSG00000027195	-32.8872	-5.03945	0.87048	5.4432	0.0196446	0.540088	2	94032689	94157964	-1	Hsd17b12	hydroxysteroid (17-beta) dehydrogenase 12 [Source:MGI Symbol;Acc:MGI:1926967]	0.620752	1.22923	0	0	0	0	1.22672	0	2.60577	1.93449	1.58043	0	0.308329	1.22457
ENSMUSG00000037266	-2.52677	-1.33729	3.81907	5.43104	0.0197819	0.542903	4	134923592	134927671	1	Rsrp1	arginine/serine rich protein 1 [Source:MGI Symbol;Acc:MGI:106498]	9.31128	15.3653	17.6849	5.6288	9.6446	7.28995	16.5608	15.5339	14.3317	20.6345	20.5456	12.2642	10.8208	16.6451
ENSMUSG00000073125	-92.2507	-6.52749	0.605941	5.4214	0.0198914	0.543175	X	73192207	73202930	1	Xlr3b	X-linked lymphocyte-regulated 3B [Source:MGI Symbol;Acc:MGI:109505]	0	0	0	0	0	0	0	0.675385	1.30288	1.93449	0	0	0	0.652126
ENSMUSG00000034617	35.5448	5.15156	0.791559	5.42371	0.0198652	0.543175	13	68560780	68582121	-1	Mtrr	5-methyltetrahydrofolate-homocysteine methyltransferase reductase [Source:MGI Symbol;Acc:MGI:1891037]	1.2415	1.22923	1.14096	0.938133	0.803717	0	0	0	0	0	0	0.584009	0.892257	0.0973348
ENSMUSG00000021127	-2.23421	-1.15976	4.2757	5.41918	0.0199168	0.543175	12	80107760	80113013	-1	Zfp36l1	zinc finger protein 36, C3H type-like 1 [Source:MGI Symbol;Acc:MGI:107946]	17.381	10.4484	25.1012	12.1957	12.8595	10.2059	26.9879	15.5339	31.2692	19.3449	16.5945	19.8563	14.6986	21.5978
ENSMUSG00000090625	1.24529	0.316477	12.9471	5.41789	0.0199314	0.543175	2	174330319	174346712	-1	Gm20721	predicted gene, 20721 [Source:MGI Symbol;Acc:MGI:5313030]	8228.68	7664.22	8672.46	9356.93	7795.25	9998.89	7042.62	7284.7	6918.75	8567.84	7910.84	8730.94	8619.41	7742.61
ENSMUSG00000100798	-20.6688	-4.36939	1.10126	5.41109	0.0200092	0.544342	1	88551517	88562167	1	Gm19589	predicted gene, 19589 [Source:MGI Symbol;Acc:MGI:5011774]	0	0	0.570481	0.938133	0	0	2.45345	1.35077	0.434295	1.28966	1.58043	1.16802	0.251436	1.37944
ENSMUSG00000035086	-1.95197	-0.964929	4.0702	5.40617	0.0200656	0.544393	11	101285952	101302286	-1	Becn1	beclin 1, autophagy related [Source:MGI Symbol;Acc:MGI:1891828]	8.69052	12.9069	13.6916	14.072	13.6632	16.0379	9.81379	22.2877	14.766	19.9897	25.2869	21.0243	13.177	18.8614
ENSMUSG00000061702	-1.88619	-0.915476	5.63468	5.40483	0.0200811	0.544393	7	25669139	25675166	-1	Tmem91	transmembrane protein 91 [Source:MGI Symbol;Acc:MGI:2443589]	30.4168	38.106	33.6584	41.2778	39.3821	50.3006	71.7633	60.7846	33.0064	53.5208	48.2031	52.5608	38.857	53.3065
ENSMUSG00000024957	24.5943	4.62025	1.24931	5.39904	0.0201479	0.544841	19	6925710	6934515	-1	Kcnk4	potassium channel, subfamily K, member 4 [Source:MGI Symbol;Acc:MGI:1298234]	0.620752	3.07306	0.570481	0.938133	2.41115	1.45799	1.22672	0.675385	1.73718	0	0	0	1.51193	0.606548
ENSMUSG00000062382	89.4744	6.4834	1.23812	5.39732	0.0201676	0.544841	13	74406396	74407317	1	Gm10116	predicted pseudogene 10116 [Source:MGI Symbol;Acc:MGI:3779109]	3.72451	0	0	1.87627	5.62602	0	0	0	0	0	0	1.16802	1.87113	0.19467
ENSMUSG00000089273	69.7024	6.12314	0.610284	5.39256	0.0202228	0.545386	7	36751195	36751473	-1	Gm24550	predicted gene, 24550 [Source:MGI Symbol;Acc:MGI:5454327]	0	1.22923	0.570481	0	1.60743	0	0	0	0	0	0	0	0.567857	0
ENSMUSG00000031605	-32.9981	-5.04431	0.892021	5.38623	0.0202963	0.54642	8	64739863	64849818	-1	Klhl2	kelch-like 2, Mayven [Source:MGI Symbol;Acc:MGI:1924363]	0.620752	0	0	0	0	0	1.22672	1.35077	1.30288	0.644829	0	0.584009	0.103459	0.851536
ENSMUSG00000073394	4.09225	2.03289	2.25005	5.37835	0.0203881	0.546669	17	44735845	44737612	1	Runx2os1	runt related transcription factor 2, opposite strand 1 [Source:MGI Symbol;Acc:MGI:3641707]	7.44902	1.84384	5.13433	4.69066	6.42974	2.18698	3.68017	0.675385	1.73718	1.93449	3.16086	2.33604	4.62243	2.25402
ENSMUSG00000036955	5.11112	2.35364	1.91764	5.3764	0.020411	0.546669	10	62538626	62578457	-1	Kif1bp	KIF1 binding protein [Source:MGI Symbol;Acc:MGI:1919570]	8.69052	4.30229	2.85241	3.75253	3.21487	1.45799	3.68017	1.35077	2.17147	1.93449	0.790215	0.584009	4.0451	1.75185
ENSMUSG00000097327	-1.82397	-0.867086	4.67464	5.38158	0.0203505	0.546669	10	22113050	22149270	-1	E030030I06Rik	RIKEN cDNA E030030I06 gene [Source:MGI Symbol;Acc:MGI:2442914]	19.8641	23.9699	17.6849	25.3296	17.6818	24.7858	34.3483	25.6646	21.7147	30.307	34.7695	29.2005	21.5527	29.3341
ENSMUSG00000022234	-3.48884	-1.80275	3.05904	5.36382	0.0205587	0.547799	15	31590800	31601847	-1	Cct5	chaperonin containing Tcp1, subunit 5 (epsilon) [Source:MGI Symbol;Acc:MGI:107185]	4.96601	3.07306	7.98674	4.69066	3.21487	2.18698	4.90689	8.10462	10.8574	10.3173	3.16086	9.34414	4.35306	7.78186
ENSMUSG00000020848	21.5318	4.4284	0.817687	5.36582	0.0205351	0.547799	11	75768966	75796049	-1	Doc2b	double C2, beta [Source:MGI Symbol;Acc:MGI:1100497]	0.620752	0.614613	1.71144	0.938133	0	2.18698	0	0	0	0	0.790215	1.16802	1.01199	0.326372
ENSMUSG00000101878	171.468	7.42179	0.561352	5.36915	0.0204959	0.547799	6	116173737	116174123	1	Gm8203	predicted pseudogene 8203 [Source:MGI Symbol;Acc:MGI:3646499]	0	2.45845	0	0	3.21487	0	0	0	0	0	0	0	0.945553	0
ENSMUSG00000042265	-5.40036	-2.43306	1.85119	5.35547	0.0206573	0.549485	17	48232768	48246924	1	Trem1	triggering receptor expressed on myeloid cells 1 [Source:MGI Symbol;Acc:MGI:1930005]	0.620752	1.22923	1.71144	1.87627	1.60743	2.18698	2.45345	1.35077	3.90865	6.44829	3.95107	4.08806	1.53868	3.70005
ENSMUSG00000022962	-3.88777	-1.95894	2.39436	5.34604	0.0207694	0.550598	16	91621186	91646952	-1	Gart	phosphoribosylglycinamide formyltransferase [Source:MGI Symbol;Acc:MGI:95654]	4.96601	2.45845	2.85241	2.8144	1.60743	2.91598	7.36034	1.35077	4.77724	7.73795	7.11193	7.00811	2.93578	5.89106
ENSMUSG00000021215	-6.78162	-2.76163	1.60424	5.34599	0.02077	0.550598	13	3882565	3918220	-1	Net1	neuroepithelial cell transforming gene 1 [Source:MGI Symbol;Acc:MGI:1927138]	0.620752	0.614613	1.14096	2.8144	0	1.45799	1.22672	2.02615	4.34295	1.93449	3.16086	4.08806	1.10812	2.79654
ENSMUSG00000022855	-8.83693	-3.14355	1.54353	5.31623	0.0211277	0.559128	16	22009484	22049269	1	Senp2	SUMO/sentrin specific peptidase 2 [Source:MGI Symbol;Acc:MGI:1923076]	0.620752	0	1.71144	0	0	2.18698	4.29353	1.35077	3.90865	0.644829	1.58043	3.50405	0.753197	2.54704
ENSMUSG00000073430	68.7461	6.10321	0.509197	5.30698	0.0212401	0.560199	17	27342460	27344825	1	Gm10505	predicted gene 10505 [Source:MGI Symbol;Acc:MGI:3642687]	0	0.614613	1.14096	0	1.60743	0	0	0	0	0	0	0	0.560502	0
ENSMUSG00000041308	14.851	3.89249	0.918546	5.30854	0.0212212	0.560199	8	106935750	107014192	1	Sntb2	syntrophin, basic 2 [Source:MGI Symbol;Acc:MGI:101771]	3.72451	0.614613	0.570481	0.938133	1.60743	0.728995	0	0	0.434295	0.644829	0	0.584009	1.36403	0.277189
ENSMUSG00000058806	31.1115	4.95937	1.0912	5.29651	0.0213681	0.560443	10	61838236	61979108	-1	Col13a1	collagen, type XIII, alpha 1 [Source:MGI Symbol;Acc:MGI:1277201]	1.86226	0	1.14096	2.8144	1.60743	0	1.22672	0.675385	0	0	0	0	1.23751	0.317018
ENSMUSG00000028943	1.90678	0.931136	4.76816	5.29799	0.02135	0.560443	4	152120331	152152371	-1	Espn	espin [Source:MGI Symbol;Acc:MGI:1861630]	24.8301	32.5745	28.5241	32.8346	36.971	31.3468	14.7207	27.6908	23.4519	21.2794	20.5456	26.8644	31.1802	22.4255
ENSMUSG00000036825	50.1561	5.64835	0.898272	5.29446	0.0213934	0.560443	3	146404642	146440144	1	Ssx2ip	synovial sarcoma, X breakpoint 2 interacting protein [Source:MGI Symbol;Acc:MGI:2139150]	0	4.30229	1.71144	0.938133	1.60743	0	0	1.35077	0	0	0	0	1.42655	0.225128
ENSMUSG00000081541	33.7043	5.07486	0.659496	5.29865	0.0213419	0.560443	2	112389197	112389497	-1	Gm13940	predicted gene 13940 [Source:MGI Symbol;Acc:MGI:3650117]	2.48301	0	1.14096	0.938133	0	0.728995	0	0	0	0	0.790215	0	0.881849	0.131702
ENSMUSG00000085678	2.12577	1.08799	4.37835	5.28434	0.021518	0.562074	8	109925388	109933663	1	Gm16349	predicted gene 16349 [Source:MGI Symbol;Acc:MGI:3840114]	14.2773	22.1261	31.947	16.8864	21.7004	33.5338	18.4009	20.9369	13.8974	11.6069	18.1749	15.1842	23.4118	16.3669
ENSMUSG00000041734	-25.1441	-4.65215	1.17783	5.28354	0.0215279	0.562074	3	87078593	87174747	-1	Kirrel	kin of IRRE like (Drosophila) [Source:MGI Symbol;Acc:MGI:1891396]	3.10376	0	1.71144	0	0	0	0.613362	0.675385	3.04006	3.86897	0.790215	1.16802	0.802534	1.69267
ENSMUSG00000044390	-69.4668	-6.11825	0.608962	5.27537	0.0216292	0.56283	19	5891139	5894107	-1	Tigd3	tigger transposable element derived 3 [Source:MGI Symbol;Acc:MGI:2681860]	0	0	0	0	0	0	1.22672	0.675385	0.434295	0	0	1.16802	0	0.58407
ENSMUSG00000045763	1.65174	0.723985	5.39963	5.27595	0.021622	0.56283	15	25363285	25413764	-1	Basp1	brain abundant, membrane attached signal protein 1 [Source:MGI Symbol;Acc:MGI:1917600]	55.8677	62.6905	37.6518	65.6693	39.3821	49.5716	42.9353	47.9523	41.258	38.0449	31.6086	39.7126	51.8055	40.252
ENSMUSG00000031078	8.51062	3.08926	1.34119	5.26858	0.0217137	0.564085	7	144435733	144471009	-1	Cttn	cortactin [Source:MGI Symbol;Acc:MGI:99695]	3.10376	1.84384	1.71144	0.938133	2.41115	1.45799	0.613362	0	0.86859	0.644829	0	1.16802	1.91105	0.549133
ENSMUSG00000029402	-12.0654	-3.5928	1.30704	5.26173	0.0217994	0.564683	5	124483134	124491124	1	Snrnp35	small nuclear ribonucleoprotein 35 (U11/U12) [Source:MGI Symbol;Acc:MGI:1923417]	0	0	0.570481	0.938133	0.803717	0	0.613362	0	2.17147	1.28966	0.790215	2.92005	0.385389	1.29746
ENSMUSG00000027405	-2.8693	-1.5207	3.61834	5.26094	0.0218093	0.564683	2	130274430	130279313	1	Nop56	NOP56 ribonucleoprotein [Source:MGI Symbol;Acc:MGI:1914384]	6.82827	8.60458	6.84578	11.2576	4.8223	12.3929	16.5608	19.5862	13.0288	16.7655	13.4337	7.59212	8.45857	14.4945
ENSMUSG00000106888	3.57317	1.8372	2.44445	5.25253	0.0219149	0.564746		34221162	34225984	1	RP23-201D22.6	5	4.96601	10.4484	5.70481	4.69066	8.03717	1.45799	3.06681	4.05231	4.77724	2.57932	2.37064	1.75203	5.88418	3.09972
ENSMUSG00000037649	7.57886	2.92198	1.8538	5.25425	0.0218932	0.564746	17	34135182	34139101	1	H2-DMa	histocompatibility 2, class II, locus DMa [Source:MGI Symbol;Acc:MGI:95921]	3.72451	1.84384	1.71144	2.8144	1.60743	2.18698	2.45345	2.02615	2.60577	0	0.790215	0	2.31477	1.3126
ENSMUSG00000026600	-4.48263	-2.16435	2.42567	5.25208	0.0219206	0.564746	1	156424525	156474331	-1	Soat1	sterol O-acyltransferase 1 [Source:MGI Symbol;Acc:MGI:104665]	0	1.84384	1.14096	2.8144	7.23345	2.18698	3.68017	5.40308	5.64583	1.93449	3.16086	6.4241	2.53661	4.37475
ENSMUSG00000045775	2.54573	1.34808	3.5801	5.23745	0.0221057	0.565662	11	115462474	115474398	1	Slc16a5	solute carrier family 16 (monocarboxylic acid transporters), member 5 [Source:MGI Symbol;Acc:MGI:2443515]	13.6565	9.21919	21.6783	10.3195	8.03717	16.7669	6.13362	10.8062	9.12019	9.0276	7.11193	7.59212	13.2796	8.2986
ENSMUSG00000049709	-9.08801	-3.18396	1.50575	5.23498	0.022137	0.565662	7	108921860	108930158	-1	Nlrp10	NLR family, pyrin domain containing 10 [Source:MGI Symbol;Acc:MGI:2444084]	0	0	0.570481	2.8144	1.60743	0.728995	1.22672	2.02615	2.17147	1.28966	2.37064	2.92005	0.953551	2.00078
ENSMUSG00000010721	-22.3629	-4.48303	0.791814	5.23843	0.0220933	0.565662	5	29229802	29378390	-1	Lmbr1	limb region 1 [Source:MGI Symbol;Acc:MGI:1861746]	0	0	0	0.938133	0	0	1.22672	1.35077	0	0.644829	0.790215	0.584009	0.156355	0.766091
ENSMUSG00000060419	-5.71188	-2.51397	3.09005	5.2384	0.0220935	0.565662	5	129128077	129128517	-1	Rps16-ps2	ribosomal protein S16, pseudogene 2 [Source:MGI Symbol;Acc:MGI:3704259]	3.10376	6.14613	0	9.38133	0	11.6639	10.4272	4.72769	22.5833	11.6069	7.90215	9.92815	5.04919	11.1959
ENSMUSG00000044055	29.4417	4.87979	0.588574	5.23491	0.0221379	0.565662	1	92644218	92648841	-1	Otos	otospiralin [Source:MGI Symbol;Acc:MGI:2672814]	0	1.22923	0	1.87627	0.803717	1.45799	0	0	0	0	0.790215	0	0.894533	0.131702
ENSMUSG00000024268	11.5876	3.53451	1.39495	5.22833	0.0222218	0.566117	18	25477632	25753983	-1	Celf4	CUGBP, Elav-like family member 4 [Source:MGI Symbol;Acc:MGI:1932407]	1.2415	0	4.56385	0.938133	1.60743	3.64497	0	1.35077	2.17147	0	0	0.584009	1.99932	0.684375
ENSMUSG00000087363	-28.0408	-4.80946	0.633062	5.22781	0.0222285	0.566117	8	16433175	16437040	1	Gm16347	predicted gene 16347 [Source:MGI Symbol;Acc:MGI:3840141]	0.620752	0	0	0	0	0	1.22672	0.675385	0.434295	1.28966	0	0.584009	0.103459	0.701678
ENSMUSG00000018821	24.74	4.62878	1.03515	5.21968	0.0223327	0.566878	19	42123273	42129059	-1	Avpi1	arginine vasopressin-induced 1 [Source:MGI Symbol;Acc:MGI:1916784]	0.620752	0	2.85241	0.938133	1.60743	0.728995	0	0	0	0	1.58043	0.584009	1.12462	0.36074
ENSMUSG00000052724	1.75981	0.815419	5.87426	5.21696	0.0223677	0.566878	9	114780100	114782257	1	Gm9888	predicted gene 9888 [Source:MGI Symbol;Acc:MGI:3642202]	85.6637	50.3982	59.9006	56.288	63.4936	80.9184	56.4293	49.9785	32.1378	58.0346	51.364	53.7288	66.1104	50.2788
ENSMUSG00000032939	26.8512	4.74692	0.749853	5.22228	0.0222993	0.566878	8	94214597	94315066	1	Nup93	nucleoporin 93 [Source:MGI Symbol;Acc:MGI:1919055]	1.2415	1.22923	0	0	0.803717	0.728995	0	0	0.434295	0	0	0	0.66724	0.0723825
ENSMUSG00000101167	-2.98933	-1.57982	2.91423	5.20671	0.0224998	0.569301	15	62218221	62219332	-1	H2afy3	H2A histone family, member Y3 [Source:MGI Symbol;Acc:MGI:1914802]	6.20752	3.68768	6.2753	3.75253	7.23345	2.18698	9.81379	11.4815	8.2516	6.44829	8.69236	7.00811	4.89058	8.61595
ENSMUSG00000042473	36.6802	5.19693	0.972163	5.12904	0.0235287	0.569983	X	139684996	139753405	1	Tbc1d8b	TBC1 domain family, member 8B [Source:MGI Symbol;Acc:MGI:1918101]	0	2.45845	1.71144	0	2.41115	1.45799	0	0	1.73718	0	0	0	1.33984	0.28953
ENSMUSG00000060090	-7.47667	-2.9024	2.00166	5.09997	0.0239262	0.569983	X	20364481	20405653	1	Rp2h	retinitis pigmentosa 2 homolog (human) [Source:MGI Symbol;Acc:MGI:1277953]	0.620752	1.22923	4.56385	0	1.60743	1.45799	1.84009	4.72769	6.08013	7.09312	5.5315	0.584009	1.57988	4.30942
ENSMUSG00000106632	2.97841	1.57454	2.70292	5.0817	0.0241796	0.569983		157720404	157726408	-1	RP24-411A22.2	3	3.72451	7.37535	6.2753	3.75253	12.0558	6.56095	4.29353	2.02615	3.04006	5.80346	3.16086	4.67207	6.62407	3.83269
ENSMUSG00000105703	-1.58722	-0.666499	8.67919	5.07416	0.024285	0.569983		54292443	54297343	-1	RP24-378G4.3	14	360.036	305.462	311.483	348.047	381.766	370.329	436.714	437.649	397.814	356.59	438.569	546.048	346.187	435.564
ENSMUSG00000024767	2.826	1.49876	2.80213	5.09269	0.0240269	0.569983	19	7198202	7206316	-1	Otub1	OTU domain, ubiquitin aldehyde binding 1 [Source:MGI Symbol;Acc:MGI:2147616]	4.96601	11.6776	7.98674	11.2576	5.62602	8.74794	6.74698	5.40308	3.90865	1.93449	5.5315	6.4241	8.37699	4.99147
ENSMUSG00000051490	15.8182	3.98351	1.41101	5.19662	0.0226309	0.569983	19	24898965	24901309	-1	Foxd4	forkhead box D4 [Source:MGI Symbol;Acc:MGI:1347467]	1.86226	0	1.14096	7.50506	0.803717	2.91598	0	0	0	3.22414	1.58043	4.67207	2.37133	1.57944
ENSMUSG00000056130	3.12562	1.64414	2.60966	5.14964	0.0232512	0.569983	18	46559155	46574533	-1	Ticam2	toll-like receptor adaptor molecule 2 [Source:MGI Symbol;Acc:MGI:3040056]	6.20752	4.30229	9.69818	7.50506	7.23345	5.83196	3.68017	4.05231	6.08013	3.86897	1.58043	3.50405	6.79641	3.79434
ENSMUSG00000023992	-21.8928	-4.45238	0.894042	5.10621	0.0238403	0.569983	17	48346401	48354147	1	Trem2	triggering receptor expressed on myeloid cells 2 [Source:MGI Symbol;Acc:MGI:1913150]	0.620752	0	1.14096	0	0	0	1.22672	1.35077	0.86859	1.28966	0.790215	0.584009	0.293619	1.01833
ENSMUSG00000091050	-44.1254	-5.46354	1.15362	5.17604	0.0229004	0.569983	15	98567324	98569583	1	9330020H09Rik	RIKEN cDNA 9330020H09 gene [Source:MGI Symbol;Acc:MGI:3704457]	0	0	0.570481	0	0	0	1.84009	1.35077	0.434295	1.28966	0.790215	0	0.0950802	0.950837
ENSMUSG00000097501	1.96011	0.970933	4.68801	5.08029	0.0241994	0.569983	14	62836908	62838207	-1	Gm26536	predicted gene, 26536 [Source:MGI Symbol;Acc:MGI:5477030]	45.9356	21.5114	41.6451	24.3914	21.7004	25.5148	20.2409	16.2092	25.1891	18.0552	23.7064	22.1923	30.1165	20.9322
ENSMUSG00000021149	-5.99486	-2.58373	1.86092	5.12492	0.0235847	0.569983	13	8972071	8996017	-1	Gtpbp4	GTP binding protein 4 [Source:MGI Symbol;Acc:MGI:1916487]	1.86226	1.84384	0.570481	3.75253	0.803717	0	5.52026	3.37692	5.21154	3.22414	2.37064	2.33604	1.47214	3.67326
ENSMUSG00000052727	-7.18704	-2.8454	1.4822	5.16234	0.0230818	0.569983	13	99421464	99516602	-1	Map1b	microtubule-associated protein 1B [Source:MGI Symbol;Acc:MGI:1306778]	1.86226	0.614613	0.570481	0	0	1.45799	1.22672	2.70154	1.30288	3.86897	2.37064	1.75203	0.75089	2.2038
ENSMUSG00000067586	6.64007	2.7312	1.75841	5.11796	0.0236794	0.569983	13	51408618	51422797	1	S1pr3	sphingosine-1-phosphate receptor 3 [Source:MGI Symbol;Acc:MGI:1339365]	4.96601	1.84384	4.56385	0.938133	4.01859	1.45799	3.06681	0.675385	1.30288	0	1.58043	0.584009	2.96474	1.20159
ENSMUSG00000020634	-9.7276	-3.28208	1.45324	5.14962	0.0232515	0.569983	12	4879032	4907705	-1	Ubxn2a	UBX domain protein 2A [Source:MGI Symbol;Acc:MGI:2442310]	1.86226	1.22923	1.71144	0	0.803717	0	1.22672	3.37692	5.64583	1.28966	0	2.92005	0.93444	2.40986
ENSMUSG00000046791	12.0926	3.59605	1.31494	5.10869	0.0238063	0.569983	12	83950608	83952953	1	2410016O06Rik	RIKEN cDNA 2410016O06 gene [Source:MGI Symbol;Acc:MGI:1919202]	0	2.45845	1.71144	2.8144	0	1.45799	0	0	0	0.644829	2.37064	3.50405	1.40705	1.08659
ENSMUSG00000102694	-4.81615	-2.26788	2.49862	5.10524	0.0238537	0.569983	12	104021919	104024427	-1	Gm37496	predicted gene, 37496 [Source:MGI Symbol;Acc:MGI:5610724]	1.86226	3.07306	0.570481	1.87627	6.42974	0.728995	7.36034	3.37692	4.34295	9.0276	2.37064	4.67207	2.42347	5.19176
ENSMUSG00000014349	-3.34234	-1.74086	2.67426	5.10857	0.023808	0.569983	11	96047432	96065388	-1	Ube2z	ubiquitin-conjugating enzyme E2Z (putative) [Source:MGI Symbol;Acc:MGI:1343160]	4.34526	4.30229	1.71144	8.44319	3.21487	1.45799	7.36034	2.70154	8.2516	7.09312	7.90215	8.17613	3.91251	6.91415
ENSMUSG00000037124	-72.0486	-6.1709	0.633023	5.1551	0.0231782	0.569983	11	58640465	58652404	1	Trim58	tripartite motif-containing 58 [Source:MGI Symbol;Acc:MGI:2684862]	0	0	0	0	0	0	0	0	1.30288	0	1.58043	0.584009	0	0.577887
ENSMUSG00000003923	-24.012	-4.58568	1.24363	5.11823	0.0236757	0.569983	10	71225464	71238280	-1	Tfam	transcription factor A, mitochondrial [Source:MGI Symbol;Acc:MGI:107810]	0	0	2.28193	0	0	0	0	1.35077	1.73718	2.57932	0.790215	0.584009	0.380321	1.17358
ENSMUSG00000032363	3.25409	1.70225	2.29881	5.13056	0.0235081	0.569983	9	90163069	90208071	1	Adamts7	a disintegrin-like and metallopeptidase (reprolysin type) with thrombospondin type 1 motif, 7 [Source:MGI Symbol;Acc:MGI:1347346]	4.96601	4.30229	5.13433	5.6288	3.21487	3.64497	1.84009	2.70154	2.17147	1.93449	0.790215	4.67207	4.48188	2.35165
ENSMUSG00000056880	1.37407	0.45845	10.3497	5.16406	0.023059	0.569983	9	115909455	116076176	1	Gadl1	glutamate decarboxylase-like 1 [Source:MGI Symbol;Acc:MGI:1920998]	1443.25	1255.04	1396.54	1587.32	1187.09	1652.63	1246.35	1207.59	1114.83	1277.41	1196.39	1223.5	1420.31	1211.01
ENSMUSG00000008167	-89.2609	-6.47996	0.585329	5.07658	0.0242511	0.569983	8	85060055	85067124	1	Fbxw9	F-box and WD-40 domain protein 9 [Source:MGI Symbol;Acc:MGI:1915878]	0	0	0	0	0	0	1.84009	0	0	0.644829	1.58043	0	0	0.677557
ENSMUSG00000038143	-1.8993	-0.925464	4.31049	5.10043	0.0239199	0.569983	8	47180048	47352348	-1	Stox2	storkhead box 2 [Source:MGI Symbol;Acc:MGI:1918319]	16.1395	12.2923	17.6849	10.3195	9.6446	10.9349	22.6944	22.2877	23.4519	12.8966	13.4337	13.4322	12.836	18.0327
ENSMUSG00000030718	6.12144	2.61387	1.63518	5.13822	0.0234046	0.569983	7	100326737	100371896	-1	Ppme1	protein phosphatase methylesterase 1 [Source:MGI Symbol;Acc:MGI:1919840]	1.2415	3.07306	5.13433	3.75253	3.21487	0.728995	0	0.675385	1.73718	1.93449	0.790215	1.16802	2.85755	1.05088
ENSMUSG00000074165	-43.0343	-5.42741	0.680637	5.17865	0.0228661	0.569983	7	41633203	41651534	1	Zfp788	zinc finger protein 788 [Source:MGI Symbol;Acc:MGI:1914857]	0.620752	0	0	0	0	0	2.45345	0.675385	0.434295	1.28966	0.790215	0	0.103459	0.9405
ENSMUSG00000001763	-9.73003	-3.28244	1.4014	5.1328	0.0234778	0.569983	6	29694222	29718559	1	Tspan33	tetraspanin 33 [Source:MGI Symbol;Acc:MGI:1919012]	0	1.22923	0.570481	0.938133	0.803717	0.728995	2.45345	0	1.30288	6.44829	4.74129	1.75203	0.711758	2.78299
ENSMUSG00000015733	-4.70178	-2.23321	2.14544	5.11378	0.0237365	0.569983	6	17636234	17666972	1	Capza2	capping protein (actin filament) muscle Z-line, alpha 2 [Source:MGI Symbol;Acc:MGI:106222]	2.48301	1.22923	2.85241	2.8144	0	0.728995	1.84009	3.37692	4.77724	1.28966	2.37064	6.4241	1.68467	3.34644
ENSMUSG00000030125	-92.9171	-6.53787	0.509982	5.12926	0.0235257	0.569983	6	124769863	124779727	-1	Lrrc23	leucine rich repeat containing 23 [Source:MGI Symbol;Acc:MGI:1315192]	0	0	0	0	0	0	0	2.02615	0	0	1.58043	0.584009	0	0.698432
ENSMUSG00000030225	-42.5031	-5.4095	0.894309	5.08403	0.0241471	0.569983	6	137754546	137857340	1	Dera	2-deoxyribose-5-phosphate aldolase homolog (C. elegans) [Source:MGI Symbol;Acc:MGI:1913762]	0	0.614613	0	0	0	0	0.613362	0.675385	1.30288	0.644829	0.790215	1.16802	0.102435	0.865782
ENSMUSG00000030291	1.25767	0.330755	13.4008	5.07464	0.0242783	0.569983	6	146642547	146650732	1	Med21	mediator complex subunit 21 [Source:MGI Symbol;Acc:MGI:1347064]	11416.2	11181	10758.7	12343.9	9989.4	14164.4	10851	10317.2	8730.2	11304.5	10324.2	10751	11642.3	10379.7
ENSMUSG00000045160	3.91347	1.96845	2.45774	5.16754	0.0230128	0.569983	6	83349147	83360136	1	Bola3	bolA-like 3 (E. coli) [Source:MGI Symbol;Acc:MGI:1925903]	8.69052	5.53151	3.99337	4.69066	4.8223	7.28995	4.90689	1.35077	2.60577	2.57932	3.16086	2.92005	5.83639	2.92061
ENSMUSG00000053470	4.78705	2.25914	2.41106	5.19567	0.0226432	0.569983	6	71588974	71632905	-1	Kdm3a	lysine (K)-specific demethylase 3A [Source:MGI Symbol;Acc:MGI:98847]	13.0358	4.30229	2.28193	3.75253	8.84089	2.18698	5.52026	4.05231	3.04006	1.28966	1.58043	1.75203	5.7334	2.87246
ENSMUSG00000001166	24.0155	4.58589	0.636767	5.17426	0.0229239	0.569983	5	120800194	120812514	-1	Oas1c	2'-5' oligoadenylate synthetase 1C [Source:MGI Symbol;Acc:MGI:2149633]	0.620752	0	0.570481	0.938133	1.60743	0.728995	0	0	0	0	0.790215	0	0.744299	0.131702
ENSMUSG00000029650	2.54681	1.34869	2.88233	5.07989	0.0242049	0.569983	5	147878437	147894815	-1	Slc46a3	solute carrier family 46, member 3 [Source:MGI Symbol;Acc:MGI:1918956]	4.34526	7.37535	9.1277	9.38133	8.84089	7.28995	8.58707	6.07846	5.21154	3.86897	1.58043	4.67207	7.72675	4.99976
ENSMUSG00000036599	-33.9315	-5.08455	0.973231	5.19697	0.0226263	0.569983	5	140505550	140525724	1	Chst12	carbohydrate sulfotransferase 12 [Source:MGI Symbol;Acc:MGI:1929064]	0	0.614613	0	0	0	0	1.22672	0.675385	0.86859	1.28966	0	0.584009	0.102435	0.774061
ENSMUSG00000028549	1.59795	0.676221	5.31376	5.1098	0.023791	0.569983	4	99765402	99929813	-1	Itgb3bp	integrin beta 3 binding protein (beta3-endonexin) [Source:MGI Symbol;Acc:MGI:1914983]	54.0054	44.2521	33.6584	46.9066	35.3635	37.1787	34.9616	39.8477	37.3494	27.0828	26.0771	33.2885	41.8941	33.1012
ENSMUSG00000028646	15.1352	3.91984	1.20462	5.1586	0.0231315	0.569983	4	123917446	123936997	1	Rragc	Ras-related GTP binding C [Source:MGI Symbol;Acc:MGI:1858751]	1.86226	3.07306	0.570481	3.75253	0	2.18698	1.84009	0.675385	0	0	0	0.584009	1.90755	0.51658
ENSMUSG00000028914	-20.8016	-4.37862	4.046	5.09147	0.0240438	0.569983	4	141793612	141815976	1	Casp9	caspase 9 [Source:MGI Symbol;Acc:MGI:1277950]	0.620752	0.614613	0.570481	59.1024	1.60743	2.18698	0.613362	1.35077	203.684	4.5138	7.11193	1.16802	10.7838	36.407
ENSMUSG00000028920	4.93954	2.30438	2.35834	5.09132	0.0240459	0.569983	4	141147913	141204062	1	Fbxo42	F-box protein 42 [Source:MGI Symbol;Acc:MGI:1924992]	3.10376	5.53151	2.85241	0	7.23345	4.37397	0.613362	2.02615	1.73718	1.93449	2.37064	1.75203	3.84918	1.73898
ENSMUSG00000038607	-68.6554	-6.1013	0.655393	5.11322	0.0237442	0.569983	4	59035088	59041903	1	Gng10	guanine nucleotide binding protein (G protein), gamma 10 [Source:MGI Symbol;Acc:MGI:1336169]	0	0	0	0	0	0	2.45345	0	1.30288	0	0.790215	0	0	0.757758
ENSMUSG00000040715	67.3851	6.07436	0.705809	5.09809	0.0239522	0.569983	4	141683851	141685599	-1	Rsc1a1	regulatory solute carrier protein, family 1, member 1 [Source:MGI Symbol;Acc:MGI:3526447]	0	1.84384	0	0	0	1.45799	0	0	0	0	0	0	0.550305	0
ENSMUSG00000070583	-11.0062	-3.46025	0.972807	5.16942	0.0229879	0.569983	4	147868979	147870358	1	Fv1	Friend virus susceptibility 1 [Source:MGI Symbol;Acc:MGI:95595]	0.620752	0	0.570481	0	0.803717	0	1.84009	0.675385	1.73718	1.93449	1.58043	0	0.332492	1.29459
ENSMUSG00000086205	1.88739	0.916395	4.71915	5.15646	0.02316	0.569983	4	44970576	44978319	-1	Gm12679	predicted gene 12679 [Source:MGI Symbol;Acc:MGI:3650924]	27.9338	38.7206	19.9669	22.5152	21.7004	31.3468	25.1478	22.9631	23.4519	21.2794	15.8043	11.6802	27.0306	20.0544
ENSMUSG00000027857	3.4446	1.78434	2.6189	5.10842	0.0238099	0.569983	3	102775465	102782718	-1	Tshb	thyroid stimulating hormone, beta subunit [Source:MGI Symbol;Acc:MGI:98848]	6.82827	3.68768	4.56385	2.8144	6.42974	6.56095	3.06681	3.37692	3.04006	2.57932	2.37064	2.33604	5.14748	2.79497
ENSMUSG00000027637	1.76324	0.818231	5.10527	5.09205	0.0240357	0.569983	2	156863128	156873563	1	1110008F13Rik	RIKEN cDNA 1110008F13 gene [Source:MGI Symbol;Acc:MGI:1914638]	40.3489	43.6375	33.6584	26.2677	36.971	33.5338	34.9616	26.34	18.6747	31.5966	30.8184	20.4403	35.7362	27.1386
ENSMUSG00000085498	3.54742	1.82677	2.72044	5.1724	0.0229485	0.569983	2	129297370	129307826	1	Gm14023	predicted gene 14023 [Source:MGI Symbol;Acc:MGI:3650639]	4.96601	11.6776	9.1277	3.75253	4.01859	4.37397	0.613362	1.35077	3.47436	6.44829	3.95107	4.08806	6.31941	3.32099
ENSMUSG00000026417	-2.58464	-1.36996	4.18813	5.09455	0.0240012	0.569983	1	130826684	130852249	1	Pigr	polymeric immunoglobulin receptor [Source:MGI Symbol;Acc:MGI:103080]	10.5528	13.5215	10.8391	6.56693	19.2892	7.28995	24.5345	33.0939	14.3317	11.6069	11.8532	18.6883	11.3432	19.0181
ENSMUSG00000073676	-3.34173	-1.7406	2.75604	5.11844	0.0236729	0.569983	1	55088132	55091307	1	Hspe1	heat shock protein 1 (chaperonin 10) [Source:MGI Symbol;Acc:MGI:104680]	2.48301	2.45845	4.56385	2.8144	5.62602	6.56095	2.45345	8.78	7.38301	11.6069	4.74129	9.92815	4.08445	7.48214
ENSMUSG00000018820	-7.50218	-2.90731	1.72806	5.04398	0.0247117	0.570532	19	42163951	42194590	1	Zfyve27	zinc finger, FYVE domain containing 27 [Source:MGI Symbol;Acc:MGI:1919602]	0.620752	1.22923	0.570481	2.8144	0	0	1.22672	1.35077	5.21154	2.57932	3.16086	0.584009	0.872476	2.3522
ENSMUSG00000032773	-26.9491	-4.75217	1.02752	5.05437	0.0245639	0.570532	19	8663789	8683587	1	Chrm1	cholinergic receptor, muscarinic 1, CNS [Source:MGI Symbol;Acc:MGI:88396]	1.86226	0	0	0	0	0	0.613362	3.37692	1.73718	1.28966	0	0.584009	0.310376	1.26686
ENSMUSG00000033237	1.81115	0.856902	5.28671	5.0628	0.0244447	0.570532	15	96287518	96404992	1	Arid2	AT rich interactive domain 2 (ARID, RFX-like) [Source:MGI Symbol;Acc:MGI:1924294]	37.2451	55.9297	37.0813	30.9584	46.6156	46.6557	44.1621	37.8215	26.492	26.438	20.5456	35.6246	42.4143	31.8473
ENSMUSG00000017715	-27.3872	-4.77543	1.31974	5.06334	0.0244371	0.570532	11	117986292	118024011	1	Pgs1	phosphatidylglycerophosphate synthase 1 [Source:MGI Symbol;Acc:MGI:1921701]	0.620752	0	2.28193	0	0	0	1.22672	0	1.30288	4.5138	2.37064	0	0.48378	1.56901
ENSMUSG00000050445	2.63468	1.39763	3.86687	5.04506	0.0246962	0.570532	9	121914356	121916305	-1	Cyp8b1	cytochrome P450, family 8, subfamily b, polypeptide 1 [Source:MGI Symbol;Acc:MGI:1338044]	16.7603	19.6676	20.5373	20.6389	20.8966	10.2059	12.8806	7.42923	11.2917	19.3449	6.32172	8.76014	18.1178	11.0047
ENSMUSG00000030735	-51.7305	-5.69294	0.899641	5.06183	0.0244585	0.570532	8	67514000	67515606	-1	Gm9755	predicted pseudogene 9755 [Source:MGI Symbol;Acc:MGI:3642279]	0	1.22923	0	0	0	0	1.22672	2.70154	0	2.57932	1.58043	0	0.204871	1.348
ENSMUSG00000103244	-74.6015	-6.22113	0.559906	5.04886	0.0246421	0.570532	8	123408100	123408752	-1	Gm38092	predicted gene, 38092 [Source:MGI Symbol;Acc:MGI:5611320]	0	0	0	0	0	0	0	2.02615	0.434295	1.28966	0	0	0	0.625018
ENSMUSG00000049740	-21.3364	-4.41524	1.15614	5.04553	0.0246896	0.570532	7	107623971	107625161	-1	5330417H12Rik	RIKEN cDNA 5330417H12 gene [Source:MGI Symbol;Acc:MGI:1923929]	0.620752	0.614613	0	0	0	0.728995	0	2.70154	0.86859	0.644829	5.5315	2.33604	0.327393	2.01375
ENSMUSG00000059810	5.23673	2.38867	2.08212	5.05267	0.024588	0.570532	4	62559847	62704001	1	Rgs3	regulator of G-protein signaling 3 [Source:MGI Symbol;Acc:MGI:1354734]	6.82827	2.45845	5.70481	3.75253	2.41115	2.91598	1.22672	0.675385	1.30288	1.28966	3.95107	2.33604	4.01187	1.79696
ENSMUSG00000056941	-3.00079	-1.58534	2.49042	5.06242	0.0244501	0.570532	2	153616933	153632781	-1	Commd7	COMM domain containing 7 [Source:MGI Symbol;Acc:MGI:1914197]	2.48301	1.84384	2.85241	3.75253	5.62602	4.37397	4.90689	6.07846	8.6859	3.86897	3.16086	7.59212	3.48863	5.71553
ENSMUSG00000026532	-16.1431	-4.01284	1.52977	5.04782	0.0246569	0.570532	1	174172776	174248450	1	Spta1	spectrin alpha, erythrocytic 1 [Source:MGI Symbol;Acc:MGI:98385]	1.2415	0	4.56385	0.938133	0	0	0.613362	0	4.34295	6.44829	10.2728	2.33604	1.12391	4.00224
ENSMUSG00000026409	-2.47127	-1.30525	3.13024	5.03856	0.0247891	0.571289	1	130689182	130729253	-1	Pfkfb2	6-phosphofructo-2-kinase/fructose-2,6-biphosphatase 2 [Source:MGI Symbol;Acc:MGI:107815]	5.58677	6.76074	7.98674	5.6288	4.8223	2.91598	8.58707	5.40308	10.8574	9.0276	10.2728	7.00811	5.61689	8.526
ENSMUSG00000026547	5.55607	2.47406	1.97302	5.03655	0.0248179	0.571289	1	172500047	172507380	1	Tagln2	transgelin 2 [Source:MGI Symbol;Acc:MGI:1312985]	4.34526	3.07306	1.14096	6.56693	2.41115	3.64497	1.84009	4.72769	2.17147	0	2.37064	0	3.53039	1.85165
ENSMUSG00000016757	-3.45615	-1.78916	2.49912	5.02488	0.0249856	0.571369	15	83575119	83595157	-1	Ttll12	tubulin tyrosine ligase-like family, member 12 [Source:MGI Symbol;Acc:MGI:3039573]	4.34526	6.76074	2.85241	0.938133	4.8223	1.45799	4.90689	9.45539	4.34295	4.5138	6.32172	8.76014	3.52947	6.38348
ENSMUSG00000102563	50.3358	5.65351	0.561105	5.01847	0.0250784	0.571369	11	44610837	44617016	-1	Gm37695	predicted gene, 37695 [Source:MGI Symbol;Acc:MGI:5610923]	1.2415	0	0	0.938133	0	0.728995	0	0	0	0	0	0	0.484772	0
ENSMUSG00000092051	52.7254	5.72043	0.428935	5.03125	0.024894	0.571369	10	20518011	20519768	-1	Gm17229	predicted gene 17229 [Source:MGI Symbol;Acc:MGI:4938056]	0	1.22923	0	1.87627	0	0	0	0	0	0	0	0	0.517582	0
ENSMUSG00000039958	2.66599	1.41467	2.68675	5.02032	0.0250515	0.571369	6	149139849	149151171	1	Mettl20	methyltransferase like 20 [Source:MGI Symbol;Acc:MGI:2443575]	8.06977	5.53151	6.84578	5.6288	5.62602	6.56095	4.29353	4.05231	4.34295	2.57932	4.74129	3.50405	6.37714	3.91891
ENSMUSG00000086422	51.5658	5.68834	0.559121	5.02573	0.0249735	0.571369	5	38575031	38575429	1	4930421P07Rik	RIKEN cDNA 4930421P07 gene [Source:MGI Symbol;Acc:MGI:1921025]	1.2415	1.22923	0	0	0.803717	0	0	0	0	0	0	0	0.545741	0
ENSMUSG00000045216	-7.49531	-2.90599	1.71032	5.01907	0.0250697	0.571369	1	36068400	36106446	1	Hs6st1	heparan sulfate 6-O-sulfotransferase 1 [Source:MGI Symbol;Acc:MGI:1354958]	1.86226	1.22923	0.570481	0	2.41115	0	1.84009	0.675385	5.21154	1.93449	5.5315	1.75203	1.01219	2.82417
ENSMUSG00000089730	-10.8486	-3.43944	1.4069	5.0255	0.0249767	0.571369	1	187125138	187127852	1	1700007P06Rik	RIKEN cDNA 1700007P06 gene [Source:MGI Symbol;Acc:MGI:1916558]	0.620752	0.614613	0.570481	0	0.803717	0.728995	0.613362	4.72769	3.90865	0.644829	2.37064	1.16802	0.556426	2.23887
ENSMUSG00000002797	-5.51161	-2.46248	2.35137	5.00631	0.025255	0.574552	6	54982580	54992950	-1	Ggct	gamma-glutamyl cyclotransferase [Source:MGI Symbol;Acc:MGI:95700]	4.34526	0.614613	5.70481	0.938133	0.803717	1.45799	2.45345	2.02615	9.55449	7.09312	3.16086	3.50405	2.31075	4.63202
ENSMUSG00000041632	64.2379	6.00535	0.557898	5.00111	0.0253311	0.574602	13	99344786	99415561	1	Mrps27	mitochondrial ribosomal protein S27 [Source:MGI Symbol;Acc:MGI:1919064]	1.2415	0	1.71144	0.938133	0	0	0	0	0	0	0	0	0.648513	0
ENSMUSG00000029581	-11.8075	-3.56163	1.46715	5.00346	0.0252967	0.574602	5	142960343	142973185	1	Fscn1	fascin homolog 1, actin bundling protein (Strongylocentrotus purpuratus) [Source:MGI Symbol;Acc:MGI:1352745]	0.620752	1.22923	0	0	0	0.728995	1.84009	1.35077	0	2.57932	1.58043	3.50405	0.429829	1.80911
ENSMUSG00000107313	-2.08429	-1.05956	4.07231	4.98028	0.0256378	0.577084		149183183	149184226	1	RP23-408A1.8	5	9.93203	18.4384	14.262	13.1339	11.252	13.1219	14.1073	18.2354	13.8974	20.6345	26.0771	26.2804	13.3567	19.872
ENSMUSG00000046567	2.10457	1.07353	3.57209	4.97858	0.025663	0.577084	10	100572274	100589259	-1	4930430F08Rik	RIKEN cDNA 4930430F08 gene [Source:MGI Symbol;Acc:MGI:1921197]	10.5528	14.1361	12.5506	12.1957	16.0743	14.5799	4.29353	10.1308	7.81731	12.8966	7.90215	12.8482	13.3482	9.31476
ENSMUSG00000014859	-2.94629	-1.5589	2.65377	4.97882	0.0256595	0.577084	8	105297663	105305369	1	E2f4	E2F transcription factor 4 [Source:MGI Symbol;Acc:MGI:103012]	3.10376	4.9169	2.28193	7.50506	5.62602	3.64497	3.06681	4.72769	9.12019	10.9621	8.69236	8.76014	4.51311	7.55488
ENSMUSG00000031708	-24.256	-4.60027	1.08316	4.9837	0.0255872	0.577084	8	83571700	83594491	-1	Tecr	trans-2,3-enoyl-CoA reductase [Source:MGI Symbol;Acc:MGI:1915408]	0	0.614613	0.570481	0	0	0	0.613362	2.70154	0.434295	0	0.790215	1.16802	0.197516	0.951238
ENSMUSG00000032913	-11.1866	-3.4837	1.18349	4.98056	0.0256337	0.577084	3	104396418	104511918	-1	Lrig2	leucine-rich repeats and immunoglobulin-like domains 2 [Source:MGI Symbol;Acc:MGI:2443718]	0	0	0.570481	0	1.60743	0.728995	1.84009	0.675385	1.73718	1.93449	0	2.92005	0.484485	1.51786
ENSMUSG00000035000	-5.09177	-2.34817	2.38956	4.97872	0.0256609	0.577084	2	62330073	62412231	-1	Dpp4	dipeptidylpeptidase 4 [Source:MGI Symbol;Acc:MGI:94919]	4.34526	0.614613	2.28193	2.8144	2.41115	0	5.52026	4.72769	6.51442	6.44829	3.16086	1.75203	2.07789	4.68726
ENSMUSG00000080956	-13.3314	-3.73675	1.0141	4.97293	0.025747	0.577582	8	61112130	61112502	-1	Gm16179	predicted gene 16179 [Source:MGI Symbol;Acc:MGI:3801988]	0.620752	0	1.14096	0.938133	0	0	3.68017	3.37692	0.86859	0.644829	2.37064	0.584009	0.449975	1.92086
ENSMUSG00000006638	1.63818	0.712098	5.94367	4.9721	0.0257594	0.577582	5	30950066	30955091	1	Abhd1	abhydrolase domain containing 1 [Source:MGI Symbol;Acc:MGI:1931013]	81.9392	59.0028	66.1758	63.793	71.5308	72.8995	41.0952	45.2508	56.4583	59.9691	60.0563	63.073	69.2235	54.3171
ENSMUSG00000019539	2.28812	1.19416	3.63786	4.96938	0.0257998	0.577656	7	45082913	45092221	-1	Rcn3	reticulocalbin 3, EF-hand calcium binding domain [Source:MGI Symbol;Acc:MGI:1277122]	9.31128	8.60458	9.1277	14.072	13.6632	18.9539	7.36034	4.05231	5.64583	12.2517	7.11193	12.2642	12.2888	8.11439
ENSMUSG00000004929	-29.0095	-4.85845	0.772696	4.96358	0.0258865	0.578387	10	81070035	81082559	1	Thop1	thimet oligopeptidase 1 [Source:MGI Symbol;Acc:MGI:1354165]	0	0	0	0	0.803717	0	0	1.35077	0.434295	0	2.37064	1.16802	0.133953	0.887288
ENSMUSG00000030161	31.439	4.97448	0.958646	4.96223	0.0259068	0.578387	6	129533160	129542346	1	Gabarapl1	gamma-aminobutyric acid (GABA) A receptor-associated protein-like 1 [Source:MGI Symbol;Acc:MGI:1914980]	0	1.84384	1.14096	3.75253	0	0	0	0	0	0	1.58043	0	1.12289	0.263405
ENSMUSG00000032571	4.95805	2.30977	1.66575	4.94731	0.0261313	0.582341	9	105642978	105687657	1	Pik3r4	phosphatidylinositol 3 kinase, regulatory subunit, polypeptide 4, p150 [Source:MGI Symbol;Acc:MGI:1922919]	3.72451	1.22923	4.56385	4.69066	0.803717	2.91598	1.84009	2.02615	1.73718	1.28966	0.790215	0.584009	2.98799	1.37788
ENSMUSG00000030339	-28.1173	-4.81338	0.657758	4.9455	0.0261587	0.582341	6	125306571	125313885	-1	Ltbr	lymphotoxin B receptor [Source:MGI Symbol;Acc:MGI:104875]	0	0.614613	0	0	0	0	0.613362	0	0.86859	1.28966	1.58043	0	0.102435	0.72534
ENSMUSG00000065947	107.719	6.75113	2.87025	4.93388	0.0263351	0.582931	MT	9877	10173	1	mt-Nd4l	mitochondrially encoded NADH dehydrogenase 4L [Source:MGI Symbol;Acc:MGI:102497]	19.2433	0	17.1144	0	0	23.3278	34.3483	0	0	0	0	0	9.9476	5.72471
ENSMUSG00000018362	-103.346	-6.69134	1.0519	4.9362	0.0262998	0.582931	11	106988629	106999541	-1	Kpna2	karyopherin (importin) alpha 2 [Source:MGI Symbol;Acc:MGI:103561]	0	0	0	0	0	0	0	1.35077	0	0	2.37064	1.16802	0	0.814905
ENSMUSG00000020926	-23.838	-4.57519	1.18519	4.93679	0.0262908	0.582931	11	102761439	102780262	1	Adam11	a disintegrin and metallopeptidase domain 11 [Source:MGI Symbol;Acc:MGI:1098667]	0.620752	0.614613	0.570481	0	0	0	2.45345	0	2.17147	0.644829	0.790215	0.584009	0.300974	1.10733
ENSMUSG00000030317	-52.5152	-5.71466	0.858584	4.93431	0.0263285	0.582931	6	115241892	115252205	-1	Timp4	tissue inhibitor of metalloproteinase 4 [Source:MGI Symbol;Acc:MGI:109125]	0	0.614613	0.570481	0	0	0	0.613362	4.05231	0.86859	0	2.37064	0.584009	0.197516	1.41482
ENSMUSG00000036046	-3.65886	-1.8714	2.43929	4.90793	0.0267337	0.583455	15	84943936	84988551	-1	5031439G07Rik	RIKEN cDNA 5031439G07 gene [Source:MGI Symbol;Acc:MGI:2444899]	3.72451	2.45845	3.42289	0.938133	3.21487	2.18698	6.13362	4.72769	6.51442	3.22414	6.32172	4.08806	2.65764	5.16828
ENSMUSG00000011751	-29.8379	-4.89907	0.770933	4.91209	0.0266693	0.583455	7	27356383	27447686	-1	Sptbn4	spectrin beta, non-erythrocytic 4 [Source:MGI Symbol;Acc:MGI:1890574]	0	0	0	0	0	0.728995	0	1.35077	0.86859	1.93449	0.790215	0	0.121499	0.82401
ENSMUSG00000070369	6.99915	2.80718	1.42499	4.92109	0.0265307	0.583455	7	128154376	128223816	1	Itgad	integrin, alpha D [Source:MGI Symbol;Acc:MGI:3578624]	2.48301	1.22923	1.71144	2.8144	3.21487	1.45799	2.45345	0.675385	3.04006	0	0.790215	0	2.15182	1.15985
ENSMUSG00000033773	-16.0896	-4.00806	1.44261	4.91679	0.0265969	0.583455	5	107597373	107661838	1	Rpap2	RNA polymerase II associated protein 2 [Source:MGI Symbol;Acc:MGI:2141142]	2.48301	2.45845	1.71144	0	0	0	3.06681	2.70154	0.434295	1.28966	2.37064	0.584009	1.10882	1.74116
ENSMUSG00000070639	26.9926	4.75449	1.01381	4.90851	0.0267247	0.583455	5	105415775	105490074	1	Lrrc8b	leucine rich repeat containing 8 family, member B [Source:MGI Symbol;Acc:MGI:2141353]	0.620752	0	1.71144	0	2.41115	1.45799	0	0	1.30288	0	0	0	1.03356	0.217147
ENSMUSG00000063314	20.9803	4.39097	0.938577	4.91604	0.0266085	0.583455	4	94599385	94599795	1	Gm12657	predicted gene 12657 [Source:MGI Symbol;Acc:MGI:3651714]	0.620752	0.614613	1.71144	1.87627	1.60743	0	0	0	0	0	2.37064	0	1.07175	0.395107
ENSMUSG00000040133	17.5672	4.13482	0.957641	4.91817	0.0265757	0.583455	2	118277110	118373419	-1	Gpr176	G protein-coupled receptor 176 [Source:MGI Symbol;Acc:MGI:2685858]	0	3.07306	1.14096	1.87627	0	0.728995	0	0	0	1.28966	1.58043	0	1.13655	0.478348
ENSMUSG00000026490	2.6641	1.41365	3.56677	4.90911	0.0267154	0.583455	1	179960472	180165603	1	Cdc42bpa	CDC42 binding protein kinase alpha [Source:MGI Symbol;Acc:MGI:2441841]	21.7263	7.98996	10.2687	5.6288	14.4669	16.7669	6.74698	10.1308	9.12019	7.73795	8.69236	5.25608	12.8079	7.94739
ENSMUSG00000058715	19.7295	4.30229	0.978263	4.91102	0.0266859	0.583455	1	171229572	171234365	-1	Fcer1g	Fc receptor, IgE, high affinity I, gamma polypeptide [Source:MGI Symbol;Acc:MGI:95496]	0	0.614613	2.28193	2.8144	0	2.18698	1.84009	0.675385	0.86859	0	0	0	1.31632	0.56401
ENSMUSG00000090553	-13.7205	-3.77826	1.22537	4.91101	0.026686	0.583455	1	133603871	133610291	-1	Snrpe	small nuclear ribonucleoprotein E [Source:MGI Symbol;Acc:MGI:98346]	0.620752	0.614613	0	0.938133	0	0	0.613362	1.35077	2.60577	1.93449	0.790215	1.16802	0.362249	1.41044
ENSMUSG00000063605	14.3433	3.84231	1.21906	4.90303	0.0268097	0.583476	8	94902869	94918098	-1	Ccdc102a	coiled-coil domain containing 102A [Source:MGI Symbol;Acc:MGI:2686927]	1.2415	1.84384	1.71144	0	1.60743	1.45799	0	0	0.434295	0	0.790215	0.584009	1.31037	0.30142
ENSMUSG00000029422	-2.8571	-1.51455	3.41891	4.90397	0.0267951	0.583476	5	123728426	123749414	-1	Rsrc2	arginine/serine-rich coiled-coil 2 [Source:MGI Symbol;Acc:MGI:1913489]	3.72451	11.063	10.2687	7.50506	4.01859	4.37397	6.13362	11.4815	14.3317	14.1862	6.32172	14.0162	6.82564	11.0785
ENSMUSG00000015468	-2.09436	-1.06651	4.63113	4.89668	0.0269084	0.583715	17	34564268	34588503	1	Notch4	notch 4 [Source:MGI Symbol;Acc:MGI:107471]	18.6226	15.9799	12.5506	18.7627	15.2706	19.6829	25.7612	27.6908	20.4119	22.569	33.189	17.5203	16.8115	24.5237
ENSMUSG00000079414	-2.41011	-1.2691	3.48194	4.89028	0.0270082	0.583715	17	57092035	57105942	-1	Gm11110	predicted gene 11110 [Source:MGI Symbol;Acc:MGI:3779362]	7.44902	10.4484	5.13433	5.6288	9.6446	5.10296	11.0405	10.1308	11.726	16.7655	7.90215	9.34414	7.23469	11.1515
ENSMUSG00000025580	3.55045	1.828	2.10628	4.89342	0.0269593	0.583715	11	119288363	119300089	-1	Eif4a3	eukaryotic translation initiation factor 4A3 [Source:MGI Symbol;Acc:MGI:1923731]	1.86226	5.53151	5.70481	4.69066	4.01859	4.37397	1.22672	0.675385	2.17147	5.80346	3.16086	1.75203	4.36363	2.46499
ENSMUSG00000029556	2.36684	1.24296	3.04145	4.89904	0.0268716	0.583715	5	114948980	114971094	-1	Hnf1a	HNF1 homeobox A [Source:MGI Symbol;Acc:MGI:98504]	9.31128	9.8338	8.55722	6.56693	13.6632	9.47693	11.0405	4.72769	7.81731	4.5138	6.32172	4.08806	9.56822	6.41818
ENSMUSG00000054000	-29.8951	-4.90184	0.956165	4.89058	0.0270037	0.583715	4	93334138	93335511	-1	Tusc1	tumor suppressor candidate 1 [Source:MGI Symbol;Acc:MGI:2684283]	0	0	1.14096	0	0	0	0	0	0.86859	4.5138	2.37064	0.584009	0.19016	1.38951
ENSMUSG00000086843	-3.5921	-1.84483	2.68045	4.88601	0.0270752	0.584352	2	12300946	12312315	1	E030013I19Rik	RIKEN cDNA E030013I19 gene [Source:MGI Symbol;Acc:MGI:2443735]	5.58677	4.30229	7.98674	4.69066	2.41115	2.91598	4.29353	14.8585	6.51442	3.22414	9.48258	12.8482	4.64893	8.53689
ENSMUSG00000089739	126.447	6.98239	0.536735	4.88294	0.0271233	0.584579	2	167607850	167661496	-1	Gm20431	predicted gene 20431 [Source:MGI Symbol;Acc:MGI:5141896]	1.2415	0	0	0	0	4.37397	0	0	0	0	0	0	0.935912	0
ENSMUSG00000005442	-2.00038	-1.00027	4.82541	4.87988	0.0271715	0.584807	7	25267704	25294159	1	Cic	capicua homolog (Drosophila) [Source:MGI Symbol;Acc:MGI:1918972]	21.1056	25.1991	15.9735	17.8245	21.7004	21.8698	34.3483	35.12	29.5321	23.2138	25.2869	29.2005	20.6121	29.4502
ENSMUSG00000091735	-23.5125	-4.55536	0.683034	4.87508	0.0272472	0.58482	9	106463962	106465938	-1	Gpr62	G protein-coupled receptor 62 [Source:MGI Symbol;Acc:MGI:3525078]	0	0	0	0	0.803717	0	0.613362	1.35077	0	0.644829	1.58043	0.584009	0.133953	0.795566
ENSMUSG00000028452	3.56649	1.83451	2.84177	4.87567	0.0272379	0.58482	4	42979963	43000507	-1	Vcp	valosin containing protein [Source:MGI Symbol;Acc:MGI:99919]	8.69052	6.14613	6.84578	5.6288	13.6632	8.74794	4.29353	3.37692	7.38301	5.15863	0	5.25608	8.28706	4.2447
ENSMUSG00000105852	-74.787	-6.22471	0.560027	4.81318	0.0282429	0.585983		105959503	105984600	1	RP23-169H9.3	3	0	0	0	0	0	0	0	2.02615	0.434295	1.28966	0	0	0	0.625018
ENSMUSG00000024639	-12.7351	-3.67074	1.09865	4.81609	0.0281952	0.585983	19	16132831	16387463	1	Gnaq	guanine nucleotide binding protein, alpha q polypeptide [Source:MGI Symbol;Acc:MGI:95776]	0	0.614613	0.570481	0.938133	0	0	0	0	2.17147	2.57932	1.58043	2.33604	0.353871	1.44454
ENSMUSG00000056481	47.783	5.57843	0.427852	4.86585	0.0273933	0.585983	19	5068078	5070637	1	Cd248	CD248 antigen, endosialin [Source:MGI Symbol;Acc:MGI:1917695]	0	1.22923	0	0	0	1.45799	0	0	0	0	0	0	0.447869	0
ENSMUSG00000033382	-32.357	-5.016	0.834382	4.84225	0.0277707	0.585983	18	20817224	20896078	-1	Trappc8	trafficking protein particle complex 8 [Source:MGI Symbol;Acc:MGI:2443008]	0	0	1.14096	0	0	0	0.613362	1.35077	1.30288	0	2.37064	0.584009	0.19016	1.03694
ENSMUSG00000034028	-21.251	-4.40946	0.948838	4.8289	0.0279865	0.585983	18	89197431	89270201	1	Cd226	CD226 antigen [Source:MGI Symbol;Acc:MGI:3039602]	1.2415	0	0.570481	0	0	0	0	0.675385	1.73718	1.28966	0	1.75203	0.301997	0.909041
ENSMUSG00000024151	35.997	5.1698	0.874289	4.86824	0.0273554	0.585983	17	87672330	87723713	1	Msh2	mutS homolog 2 (E. coli) [Source:MGI Symbol;Acc:MGI:101816]	1.86226	0.614613	0.570481	1.87627	0	0	0	0	0.434295	0	0	0	0.820602	0.0723825
ENSMUSG00000014303	-2.33813	-1.22536	3.99325	4.85175	0.0276181	0.585983	16	4594713	4624924	1	Glis2	GLIS family zinc finger 2 [Source:MGI Symbol;Acc:MGI:1932535]	14.2773	15.9799	12.5506	12.1957	10.4483	4.37397	12.8806	24.9892	12.5946	20.6345	19.7554	13.4322	11.6376	17.3811
ENSMUSG00000022941	19.0726	4.25343	1.52172	4.82553	0.0280413	0.585983	16	94328420	94336935	1	Ripply3	ripply3 homolog (zebrafish) [Source:MGI Symbol;Acc:MGI:2181192]	0.620752	4.9169	0	5.6288	0.803717	0	1.84009	4.05231	2.17147	0	0	0	1.99503	1.34398
ENSMUSG00000021461	-3.52238	-1.81655	2.06002	4.82519	0.0280468	0.585983	13	63304709	63497278	-1	Fancc	Fanconi anemia, complementation group C [Source:MGI Symbol;Acc:MGI:95480]	2.48301	2.45845	2.28193	2.8144	1.60743	0.728995	1.84009	3.37692	3.47436	4.5138	4.74129	5.25608	2.06237	3.86709
ENSMUSG00000094338	46.4383	5.53724	0.427431	4.8174	0.0281738	0.585983	13	21715763	21716143	-1	Hist1h2bl	histone cluster 1, H2bl [Source:MGI Symbol;Acc:MGI:2448403]	0	0	1.14096	0	0	1.45799	0	0	0	0	0	0	0.433159	0
ENSMUSG00000091732	-5.55111	-2.47278	1.84314	4.82128	0.0281105	0.585983	12	4689402	4689926	-1	Gm17541	predicted gene, 17541 [Source:MGI Symbol;Acc:MGI:4937175]	0.620752	1.84384	2.28193	2.8144	0.803717	0	3.06681	1.35077	3.47436	3.86897	1.58043	5.84009	1.39411	3.19691
ENSMUSG00000038268	-11.9999	-3.58496	1.25027	4.82768	0.0280062	0.585983	11	75175942	75178835	-1	Ovca2	candidate tumor suppressor in ovarian cancer 2 [Source:MGI Symbol;Acc:MGI:2179725]	0.620752	0	1.14096	0	0.803717	0	1.22672	2.02615	0	3.22414	1.58043	2.92005	0.427572	1.82958
ENSMUSG00000020331	-19.2961	-4.27024	1.11579	4.82648	0.0280259	0.585983	10	79716634	79736108	1	Hcn2	hyperpolarization-activated, cyclic nucleotide-gated K+ 2 [Source:MGI Symbol;Acc:MGI:1298210]	0.620752	1.22923	0	0	0	0	1.84009	1.35077	0.86859	0	1.58043	0.584009	0.308329	1.03731
ENSMUSG00000091172	-2.02568	-1.0184	4.31372	4.85659	0.0275407	0.585983	9	123635388	123637325	1	Gm17120	predicted gene 17120 [Source:MGI Symbol;Acc:MGI:4937947]	12.415	23.9699	13.1211	17.8245	14.4669	21.8698	12.2672	12.1569	16.0689	46.4277	52.1542	35.0405	17.2779	29.0192
ENSMUSG00000104292	-2.22097	-1.15119	3.78155	4.86224	0.0274507	0.585983	8	108737593	108742800	1	Gm38042	predicted gene, 38042 [Source:MGI Symbol;Acc:MGI:5611270]	8.06977	10.4484	7.41626	8.44319	4.01859	13.8509	12.2672	8.78	14.3317	16.1207	11.8532	14.6002	8.70785	12.9922
ENSMUSG00000011382	3.97154	1.9897	2.63327	4.85778	0.0275217	0.585983	7	45472956	45488805	-1	Dhdh	dihydrodiol dehydrogenase (dimeric) [Source:MGI Symbol;Acc:MGI:1919005]	5.58677	9.8338	2.28193	2.8144	3.21487	13.8509	4.29353	2.02615	2.17147	2.57932	3.16086	4.67207	6.26378	3.15057
ENSMUSG00000030522	-6.84803	-2.77569	1.21565	4.83273	0.0279243	0.585983	7	64287670	64340806	1	Mtmr10	myotubularin related protein 10 [Source:MGI Symbol;Acc:MGI:2142292]	1.86226	0	1.14096	0	0.803717	0.728995	1.84009	2.70154	2.60577	1.28966	2.37064	1.75203	0.755988	2.09329
ENSMUSG00000052139	-69.3123	-6.11504	0.606709	4.83324	0.0279162	0.585983	5	31697684	32084962	1	Bre	brain and reproductive organ-expressed protein [Source:MGI Symbol;Acc:MGI:1333875]	0	0	0	0	0	0	2.45345	0	1.30288	0	0.790215	0	0	0.757758
ENSMUSG00000095159	54.5816	5.77034	0.635399	4.82542	0.028043	0.585983	5	7179365	7180700	1	Tubb4b-ps1	tubulin, beta 4B class IVB, pseudogene 1 [Source:MGI Symbol;Acc:MGI:3642800]	0	0.614613	0	1.87627	0	1.45799	0	0	0	0	0	0	0.658145	0
ENSMUSG00000028736	35.1699	5.13627	0.993626	4.82835	0.0279954	0.585983	4	139737062	139833528	-1	Pax7	paired box 7 [Source:MGI Symbol;Acc:MGI:97491]	1.86226	0.614613	1.14096	0	1.60743	0	0	0	0	0	0	0.584009	0.870877	0.0973348
ENSMUSG00000027939	-33.8152	-5.0796	0.724403	4.84461	0.0277327	0.585983	3	90104132	90212048	1	Nup210l	nucleoporin 210-like [Source:MGI Symbol;Acc:MGI:1924845]	0	0.614613	0	0	0	0	1.84009	0	0.86859	0	0.790215	1.16802	0.102435	0.777818
ENSMUSG00000038304	-1.99001	-0.992778	4.44703	4.81539	0.0282068	0.585983	3	96798763	96829351	-1	Cd160	CD160 antigen [Source:MGI Symbol;Acc:MGI:1860383]	14.898	22.1261	12.5506	9.38133	20.0929	18.2249	23.9211	34.4446	19.109	16.7655	19.7554	25.6964	16.2123	23.282
ENSMUSG00000097583	2.17577	1.12152	4.19352	4.84461	0.0277327	0.585983	3	40885897	40894193	-1	6430590A07Rik	RIKEN cDNA 6430590A07 gene [Source:MGI Symbol;Acc:MGI:3648839]	24.2093	21.5114	21.1078	14.072	21.7004	8.74794	14.7207	22.2877	9.12019	12.8966	11.8532	5.84009	18.5581	12.7864
ENSMUSG00000043241	-2.56756	-1.3604	3.74919	4.81827	0.0281596	0.585983	2	5951469	6056703	1	Upf2	UPF2 regulator of nonsense transcripts homolog (yeast) [Source:MGI Symbol;Acc:MGI:2449307]	6.20752	4.9169	5.13433	9.38133	8.03717	13.1219	12.8806	14.8585	16.0689	7.73795	12.6434	9.34414	7.79986	12.2556
ENSMUSG00000089951	17.557	4.13397	1.3779	4.83818	0.0278363	0.585983	2	176423594	176435761	1	Gm14435	predicted gene 14435 [Source:MGI Symbol;Acc:MGI:3702420]	0	2.45845	1.14096	1.87627	2.41115	1.45799	0	1.35077	0	0	0.790215	0	1.55747	0.356831
ENSMUSG00000028649	-1.66822	-0.738307	5.63174	4.80942	0.0283045	0.58648	4	123349633	123684360	-1	Macf1	microtubule-actin crosslinking factor 1 [Source:MGI Symbol;Acc:MGI:108559]	49.0394	32.5745	53.6253	36.5872	54.6528	43.7397	49.0689	43.9	82.0817	63.1932	50.5737	58.4009	45.0365	57.8698
ENSMUSG00000052364	5.94178	2.5709	1.90861	4.74596	0.0293672	0.586749	X	8892382	8894964	1	B630019K06Rik	RIKEN cDNA B630019K06 gene [Source:MGI Symbol;Acc:MGI:2147918]	2.48301	2.45845	2.85241	1.87627	1.60743	9.47693	0	0.675385	1.30288	2.57932	3.95107	1.16802	3.45908	1.61278
ENSMUSG00000081212	-32.989	-5.04391	0.989653	4.80576	0.0283648	0.586749	X	85793684	85794120	-1	Gm6964	predicted gene 6964 [Source:MGI Symbol;Acc:MGI:3644958]	0	0	0.570481	0	0	0	0.613362	2.02615	1.30288	0.644829	0	0.584009	0.0950802	0.861873
ENSMUSG00000084031	-5.01847	-2.32725	2.79729	4.74165	0.0294409	0.586749	X	114052511	114054304	-1	Gm7416	predicted gene 7416 [Source:MGI Symbol;Acc:MGI:3647901]	2.48301	4.9169	0	7.50506	1.60743	4.37397	10.4272	8.78	4.77724	1.93449	5.5315	13.4322	3.48106	7.48043
ENSMUSG00000107793	12.468	3.64016	0.833568	4.72395	0.0297453	0.586749		147529801	147531309	-1	RP23-298K1.3	6	0.620752	1.22923	1.71144	0.938133	0.803717	0.728995	0	0	0	0.644829	0.790215	1.75203	1.00538	0.531178
ENSMUSG00000107019	7.20554	2.84911	1.56741	4.74941	0.0293083	0.586749		93176970	93179059	1	RP24-470E5.4	5	5.58677	1.22923	6.84578	0	3.21487	2.18698	0.613362	2.02615	2.17147	1.28966	0	0.584009	3.17727	1.11411
ENSMUSG00000024614	-10.6055	-3.40675	1.08375	4.72394	0.0297455	0.586749	18	90510154	90543267	1	Tmx3	thioredoxin-related transmembrane protein 3 [Source:MGI Symbol;Acc:MGI:2442418]	0.620752	0	1.14096	0	0	0.728995	1.84009	0.675385	0.86859	1.28966	3.16086	1.75203	0.415118	1.59777
ENSMUSG00000051439	34.4272	5.10548	0.792254	4.76396	0.0290616	0.586749	18	36725074	36726736	-1	Cd14	CD14 antigen [Source:MGI Symbol;Acc:MGI:88318]	2.48301	1.84384	2.28193	0	0	0.728995	0	0	0	0	0	0.584009	1.22296	0.0973348
ENSMUSG00000024118	-56.0402	-5.80839	0.506958	4.77261	0.028916	0.586749	17	24215054	24220851	-1	1600002H07Rik	RIKEN cDNA 1600002H07 gene [Source:MGI Symbol;Acc:MGI:1919266]	0	0	0	0	0	0	1.22672	0.675385	0	0	0	1.16802	0	0.511688
ENSMUSG00000022858	-3.84698	-1.94373	2.6434	4.78994	0.0286264	0.586749	16	22244549	22266005	-1	Tra2b	transformer 2 beta homolog (Drosophila) [Source:MGI Symbol;Acc:MGI:106016]	5.58677	3.07306	3.99337	0.938133	3.21487	1.45799	4.29353	2.02615	9.12019	5.15863	8.69236	4.08806	3.04403	5.56316
ENSMUSG00000103861	-2.38989	-1.25694	4.30865	4.76223	0.0290908	0.586749	16	23986848	23988585	1	Gm37419	predicted gene, 37419 [Source:MGI Symbol;Acc:MGI:5610647]	8.06977	19.053	9.69818	11.2576	18.4855	18.2249	28.828	27.0154	11.2917	21.9242	15.8043	26.2804	14.1315	21.8573
ENSMUSG00000022550	-2.5108	-1.32815	3.27909	4.76431	0.0290557	0.586749	15	76576358	76595816	1	Adck5	aarF domain containing kinase 5 [Source:MGI Symbol;Acc:MGI:2679274]	8.69052	8.60458	5.70481	3.75253	8.03717	3.64497	7.9737	10.8062	7.38301	11.6069	9.48258	13.4322	6.40576	10.1141
ENSMUSG00000051359	-37.3377	-5.22256	0.812472	4.76373	0.0290654	0.586749	15	37366175	37792570	-1	Ncald	neurocalcin delta [Source:MGI Symbol;Acc:MGI:1196326]	0	0	0.570481	0	0	0	0.613362	2.02615	0.434295	1.28966	0.790215	0	0.0950802	0.858947
ENSMUSG00000060126	-2.15515	-1.10779	4.37274	4.78261	0.0287485	0.586749	14	75845093	75848525	1	Tpt1	tumor protein, translationally-controlled 1 [Source:MGI Symbol;Acc:MGI:104890]	19.8641	19.053	15.403	18.7627	12.0558	12.3929	28.2146	16.8846	27.7949	22.569	33.9792	12.8482	16.2552	23.7151
ENSMUSG00000055341	-7.61229	-2.92833	1.70316	4.8025	0.0284185	0.586749	13	67292450	67306467	-1	Zfp457	zinc finger protein 457 [Source:MGI Symbol;Acc:MGI:2664334]	0	1.22923	1.14096	0.938133	2.41115	0	0.613362	3.37692	1.73718	3.86897	7.11193	1.16802	0.953245	2.9794
ENSMUSG00000001901	2.14324	1.09979	4.14747	4.72644	0.0297024	0.586749	11	106008124	106034549	1	Kcnh6	potassium voltage-gated channel, subfamily H (eag-related), member 6 [Source:MGI Symbol;Acc:MGI:2684139]	22.3471	17.2092	18.2554	18.7627	25.7189	18.9539	23.3077	7.42923	12.1603	15.4759	7.90215	15.7682	20.2078	13.6739
ENSMUSG00000080152	-15.856	-3.98696	1.1067	4.72706	0.0296916	0.586749	11	58961812	58962222	1	Gm12260	predicted gene 12260 [Source:MGI Symbol;Acc:MGI:3651326]	0	0	0	0	3.21487	3.64497	1.22672	2.70154	0.434295	1.93449	1.58043	2.33604	1.14331	1.70225
ENSMUSG00000082945	27.8961	4.80199	0.918711	4.72148	0.0297881	0.586749	11	94607402	94609036	1	Gm11540	predicted gene 11540 [Source:MGI Symbol;Acc:MGI:3651617]	0.620752	1.22923	1.14096	2.8144	0	0	0.613362	0.675385	0	0	0	0	0.967556	0.214791
ENSMUSG00000084052	1.4325	0.51854	9.23814	4.75939	0.0291388	0.586749	11	117134598	117135045	1	Gm11745	predicted gene 11745 [Source:MGI Symbol;Acc:MGI:3649528]	660.48	565.444	605.851	670.765	585.91	793.875	598.028	518.696	469.907	561.646	578.437	514.512	647.054	540.204
ENSMUSG00000003072	4.38771	2.13347	1.64841	4.73134	0.0296179	0.586749	10	80138632	80145818	1	Atp5d	ATP synthase, H+ transporting, mitochondrial F1 complex, delta subunit [Source:MGI Symbol;Acc:MGI:1913293]	3.10376	2.45845	2.85241	0.938133	3.21487	3.64497	1.22672	0.675385	2.17147	0.644829	1.58043	1.16802	2.7021	1.24448
ENSMUSG00000019796	18.7601	4.2296	0.679271	4.76195	0.0290956	0.586749	10	7589800	7625483	1	Lrp11	low density lipoprotein receptor-related protein 11 [Source:MGI Symbol;Acc:MGI:2442989]	1.2415	1.22923	1.71144	0	0	1.45799	0.613362	0	0.86859	0	0	0	0.940027	0.246992
ENSMUSG00000019927	-13.6946	-3.77554	1.25701	4.75921	0.0291419	0.586749	10	71254980	71285262	-1	Ube2d1	ubiquitin-conjugating enzyme E2D 1 [Source:MGI Symbol;Acc:MGI:2384911]	1.2415	0	1.14096	0	0.803717	0	1.84009	1.35077	3.47436	2.57932	0	2.33604	0.531031	1.93009
ENSMUSG00000020151	26.5461	4.73043	0.68361	4.79026	0.028621	0.586749	10	116018213	116274932	1	Ptprr	protein tyrosine phosphatase, receptor type, R [Source:MGI Symbol;Acc:MGI:109559]	0	0	1.71144	0.938133	1.60743	0	0	0	0	0	0	0.584009	0.709502	0.0973348
ENSMUSG00000060935	1.96182	0.972195	3.88249	4.74502	0.0293831	0.586749	10	85102627	85117747	1	Tmem263	transmembrane protein 263 [Source:MGI Symbol;Acc:MGI:2143652]	14.2773	17.2092	18.8259	17.8245	17.6818	14.5799	14.7207	13.5077	9.55449	16.1207	9.48258	8.76014	16.7331	12.0244
ENSMUSG00000062593	10.06	3.33056	1.4841	4.74382	0.0294037	0.586749	10	51480640	51496613	1	Lilrb4a	leukocyte immunoglobulin-like receptor, subfamily B, member 4A [Source:MGI Symbol;Acc:MGI:102701]	1.2415	0.614613	3.99337	4.69066	4.01859	0	1.22672	2.70154	1.73718	0	0.790215	0	2.42646	1.07594
ENSMUSG00000002031	2.6586	1.41066	3.81556	4.75954	0.0291363	0.586749	9	44767908	44792714	1	Ift46	intraflagellar transport 46 [Source:MGI Symbol;Acc:MGI:1923818]	27.3131	18.4384	13.1211	14.072	17.6818	28.4308	10.4272	5.40308	7.81731	23.8587	22.126	10.5122	19.8428	13.3574
ENSMUSG00000034584	4.58132	2.19576	2.28727	4.75884	0.0291481	0.586749	9	53301670	53377514	1	Exph5	exophilin 5 [Source:MGI Symbol;Acc:MGI:2443248]	6.20752	7.37535	3.99337	4.69066	3.21487	4.37397	3.06681	0	0.86859	4.5138	0	6.4241	4.97596	2.47888
ENSMUSG00000074415	-26.34	-4.71919	1.12679	4.72465	0.0297333	0.586749	9	41376397	41617772	1	2610203C20Rik	RIKEN cDNA 2610203C20 gene [Source:MGI Symbol;Acc:MGI:1917705]	0.620752	0	2.28193	0	0	0	3.68017	0.675385	3.90865	1.28966	0.790215	0	0.48378	1.72401
ENSMUSG00000004980	-2.00339	-1.00244	6.28542	4.79779	0.0284963	0.586749	6	51460932	51469894	-1	Hnrnpa2b1	heterogeneous nuclear ribonucleoprotein A2/B1 [Source:MGI Symbol;Acc:MGI:104819]	70.7657	58.3882	57.0481	80.6794	81.1754	64.8805	58.8827	65.5123	182.838	99.9485	90.8747	82.3453	68.8229	96.7336
ENSMUSG00000029925	-3.15196	-1.65625	2.71569	4.7275	0.029684	0.586749	6	38875404	39084585	1	Tbxas1	thromboxane A synthase 1, platelet [Source:MGI Symbol;Acc:MGI:98497]	4.34526	5.53151	3.99337	4.69066	3.21487	2.18698	5.52026	3.37692	6.94872	12.8966	5.5315	8.17613	3.99378	7.07502
ENSMUSG00000091450	-52.2439	-5.70719	0.453119	4.73044	0.0296333	0.586749	5	109046873	109059452	-1	Vmn2r11	vomeronasal 2, receptor 11 [Source:MGI Symbol;Acc:MGI:3643806]	0	0	0	0	0	0	1.22672	0	0.434295	0	0	1.16802	0	0.471506
ENSMUSG00000028398	-14.4455	-3.85255	1.06661	4.77688	0.0288444	0.586749	4	75277354	75278305	-1	Tmem261	transmembrane protein 261 [Source:MGI Symbol;Acc:MGI:1914178]	0	1.22923	0	0.938133	0	0	3.06681	0	1.30288	1.28966	0.790215	2.33604	0.361226	1.46427
ENSMUSG00000035275	2.48047	1.31061	3.26034	4.72226	0.0297745	0.586749	4	101068983	101152370	1	Raver2	ribonucleoprotein, PTB-binding 2 [Source:MGI Symbol;Acc:MGI:2443623]	14.898	9.8338	5.70481	7.50506	12.8595	16.0379	4.90689	8.10462	3.47436	12.2517	5.5315	9.92815	11.1398	7.36621
ENSMUSG00000027130	-1.63367	-0.708114	4.96442	4.75963	0.0291349	0.586749	2	112265825	112363163	1	Slc12a6	solute carrier family 12, member 6 [Source:MGI Symbol;Acc:MGI:2135960]	22.3471	30.116	31.3765	31.8965	33.7561	18.2249	27.6013	33.0939	33.0064	45.138	38.7205	37.3766	27.9528	35.8228
ENSMUSG00000050700	49.5402	5.63053	0.816069	4.74427	0.029396	0.586749	2	160906437	160912328	-1	Emilin3	elastin microfibril interfacer 3 [Source:MGI Symbol;Acc:MGI:2389142]	0	0.614613	2.28193	0	3.21487	0	0	0	0	0	0.790215	0	1.01857	0.131702
ENSMUSG00000081353	28.9237	4.85418	0.727265	4.75034	0.0292926	0.586749	2	93794570	93795080	1	Gm13818	predicted gene 13818 [Source:MGI Symbol;Acc:MGI:3649322]	0	0.614613	1.71144	0.938133	0	2.18698	0.613362	0	0.434295	0	0	0	0.908529	0.174609
ENSMUSG00000001143	-1.76584	-0.820351	4.77845	4.74795	0.0293332	0.586749	1	36419871	36445271	-1	Lman2l	lectin, mannose-binding 2-like [Source:MGI Symbol;Acc:MGI:2443010]	11.7943	25.1991	18.8259	23.4533	18.4855	33.5338	30.0547	31.7431	25.1891	27.0828	27.6575	32.1205	21.882	28.9746
ENSMUSG00000055866	-7.57271	-2.92081	1.60947	4.7245	0.0297358	0.586749	1	91415982	91459324	-1	Per2	period circadian clock 2 [Source:MGI Symbol;Acc:MGI:1195265]	0.620752	0.614613	1.14096	0	0	1.45799	0.613362	4.05231	0.86859	3.22414	1.58043	1.75203	0.639053	2.01514
ENSMUSG00000085623	-1.66573	-0.736154	5.07677	4.7902	0.0286221	0.586749	1	4970857	4976820	1	Gm16041	predicted gene 16041 [Source:MGI Symbol;Acc:MGI:3801909]	37.2451	27.043	23.3897	39.4016	27.3264	28.4308	28.828	36.4708	35.1779	45.138	55.315	37.3766	30.4728	39.7177
ENSMUSG00000103308	-4.43613	-2.1493	1.99137	4.74764	0.0293385	0.586749	1	184610280	184629473	-1	Gm37800	predicted gene, 37800 [Source:MGI Symbol;Acc:MGI:5611028]	1.86226	0.614613	2.85241	1.87627	0.803717	1.45799	3.06681	2.70154	2.60577	3.22414	1.58043	7.00811	1.57787	3.36447
ENSMUSG00000086693	-2.22925	-1.15656	3.26383	4.71443	0.0299104	0.588415	13	40956414	41001151	-1	A730081D07Rik	RIKEN cDNA A730081D07 gene [Source:MGI Symbol;Acc:MGI:2441825]	8.69052	4.9169	7.98674	7.50506	8.03717	7.28995	12.8806	9.45539	9.12019	12.2517	15.8043	8.17613	7.40439	11.2814
ENSMUSG00000059208	-1.52189	-0.605863	5.62306	4.71151	0.0299613	0.588672	17	33646233	33686860	-1	Hnrnpm	heterogeneous nuclear ribonucleoprotein M [Source:MGI Symbol;Acc:MGI:1926465]	45.3149	36.2621	49.6319	46.9066	49.0267	45.1977	49.0689	47.9523	63.8413	69.6415	49.7835	53.7288	45.39	55.6694
ENSMUSG00000017724	30.9463	4.9517	0.796242	4.69977	0.0301666	0.589727	11	101769742	101785371	-1	Etv4	ets variant 4 [Source:MGI Symbol;Acc:MGI:99423]	0.620752	0	1.14096	0	3.21487	1.45799	1.22672	0	0	0	0	0	1.07243	0.204454
ENSMUSG00000038742	1.69898	0.764669	5.847	4.70021	0.030159	0.589727	9	20873809	20879727	-1	Angptl6	angiopoietin-like 6 [Source:MGI Symbol;Acc:MGI:1917976]	62.0752	54.7005	66.7463	46.9066	48.223	88.9373	52.7491	49.3031	47.7724	43.8484	45.0422	44.9687	61.2648	47.2807
ENSMUSG00000046341	45.174	5.49742	0.898705	4.70302	0.0301097	0.589727	4	69925630	69926079	-1	Gm11223	predicted gene 11223 [Source:MGI Symbol;Acc:MGI:3651631]	1.86226	0.614613	0	0	0	2.91598	0	0.675385	0	0	0	0	0.898808	0.112564
ENSMUSG00000036067	3.21984	1.68699	2.69364	4.7054	0.0300681	0.589727	2	27021363	27027998	-1	Slc2a6	solute carrier family 2 (facilitated glucose transporter), member 6 [Source:MGI Symbol;Acc:MGI:2443286]	9.31128	3.07306	6.84578	1.87627	6.42974	8.01894	3.06681	2.70154	2.17147	7.09312	3.16086	2.33604	5.92584	3.42164
ENSMUSG00000107207	-10.4548	-3.38609	1.32575	4.69543	0.0302429	0.589849		130896502	130898613	-1	RP23-323D23.1	5	0.620752	0	0.570481	1.87627	0	0	1.22672	2.02615	1.73718	0.644829	1.58043	2.92005	0.51125	1.68923
ENSMUSG00000055413	-3.62471	-1.85787	2.70954	4.68866	0.0303624	0.589849	17	35394126	35397800	1	H2-Q5	histocompatibility 2, Q region locus 5 [Source:MGI Symbol;Acc:MGI:95934]	4.34526	6.14613	2.28193	1.87627	4.8223	1.45799	11.6539	4.72769	8.2516	3.22414	7.90215	4.67207	3.48831	6.73859
ENSMUSG00000054717	-1.81044	-0.85634	5.23535	4.69213	0.0303011	0.589849	8	57511843	57515999	1	Hmgb2	high mobility group box 2 [Source:MGI Symbol;Acc:MGI:96157]	27.3131	33.8037	29.665	39.4016	26.5227	32.8048	27.6013	33.7692	34.7436	62.5484	67.1683	39.1286	31.5851	44.1599
ENSMUSG00000099055	-27.8101	-4.79754	0.630696	4.68876	0.0303605	0.589849	7	14566761	14567238	1	Zfp-ps	zinc finger protein, pseudogene [Source:MGI Symbol;Acc:MGI:5521072]	0	0.614613	0	0	0	0	0	0.675385	1.30288	0.644829	1.58043	0	0.102435	0.700588
ENSMUSG00000060771	4.65485	2.21874	1.60863	4.69279	0.0302893	0.589849	1	37754776	37866429	-1	Tsga10	testis specific 10 [Source:MGI Symbol;Acc:MGI:2685063]	2.48301	3.68768	1.14096	1.87627	3.21487	2.91598	1.22672	1.35077	1.73718	1.93449	0	0.584009	2.55313	1.13886
ENSMUSG00000090327	-4.7943	-2.26132	2.34796	4.68326	0.0304579	0.590217	12	110664892	110665408	-1	Gm17111	predicted gene 17111 [Source:MGI Symbol;Acc:MGI:4937938]	0.620752	1.22923	4.56385	1.87627	0	4.37397	6.74698	4.72769	1.30288	5.15863	3.95107	7.59212	2.11068	4.91323
ENSMUSG00000086501	52.986	5.72754	0.509446	4.68484	0.0304299	0.590217	11	44586317	44591229	1	4930597A21Rik	RIKEN cDNA 4930597A21 gene [Source:MGI Symbol;Acc:MGI:1922639]	0	1.84384	0.570481	0.938133	0	0	0	0	0	0	0	0	0.558742	0
ENSMUSG00000031934	-14.88	-3.8953	1.18557	4.68116	0.0304951	0.590217	9	15005161	15045478	-1	Panx1	pannexin 1 [Source:MGI Symbol;Acc:MGI:1860055]	0	0	0	4.69066	0	1.45799	2.45345	0	2.17147	1.28966	1.58043	1.16802	1.02478	1.44384
ENSMUSG00000047635	-1.97755	-0.983716	4.3613	4.66636	0.0307591	0.594587	5	124328089	124341844	1	2810006K23Rik	RIKEN cDNA 2810006K23 gene [Source:MGI Symbol;Acc:MGI:1919900]	14.2773	15.9799	11.4096	17.8245	16.0743	18.2249	24.5345	23.6385	14.3317	21.9242	26.0771	22.1923	15.6318	22.1164
ENSMUSG00000048154	-1.72185	-0.783957	4.79047	4.65529	0.030958	0.594737	15	98831669	98871204	-1	Kmt2d	lysine (K)-specific methyltransferase 2D [Source:MGI Symbol;Acc:MGI:2682319]	22.9678	23.3553	23.3897	30.0202	28.1301	18.2249	32.5082	28.3662	42.9952	25.1483	36.3499	25.6964	24.348	31.844
ENSMUSG00000021996	-5.23512	-2.38822	2.14518	4.65886	0.0308938	0.594737	14	74732297	74750765	1	Esd	esterase D/formylglutathione hydrolase [Source:MGI Symbol;Acc:MGI:95421]	3.72451	1.84384	2.85241	0.938133	0.803717	0.728995	9.20043	1.35077	4.34295	3.86897	0	3.50405	1.81527	3.7112
ENSMUSG00000085340	-26.3732	-4.721	0.631945	4.6613	0.0308499	0.594737	13	100770464	100770772	1	Gm16335	predicted gene 16335 [Source:MGI Symbol;Acc:MGI:3840152]	0.620752	0	0.570481	0	0	0	0	0	1.30288	0.644829	2.37064	1.75203	0.198539	1.01173
ENSMUSG00000032411	-7.32817	-2.87345	1.81869	4.66147	0.0308468	0.594737	9	96196275	96323646	1	Tfdp2	transcription factor Dp 2 [Source:MGI Symbol;Acc:MGI:107167]	3.10376	1.84384	3.42289	0.938133	0	0	1.22672	0	2.17147	5.15863	3.95107	7.00811	1.55144	3.25267
ENSMUSG00000002718	1.85143	0.88864	4.25725	4.65704	0.0309264	0.594737	2	166906040	166946389	1	Cse1l	chromosome segregation 1-like (S. cerevisiae) [Source:MGI Symbol;Acc:MGI:1339951]	27.9338	24.5845	21.6783	14.072	18.4855	13.8509	19.0142	16.2092	19.5433	13.5414	7.11193	12.2642	20.1008	14.614
ENSMUSG00000098270	2.58915	1.37248	2.81283	4.64582	0.0311293	0.595899	14	69348897	69352259	-1	Gm27221	predicted gene 27221 [Source:MGI Symbol;Acc:MGI:5521064]	9.93203	3.07306	6.84578	10.3195	11.252	5.83196	4.90689	6.75385	3.04006	3.86897	4.74129	5.84009	7.87572	4.85853
ENSMUSG00000099027	2.58915	1.37248	2.81283	4.64559	0.0311334	0.595899	14	69567147	69570509	-1	Gm27176	predicted gene 27176 [Source:MGI Symbol;Acc:MGI:5521019]	9.93203	3.07306	6.84578	10.3195	11.252	5.83196	4.90689	6.75385	3.04006	3.86897	4.74129	5.84009	7.87572	4.85853
ENSMUSG00000052613	-20.6584	-4.36866	0.934284	4.64829	0.0310845	0.595899	10	73099342	74649737	1	Pcdh15	protocadherin 15 [Source:MGI Symbol;Acc:MGI:1891428]	0	0	0	0	0	1.45799	1.22672	2.02615	2.17147	0.644829	0	0.584009	0.242998	1.10887
ENSMUSG00000030096	2.68141	1.42299	2.7767	4.64139	0.0312097	0.596626	6	91684067	91759063	1	Slc6a6	solute carrier family 6 (neurotransmitter transporter, taurine), member 6 [Source:MGI Symbol;Acc:MGI:98488]	7.44902	3.07306	6.84578	11.2576	11.252	10.2059	9.20043	2.70154	4.77724	5.80346	3.16086	3.50405	8.34724	4.85793
ENSMUSG00000024146	25.0436	4.64637	1.04727	4.63287	0.0313651	0.598128	17	87025550	87035810	1	Cript	cysteine-rich PDZ-binding protein [Source:MGI Symbol;Acc:MGI:1929655]	0	0.614613	1.14096	0	0.803717	4.37397	0	1.35077	0.434295	0	0	0	1.15554	0.297511
ENSMUSG00000035678	-4.9871	-2.3182	1.94346	4.63497	0.0313268	0.598128	17	57105385	57107757	1	Tnfsf9	tumor necrosis factor (ligand) superfamily, member 9 [Source:MGI Symbol;Acc:MGI:1101058]	0.620752	0	1.14096	5.6288	4.8223	2.18698	2.45345	2.02615	2.17147	5.80346	4.74129	7.59212	2.39997	4.13132
ENSMUSG00000104822	-1.61957	-0.695612	5.79338	4.6244	0.0315202	0.598186		152380857	152383168	-1	RP24-511F2.1	3	43.4526	46.7106	45.068	47.8448	61.8862	41.5527	44.7754	65.5123	51.6811	57.3898	75.0704	73.0011	47.7525	61.2384
ENSMUSG00000105482	-2.34269	-1.22817	3.94168	4.6224	0.031557	0.598186		110447989	110449946	1	RP23-231C16.1	5	12.415	7.98996	7.41626	8.44319	6.42974	8.01894	14.1073	13.5077	5.64583	18.7	9.48258	17.5203	8.45219	13.1606
ENSMUSG00000022753	-33.4878	-5.06556	0.70442	4.62686	0.031475	0.598186	16	57266139	57292865	-1	Tmem30c	transmembrane protein 30C [Source:MGI Symbol;Acc:MGI:1918277]	0	0	0	0.938133	0	0	0.613362	1.35077	0.434295	0	0	2.92005	0.156355	0.886412
ENSMUSG00000047454	-11.1085	-3.47359	1.15516	4.62503	0.0315087	0.598186	12	78226655	78684767	1	Gphn	gephyrin [Source:MGI Symbol;Acc:MGI:109602]	0.620752	0	1.14096	0.938133	0	0	0.613362	3.37692	0.434295	1.93449	1.58043	1.75203	0.449975	1.61525
ENSMUSG00000020919	-3.5572	-1.83074	2.34122	4.62055	0.031591	0.598186	11	100780731	100850724	-1	Stat5b	signal transducer and activator of transcription 5B [Source:MGI Symbol;Acc:MGI:103035]	3.72451	3.07306	1.14096	1.87627	1.60743	4.37397	6.74698	1.35077	6.51442	8.38277	4.74129	2.33604	2.6327	5.01205
ENSMUSG00000074656	2.60233	1.3798	3.56278	4.61839	0.0316309	0.598186	2	154871410	154892935	-1	Eif2s2	eukaryotic translation initiation factor 2, subunit 2 (beta) [Source:MGI Symbol;Acc:MGI:1914454]	13.6565	11.6776	10.8391	8.44319	10.4483	13.8509	9.81379	2.02615	7.81731	5.15863	9.48258	8.17613	11.486	7.0791
ENSMUSG00000099381	-8.34451	-3.06083	1.77207	4.61805	0.0316372	0.598186	1	45905623	45906798	1	Gm18303	predicted gene, 18303 [Source:MGI Symbol;Acc:MGI:5010488]	2.48301	0.614613	3.99337	0	0	1.45799	1.84009	2.02615	8.2516	3.22414	2.37064	2.92005	1.42483	3.43878
ENSMUSG00000036492	-16.62	-4.05485	0.971447	4.60867	0.0318107	0.598556	17	36942918	36947986	1	Rnf39	ring finger protein 39 [Source:MGI Symbol;Acc:MGI:2156378]	0	0	0.570481	0.938133	0	0	1.22672	1.35077	0.86859	1.28966	0	2.33604	0.251436	1.17863
ENSMUSG00000085523	-27.6833	-4.79094	0.954296	4.61118	0.0317641	0.598556	15	75661407	75663529	1	Gm15945	predicted gene 15945 [Source:MGI Symbol;Acc:MGI:3801876]	0	0	0	0	0	2.18698	4.29353	0	0.434295	0.644829	0	2.33604	0.364497	1.28478
ENSMUSG00000021552	25.1797	4.65419	1.05001	4.61172	0.0317541	0.598556	13	58233351	58274188	-1	Gkap1	G kinase anchoring protein 1 [Source:MGI Symbol;Acc:MGI:1891694]	0.620752	1.84384	0.570481	1.87627	0	2.18698	1.22672	0	0.86859	0	0	0	1.18305	0.349219
ENSMUSG00000048794	5.48383	2.45519	1.75685	4.60869	0.0318104	0.598556	6	90403479	90428797	-1	Ccdc37	coiled-coil domain containing 37 [Source:MGI Symbol;Acc:MGI:2141635]	6.20752	1.22923	2.85241	3.75253	2.41115	2.91598	3.06681	2.70154	0.434295	1.28966	1.58043	0	3.22813	1.51212
ENSMUSG00000031137	-3.94268	-1.97918	4.05258	4.60659	0.0318494	0.598561	X	59062145	59568071	-1	Fgf13	fibroblast growth factor 13 [Source:MGI Symbol;Acc:MGI:109178]	4.96601	9.21919	4.56385	10.3195	5.62602	8.74794	23.3077	31.7431	11.2917	7.09312	7.11193	13.4322	7.24041	15.6633
ENSMUSG00000041298	3.82766	1.93646	2.01325	4.59737	0.032021	0.601061	5	148871584	148929320	-1	Katnal1	katanin p60 subunit A-like 1 [Source:MGI Symbol;Acc:MGI:2387638]	3.10376	3.07306	3.42289	2.8144	4.01859	3.64497	3.68017	2.70154	3.04006	1.28966	0.790215	0.584009	3.34628	2.01428
ENSMUSG00000032010	-3.52124	-1.81608	2.58352	4.59013	0.0321566	0.601429	9	44067021	44095627	1	Usp2	ubiquitin specific peptidase 2 [Source:MGI Symbol;Acc:MGI:1858178]	1.86226	9.21919	3.99337	1.87627	0.803717	3.64497	5.52026	9.45539	3.90865	7.73795	5.5315	5.84009	3.56663	6.33231
ENSMUSG00000031520	35.596	5.15364	0.58758	4.59119	0.0321367	0.601429	8	54077532	54186454	1	Vegfc	vascular endothelial growth factor C [Source:MGI Symbol;Acc:MGI:109124]	0	0	1.14096	2.8144	0	1.45799	0	0	0.434295	0	0	0	0.902225	0.0723825
ENSMUSG00000102027	-3.11161	-1.63766	3.11891	4.59341	0.032095	0.601429	1	131259507	131260553	1	Gm28914	predicted gene 28914 [Source:MGI Symbol;Acc:MGI:5579620]	3.10376	6.76074	2.28193	6.56693	6.42974	6.56095	12.2672	5.40308	6.94872	5.15863	15.0141	10.5122	5.28401	9.21732
ENSMUSG00000108263	-6.6579	-2.73507	1.39026	4.55624	0.032799	0.601931		134245671	134246366	-1	RP23-110A19.3	6	1.2415	0.614613	1.14096	0	2.41115	0	1.22672	3.37692	1.30288	3.86897	4.74129	1.16802	0.901372	2.61414
ENSMUSG00000107585	6.51795	2.70442	1.3722	4.56355	0.0326593	0.601931		3421665	3423445	-1	RP23-449F12.8	7	1.2415	1.22923	1.14096	5.6288	2.41115	1.45799	0.613362	1.35077	0.434295	0.644829	0.790215	0.584009	2.18494	0.736246
ENSMUSG00000025069	17.0042	4.08782	0.835105	4.55267	0.0328675	0.601931	19	47865545	47886324	1	Gsto2	glutathione S-transferase omega 2 [Source:MGI Symbol;Acc:MGI:1915464]	0	1.84384	2.28193	0.938133	1.60743	0	0	0	0.434295	0	0.790215	0	1.11189	0.204085
ENSMUSG00000047044	-2.53033	-1.33933	2.92786	4.56289	0.0326719	0.601931	19	18713193	18718428	1	D030056L22Rik	RIKEN cDNA D030056L22 gene [Source:MGI Symbol;Acc:MGI:3583960]	3.10376	6.14613	3.99337	3.75253	5.62602	4.37397	8.58707	9.45539	6.08013	4.5138	8.69236	7.00811	4.4993	7.38948
ENSMUSG00000042015	-8.85966	-3.14725	1.31946	4.55495	0.0328237	0.601931	13	94976344	95023314	1	Wdr41	WD repeat domain 41 [Source:MGI Symbol;Acc:MGI:2445123]	2.48301	0	0.570481	0	0.803717	0	1.22672	0	2.17147	1.93449	3.16086	2.33604	0.642868	1.80493
ENSMUSG00000053838	-5.36002	-2.42224	1.816	4.55974	0.032732	0.601931	11	6105691	6200415	-1	Nudcd3	NudC domain containing 3 [Source:MGI Symbol;Acc:MGI:2144158]	1.2415	0	0.570481	1.87627	0.803717	1.45799	3.06681	2.02615	3.04006	1.28966	1.58043	2.33604	0.991659	2.22319
ENSMUSG00000031442	-22.609	-4.49883	0.608514	4.57065	0.0325243	0.601931	8	12873806	13020905	1	Mcf2l	mcf.2 transforming sequence-like [Source:MGI Symbol;Acc:MGI:103263]	0	0	0	0	0	0.728995	0.613362	0	0.86859	1.28966	1.58043	0	0.121499	0.72534
ENSMUSG00000030655	-2.55463	-1.35311	3.59967	4.58426	0.032267	0.601931	7	118131308	118243637	-1	Smg1	SMG1 homolog, phosphatidylinositol 3-kinase-related kinase (C. elegans) [Source:MGI Symbol;Acc:MGI:1919742]	8.06977	10.4484	6.84578	7.50506	9.6446	8.74794	8.58707	8.10462	23.8862	13.5414	13.4337	13.4322	8.54359	13.4975
ENSMUSG00000030811	-6.86168	-2.77856	1.65274	4.56115	0.0327052	0.601931	7	127745201	127769476	1	Fbxl19	F-box and leucine-rich repeat protein 19 [Source:MGI Symbol;Acc:MGI:3039600]	1.2415	0.614613	1.14096	0	1.60743	1.45799	0	3.37692	3.47436	0.644829	7.11193	2.92005	1.01042	2.92135
ENSMUSG00000009281	1.58935	0.668434	7.60901	4.55485	0.0328256	0.601931	6	48569696	48572789	-1	Rarres2	retinoic acid receptor responder (tazarotene induced) 2 [Source:MGI Symbol;Acc:MGI:1918910]	227.195	204.666	212.79	187.627	174.407	261.709	215.903	185.731	137.237	167.655	156.463	147.17	211.399	168.36
ENSMUSG00000030270	4.54408	2.18399	2.009	4.56038	0.0327197	0.601931	6	113282307	113305627	1	Cpne9	copine family member IX [Source:MGI Symbol;Acc:MGI:2443052]	6.20752	3.68768	2.85241	1.87627	4.01859	2.18698	2.45345	4.05231	1.73718	0.644829	2.37064	0	3.47157	1.8764
ENSMUSG00000000149	-1.88763	-0.916574	3.95265	4.55847	0.0327563	0.601931	5	140758408	140830431	-1	Gna12	guanine nucleotide binding protein, alpha 12 [Source:MGI Symbol;Acc:MGI:95767]	9.93203	14.7507	14.262	10.3195	11.252	11.6639	11.0405	13.5077	13.0288	23.8587	20.5456	21.0243	12.03	17.1676
ENSMUSG00000028780	28.8721	4.85161	0.701936	4.58363	0.0322788	0.601931	5	17574281	17730268	1	Sema3c	sema domain, immunoglobulin domain (Ig), short basic domain, secreted, (semaphorin) 3C [Source:MGI Symbol;Acc:MGI:107557]	0.620752	1.84384	0	1.87627	0	0	0	0	0.434295	0	0	0	0.723476	0.0723825
ENSMUSG00000028333	-1.59666	-0.675057	7.66467	4.57973	0.0323523	0.601931	4	46450902	46472657	1	Anp32b	acidic (leucine-rich) nuclear phosphoprotein 32 family, member B [Source:MGI Symbol;Acc:MGI:1914878]	147.739	215.729	176.849	192.317	177.621	217.969	166.834	207.343	293.149	268.894	252.079	237.692	188.038	237.665
ENSMUSG00000028527	50.7553	5.66549	0.609445	4.55203	0.0328797	0.601931	4	101419277	101466995	1	Ak4	adenylate kinase 4 [Source:MGI Symbol;Acc:MGI:87979]	0	2.45845	0.570481	0	2.41115	0	0	0	0.434295	0	0	0	0.90668	0.0723825
ENSMUSG00000009621	-2.79066	-1.48061	3.65039	4.57286	0.0324823	0.601931	2	27262104	27427033	-1	Vav2	vav 2 oncogene [Source:MGI Symbol;Acc:MGI:102718]	11.1735	9.21919	5.13433	4.69066	7.23345	13.8509	16.5608	11.4815	19.9776	14.8311	17.3847	7.00811	8.55034	14.5406
ENSMUSG00000026839	19.1402	4.25854	0.952486	4.55842	0.0327573	0.601931	2	58567298	58792971	1	Upp2	uridine phosphorylase 2 [Source:MGI Symbol;Acc:MGI:1923904]	0.620752	0.614613	1.71144	0	0	1.45799	0	1.35077	0	0	0	0	0.734133	0.225128
ENSMUSG00000090399	93.5429	6.54756	0.484206	4.58194	0.0323106	0.601931	1	135606447	135688105	-1	Gm38399	predicted gene, 38399 [Source:MGI Symbol;Acc:MGI:5620007]	1.2415	0	0	0	3.21487	0	0	0	0	0	0	0	0.742729	0
ENSMUSG00000107352	1.57207	0.652661	7.08013	4.53727	0.0331645	0.602621		31560812	31569072	-1	RP24-80F7.3	5	157.05	157.341	145.473	169.802	147.884	99.8723	128.806	117.517	126.38	101.238	113.001	112.13	146.237	116.512
ENSMUSG00000024958	2.13873	1.09675	3.91394	4.53383	0.0332312	0.602621	19	6938069	6942450	-1	Gpr137	G protein-coupled receptor 137 [Source:MGI Symbol;Acc:MGI:2147529]	16.1395	14.1361	14.8325	20.6389	11.252	18.2249	7.36034	13.5077	8.6859	17.4104	11.063	7.59212	15.8707	10.9366
ENSMUSG00000083183	-4.29912	-2.10404	1.63414	4.5429	0.0330556	0.602621	16	38748729	38750309	-1	Gm15575	predicted gene 15575 [Source:MGI Symbol;Acc:MGI:3783023]	0.620752	1.22923	3.42289	1.87627	0.803717	1.45799	1.84009	2.70154	2.60577	5.15863	3.16086	5.25608	1.56847	3.45383
ENSMUSG00000087240	-3.33514	-1.73775	2.56534	4.53095	0.0332871	0.602621	16	91924438	91928635	1	Gm15976	predicted gene 15976 [Source:MGI Symbol;Acc:MGI:3801898]	2.48301	2.45845	1.71144	0.938133	4.01859	5.10296	6.74698	2.02615	4.77724	5.15863	6.32172	5.84009	2.78543	5.14514
ENSMUSG00000022561	-40.8951	-5.35386	0.705437	4.53084	0.0332893	0.602621	15	76331231	76334907	1	Gpaa1	GPI anchor attachment protein 1 [Source:MGI Symbol;Acc:MGI:1202392]	0	0	0	0.938133	0	0	0.613362	0	1.30288	0	3.95107	0.584009	0.156355	1.07522
ENSMUSG00000090166	7.3097	2.86981	1.47258	4.54243	0.0330646	0.602621	14	43922720	43923559	-1	Ear10	eosinophil-associated, ribonuclease A family, member 10 [Source:MGI Symbol;Acc:MGI:1890464]	1.86226	2.45845	1.71144	0	2.41115	1.45799	1.84009	0	1.73718	0.644829	0	0	1.65022	0.703682
ENSMUSG00000015937	1.96135	0.971846	4.04486	4.53005	0.0333046	0.602621	13	56073619	56136361	-1	H2afy	H2A histone family, member Y [Source:MGI Symbol;Acc:MGI:1349392]	14.898	17.2092	17.6849	19.7008	12.0558	18.9539	8.58707	17.56	10.8574	13.5414	11.8532	9.92815	16.7504	12.0545
ENSMUSG00000030780	-6.44651	-2.68852	1.47956	4.54561	0.0330034	0.602621	7	128271379	128298170	-1	BC017158	cDNA sequence BC017158 [Source:MGI Symbol;Acc:MGI:2384572]	0	1.22923	2.28193	0.938133	0	1.45799	1.84009	2.70154	3.04006	3.86897	3.16086	1.16802	0.984545	2.62992
ENSMUSG00000087366	-3.23106	-1.69201	2.43274	4.54023	0.033107	0.602621	4	95051534	95167318	1	Junos	jun proto-oncogene, opposite strand [Source:MGI Symbol;Acc:MGI:2652837]	3.72451	1.22923	5.13433	1.87627	3.21487	2.18698	2.45345	4.72769	4.34295	7.09312	7.90215	6.4241	2.89436	5.49058
ENSMUSG00000028180	-2.37759	-1.2495	4.10634	4.53017	0.0333022	0.602621	3	157534160	157548410	1	Zranb2	zinc finger, RAN-binding domain containing 2 [Source:MGI Symbol;Acc:MGI:1858211]	16.7603	15.9799	3.99337	11.2576	16.8781	13.1219	12.8806	14.8585	32.1378	27.7276	17.3847	14.0162	12.9985	19.8342
ENSMUSG00000054509	-7.76703	-2.95736	1.15242	4.52721	0.03336	0.602908	14	56575619	56659794	1	Parp4	poly (ADP-ribose) polymerase family, member 4 [Source:MGI Symbol;Acc:MGI:2685589]	0	0.614613	0	0	1.60743	1.45799	1.22672	0.675385	0.86859	2.57932	3.16086	1.75203	0.613339	1.71048
ENSMUSG00000085870	39.9052	5.31851	0.533865	4.52526	0.033398	0.602908	4	114680804	114687595	1	Gm12829	predicted gene 12829 [Source:MGI Symbol;Acc:MGI:3650003]	0	0.614613	1.14096	0.938133	0	0	0	0	0	0	0	0	0.448951	0
ENSMUSG00000046516	-5.23524	-2.38826	1.79676	4.52027	0.0334955	0.603967	16	38346991	38352763	1	Cox17	cytochrome c oxidase assembly protein 17 [Source:MGI Symbol;Acc:MGI:1333806]	1.2415	1.84384	2.28193	1.87627	0.803717	0	2.45345	7.42923	4.34295	1.28966	3.16086	1.16802	1.34121	3.30736
ENSMUSG00000105691	2.37735	1.24935	3.43228	4.50842	0.0337284	0.604779		132806253	132809467	1	RP23-447N11.5	3	17.381	7.37535	12.5506	6.56693	8.03717	20.4118	7.9737	10.8062	13.4631	4.5138	4.74129	7.59212	12.0538	8.1817
ENSMUSG00000024013	3.4896	1.80306	2.46319	4.50445	0.0338068	0.604779	17	29360914	29379660	1	Fgd2	FYVE, RhoGEF and PH domain containing 2 [Source:MGI Symbol;Acc:MGI:1347084]	6.20752	8.60458	6.84578	3.75253	4.8223	5.10296	6.13362	3.37692	1.30288	1.93449	4.74129	1.75203	5.88928	3.20687
ENSMUSG00000071266	-2.7991	-1.48496	3.14614	4.49827	0.0339292	0.604779	17	22424222	22456689	1	Zfp946	zinc finger protein 946 [Source:MGI Symbol;Acc:MGI:1921399]	3.10376	4.9169	3.42289	6.56693	4.01859	10.2059	2.45345	4.72769	8.6859	12.2517	14.2239	14.6002	5.3725	9.49048
ENSMUSG00000022682	9.11068	3.18756	1.57961	4.4995	0.0339048	0.604779	16	13780699	13814840	1	Rrn3	RRN3 RNA polymerase I transcription factor homolog (yeast) [Source:MGI Symbol;Acc:MGI:1925255]	0.620752	1.84384	3.42289	2.8144	1.60743	3.64497	1.84009	0	3.90865	0	0	0.584009	2.32571	1.05546
ENSMUSG00000050312	-56.1747	-5.81185	0.559119	4.5111	0.0336757	0.604779	16	62732444	62786818	-1	Nsun3	NOL1/NOP2/Sun domain family member 3 [Source:MGI Symbol;Acc:MGI:2146565]	0	0	0	0	0	0	0	1.35077	0.434295	1.28966	0	0	0	0.512454
ENSMUSG00000072663	53.3304	5.73689	0.561039	4.50385	0.0338187	0.604779	15	9578193	9748868	-1	Spef2	sperm flagellar 2 [Source:MGI Symbol;Acc:MGI:2443727]	0	1.84384	0.570481	0.938133	0	0	0	0	0	0	0	0	0.558742	0
ENSMUSG00000041297	-1.56749	-0.648459	6.18495	4.50037	0.0338875	0.604779	13	17715962	17805097	-1	Cdk13	cyclin-dependent kinase 13 [Source:MGI Symbol;Acc:MGI:1916812]	51.5224	69.4512	64.4644	52.5354	72.3345	61.2355	68.0832	64.8369	67.75	83.8277	108.259	79.4252	61.9239	78.6971
ENSMUSG00000060380	1.63449	0.708842	5.31609	4.50218	0.0338516	0.604779	9	44477924	44482180	1	C030014I23Rik	RIKEN cDNA C030014I23 gene [Source:MGI Symbol;Acc:MGI:1924631]	34.7621	30.7306	45.6385	35.649	36.1673	45.1977	34.3483	33.7692	30.4006	29.0173	22.126	29.7845	38.0242	29.9077
ENSMUSG00000078601	-56.0675	-5.80909	0.50613	4.50154	0.0338643	0.604779	3	108361551	108362256	1	Gm12525	predicted gene 12525 [Source:MGI Symbol;Acc:MGI:3649596]	0	0	0	0	0	0	1.22672	0.675385	0	0	0	1.16802	0	0.511688
ENSMUSG00000082480	52.1068	5.7034	0.533227	4.5015	0.0338652	0.604779	2	144142488	144143373	-1	Gm11687	predicted gene 11687 [Source:MGI Symbol;Acc:MGI:3652085]	0	0.614613	1.71144	0.938133	0	0	0	0	0	0	0	0	0.544032	0
ENSMUSG00000048852	3.77636	1.917	2.50708	4.49251	0.0340436	0.605069	11	48904656	48992226	-1	Gm12185	predicted gene 12185 [Source:MGI Symbol;Acc:MGI:3652173]	4.96601	8.60458	4.56385	2.8144	1.60743	4.37397	3.68017	2.70154	2.60577	2.57932	0.790215	1.16802	4.48837	2.25417
ENSMUSG00000050107	1.77897	0.831046	5.16922	4.49175	0.0340588	0.605069	11	73135485	73138294	-1	Gsg2	germ cell-specific gene 2 [Source:MGI Symbol;Acc:MGI:1194498]	41.5904	57.159	29.665	40.3397	40.1859	34.9917	25.7612	41.1985	26.492	27.7276	27.6575	33.8725	40.6553	30.4516
ENSMUSG00000099406	-2.8094	-1.49026	3.32213	4.48574	0.0341787	0.605069	9	90938980	90939195	1	Gm29408	predicted gene 29408 [Source:MGI Symbol;Acc:MGI:5580114]	4.96601	4.9169	5.13433	10.3195	12.0558	2.91598	5.52026	15.5339	7.81731	9.0276	15.0141	13.4322	6.71807	11.0576
ENSMUSG00000028069	-2.35881	-1.23806	3.26107	4.48888	0.0341161	0.605069	3	88043108	88055993	1	Gpatch4	G patch domain containing 4 [Source:MGI Symbol;Acc:MGI:1913864]	5.58677	4.9169	3.99337	4.69066	6.42974	11.6639	12.2672	8.78	6.51442	9.0276	10.2728	10.5122	6.21356	9.56237
ENSMUSG00000037661	1.74223	0.800932	4.88776	4.48615	0.0341705	0.605069	3	30855950	30897192	1	Gpr160	G protein-coupled receptor 160 [Source:MGI Symbol;Acc:MGI:1919112]	31.6583	33.1891	27.3831	28.144	36.1673	40.0947	30.0547	27.0154	24.7548	23.2138	16.5945	27.4484	32.7727	24.847
ENSMUSG00000082989	25.5861	4.67729	0.706294	4.48844	0.0341249	0.605069	2	58958675	58959707	-1	Gm13557	predicted gene 13557 [Source:MGI Symbol;Acc:MGI:3651669]	0	0	1.71144	2.8144	0.803717	0.728995	0	0	0	0	0	1.16802	1.00976	0.19467
ENSMUSG00000092586	-70.3267	-6.136	0.511021	4.47723	0.0343493	0.606708	17	35065388	35070050	1	Ly6g6c	lymphocyte antigen 6 complex, locus G6C [Source:MGI Symbol;Acc:MGI:2148930]	0	0	0	0	0	0	0	0.675385	0	1.28966	3.16086	0	0	0.854317
ENSMUSG00000059316	-7.83666	-2.97024	1.21748	4.4778	0.0343379	0.606708	2	29802634	29817522	1	Slc27a4	solute carrier family 27 (fatty acid transporter), member 4 [Source:MGI Symbol;Acc:MGI:1347347]	0.620752	0	0	2.8144	0	1.45799	2.45345	0.675385	1.73718	1.28966	0.790215	2.92005	0.815523	1.64432
ENSMUSG00000062611	130.434	7.02718	0.893072	4.47061	0.0344826	0.608372	14	88123017	88123808	-1	Rps3a2	ribosomal protein S3A2 [Source:MGI Symbol;Acc:MGI:3642853]	0	1.22923	0	4.69066	0	0	0	0	0	0	0	0	0.986648	0
ENSMUSG00000088354	-12.7515	-3.67259	1.14125	4.46591	0.0345777	0.608932	7	24336340	24336465	-1	Gm27592	predicted gene, 27592 [Source:MGI Symbol;Acc:MGI:5530974]	0	0	0.570481	3.75253	0.803717	0	1.84009	3.37692	0.86859	1.93449	0.790215	4.67207	0.854455	2.24706
ENSMUSG00000029730	-1.8691	-0.902341	4.16426	4.46517	0.0345926	0.608932	5	138164583	138172422	-1	Mcm7	minichromosome maintenance deficient 7 (S. cerevisiae) [Source:MGI Symbol;Acc:MGI:1298398]	16.1395	11.6776	18.2554	16.8864	10.4483	15.3089	19.0142	16.2092	16.9375	18.0552	27.6575	25.1124	14.786	20.4977
ENSMUSG00000019873	2.27004	1.18272	3.39819	4.45976	0.0347023	0.610172	10	67009189	67096988	-1	Reep3	receptor accessory protein 3 [Source:MGI Symbol;Acc:MGI:88930]	8.69052	13.5215	9.1277	15.0101	8.84089	15.3089	9.81379	4.05231	9.98878	7.73795	7.11193	7.00811	11.7499	7.61881
ENSMUSG00000021592	-4.18403	-2.06489	2.29029	4.45745	0.0347493	0.610309	13	76060422	76098660	-1	Arsk	arylsulfatase K [Source:MGI Symbol;Acc:MGI:1924291]	0.620752	2.45845	2.85241	2.8144	4.01859	0.728995	1.22672	2.70154	5.64583	5.15863	10.2728	4.08806	2.24893	4.84893
ENSMUSG00000073236	3.11318	1.63839	2.43211	4.45346	0.0348307	0.611049	2	153341157	153346073	-1	2500004C02Rik	RIKEN cDNA 2500004C02 gene [Source:MGI Symbol;Acc:MGI:1919576]	7.44902	4.30229	2.85241	6.56693	7.23345	3.64497	3.06681	2.70154	6.51442	1.93449	3.16086	1.16802	5.34151	3.09102
ENSMUSG00000023046	-65.2005	-6.02681	0.719879	4.43616	0.0351852	0.611751	15	102144362	102149511	1	Igfbp6	insulin-like growth factor binding protein 6 [Source:MGI Symbol;Acc:MGI:96441]	0	0	0	0	0	0	1.22672	0	2.17147	0	0.790215	0	0	0.698069
ENSMUSG00000008438	40.3389	5.3341	0.727538	4.44021	0.0351019	0.611751	12	81558584	81568474	-1	Adam21	a disintegrin and metallopeptidase domain 21 [Source:MGI Symbol;Acc:MGI:1861229]	1.86226	1.84384	0	0	0	1.45799	0	0	0.434295	0	0	0	0.86068	0.0723825
ENSMUSG00000040521	-4.77411	-2.25523	1.59621	4.44806	0.0349409	0.611751	10	127011572	127030840	-1	Tsfm	Ts translation elongation factor, mitochondrial [Source:MGI Symbol;Acc:MGI:1913649]	2.48301	0.614613	0	1.87627	0.803717	1.45799	4.90689	2.70154	2.17147	1.28966	2.37064	2.92005	1.20593	2.72671
ENSMUSG00000089719	-1.79891	-0.847122	4.38146	4.43838	0.0351396	0.611751	8	54708987	54710381	1	Gm15758	predicted gene 15758 [Source:MGI Symbol;Acc:MGI:3783201]	18.0018	20.2822	22.2488	12.1957	16.8781	13.1219	28.2146	20.2615	19.5433	27.7276	17.3847	22.7764	17.1214	22.6514
ENSMUSG00000098987	-9.48068	-3.24499	2.09025	4.44059	0.0350942	0.611751	7	106123174	106124730	1	Gm8982	predicted gene 8982 [Source:MGI Symbol;Acc:MGI:3644465]	0.620752	0.614613	1.14096	0.938133	0	0	3.68017	1.35077	2.17147	3.22414	0	0	0.55241	1.73776
ENSMUSG00000029298	-2.93919	-1.55542	3.38139	4.43773	0.035153	0.611751	5	105077630	105139539	-1	Gbp9	guanylate-binding protein 9 [Source:MGI Symbol;Acc:MGI:3605620]	6.20752	1.84384	9.1277	4.69066	8.03717	6.56095	6.13362	9.45539	17.3718	6.44829	14.2239	9.34414	6.07797	10.4962
ENSMUSG00000017969	-42.014	-5.3928	0.91911	4.44373	0.0350296	0.611751	2	167191805	167240604	-1	Ptgis	prostaglandin I2 (prostacyclin) synthase [Source:MGI Symbol;Acc:MGI:1097156]	1.2415	0	0	0	0	0	0	2.70154	0	0.644829	3.16086	1.16802	0.206917	1.27921
ENSMUSG00000048865	-1.62176	-0.697564	6.20767	4.44449	0.0350141	0.611751	1	171388954	171410298	1	Arhgap30	Rho GTPase activating protein 30 [Source:MGI Symbol;Acc:MGI:2684948]	68.9034	62.6905	67.8873	62.8549	69.1197	64.8805	66.8564	83.7477	122.471	73.5105	64.0074	93.4414	66.056	84.0058
ENSMUSG00000041408	-2.76348	-1.46649	3.3819	4.43081	0.0352958	0.612989	14	34673928	34747983	1	Wapal	wings apart-like homolog (Drosophila) [Source:MGI Symbol;Acc:MGI:2675859]	13.0358	6.76074	10.8391	5.6288	4.01859	5.83196	3.68017	10.8062	21.2804	16.1207	7.90215	11.6802	7.68583	11.9116
ENSMUSG00000044081	2.35201	1.2339	3.10473	4.42495	0.0354172	0.613726	13	67729262	67756838	1	Zfp85os	zinc finger protein 85, opposite strand [Source:MGI Symbol;Acc:MGI:1915521]	8.06977	9.8338	8.55722	7.50506	9.6446	12.3929	11.0405	2.70154	6.94872	7.73795	4.74129	3.50405	9.33389	6.11234
ENSMUSG00000078945	23.2577	4.53964	0.832708	4.42539	0.035408	0.613726	13	100144063	100202092	-1	Naip2	NLR family, apoptosis inhibitory protein 2 [Source:MGI Symbol;Acc:MGI:1298226]	0.620752	2.45845	0.570481	0	1.60743	0	0.613362	0	0.434295	0	0	0	0.876186	0.174609
ENSMUSG00000022400	10.1609	3.34495	1.30909	4.42116	0.035496	0.613828	15	81466316	81476369	1	Rbx1	ring-box 1 [Source:MGI Symbol;Acc:MGI:1891829]	3.10376	0.614613	0	0.938133	0.803717	5.10296	0	0	0.86859	0.644829	0	1.16802	1.76053	0.446906
ENSMUSG00000020140	9.39551	3.23197	1.55542	4.42087	0.0355019	0.613828	10	115450311	115587780	-1	Lgr5	leucine rich repeat containing G protein coupled receptor 5 [Source:MGI Symbol;Acc:MGI:1341817]	0	2.45845	2.85241	3.75253	3.21487	2.18698	0.613362	2.02615	0.86859	0	0	1.16802	2.41087	0.779354
ENSMUSG00000024273	5.38399	2.42867	1.65113	4.41322	0.0356615	0.614761	18	24470861	24477765	1	2700062C07Rik	RIKEN cDNA 2700062C07 gene [Source:MGI Symbol;Acc:MGI:1915296]	3.10376	6.76074	1.14096	0.938133	3.21487	5.10296	0	2.70154	1.30288	0	2.37064	2.33604	3.3769	1.45185
ENSMUSG00000040327	2.17953	1.12402	3.36388	4.4126	0.0356744	0.614761	17	46500572	46546388	-1	Cul9	cullin 9 [Source:MGI Symbol;Acc:MGI:1925559]	8.69052	8.60458	10.2687	14.072	12.0558	15.3089	10.4272	7.42923	6.08013	7.73795	3.16086	10.5122	11.5001	7.55791
ENSMUSG00000035109	1.69975	0.765323	7.68355	4.41591	0.0356053	0.614761	2	125627447	125724148	-1	Shc4	SHC (Src homology 2 domain containing) family, member 4 [Source:MGI Symbol;Acc:MGI:2655364]	223.471	186.228	276.684	153.854	224.237	274.102	156.407	143.182	106.402	281.79	140.658	227.764	223.096	176.034
ENSMUSG00000067071	5.54779	2.47191	1.54127	4.40941	0.0357412	0.61523	1	91411483	91414038	-1	Hes6	hairy and enhancer of split 6 [Source:MGI Symbol;Acc:MGI:1859852]	4.34526	1.22923	4.56385	1.87627	1.60743	3.64497	1.84009	0.675385	0	1.93449	2.37064	1.16802	2.87784	1.33144
ENSMUSG00000059040	133.612	7.0619	0.706178	4.40319	0.0358718	0.616402	18	48045335	48048378	1	Eno1b	enolase 1B, retrotransposed [Source:MGI Symbol;Acc:MGI:3648653]	0	3.68768	0	0	1.60743	0	0	0	0	0	0	0	0.882518	0
ENSMUSG00000054484	4.15861	2.0561	1.92729	4.4024	0.0358884	0.616402	2	120977017	121007852	1	Tmem62	transmembrane protein 62 [Source:MGI Symbol;Acc:MGI:2139461]	3.72451	2.45845	5.13433	1.87627	1.60743	8.01894	1.84009	1.35077	0.86859	1.28966	3.16086	3.50405	3.80332	2.00234
ENSMUSG00000024622	2.19147	1.1319	4.2619	4.3948	0.0360488	0.616477	18	61131279	61177050	-1	Hmgxb3	HMG box domain containing 3 [Source:MGI Symbol;Acc:MGI:2441817]	27.9338	14.7507	31.947	24.3914	19.2892	18.9539	9.20043	15.5339	17.8061	18.0552	14.2239	16.9363	22.8777	15.2926
ENSMUSG00000085912	-9.84772	-3.29979	1.1047	4.39034	0.036143	0.616477	17	29057474	29078961	-1	Trp53cor1	tumor protein p53 pathway corepressor 1 [Source:MGI Symbol;Acc:MGI:3801771]	0	0	0.570481	3.75253	0	0	1.22672	2.70154	0.86859	1.93449	1.58043	2.33604	0.720502	1.77463
ENSMUSG00000100210	89.8176	6.48893	0.587296	4.38907	0.0361701	0.616477	13	23544465	23545312	1	Hist1h3f	histone cluster 1, H3f [Source:MGI Symbol;Acc:MGI:2448329]	0	0	1.71144	0	0	2.18698	0	0	0	0	0	0	0.649738	0
ENSMUSG00000006021	-46.2521	-5.53145	0.830508	4.38951	0.0361607	0.616477	7	16119895	16127516	1	Kptn	kaptin [Source:MGI Symbol;Acc:MGI:1890380]	0	0	0	0	0	0	0	0	1.30288	0	0	1.16802	0	0.411817
ENSMUSG00000030207	-13.0397	-3.70484	1.49147	4.39331	0.0360802	0.616477	6	135197977	135244955	1	8430419L09Rik	RIKEN cDNA 8430419L09 gene [Source:MGI Symbol;Acc:MGI:1921775]	0.620752	1.22923	0.570481	0.938133	0	0	0	2.02615	2.60577	2.57932	1.58043	2.92005	0.559765	1.95195
ENSMUSG00000038388	-5.95769	-2.57475	1.6958	4.39645	0.0360139	0.616477	6	50110241	50198939	1	Mpp6	membrane protein, palmitoylated 6 (MAGUK p55 subfamily member 6) [Source:MGI Symbol;Acc:MGI:1927340]	2.48301	1.84384	2.85241	0	0.803717	0.728995	1.84009	0	3.47436	7.73795	3.95107	1.75203	1.45199	3.12592
ENSMUSG00000060862	-7.92395	-2.98622	1.35329	4.39916	0.0359565	0.616477	4	136979732	137048801	-1	Zbtb40	zinc finger and BTB domain containing 40 [Source:MGI Symbol;Acc:MGI:2682254]	1.2415	1.22923	1.14096	0.938133	0	0	1.84009	0.675385	2.17147	2.57932	2.37064	1.16802	0.758304	1.80082
ENSMUSG00000097569	8.08501	3.01525	1.31941	4.38369	0.0362844	0.61769	6	72953236	72957247	1	Gm26640	predicted gene, 26640 [Source:MGI Symbol;Acc:MGI:5477134]	3.10376	1.22923	1.14096	0	3.21487	6.56095	0.613362	1.35077	0.434295	1.28966	0.790215	0.584009	2.54163	0.843718
ENSMUSG00000092932	-4.33283	-2.11531	1.9439	4.38198	0.0363207	0.61769	1	85784713	85784962	1	Gm22906	predicted gene, 22906 [Source:MGI Symbol;Acc:MGI:5452683]	3.72451	1.22923	2.28193	0	0.803717	1.45799	1.22672	4.72769	1.73718	3.86897	3.16086	4.08806	1.58289	3.13492
ENSMUSG00000027487	-51.1438	-5.67649	0.727921	4.37603	0.0364478	0.619174	2	154335380	154373010	-1	Cdk5rap1	CDK5 regulatory subunit associated protein 1 [Source:MGI Symbol;Acc:MGI:1914221]	0	0	0	0	0	0	0	0	0.434295	0	2.37064	1.16802	0	0.66216
ENSMUSG00000106683	-20.2794	-4.34194	0.791218	4.37069	0.0365622	0.619999		69473492	69474842	-1	RP23-468H22.3	8	0	0.614613	0.570481	0	0	0	0	2.02615	0.86859	1.28966	0.790215	0	0.197516	0.829103
ENSMUSG00000015452	4.26903	2.09391	1.87372	4.36264	0.0367354	0.619999	17	34597862	34600936	1	Ager	advanced glycosylation end product-specific receptor [Source:MGI Symbol;Acc:MGI:893592]	3.72451	2.45845	3.42289	3.75253	3.21487	3.64497	2.45345	0	1.30288	1.28966	0.790215	3.50405	3.3697	1.55671
ENSMUSG00000042350	-9.98028	-3.31908	1.56893	4.36407	0.0367044	0.619999	12	84918148	84970900	-1	Arel1	apoptosis resistant E3 ubiquitin protein ligase 1 [Source:MGI Symbol;Acc:MGI:1915747]	0	0	1.14096	4.69066	0	0	0.613362	0.675385	4.34295	3.86897	4.74129	1.75203	0.971938	2.66566
ENSMUSG00000051790	-10.7442	-3.42549	1.20011	4.36346	0.0367178	0.619999	11	69823122	69837784	-1	Nlgn2	neuroligin 2 [Source:MGI Symbol;Acc:MGI:2681835]	0.620752	0.614613	0.570481	0.938133	0	0	1.84009	0.675385	1.73718	0	3.95107	1.16802	0.45733	1.56196
ENSMUSG00000032519	-24.7817	-4.6312	0.830783	4.36663	0.0366495	0.619999	9	120110374	120124504	1	Slc25a38	solute carrier family 25, member 38 [Source:MGI Symbol;Acc:MGI:2384782]	0	0	1.14096	0	0	0	0.613362	0.675385	0.434295	1.93449	1.58043	0.584009	0.19016	0.970328
ENSMUSG00000063179	10.4981	3.39206	1.08533	4.36996	0.0365779	0.619999	7	131371141	131387839	1	Pstk	phosphoseryl-tRNA kinase [Source:MGI Symbol;Acc:MGI:2685945]	1.86226	1.22923	1.14096	1.87627	0	0.728995	0	0	0	1.28966	1.58043	1.75203	1.13962	0.770352
ENSMUSG00000079505	1.3116	0.391333	11.5511	4.35715	0.036854	0.620165	17	35377021	35380292	-1	Gm11131	predicted gene 11131 [Source:MGI Symbol;Acc:MGI:3779386]	3661.81	3115.47	3047.51	3354.76	2757.55	3714.96	2842.93	3094.61	2630.52	2753.42	2640.9	3197.45	3275.34	2859.97
ENSMUSG00000081866	-70.8144	-6.14597	0.586722	4.35665	0.0368648	0.620165	4	41252617	41252844	1	Gm12401	predicted gene 12401 [Source:MGI Symbol;Acc:MGI:3651578]	0	0	0	0	0	0	1.22672	2.70154	0	0	0.790215	0	0	0.786413
ENSMUSG00000028041	-12.517	-3.64581	1.32652	4.35999	0.0367924	0.620165	3	89338542	89349996	-1	Adam15	a disintegrin and metallopeptidase domain 15 (metargidin) [Source:MGI Symbol;Acc:MGI:1333882]	0	0	0.570481	2.8144	0	0	1.22672	3.37692	3.04006	0.644829	2.37064	0.584009	0.564147	1.87387
ENSMUSG00000025878	1.25807	0.33121	12.196	4.35353	0.0369322	0.620629	13	55027880	55100300	-1	Uimc1	ubiquitin interaction motif containing 1 [Source:MGI Symbol;Acc:MGI:103185]	5045.47	4521.71	4826.84	5723.55	4541.8	6043.37	4525.38	4519.68	4194.42	4948.42	4516.08	4630.02	5117.12	4555.67
ENSMUSG00000041431	14.6461	3.87245	0.89691	4.3461	0.0370937	0.622476	13	100778650	100786570	-1	Ccnb1	cyclin B1 [Source:MGI Symbol;Acc:MGI:88302]	0.620752	0	2.85241	0.938133	0	1.45799	0	0	0	1.28966	1.58043	0	0.978213	0.478348
ENSMUSG00000029716	-58.2611	-5.86446	0.559315	4.3448	0.0371222	0.622476	5	137569840	137587481	1	Tfr2	transferrin receptor 2 [Source:MGI Symbol;Acc:MGI:1354956]	0	0	0	0	0	0	0	2.02615	0	0	0	1.16802	0	0.532362
ENSMUSG00000018412	3.07537	1.62076	2.42364	4.34144	0.0371954	0.623033	11	104333229	104468861	-1	Kansl1	KAT8 regulatory NSL complex subunit 1 [Source:MGI Symbol;Acc:MGI:1923969]	6.82827	2.45845	7.98674	2.8144	5.62602	5.83196	0.613362	2.70154	2.60577	7.09312	3.16086	2.92005	5.25764	3.18245
ENSMUSG00000106380	-3.2876	-1.71704	2.52254	4.32898	0.0374688	0.623585		52441159	52443252	1	RP24-237I4.3	5	2.48301	4.30229	0.570481	1.87627	2.41115	5.83196	4.29353	4.72769	6.08013	6.44829	6.32172	4.08806	2.91252	5.32657
ENSMUSG00000008301	2.76754	1.46861	2.54948	4.33354	0.0373684	0.623585	18	56562443	56587712	1	Phax	phosphorylated adaptor for RNA export [Source:MGI Symbol;Acc:MGI:1891839]	11.1735	7.98996	5.70481	3.75253	6.42974	4.37397	5.52026	4.72769	4.77724	2.57932	2.37064	3.50405	6.57076	3.9132
ENSMUSG00000039065	-3.00267	-1.58625	2.66083	4.32957	0.0374557	0.623585	15	31601852	31621227	1	Fam173b	family with sequence similarity 173, member B [Source:MGI Symbol;Acc:MGI:1915323]	1.2415	4.30229	8.55722	0.938133	3.21487	3.64497	6.74698	5.40308	5.21154	7.73795	6.32172	6.4241	3.64983	6.30756
ENSMUSG00000036162	1.6147	0.69127	4.81472	4.33042	0.0374371	0.623585	4	41517437	41518929	1	Fam219aos	family with sequence similarity 219, member A, opposite strand [Source:MGI Symbol;Acc:MGI:1924242]	35.3828	28.8868	40.5042	31.8965	26.5227	31.3468	20.8543	28.3662	25.6234	27.7276	22.126	27.4484	32.4233	25.3577
ENSMUSG00000062515	5.59541	2.48424	1.83106	4.33207	0.0374007	0.623585	3	10204088	10208576	-1	Fabp4	fatty acid binding protein 4, adipocyte [Source:MGI Symbol;Acc:MGI:88038]	1.2415	5.53151	5.13433	1.87627	4.8223	3.64497	1.84009	3.37692	2.60577	1.93449	0.790215	0	3.70848	1.75791
ENSMUSG00000052477	1.58824	0.66743	5.38595	4.33752	0.0372812	0.623585	1	84992690	85270566	-1	C130026I21Rik	RIKEN cDNA C130026I21 gene [Source:MGI Symbol;Acc:MGI:3612702]	54.6262	46.7106	44.4976	31.8965	37.7747	35.7207	51.5224	33.0939	33.875	24.5035	28.4477	29.2005	41.871	33.4405
ENSMUSG00000075415	-2.15982	-1.11091	3.97313	4.3257	0.0375409	0.624118	2	31026206	31142008	-1	Fnbp1	formin binding protein 1 [Source:MGI Symbol;Acc:MGI:109606]	9.31128	6.14613	14.262	17.8245	6.42974	16.0379	18.4009	10.8062	27.7949	9.67243	18.1749	16.9363	11.6686	16.9643
ENSMUSG00000003062	37.2666	5.21981	0.706556	4.32295	0.0376017	0.624461	13	19357676	19395795	-1	Stard3nl	STARD3 N-terminal like [Source:MGI Symbol;Acc:MGI:1923455]	1.86226	1.84384	0	2.8144	0	0	0.613362	0	0.434295	0	0	0	1.08675	0.174609
ENSMUSG00000060730	15.8882	3.98988	1.08472	4.32109	0.0376428	0.624477	5	108517179	108517532	1	Gm10086	predicted pseudogene 10086 [Source:MGI Symbol;Acc:MGI:3642342]	0.620752	0	1.71144	0.938133	0.803717	0.728995	0.613362	0.675385	0.434295	0	0	0	0.800507	0.287174
ENSMUSG00000027610	-2.05671	-1.04034	4.02855	4.31778	0.037716	0.625026	2	155563181	155592810	-1	Gss	glutathione synthetase [Source:MGI Symbol;Acc:MGI:95852]	12.415	12.9069	10.2687	7.50506	12.8595	10.9349	16.5608	10.8062	18.2404	12.8966	21.3358	16.3523	11.1483	16.032
ENSMUSG00000037960	12.6955	3.66625	0.707922	4.31581	0.0377598	0.625085	13	49202951	49216026	-1	1110007C09Rik	RIKEN cDNA 1110007C09 gene [Source:MGI Symbol;Acc:MGI:1915730]	1.2415	0.614613	1.14096	0	1.60743	0.728995	0	0	0	1.28966	1.58043	0	0.888918	0.478348
ENSMUSG00000069678	10.0979	3.33598	1.33044	4.31341	0.037813	0.625302	6	83077869	83080855	1	Pcgf1	polycomb group ring finger 1 [Source:MGI Symbol;Acc:MGI:1917087]	1.86226	1.22923	1.71144	5.6288	1.60743	0	1.22672	0	2.17147	0	0.790215	0	2.00653	0.698069
ENSMUSG00000037933	-3.8631	-1.94976	2.13552	4.30522	0.0379957	0.626989	13	49341549	49387025	1	Bicd2	bicaudal D homolog 2 (Drosophila) [Source:MGI Symbol;Acc:MGI:1924145]	3.10376	3.68768	1.71144	1.87627	3.21487	0	4.29353	2.70154	6.51442	4.5138	3.95107	3.50405	2.26567	4.2464
ENSMUSG00000090103	1.90966	0.933316	4.07541	4.30552	0.0379888	0.626989	1	85599286	85599839	1	Gm16094	predicted gene 16094 [Source:MGI Symbol;Acc:MGI:3801967]	19.2433	15.3653	17.6849	21.577	21.7004	15.3089	19.6276	12.1569	12.5946	14.8311	6.32172	14.0162	18.48	13.258
ENSMUSG00000056211	-1.7568	-0.812949	5.08064	4.29498	0.0382251	0.630107	1	128103301	128237736	1	R3hdm1	R3H domain containing 1 [Source:MGI Symbol;Acc:MGI:2448514]	24.8301	25.1991	29.0946	35.649	22.5041	32.8048	38.6418	60.1092	26.9263	32.2414	31.6086	37.9606	28.3469	37.9147
ENSMUSG00000039686	-3.53323	-1.82099	2.205	4.29287	0.0382725	0.63022	2	30097283	30124585	-1	Zer1	zyg-11 related, cell cycle regulator [Source:MGI Symbol;Acc:MGI:2442511]	4.96601	2.45845	2.85241	1.87627	0.803717	0.728995	4.90689	5.40308	5.21154	0.644829	4.74129	2.92005	2.28097	3.97128
ENSMUSG00000026420	6.70632	2.74552	1.76791	4.28648	0.0384167	0.631926	1	130882074	130887454	-1	Il24	interleukin 24 [Source:MGI Symbol;Acc:MGI:2135548]	4.34526	0.614613	2.85241	0	4.8223	2.91598	1.84009	2.02615	2.17147	0	0.790215	0.584009	2.59176	1.23532
ENSMUSG00000020311	-5.83884	-2.54568	1.70613	4.28314	0.0384921	0.632497	11	30930774	30954335	-1	Erlec1	endoplasmic reticulum lectin 1 [Source:MGI Symbol;Acc:MGI:1914003]	2.48301	2.45845	0	0.938133	0.803717	0.728995	0.613362	3.37692	6.08013	2.57932	1.58043	2.92005	1.23538	2.85837
ENSMUSG00000085655	-28.7372	-4.84485	0.87377	4.28095	0.0385419	0.632648	3	35933045	35990840	1	Gm15952	predicted gene 15952 [Source:MGI Symbol;Acc:MGI:3802149]	0	0	0.570481	0	0	0	0.613362	0	0.434295	0	1.58043	2.33604	0.0950802	0.827354
ENSMUSG00000030298	1.99693	0.997785	3.62847	4.27662	0.0386401	0.633592	6	113728062	113740743	-1	Sec13	SEC13 homolog (S. cerevisiae) [Source:MGI Symbol;Acc:MGI:99832]	13.6565	16.5945	15.9735	11.2576	18.4855	11.6639	6.13362	12.1569	11.726	8.38277	9.48258	13.4322	14.6053	10.219
ENSMUSG00000032232	-7.00395	-2.80817	1.4442	4.27396	0.0387007	0.633917	9	71626509	71771602	-1	Cgnl1	cingulin-like 1 [Source:MGI Symbol;Acc:MGI:1915428]	1.2415	0.614613	1.71144	0.938133	0	0.728995	1.84009	0	4.77724	3.22414	0.790215	2.33604	0.872448	2.16129
ENSMUSG00000107318	-6.93457	-2.79381	1.69966	4.25299	0.0391813	0.634677		134747042	134822967	1	RP23-315E2.1	5	0.620752	1.84384	1.14096	0.938133	0.803717	0	1.22672	1.35077	1.30288	5.80346	3.16086	2.92005	0.891234	2.62746
ENSMUSG00000104677	24.2696	4.60108	0.638427	4.25651	0.0391001	0.634677		55890306	55936699	1	RP24-549I13.2	3	0.620752	0.614613	0	1.87627	1.60743	0	0	0	0	0	0.790215	0	0.786511	0.131702
ENSMUSG00000023809	41.3314	5.36917	0.427984	4.26342	0.0389415	0.634677	17	7170115	7303313	1	Rps6ka2	ribosomal protein S6 kinase, polypeptide 2 [Source:MGI Symbol;Acc:MGI:1342290]	0.620752	1.22923	0	0.938133	0	0	0	0	0	0	0	0	0.464685	0
ENSMUSG00000100599	2.98958	1.57994	2.78486	4.25194	0.0392055	0.634677	15	99251788	99262044	1	1700120C14Rik	RIKEN cDNA 1700120C14 gene [Source:MGI Symbol;Acc:MGI:1920850]	10.5528	5.53151	7.41626	2.8144	10.4483	10.2059	3.06681	4.05231	6.51442	7.09312	3.16086	2.92005	7.8282	4.46793
ENSMUSG00000021910	-2.4215	-1.2759	3.60029	4.24014	0.0394789	0.634677	14	31170930	31216946	-1	Nisch	nischarin [Source:MGI Symbol;Acc:MGI:1928323]	5.58677	11.063	7.98674	5.6288	7.23345	8.74794	9.20043	15.5339	16.0689	15.4759	5.5315	10.5122	7.70779	12.0538
ENSMUSG00000021275	-2.30917	-1.20738	3.36617	4.25277	0.0391864	0.634677	12	110889264	110972394	1	Tecpr2	tectonin beta-propeller repeat containing 2 [Source:MGI Symbol;Acc:MGI:2144865]	8.69052	7.37535	7.98674	2.8144	6.42974	12.3929	8.58707	10.8062	8.6859	15.4759	22.9162	7.59212	7.61494	12.3439
ENSMUSG00000099681	-6.86066	-2.77835	1.41966	4.24004	0.0394813	0.634677	11	105177726	105181433	-1	1700052K11Rik	RIKEN cDNA 1700052K11 gene [Source:MGI Symbol;Acc:MGI:1920681]	1.86226	0	1.14096	0.938133	0	0.728995	0.613362	4.72769	2.17147	2.57932	0.790215	1.75203	0.778391	2.10568
ENSMUSG00000100922	24.87	4.63634	0.680184	4.24403	0.0393885	0.634677	9	96813467	96814334	-1	Gm8520	predicted gene 8520 [Source:MGI Symbol;Acc:MGI:3645038]	0	0.614613	1.71144	1.87627	0.803717	0	0	0	0.86859	0	0	0	0.83434	0.144765
ENSMUSG00000039431	1.5325	0.615891	5.41219	4.25614	0.0391086	0.634677	8	40551095	40634797	-1	Mtmr7	myotubularin related protein 7 [Source:MGI Symbol;Acc:MGI:1891693]	50.9016	51.0128	43.3566	47.8448	47.4193	36.4497	33.7349	25.6646	36.4808	42.5587	41.8814	43.2167	46.1641	37.2562
ENSMUSG00000030685	-10.662	-3.41441	0.914591	4.24332	0.039405	0.634677	7	126928879	126945631	1	Kctd13	potassium channel tetramerisation domain containing 13 [Source:MGI Symbol;Acc:MGI:1923739]	0	0	0.570481	0	0	1.45799	1.22672	2.02615	1.30288	0.644829	0	2.33604	0.338078	1.2561
ENSMUSG00000029684	-11.9784	-3.58236	1.37207	4.24421	0.0393843	0.634677	6	24613805	24665009	-1	Wasl	Wiskott-Aldrich syndrome-like (human) [Source:MGI Symbol;Acc:MGI:1920428]	1.86226	1.84384	0	0	0.803717	0	1.22672	0.675385	5.64583	0	1.58043	4.08806	0.751635	2.20274
ENSMUSG00000081274	4.46684	2.15925	1.8538	4.25086	0.0392304	0.634677	5	117348907	117349343	-1	Gm15727	predicted gene 15727 [Source:MGI Symbol;Acc:MGI:3783170]	2.48301	4.30229	1.14096	3.75253	4.8223	2.18698	1.84009	0	1.30288	0.644829	3.16086	1.75203	3.11468	1.45011
ENSMUSG00000028680	-20.3795	-4.34905	0.744406	4.26297	0.0389517	0.634677	4	117128655	117133963	-1	Plk3	polo-like kinase 3 [Source:MGI Symbol;Acc:MGI:109604]	0	0	0	0.938133	0.803717	0	0	0.675385	2.17147	0.644829	0	1.75203	0.290308	0.873953
ENSMUSG00000104079	41.2655	5.36686	0.427956	4.26117	0.0389931	0.634677	3	30488426	30489293	1	Gm37024	predicted gene, 37024 [Source:MGI Symbol;Acc:MGI:5610252]	0	1.84384	0	0.938133	0	0	0	0	0	0	0	0	0.463662	0
ENSMUSG00000004085	-15.3238	-3.9377	1.21225	4.24827	0.0392904	0.634677	2	72285637	72442610	1	Zak	sterile alpha motif and leucine zipper containing kinase AZK [Source:MGI Symbol;Acc:MGI:2443258]	0	0	0	0.938133	1.60743	0.728995	0.613362	0.675385	0.86859	0.644829	3.95107	0.584009	0.54576	1.22287
ENSMUSG00000026965	-6.2435	-2.64236	1.41343	4.24138	0.0394501	0.634677	2	25272478	25285915	1	Anapc2	anaphase promoting complex subunit 2 [Source:MGI Symbol;Acc:MGI:2139135]	1.2415	0.614613	0.570481	0.938133	0	0.728995	1.22672	0	2.17147	1.28966	3.95107	2.33604	0.682287	1.82916
ENSMUSG00000027209	-54.3741	-5.76485	0.890368	4.25695	0.0390899	0.634677	2	125983483	126152004	-1	Fam227b	family with sequence similarity 227, member B [Source:MGI Symbol;Acc:MGI:1923073]	0	0	0	0	0	0	0	0.675385	0	0	1.58043	1.75203	0	0.667974
ENSMUSG00000104025	48.4499	5.59842	0.560769	4.26837	0.0388282	0.634677	1	9967314	9968687	1	E330040D14Rik	RIKEN cDNA E330040D14 gene [Source:MGI Symbol;Acc:MGI:3649088]	0.620752	1.22923	0	0	0	3.64497	0	0	0.434295	0	0	0	0.915825	0.0723825
ENSMUSG00000042323	-2.0356	-1.02546	4.23607	4.23699	0.0395522	0.635154	14	31019138	31121592	1	Pbrm1	polybromo 1 [Source:MGI Symbol;Acc:MGI:1923998]	17.381	23.3553	10.2687	14.072	12.0558	10.9349	13.494	20.9369	21.2804	27.0828	21.3358	19.8563	14.6779	20.6644
ENSMUSG00000026358	4.87266	2.28471	1.66647	4.23526	0.0395925	0.635154	1	144242296	144249242	-1	Rgs1	regulator of G-protein signaling 1 [Source:MGI Symbol;Acc:MGI:1354694]	4.96601	3.07306	2.28193	2.8144	1.60743	2.18698	0	2.02615	0.86859	1.28966	0.790215	2.33604	2.82164	1.21844
ENSMUSG00000105550	1.9787	0.984551	3.5763	4.19951	0.0404357	0.6352		127861599	127865261	1	RP23-173N16.5	3	14.898	13.5215	11.4096	9.38133	12.8595	18.2249	6.13362	5.40308	5.21154	16.1207	13.4337	19.2723	13.3825	10.9292
ENSMUSG00000038773	-1.7085	-0.772726	4.68362	4.20264	0.040361	0.6352	18	34777008	34839370	1	Kdm3b	KDM3B lysine (K)-specific demethylase 3B [Source:MGI Symbol;Acc:MGI:1923356]	18.6226	31.3452	17.1144	18.7627	20.0929	21.8698	27.6013	34.4446	36.0465	20.6345	30.0282	21.0243	21.3013	28.2966
ENSMUSG00000071256	-16.1967	-4.01762	1.1142	4.20548	0.0402935	0.6352	17	23556769	23564226	-1	Zfp213	zinc finger protein 213 [Source:MGI Symbol;Acc:MGI:3053094]	0	0	0	0.938133	1.60743	0.728995	1.22672	0	2.17147	1.93449	0	1.16802	0.54576	1.08345
ENSMUSG00000093429	-22.8578	-4.51461	1.01004	4.22823	0.0397568	0.6352	17	20969061	20969484	-1	Vmn1r-ps145	vomeronasal 1 receptor, pseudogene 145 [Source:MGI Symbol;Acc:MGI:3852484]	1.86226	0	0.570481	0	0	0	0	2.70154	1.30288	0.644829	0	2.33604	0.405456	1.16421
ENSMUSG00000039763	-3.54939	-1.82757	2.208	4.22776	0.0397679	0.6352	16	91614257	91619026	-1	Dnajc28	DnaJ (Hsp40) homolog, subfamily C, member 28 [Source:MGI Symbol;Acc:MGI:2181053]	2.48301	4.9169	2.85241	0.938133	1.60743	4.37397	7.9737	3.37692	3.47436	6.44829	4.74129	7.00811	2.86197	5.50378
ENSMUSG00000062901	-4.91293	-2.29658	2.07774	4.21147	0.0401516	0.6352	16	20097554	20127744	1	Klhl24	kelch-like 24 [Source:MGI Symbol;Acc:MGI:1923035]	3.10376	1.22923	2.28193	1.87627	0	0.728995	1.84009	3.37692	6.08013	3.86897	2.37064	1.16802	1.53669	3.11746
ENSMUSG00000022148	-1.83836	-0.878417	4.11747	4.22931	0.0397316	0.6352	15	6579871	6663313	1	Fyb	FYN binding protein [Source:MGI Symbol;Acc:MGI:1346327]	11.1735	13.5215	14.262	15.9483	16.8781	8.74794	22.081	16.2092	19.5433	20.6345	13.4337	16.3523	13.4219	18.0423
ENSMUSG00000034731	39.8118	5.31513	0.427325	4.21063	0.0401714	0.6352	14	78569609	78725089	-1	Dgkh	diacylglycerol kinase, eta [Source:MGI Symbol;Acc:MGI:2444188]	0	0	1.71144	0.938133	0	0	0	0	0	0	0	0	0.441596	0
ENSMUSG00000004936	2.60386	1.38065	3.08555	4.20716	0.0402537	0.6352	9	64185770	64253631	-1	Map2k1	mitogen-activated protein kinase kinase 1 [Source:MGI Symbol;Acc:MGI:1346866]	9.93203	17.8238	11.9801	3.75253	8.03717	8.74794	4.90689	6.75385	6.51442	3.86897	7.90215	5.84009	10.0456	5.9644
ENSMUSG00000032342	9.12596	3.18998	1.39461	4.22099	0.0399269	0.6352	9	78448208	78475348	1	Mto1	mitochondrial translation optimization 1 homolog (S. cerevisiae) [Source:MGI Symbol;Acc:MGI:1915541]	4.34526	1.22923	2.28193	0.938133	0.803717	2.91598	0.613362	0	1.73718	0	0.790215	0.584009	2.08571	0.620794
ENSMUSG00000073940	4.22117	2.07764	3.21931	4.20192	0.0403781	0.6352	7	103812524	103813996	-1	Hbb-bt	hemoglobin, beta adult t chain [Source:MGI Symbol;Acc:MGI:5474850]	12.415	13.5215	9.69818	12.1957	6.42974	13.1219	1.22672	0.675385	2.17147	22.569	33.189	4.67207	11.2303	10.7506
ENSMUSG00000029761	-1.86693	-0.900671	4.68091	4.21551	0.0400561	0.6352	6	34598500	34775473	1	Cald1	caldesmon 1 [Source:MGI Symbol;Acc:MGI:88250]	19.8641	11.6776	16.544	23.4533	20.0929	27.7018	31.8948	27.6908	31.7035	27.0828	22.126	21.0243	19.8889	26.9204
ENSMUSG00000030047	2.12144	1.08504	3.41146	4.1988	0.0404526	0.6352	6	87458545	87533259	-1	Arhgap25	Rho GTPase activating protein 25 [Source:MGI Symbol;Acc:MGI:2443687]	13.0358	11.6776	6.2753	13.1339	11.252	17.4959	7.9737	7.42923	8.2516	9.0276	13.4337	4.08806	12.1451	8.36731
ENSMUSG00000101162	1.64139	0.714918	5.89394	4.22587	0.0398122	0.6352	6	125494424	125509135	1	Gm26728	predicted gene, 26728 [Source:MGI Symbol;Acc:MGI:5477222]	73.2487	66.3782	69.0283	63.793	59.4751	58.3196	38.6418	48.6277	69.9215	44.4932	43.4618	56.6489	65.0405	50.2991
ENSMUSG00000037221	-11.0111	-3.46089	1.358	4.231	0.039692	0.6352	5	137596645	137601058	-1	Mospd3	motile sperm domain containing 3 [Source:MGI Symbol;Acc:MGI:1916179]	0	0	0	0.938133	0.803717	4.37397	0.613362	0.675385	2.17147	2.57932	1.58043	0	1.0193	1.26999
ENSMUSG00000039917	1.24766	0.319221	12.6499	4.21862	0.0399827	0.6352	5	135632618	135646448	1	Rhbdd2	rhomboid domain containing 2 [Source:MGI Symbol;Acc:MGI:1915612]	6834.48	6547.47	6314.09	7171.09	6125.13	8586.83	6345.84	6238.53	5470.38	6592.08	6100.46	6443.96	6929.85	6198.54
ENSMUSG00000028763	-5.976	-2.57918	1.84197	4.20268	0.0403602	0.6352	4	137468769	137570630	1	Hspg2	perlecan (heparan sulfate proteoglycan 2) [Source:MGI Symbol;Acc:MGI:96257]	0.620752	3.68768	2.28193	0.938133	0	0.728995	3.06681	1.35077	6.08013	3.86897	0.790215	1.75203	1.37625	2.81815
ENSMUSG00000047613	-22.0319	-4.46153	1.09628	4.20609	0.0402792	0.6352	4	153957237	153961925	1	A430005L14Rik	RIKEN cDNA A430005L14 gene [Source:MGI Symbol;Acc:MGI:2140680]	0	1.84384	0.570481	0	0	0	2.45345	0.675385	0.434295	1.93449	1.58043	0	0.402387	1.17967
ENSMUSG00000027984	-5.30909	-2.40846	1.79081	4.20061	0.0404094	0.6352	3	131233419	131272101	-1	Hadh	hydroxyacyl-Coenzyme A dehydrogenase [Source:MGI Symbol;Acc:MGI:96009]	1.86226	0	0	3.75253	1.60743	2.91598	2.45345	3.37692	2.60577	2.57932	2.37064	5.25608	1.6897	3.10703
ENSMUSG00000027067	-1.85576	-0.892013	4.208	4.20429	0.0403217	0.6352	2	85037234	85047109	1	Ssrp1	structure specific recognition protein 1 [Source:MGI Symbol;Acc:MGI:107912]	18.0018	12.2923	14.262	14.072	13.6632	16.7669	21.4677	16.2092	29.0978	21.2794	11.8532	20.4403	14.843	20.0579
ENSMUSG00000041498	-10.9968	-3.45902	1.02418	4.21437	0.0400831	0.6352	1	136466343	136531511	1	Kif14	kinesin family member 14 [Source:MGI Symbol;Acc:MGI:1098226]	0	0	0.570481	1.87627	0	0	1.22672	0.675385	3.47436	1.28966	0.790215	0.584009	0.407791	1.34006
ENSMUSG00000024949	-1.82126	-0.864933	4.17589	4.19039	0.0406539	0.63557	19	6363690	6378030	1	Sf1	splicing factor 1 [Source:MGI Symbol;Acc:MGI:1095403]	11.7943	12.9069	19.9669	7.50506	21.7004	14.5799	20.2409	16.8846	22.5833	21.9242	15.8043	22.1923	14.7422	19.9383
ENSMUSG00000055435	-1.80968	-0.855732	4.28591	4.19118	0.0406347	0.63557	8	115682942	115707794	-1	Maf	avian musculoaponeurotic fibrosarcoma (v-maf) AS42 oncogene homolog [Source:MGI Symbol;Acc:MGI:96909]	19.8641	12.9069	15.9735	19.7008	13.6632	18.2249	22.081	22.2877	28.6635	19.9897	20.5456	21.0243	16.7222	22.432
ENSMUSG00000097534	-27.2082	-4.76597	0.767617	4.19556	0.0405299	0.63557	8	46730972	46739515	-1	Gm16675	predicted gene, 16675 [Source:MGI Symbol;Acc:MGI:4439599]	0	0.614613	0	0	0	0	1.84009	0	1.30288	0	0	1.16802	0.102435	0.718498
ENSMUSG00000046958	-41.6268	-5.37944	0.427734	4.18928	0.0406804	0.63557	7	29558579	29582169	1	4930432E11Rik	RIKEN cDNA 4930432E11 gene [Source:MGI Symbol;Acc:MGI:3045259]	0	0	0	0	0	0	0	1.35077	0	1.28966	0	0	0	0.440071
ENSMUSG00000102009	-5.04074	-2.33364	1.65658	4.19354	0.0405784	0.63557	1	89650529	89683908	-1	4933400F21Rik	RIKEN cDNA 4933400F21 gene [Source:MGI Symbol;Acc:MGI:1921653]	0	0.614613	2.28193	1.87627	1.60743	1.45799	2.45345	2.02615	3.90865	5.80346	0.790215	2.33604	1.30637	2.88633
ENSMUSG00000059461	-78.2262	-6.28958	0.682949	4.17014	0.0411424	0.63577	X	162566857	162567243	1	Gm7331	predicted gene 7331 [Source:MGI Symbol;Acc:MGI:3644702]	0	0	0	0	0	0	1.22672	0	0	0	1.58043	1.16802	0	0.662529
ENSMUSG00000087390	-43.671	-5.4486	0.635416	4.1735	0.0410609	0.63577	X	38476461	38482486	1	Gm7598	predicted gene 7598 [Source:MGI Symbol;Acc:MGI:3644312]	0	0	0	0	0	0	1.22672	1.35077	0	0.644829	0	0	0	0.537054
ENSMUSG00000025423	-33.223	-5.05411	0.855224	4.1825	0.0408435	0.63577	18	77065208	77155708	1	Pias2	protein inhibitor of activated STAT 2 [Source:MGI Symbol;Acc:MGI:1096566]	0.620752	0	0	0	0	0	0.613362	0	1.30288	2.57932	0	0	0.103459	0.74926
ENSMUSG00000082604	7.62963	2.93161	1.45604	4.17041	0.041136	0.63577	12	100863969	100864439	-1	Gm8482	predicted pseudogene 8482 [Source:MGI Symbol;Acc:MGI:3647858]	4.96601	1.84384	0	1.87627	2.41115	0.728995	0.613362	1.35077	0.86859	1.28966	0	0	1.97104	0.687063
ENSMUSG00000005947	-3.05816	-1.61267	2.65225	4.17856	0.0409384	0.63577	11	73090583	73147446	1	Itgae	integrin alpha E, epithelial-associated [Source:MGI Symbol;Acc:MGI:1298377]	7.44902	5.53151	2.85241	2.8144	1.60743	1.45799	7.9737	6.75385	3.04006	6.44829	4.74129	5.25608	3.61879	5.70221
ENSMUSG00000056598	-2.62988	-1.39499	3.00849	4.17013	0.0411426	0.63577	11	60353329	60394341	1	Lrrc48	leucine rich repeat containing 48 [Source:MGI Symbol;Acc:MGI:1921915]	6.82827	4.9169	7.98674	3.75253	2.41115	3.64497	7.9737	12.8323	6.51442	4.5138	9.48258	5.84009	4.92343	7.85948
ENSMUSG00000042293	21.3969	4.41933	0.704413	4.17042	0.0411357	0.63577	9	48495345	48495964	1	Gm5617	predicted gene 5617 [Source:MGI Symbol;Acc:MGI:3643566]	0	0.614613	0.570481	0.938133	1.60743	0	0	0	0.434295	0	0	0	0.621777	0.0723825
ENSMUSG00000030849	49.701	5.6352	0.483106	4.17272	0.0410798	0.63577	7	130162451	133123350	-1	Fgfr2	fibroblast growth factor receptor 2 [Source:MGI Symbol;Acc:MGI:95523]	0	1.22923	0	0	1.60743	0	0	0	0	0	0	0	0.472777	0
ENSMUSG00000097415	-32.9522	-5.0423	0.935014	4.1711	0.041119	0.63577	7	75769762	75782099	-1	AU020206	expressed sequence AU020206 [Source:MGI Symbol;Acc:MGI:2142134]	0	0	0.570481	0	0	0	0.613362	0.675385	0	1.28966	3.16086	0	0.0950802	0.956544
ENSMUSG00000089862	-14.1527	-3.823	0.876274	4.17412	0.0410459	0.63577	6	8259288	8459470	1	Umad1	UMAP1-MVP12 associated (UMA) domain containing 1 [Source:MGI Symbol;Acc:MGI:3840148]	1.86226	1.22923	0	0	0	0	1.22672	0.675385	0.86859	1.28966	1.58043	0.584009	0.515247	1.03747
ENSMUSG00000036553	-8.83659	-3.14349	1.16674	4.17071	0.0411286	0.63577	5	35697180	35739987	-1	Sh3tc1	SH3 domain and tetratricopeptide repeats 1 [Source:MGI Symbol;Acc:MGI:2678949]	0	0.614613	1.14096	0	0.803717	0	1.22672	2.70154	1.30288	1.28966	1.58043	0.584009	0.426549	1.44754
ENSMUSG00000036661	5.09827	2.35001	1.81865	4.1637	0.041299	0.636144	15	73512560	73572242	1	Dennd3	DENN/MADD domain containing 3 [Source:MGI Symbol;Acc:MGI:2146009]	3.72451	4.9169	1.71144	4.69066	1.60743	1.45799	0	0.675385	0.86859	2.57932	5.5315	0.584009	3.01816	1.70647
ENSMUSG00000021264	1.90611	0.930628	4.78661	4.16655	0.0412297	0.636144	12	108792973	108816632	1	Yy1	YY1 transcription factor [Source:MGI Symbol;Acc:MGI:99150]	25.4508	28.8868	41.0747	21.577	32.9524	30.6178	22.081	17.56	16.5032	33.5311	14.2239	28.0324	30.0932	21.9886
ENSMUSG00000036199	3.27769	1.71268	2.55757	4.16242	0.0413303	0.636144	8	69894188	69902558	-1	Ndufa13	NADH dehydrogenase (ubiquinone) 1 alpha subcomplex, 13 [Source:MGI Symbol;Acc:MGI:1914434]	1.86226	4.30229	7.98674	7.50506	6.42974	8.74794	2.45345	3.37692	4.77724	1.93449	7.11193	0.584009	6.139	3.37301
ENSMUSG00000036062	15.9495	3.99544	0.728523	4.1625	0.0413283	0.636144	4	42916660	42944752	1	Phf24	PHD finger protein 24 [Source:MGI Symbol;Acc:MGI:2140712]	1.2415	0.614613	0	0.938133	0	2.18698	0.613362	0.675385	0.434295	0	0	0	0.830205	0.287174
ENSMUSG00000084012	49.7019	5.63523	0.455299	4.15013	0.0416313	0.63871	11	4230754	4231265	-1	Gm11956	predicted gene 11956 [Source:MGI Symbol;Acc:MGI:3649806]	0	1.22923	0	0	1.60743	0	0	0	0	0	0	0	0.472777	0
ENSMUSG00000097038	1.74732	0.805147	4.68577	4.14891	0.0416613	0.63871	7	18962415	18965173	-1	Gm26821	predicted gene, 26821 [Source:MGI Symbol;Acc:MGI:5477315]	37.2451	22.1261	30.806	35.649	26.5227	33.5338	17.7875	12.8323	26.9263	25.1483	27.6575	30.3685	30.9804	23.4534
ENSMUSG00000028309	-1.67787	-0.746627	4.87589	4.15134	0.0416015	0.63871	4	49632006	49656887	1	Rnf20	ring finger protein 20 [Source:MGI Symbol;Acc:MGI:1925927]	21.7263	25.8137	15.9735	22.5152	24.1115	27.7018	28.2146	34.4446	34.3093	29.0173	23.7064	28.6164	22.9737	29.7181
ENSMUSG00000078722	1.63754	0.711527	4.9168	4.1495	0.0416469	0.63871	4	42781928	42856771	-1	Gm12394	predicted gene 12394 [Source:MGI Symbol;Acc:MGI:3649790]	23.5886	22.7407	34.7994	31.8965	37.7747	27.7018	18.4009	25.6646	25.6234	21.9242	17.3847	28.6164	29.7503	22.9357
ENSMUSG00000097019	-5.54415	-2.47097	1.65545	4.14587	0.0417362	0.63923	4	11321944	11342953	1	Gm26663	predicted gene, 26663 [Source:MGI Symbol;Acc:MGI:5477157]	1.2415	3.07306	2.28193	0	1.60743	0	3.68017	3.37692	1.73718	1.93449	1.58043	4.08806	1.36732	2.73288
ENSMUSG00000024965	2.17759	1.12273	3.58461	4.14164	0.0418405	0.639568	19	6998958	7019469	-1	Fermt3	fermitin family homolog 3 (Drosophila) [Source:MGI Symbol;Acc:MGI:2147790]	9.93203	14.7507	18.8259	12.1957	14.4669	11.6639	9.81379	10.1308	10.4231	4.5138	15.8043	5.84009	13.6392	9.42097
ENSMUSG00000084800	4.76885	2.25364	2.35795	4.14225	0.0418255	0.639568	11	52038850	52039471	-1	Gm12205	predicted gene 12205 [Source:MGI Symbol;Acc:MGI:3650261]	3.10376	3.07306	3.42289	9.38133	2.41115	2.18698	2.45345	3.37692	2.17147	1.93449	0	1.16802	3.92986	1.85073
ENSMUSG00000021699	1.9195	0.940729	4.08171	4.13974	0.0418877	0.639661	13	108449948	109953461	1	Pde4d	phosphodiesterase 4D, cAMP specific [Source:MGI Symbol;Acc:MGI:99555]	18.6226	18.4384	21.1078	9.38133	16.8781	15.3089	9.81379	8.78	11.726	16.1207	15.8043	9.92815	16.6228	12.0288
ENSMUSG00000101935	-40.133	-5.32672	0.427225	4.13441	0.0420196	0.640418	17	9421943	9422464	-1	Gm17748	predicted gene, 17748 [Source:MGI Symbol;Acc:MGI:5009826]	0	0	0	0	0	0	1.22672	0	0	1.28966	0	0	0	0.419397
ENSMUSG00000030670	26.6351	4.73526	0.587868	4.13569	0.0419879	0.640418	7	114550166	114562972	-1	Cyp2r1	cytochrome P450, family 2, subfamily r, polypeptide 1 [Source:MGI Symbol;Acc:MGI:2449771]	0	0.614613	0.570481	0.938133	2.41115	0	0	0.675385	0	0	0	0	0.75573	0.112564
ENSMUSG00000024135	-20.1061	-4.32956	1.19637	4.12789	0.0421818	0.64057	17	85984665	86145175	-1	Srbd1	S1 RNA binding domain 1 [Source:MGI Symbol;Acc:MGI:1925836]	1.2415	0.614613	0	0	0	0	0.613362	0	2.17147	0	1.58043	1.16802	0.309353	0.922214
ENSMUSG00000029148	-1.62181	-0.697601	4.96639	4.1274	0.0421942	0.64057	5	31240864	31251566	1	Nrbp1	nuclear receptor binding protein 1 [Source:MGI Symbol;Acc:MGI:2183436]	27.9338	28.2722	26.8126	34.7109	32.1487	21.8698	38.0284	32.4185	27.7949	42.5587	45.0422	34.4565	28.6247	36.7165
ENSMUSG00000027820	2.42521	1.27811	2.83001	4.13077	0.0421102	0.64057	3	63241537	63386030	1	Mme	membrane metallo endopeptidase [Source:MGI Symbol;Acc:MGI:97004]	9.93203	5.53151	7.41626	11.2576	5.62602	9.47693	2.45345	4.72769	6.51442	5.15863	5.5315	6.4241	8.20672	5.13497
ENSMUSG00000016200	-8.84404	-3.1447	1.91552	4.12787	0.0421823	0.64057	1	192891233	193035775	-1	Syt14	synaptotagmin XIV [Source:MGI Symbol;Acc:MGI:2444490]	1.2415	0	2.85241	0.938133	0.803717	0	8.58707	6.07846	2.60577	3.22414	0.790215	0	0.972627	3.54761
ENSMUSG00000092511	-121.917	-6.92976	0.763417	4.11994	0.0423807	0.6415	17	34856412	34882042	-1	Gm20547	predicted gene 20547 [Source:MGI Symbol;Acc:MGI:5142012]	0	0	0	0	0	0	0	0	1.30288	3.86897	0	0	0	0.861976
ENSMUSG00000035529	13.4881	3.75361	1.33085	4.11832	0.0424211	0.6415	10	85891970	85916945	-1	Prdm4	PR domain containing 4 [Source:MGI Symbol;Acc:MGI:1920093]	0	0	2.85241	3.75253	0	1.45799	1.84009	2.02615	1.30288	0	0	0	1.34382	0.861521
ENSMUSG00000093721	18.0398	4.17311	0.679432	4.11701	0.042454	0.6415	9	37015758	37020671	1	Gm3896	predicted gene 3896 [Source:MGI Symbol;Acc:MGI:3782069]	1.2415	0.614613	0	0	1.60743	0.728995	0	0	0.86859	0	0	0	0.698757	0.144765
ENSMUSG00000036442	10.9846	3.45741	1.19067	4.12275	0.0423103	0.6415	8	105855103	105856950	1	Thap11	THAP domain containing 11 [Source:MGI Symbol;Acc:MGI:1930964]	3.10376	2.45845	0	3.75253	0.803717	0.728995	0	0	0.86859	1.28966	0	0.584009	1.80791	0.457043
ENSMUSG00000036256	2.0815	1.05763	3.72312	4.11507	0.0425029	0.6415	5	77349240	77408041	-1	Igfbp7	insulin-like growth factor binding protein 7 [Source:MGI Symbol;Acc:MGI:1352480]	7.44902	12.2923	17.1144	16.8864	11.252	21.8698	9.81379	8.78	11.726	12.8966	7.11193	8.76014	14.4773	9.84807
ENSMUSG00000044505	7.90852	2.98341	1.4794	4.11578	0.0424851	0.6415	3	94398517	94404501	1	Lingo4	leucine rich repeat and Ig domain containing 4 [Source:MGI Symbol;Acc:MGI:2444651]	2.48301	1.84384	2.28193	0	2.41115	2.18698	0.613362	4.05231	0.434295	0	0	0.584009	1.86782	0.947329
ENSMUSG00000097125	1.6349	0.709198	5.80656	4.10859	0.042666	0.642219	17	29461896	29491925	-1	Gm26885	predicted gene, 26885 [Source:MGI Symbol;Acc:MGI:5477379]	76.3525	69.4512	67.8873	63.793	57.8676	67.0675	38.6418	52.0046	45.601	73.5105	56.8955	50.8088	67.0699	52.9104
ENSMUSG00000028048	-6.84284	-2.7746	1.41111	4.11058	0.0426158	0.642219	3	89202928	89208966	1	Gba	glucosidase, beta, acid [Source:MGI Symbol;Acc:MGI:95665]	0.620752	0	1.14096	0.938133	0.803717	0	2.45345	2.02615	0.86859	1.28966	2.37064	1.16802	0.583927	1.69609
ENSMUSG00000089853	-3.39809	-1.76472	2.27877	4.10826	0.0426743	0.642219	1	166379839	166380493	-1	Gm15853	predicted gene 15853 [Source:MGI Symbol;Acc:MGI:3801970]	4.34526	1.84384	2.85241	1.87627	2.41115	1.45799	4.29353	6.07846	2.17147	7.73795	2.37064	4.67207	2.46449	4.55402
ENSMUSG00000104546	1.91998	0.941091	4.13343	4.09419	0.0430308	0.644061		152386260	152388037	1	RP24-511F2.3	3	18.0018	15.3653	21.6783	24.3914	23.3078	14.5799	21.4677	15.5339	12.5946	7.09312	16.5945	12.8482	19.5541	14.3553
ENSMUSG00000025025	-3.23206	-1.69245	2.26633	4.0928	0.0430662	0.644061	19	53310506	53375810	1	Mxi1	Max interacting protein 1 [Source:MGI Symbol;Acc:MGI:97245]	0.620752	1.84384	3.99337	1.87627	2.41115	3.64497	6.13362	2.02615	3.04006	5.80346	5.5315	4.67207	2.39839	4.53448
ENSMUSG00000024299	-3.86842	-1.95175	2.61541	4.08876	0.0431692	0.644061	17	33524204	33553782	1	Adamts10	a disintegrin-like and metallopeptidase (reprolysin type) with thrombospondin type 1 motif, 10 [Source:MGI Symbol;Acc:MGI:2449112]	2.48301	3.07306	2.28193	3.75253	4.8223	1.45799	1.84009	4.05231	14.3317	5.15863	4.74129	4.67207	2.97847	5.79935
ENSMUSG00000038982	-17.6471	-4.14136	0.678894	4.09736	0.0429502	0.644061	13	38602709	38635109	-1	Bloc1s5	biogenesis of lysosomal organelles complex-1, subunit 5, muted [Source:MGI Symbol;Acc:MGI:2178598]	0.620752	1.22923	0	0	0	0	1.22672	0	1.30288	0.644829	0.790215	1.16802	0.308329	0.855445
ENSMUSG00000058070	4.15275	2.05407	1.84376	4.09652	0.0429716	0.644061	12	108370957	108539617	1	Eml1	echinoderm microtubule associated protein like 1 [Source:MGI Symbol;Acc:MGI:1915769]	5.58677	1.84384	5.13433	1.87627	4.01859	2.91598	1.22672	4.05231	2.60577	0.644829	0.790215	1.75203	3.56263	1.84531
ENSMUSG00000078651	-5.17514	-2.3716	1.84382	4.09022	0.043132	0.644061	11	101325063	101329702	1	Aoc2	amine oxidase, copper containing 2 (retina-specific) [Source:MGI Symbol;Acc:MGI:2668431]	1.2415	0.614613	0	3.75253	0	3.64497	3.06681	2.70154	1.73718	1.28966	2.37064	6.4241	1.54227	2.93165
ENSMUSG00000038598	2.63543	1.39804	2.49177	4.08886	0.0431667	0.644061	4	59043753	59138983	-1	AI481877	expressed sequence AI481877 [Source:MGI Symbol;Acc:MGI:2140313]	4.34526	7.37535	5.70481	2.8144	6.42974	5.83196	4.29353	2.70154	2.17147	2.57932	3.95107	4.67207	5.41692	3.39483
ENSMUSG00000085875	-29.0353	-4.85974	0.995274	4.09151	0.0430992	0.644061	4	123905062	123917269	-1	Gm12905	predicted gene 12905 [Source:MGI Symbol;Acc:MGI:3702581]	1.86226	0	0	0	0	0	2.45345	2.02615	0	0	2.37064	0.584009	0.310376	1.23904
ENSMUSG00000086515	19.5247	4.28723	0.954811	4.09829	0.0429265	0.644061	2	70503433	70509199	-1	Erich2os	glutamate rich 2, opposite strand [Source:MGI Symbol;Acc:MGI:3826593]	2.48301	1.84384	1.14096	0	1.60743	0	0.613362	0	1.30288	0	0	0	1.17921	0.319374
ENSMUSG00000083553	-95.6372	-6.5795	0.534061	4.08343	0.0433056	0.645477	11	8383182	8383853	-1	Gm11989	predicted gene 11989 [Source:MGI Symbol;Acc:MGI:3702318]	0	0	0	0	0	0	1.84009	0	0	0	2.37064	0	0	0.701788
ENSMUSG00000040380	-3.88336	-1.95731	2.50429	4.07695	0.043472	0.645589	14	55878920	55884256	-1	Cbln3	cerebellin 3 precursor protein [Source:MGI Symbol;Acc:MGI:1889286]	1.86226	3.07306	1.71144	2.8144	4.01859	2.91598	11.6539	5.40308	4.77724	0.644829	5.5315	5.84009	2.73262	5.64177
ENSMUSG00000030443	29.4198	4.87872	0.766734	4.07561	0.0435065	0.645589	7	6315660	6331285	-1	Zfp583	zinc finger protein 583 [Source:MGI Symbol;Acc:MGI:2682297]	1.2415	0	1.71144	0	1.60743	0	0	0	0	0	0	0.584009	0.760064	0.0973348
ENSMUSG00000083004	-12.429	-3.63564	0.957147	4.07507	0.0435205	0.645589	2	32406055	32406656	1	Gm13413	predicted gene 13413 [Source:MGI Symbol;Acc:MGI:3650613]	0.620752	0	0.570481	0	0.803717	0	2.45345	2.02615	0	0.644829	1.58043	1.75203	0.332492	1.40948
ENSMUSG00000026365	-11.4064	-3.51177	1.31982	4.07587	0.0435	0.645589	1	140084708	140183764	-1	Cfh	complement component factor h [Source:MGI Symbol;Acc:MGI:88385]	0	0	0.570481	0.938133	0	0.728995	0.613362	4.05231	3.04006	0.644829	0.790215	0.584009	0.372935	1.6208
ENSMUSG00000041809	29.3161	4.87362	0.93625	4.07645	0.043485	0.645589	1	20951626	20990841	1	Efhc1	EF-hand domain (C-terminal) containing 1 [Source:MGI Symbol;Acc:MGI:1919127]	1.86226	0.614613	0	0.938133	0.803717	0	0	0	0.434295	0	0	0	0.70312	0.0723825
ENSMUSG00000087408	-32.2958	-5.01328	1.33318	4.07127	0.0436183	0.646424	8	70315775	70331592	1	Cers1	ceramide synthase 1 [Source:MGI Symbol;Acc:MGI:2136690]	3.72451	0	0	0	0	0	1.22672	1.35077	0.86859	1.28966	0	6.4241	0.620752	1.85997
ENSMUSG00000026004	-1.58836	-0.667539	5.16801	4.06941	0.0436666	0.646524	1	66719248	66817562	-1	Kansl1l	KAT8 regulatory NSL complex subunit 1-like [Source:MGI Symbol;Acc:MGI:1915941]	31.0376	40.5644	30.806	17.8245	32.1487	20.4118	32.5082	30.3923	32.1378	45.138	31.6086	43.2167	28.7988	35.8336
ENSMUSG00000090863	-16.9529	-4.08346	1.20524	4.06002	0.04391	0.647661	13	31556134	31559333	-1	A530084C06Rik	RIKEN cDNA A530084C06 gene [Source:MGI Symbol;Acc:MGI:3704402]	0	0	0	2.8144	0	0	2.45345	0	0	2.57932	1.58043	0	0.469066	1.1022
ENSMUSG00000035983	1.53196	0.615376	5.83713	4.06482	0.0437854	0.647661	12	40222758	40229184	1	Gm7008	predicted gene 7008 [Source:MGI Symbol;Acc:MGI:3647211]	67.0412	68.222	83.2903	56.288	58.6713	61.9645	42.9353	47.2769	47.3381	59.9691	52.1542	70.6651	65.9129	53.3898
ENSMUSG00000045414	-31.1886	-4.96294	0.828134	4.06214	0.0438549	0.647661	9	94517864	94538081	-1	1190002N15Rik	RIKEN cDNA 1190002N15 gene [Source:MGI Symbol;Acc:MGI:1916111]	0	0.614613	0.570481	0	0	0	0.613362	0	2.60577	2.57932	0	0	0.197516	0.966408
ENSMUSG00000028703	-1.87479	-0.906728	4.49596	4.06154	0.0438706	0.647661	4	116075269	116097043	1	Lrrc41	leucine rich repeat containing 41 [Source:MGI Symbol;Acc:MGI:2441984]	19.8641	25.1991	23.9602	24.3914	14.4669	13.1219	20.8543	20.9369	19.109	46.4277	36.3499	26.8644	20.1673	28.4237
ENSMUSG00000082873	-2.57993	-1.36733	2.67388	4.05172	0.0441264	0.647769	X	75010590	75011605	1	Gm15367	predicted gene 15367 [Source:MGI Symbol;Acc:MGI:3705658]	6.20752	7.37535	5.70481	4.69066	3.21487	0.728995	5.52026	10.1308	6.94872	5.15863	7.11193	6.4241	4.6537	6.8824
ENSMUSG00000107733	-1.63536	-0.709608	4.48075	4.04699	0.0442503	0.647769		128883852	128884543	1	RP24-127M20.9	6	17.381	23.3553	21.6783	33.7728	20.8966	23.3278	25.7612	24.9892	20.4119	33.5311	38.7205	39.7126	23.402	30.5211
ENSMUSG00000092124	1.56364	0.64491	5.23758	4.05173	0.0441261	0.647769	18	31609512	31610751	1	B930094E09Rik	RIKEN cDNA B930094E09 gene [Source:MGI Symbol;Acc:MGI:3603750]	49.6601	39.3352	49.0614	47.8448	41.7933	32.0758	25.7612	27.6908	28.6635	34.1759	48.2031	47.3047	43.2951	35.2999
ENSMUSG00000102496	-40.911	-5.35442	0.50776	4.05665	0.0439976	0.647769	18	35574907	35577066	1	Gm36989	predicted gene, 36989 [Source:MGI Symbol;Acc:MGI:5610217]	0	0	0	0	0	0	0	0	0.434295	0	1.58043	1.16802	0	0.530457
ENSMUSG00000098248	43.6911	5.44927	0.915623	4.04924	0.0441913	0.647769	14	69259146	69262037	1	Gm27222	predicted gene 27222 [Source:MGI Symbol;Acc:MGI:5521065]	1.86226	0	0	0.938133	0	2.91598	0	0.675385	0	0	0	0	0.952728	0.112564
ENSMUSG00000027072	-28.5199	-4.8339	0.849406	4.05086	0.044149	0.647769	2	84988215	84993886	1	Prg3	proteoglycan 3 [Source:MGI Symbol;Acc:MGI:1858200]	0.620752	0.614613	0	0	0	0	1.84009	0	2.17147	1.93449	0	0	0.205894	0.991008
ENSMUSG00000035829	-33.0918	-5.0484	0.631399	4.04911	0.0441946	0.647769	2	28446800	28455508	1	Ppp1r26	protein phosphatase 1, regulatory subunit 26 [Source:MGI Symbol;Acc:MGI:2685193]	0	0	0.570481	0	0	0	1.22672	0	0.434295	0.644829	0	2.33604	0.0950802	0.773647
ENSMUSG00000070730	-3.39439	-1.76315	2.70497	4.04823	0.0442176	0.647769	2	119137001	119157034	-1	Rmdn3	regulator of microtubule dynamics 3 [Source:MGI Symbol;Acc:MGI:1915059]	6.20752	4.9169	5.70481	0.938133	4.8223	2.91598	6.13362	2.70154	6.08013	12.8966	15.0141	6.4241	4.25094	8.20834
ENSMUSG00000027603	3.72974	1.89907	2.06301	4.04371	0.0443362	0.648417	2	155490379	155518237	-1	Ggt7	gamma-glutamyltransferase 7 [Source:MGI Symbol;Acc:MGI:1913385]	4.96601	1.84384	3.99337	8.44319	4.01859	1.45799	3.06681	1.35077	1.73718	2.57932	3.95107	0	4.1205	2.11419
ENSMUSG00000032666	-6.69901	-2.74395	1.32243	4.03683	0.0445174	0.650455	1	151852403	152090125	-1	1700025G04Rik	RIKEN cDNA 1700025G04 gene [Source:MGI Symbol;Acc:MGI:1916649]	1.2415	0	0.570481	0.938133	0	0.728995	0.613362	2.02615	2.17147	1.93449	2.37064	0.584009	0.579852	1.61669
ENSMUSG00000102492	-20.2301	-4.33843	0.792143	4.03083	0.0446759	0.651292	Y	14525080	14528058	-1	Gm36987	predicted gene, 36987 [Source:MGI Symbol;Acc:MGI:5610215]	0	0	0	0	0.803717	1.45799	1.22672	0.675385	1.30288	3.22414	0	0	0.376951	1.07152
ENSMUSG00000024037	14.0822	3.8158	1.05064	4.03182	0.0446499	0.651292	17	31494323	31519974	-1	Wdr4	WD repeat domain 4 [Source:MGI Symbol;Acc:MGI:1889002]	0	0	1.14096	0.938133	1.60743	2.18698	0	0	0	0	0.790215	1.16802	0.978919	0.326372
ENSMUSG00000029475	1.86762	0.901201	4.55872	4.02991	0.0447002	0.651292	5	122870665	122989823	-1	Kdm2b	lysine (K)-specific demethylase 2B [Source:MGI Symbol;Acc:MGI:1354737]	25.4508	20.2822	19.9669	30.9584	22.5041	26.2438	23.3077	20.9369	15.2003	8.38277	21.3358	18.1043	24.2344	17.878
ENSMUSG00000026904	2.00197	1.00142	3.79963	4.02683	0.0447821	0.651875	2	62046462	62326730	1	Slc4a10	solute carrier family 4, sodium bicarbonate cotransporter-like, member 10 [Source:MGI Symbol;Acc:MGI:2150150]	15.5188	11.063	17.1144	9.38133	10.4483	13.1219	8.58707	5.40308	5.64583	8.38277	15.0141	14.0162	12.7746	9.50817
ENSMUSG00000029126	1.76008	0.81564	3.93604	4.01976	0.0449702	0.654001	5	38137192	38159907	-1	Nsg1	neuron specific gene family member 1 [Source:MGI Symbol;Acc:MGI:109149]	16.1395	20.8968	17.6849	15.0101	13.6632	19.6829	11.0405	14.8585	11.726	13.5414	15.8043	11.6802	17.1796	13.1085
ENSMUSG00000023092	-12.6044	-3.65586	0.682435	3.97431	0.0461994	0.654744	X	56731787	56793346	1	Fhl1	four and a half LIM domains 1 [Source:MGI Symbol;Acc:MGI:1298387]	0	0	0	0.938133	0	0.728995	1.22672	0	0.434295	0.644829	0.790215	1.16802	0.277855	0.71068
ENSMUSG00000087424	-2.89558	-1.53385	2.96093	3.98571	0.0458878	0.654744	X	13042015	13045297	1	5730405O15Rik	RIKEN cDNA 5730405O15 gene [Source:MGI Symbol;Acc:MGI:1917739]	4.96601	8.60458	3.99337	4.69066	3.21487	3.64497	11.0405	4.72769	11.2917	5.15863	4.74129	11.0962	4.85241	8.00933
ENSMUSG00000024902	37.4822	5.22813	0.634868	3.97973	0.0460509	0.654744	19	4962306	4966995	1	Mrpl11	mitochondrial ribosomal protein L11 [Source:MGI Symbol;Acc:MGI:2137215]	0	0	3.42289	0.938133	0.803717	0	0.613362	0	0	0	0	0	0.86079	0.102227
ENSMUSG00000047787	-2.07349	-1.05206	3.86862	3.98642	0.0458685	0.654744	19	7092014	7105729	-1	Flrt1	fibronectin leucine rich transmembrane protein 1 [Source:MGI Symbol;Acc:MGI:3026647]	13.6565	15.3653	8.55722	14.072	17.6818	10.2059	17.7875	16.2092	14.766	20.6345	12.6434	32.7045	13.2565	19.1242
ENSMUSG00000024617	20.8284	4.38048	0.854831	3.99299	0.04569	0.654744	18	60925618	60988152	1	Camk2a	calcium/calmodulin-dependent protein kinase II alpha [Source:MGI Symbol;Acc:MGI:88256]	0	0.614613	2.28193	1.87627	0	0	0	0	0.86859	0	0	0	0.795467	0.144765
ENSMUSG00000022983	-2.47586	-1.30793	3.40147	4.00279	0.0454249	0.654744	16	90228957	90284425	-1	Scaf4	SR-related CTD-associated factor 4 [Source:MGI Symbol;Acc:MGI:2146350]	6.20752	11.063	5.13433	6.56693	5.62602	8.74794	14.7207	11.4815	10.4231	14.1862	7.90215	9.92815	7.22429	11.4403
ENSMUSG00000097401	-18.4826	-4.20809	0.725292	3.97651	0.0461392	0.654744	16	21843451	21845776	-1	Gm26744	predicted gene, 26744 [Source:MGI Symbol;Acc:MGI:5477238]	0	0.614613	1.14096	0	0	0	1.84009	0	0.86859	0	1.58043	1.16802	0.292596	0.90952
ENSMUSG00000034161	-2.56124	-1.35684	3.60515	3.98404	0.0459333	0.654744	15	76457438	76459468	1	Scx	scleraxis [Source:MGI Symbol;Acc:MGI:102934]	8.06977	10.4484	6.2753	6.56693	10.4483	5.10296	7.9737	23.6385	6.08013	16.1207	7.90215	14.0162	7.81862	12.6219
ENSMUSG00000036291	-21.4888	-4.42551	1.12667	3.98786	0.0458294	0.654744	14	49066495	49087723	1	Ap5m1	adaptor-related protein complex 5, mu 1 subunit [Source:MGI Symbol;Acc:MGI:1921635]	0	1.84384	0	0	0	0	2.45345	0.675385	3.04006	1.28966	0	0	0.307306	1.24309
ENSMUSG00000064128	-15.882	-3.98932	0.773087	3.98938	0.045788	0.654744	14	56526761	56571846	-1	Cenpj	centromere protein J [Source:MGI Symbol;Acc:MGI:2684927]	0	0	0	0.938133	0.803717	0	0.613362	0	1.30288	0	2.37064	0.584009	0.290308	0.811817
ENSMUSG00000095174	41.7607	5.38407	0.726572	4.00229	0.0454385	0.654744	12	102612680	102618516	1	Gm20069	predicted gene, 20069 [Source:MGI Symbol;Acc:MGI:5012254]	0	1.84384	0	0.938133	0	0	0	0	0	0	0	0	0.463662	0
ENSMUSG00000020522	-23.9695	-4.58313	1.05996	3.97526	0.0461733	0.654744	11	57518664	57533815	1	Mfap3	microfibrillar-associated protein 3 [Source:MGI Symbol;Acc:MGI:1924068]	0.620752	1.22923	0.570481	0	0	0	0.613362	0	3.04006	2.57932	0.790215	0	0.40341	1.17049
ENSMUSG00000020611	-2.44227	-1.28822	3.31962	3.97503	0.0461797	0.654744	11	109362831	109401369	1	Gna13	guanine nucleotide binding protein, alpha 13 [Source:MGI Symbol;Acc:MGI:95768]	7.44902	4.9169	7.41626	3.75253	8.03717	3.64497	7.36034	6.07846	16.0689	5.80346	10.2728	8.76014	5.86948	9.05735
ENSMUSG00000043029	-12.9173	-3.69124	1.30654	3.98004	0.0460424	0.654744	11	73267388	73300363	1	Trpv3	transient receptor potential cation channel, subfamily V, member 3 [Source:MGI Symbol;Acc:MGI:2181407]	0	0.614613	2.28193	0.938133	0	0	1.22672	1.35077	2.60577	0.644829	2.37064	4.67207	0.639112	2.14513
ENSMUSG00000087291	-2.38774	-1.25565	3.62238	4.00047	0.0454876	0.654744	11	3530157	3536856	1	Gm11946	predicted gene 11946 [Source:MGI Symbol;Acc:MGI:3650071]	7.44902	8.60458	10.8391	10.3195	4.8223	7.28995	6.74698	8.78	14.3317	12.2517	13.4337	21.0243	8.22074	12.7614
ENSMUSG00000089855	2.2018	1.13868	3.54113	3.98116	0.0460119	0.654744	10	105238134	105238292	1	Gm15662	predicted gene 15662 [Source:MGI Symbol;Acc:MGI:3783104]	9.31128	9.21919	15.9735	7.50506	9.6446	20.4118	9.20043	8.78	4.77724	12.2517	7.90215	7.00811	12.0109	8.31995
ENSMUSG00000025785	-15.6585	-3.96887	1.06261	3.98995	0.0457723	0.654744	9	123113215	123136129	1	Exosc7	exosome component 7 [Source:MGI Symbol;Acc:MGI:1913696]	0	0.614613	0	0	0	0.728995	0.613362	0	2.60577	1.28966	1.58043	0.584009	0.223935	1.1122
ENSMUSG00000044534	2.41231	1.27041	3.56903	3.99935	0.0455178	0.654744	9	121898464	121911064	1	Ackr2	atypical chemokine receptor 2 [Source:MGI Symbol;Acc:MGI:1891697]	16.1395	11.6776	15.9735	7.50506	8.03717	10.2059	7.36034	6.07846	10.8574	6.44829	8.69236	4.08806	11.5898	7.25415
ENSMUSG00000031917	-2.82418	-1.49783	2.79263	3.97579	0.0461587	0.654744	8	107056877	107060926	1	Nip7	nuclear import 7 homolog (S. cerevisiae) [Source:MGI Symbol;Acc:MGI:1913414]	2.48301	5.53151	5.70481	6.56693	3.21487	0.728995	4.90689	10.8062	6.51442	5.15863	7.11193	5.84009	4.03835	6.72302
ENSMUSG00000055681	-4.58648	-2.19739	1.68776	3.99854	0.0455398	0.654744	8	70302518	70312993	1	Cope	coatomer protein complex, subunit epsilon [Source:MGI Symbol;Acc:MGI:1891702]	1.86226	1.22923	1.71144	0.938133	0	1.45799	1.22672	2.70154	4.34295	1.28966	3.95107	1.75203	1.19984	2.544
ENSMUSG00000074491	-5.57565	-2.47914	1.50609	4.01496	0.0450984	0.654744	8	3707064	3720651	-1	Clec4g	C-type lectin domain family 4, member g [Source:MGI Symbol;Acc:MGI:1923113]	0.620752	1.84384	1.71144	0	0.803717	1.45799	4.29353	3.37692	1.30288	2.57932	0.790215	3.50405	1.07296	2.64115
ENSMUSG00000025496	47.0872	5.55726	0.584343	4.00306	0.0454178	0.654744	7	141292006	141294999	1	Drd4	dopamine receptor D4 [Source:MGI Symbol;Acc:MGI:94926]	0	1.22923	0	0	0	1.45799	0	0	0	0	0	0	0.447869	0
ENSMUSG00000048473	-36.7156	-5.19832	0.772572	4.01002	0.0452305	0.654744	6	142785204	142804502	-1	Gm766	predicted gene 766 [Source:MGI Symbol;Acc:MGI:2685612]	0	0	0	0	0	0.728995	0	2.02615	0	2.57932	0	1.16802	0.121499	0.962248
ENSMUSG00000071506	14.4257	3.85057	0.836874	3.98591	0.0458823	0.654744	6	42261970	42264555	1	Tmem139	transmembrane protein 139 [Source:MGI Symbol;Acc:MGI:1924444]	1.2415	3.68768	0	2.8144	1.60743	0	0.613362	0	0.86859	0	0	0.584009	1.5585	0.344327
ENSMUSG00000076541	-17.4187	-4.12256	0.634114	4.01251	0.0451638	0.654744	6	69042972	69043505	-1	Igkv4-79	immunoglobulin kappa variable 4-79 [Source:MGI Symbol;Acc:MGI:2685040]	0	0	0	0	0.803717	0	0	1.35077	0.434295	0	0.790215	1.16802	0.133953	0.623883
ENSMUSG00000038780	-3.57158	-1.83656	2.01465	3.98246	0.0459763	0.654744	5	144876495	144965847	-1	Smurf1	SMAD specific E3 ubiquitin protein ligase 1 [Source:MGI Symbol;Acc:MGI:1923038]	2.48301	0.614613	0.570481	2.8144	4.01859	2.18698	2.45345	4.72769	4.77724	3.22414	4.74129	2.33604	2.11468	3.70998
ENSMUSG00000081490	-44.3588	-5.47115	0.608731	3.9918	0.0457223	0.654744	4	11144710	11145270	1	Gm11830	predicted gene 11830 [Source:MGI Symbol;Acc:MGI:3649825]	0	0	0	0	0	0	1.22672	0	0	0	1.58043	0	0	0.467859
ENSMUSG00000026989	10.9709	3.45561	0.857988	4.00966	0.0452402	0.654744	2	59484653	59505020	1	Dapl1	death associated protein-like 1 [Source:MGI Symbol;Acc:MGI:1923997]	0.620752	1.22923	2.85241	1.87627	0.803717	0	0	0.675385	0	1.28966	0	0	1.23039	0.327507
ENSMUSG00000104161	3.52238	1.81655	2.15896	3.97072	0.0462979	0.655542	3	51980941	51990075	1	Gm20089	predicted gene, 20089 [Source:MGI Symbol;Acc:MGI:5012274]	3.10376	3.68768	4.56385	2.8144	5.62602	2.91598	1.22672	0.675385	3.47436	1.28966	3.16086	1.75203	3.78528	1.92984
ENSMUSG00000047888	-1.93698	-0.953812	4.38913	3.95678	0.0466829	0.656036	15	80711319	80941086	1	Tnrc6b	trinucleotide repeat containing 6b [Source:MGI Symbol;Acc:MGI:2443730]	10.5528	23.9699	26.2421	12.1957	13.6632	19.6829	22.6944	16.8846	32.5721	19.3449	27.6575	27.4484	17.7178	24.4337
ENSMUSG00000021037	-4.12161	-2.04321	2.50956	3.95605	0.0467031	0.656036	12	87266746	87273997	1	Ahsa1	AHA1, activator of heat shock protein ATPase 1 [Source:MGI Symbol;Acc:MGI:2387603]	2.48301	1.22923	4.56385	3.75253	0.803717	6.56095	1.84009	3.37692	8.2516	9.0276	6.32172	12.8482	3.23221	6.94436
ENSMUSG00000020439	-5.28902	-2.403	1.22704	3.96772	0.0463805	0.656036	11	3517523	3540612	-1	Smtn	smoothelin [Source:MGI Symbol;Acc:MGI:1354727]	1.2415	1.22923	0.570481	0.938133	0	0.728995	0.613362	2.02615	2.60577	1.93449	1.58043	1.75203	0.784723	1.75204
ENSMUSG00000020700	1.7967	0.845353	4.77309	3.96158	0.0465499	0.656036	11	106084613	106155446	1	Map3k3	mitogen-activated protein kinase kinase kinase 3 [Source:MGI Symbol;Acc:MGI:1346874]	30.4168	31.3452	33.0879	19.7008	24.9152	24.7858	21.4677	15.5339	19.109	19.3449	11.8532	32.7045	27.3753	20.0022
ENSMUSG00000059552	3.84376	1.94252	1.94245	3.95999	0.0465939	0.656036	11	69580359	69591873	1	Trp53	transformation related protein 53 [Source:MGI Symbol;Acc:MGI:98834]	3.72451	6.14613	3.99337	6.56693	3.21487	1.45799	1.84009	1.35077	3.47436	2.57932	2.37064	0.584009	4.18397	2.0332
ENSMUSG00000038520	-1.7693	-0.823175	5.01912	3.96093	0.046568	0.656036	7	44840901	44849079	-1	Tbc1d17	TBC1 domain family, member 17 [Source:MGI Symbol;Acc:MGI:2449973]	21.1056	39.9498	25.6717	28.144	24.9152	30.6178	41.0952	54.0308	26.9263	34.8208	29.2379	42.0487	28.4007	38.0266
ENSMUSG00000041143	-8.53077	-3.09268	1.26283	3.95573	0.0467121	0.656036	4	138972888	139059171	1	Tmco4	transmembrane and coiled-coil domains 4 [Source:MGI Symbol;Acc:MGI:1924306]	0.620752	0	0	0.938133	0.803717	0.728995	1.84009	0	1.30288	3.22414	0	1.75203	0.515266	1.35319
ENSMUSG00000066151	2.92509	1.54848	2.22398	3.96007	0.0465917	0.656036	4	62300342	62360548	-1	Fkbp15	FK506 binding protein 15 [Source:MGI Symbol;Acc:MGI:2444782]	6.20752	4.9169	1.71144	3.75253	7.23345	6.56095	3.06681	2.70154	3.04006	2.57932	1.58043	4.08806	5.0638	2.8427
ENSMUSG00000097774	22.9205	4.51856	0.897066	3.96193	0.0465403	0.656036	2	7077265	7081313	1	Gm26565	predicted gene, 26565 [Source:MGI Symbol;Acc:MGI:5477059]	0	1.22923	0	0.938133	0	2.18698	0	0	0	0	0.790215	0	0.725724	0.131702
ENSMUSG00000090062	-1.98672	-0.990387	4.00303	3.95261	0.0467987	0.656067	15	100695780	100704896	1	Galnt6os	UDP-N-acetyl-alpha-D-galactosamine:polypeptide N-acetylgalactosaminyltransferase 6, opposite strand [Source:MGI Symbol;Acc:MGI:1916281]	11.1735	14.1361	6.84578	9.38133	13.6632	11.6639	10.4272	17.56	18.2404	14.8311	17.3847	15.7682	11.144	15.7019
ENSMUSG00000030059	-2.97916	-1.5749	3.25415	3.95336	0.0467779	0.656067	6	97152997	97179122	-1	Tmf1	TATA element modulatory factor 1 [Source:MGI Symbol;Acc:MGI:2684999]	4.96601	6.76074	3.42289	9.38133	8.84089	2.91598	7.9737	10.1308	6.51442	8.38277	26.0771	5.25608	6.04797	10.7225
ENSMUSG00000086816	2.00227	1.00164	3.46808	3.9468	0.0469607	0.656767	19	46264539	46267669	-1	Gm16726	predicted gene, 16726 [Source:MGI Symbol;Acc:MGI:4439650]	13.0358	14.1361	11.4096	19.7008	8.84089	8.74794	11.6539	5.40308	8.2516	9.67243	10.2728	7.59212	12.6452	8.80765
ENSMUSG00000020085	-15.0322	-3.90999	0.767367	3.94777	0.0469336	0.656767	10	61715263	61739260	1	Aifm2	apoptosis-inducing factor, mitochondrion-associated 2 [Source:MGI Symbol;Acc:MGI:1918611]	0	0	0	0	0	1.45799	1.22672	0	1.30288	1.28966	0	0.584009	0.242998	0.733879
ENSMUSG00000080519	-6.40489	-2.67917	1.25307	3.94628	0.0469752	0.656767	10	11940973	11941067	1	Gm22194	predicted gene, 22194 [Source:MGI Symbol;Acc:MGI:5451971]	1.2415	0.614613	0.570481	0.938133	0	1.45799	1.22672	3.37692	1.30288	0.644829	3.95107	2.92005	0.803787	2.23708
ENSMUSG00000022139	-14.127	-3.82038	1.51257	3.94335	0.047057	0.65732	14	120275669	120431697	1	Mbnl2	muscleblind-like 2 [Source:MGI Symbol;Acc:MGI:2145597]	0.620752	2.45845	2.85241	0	0	0	0.613362	0	1.73718	1.28966	4.74129	1.16802	0.988602	1.59158
ENSMUSG00000105776	1.49178	0.577034	6.28187	3.93885	0.0471829	0.657828		70883354	70885802	-1	RP24-122N23.3	6	90.6298	74.9827	74.1626	92.8751	79.568	82.3764	58.2694	64.8369	72.9615	62.5484	62.427	81.7613	82.4324	67.1341
ENSMUSG00000057388	6.39082	2.676	1.53504	3.93452	0.0473047	0.657828	17	12911349	12916345	-1	Mrpl18	mitochondrial ribosomal protein L18 [Source:MGI Symbol;Acc:MGI:1914931]	3.72451	2.45845	4.56385	0.938133	2.41115	0.728995	3.06681	0.675385	0.86859	0.644829	0.790215	0	2.47085	1.00764
ENSMUSG00000102112	-66.4468	-6.05413	0.682537	3.93378	0.0473254	0.657828	14	121876725	121879409	-1	1810041H14Rik	RIKEN cDNA 1810041H14 gene [Source:MGI Symbol;Acc:MGI:1925562]	0	0	0	0	0	0	1.22672	0	0	0	2.37064	0	0	0.599561
ENSMUSG00000019952	1.73411	0.794195	4.53155	3.93963	0.0471611	0.657828	10	99107036	99198074	1	Poc1b	POC1 centriolar protein homolog B (Chlamydomonas) [Source:MGI Symbol;Acc:MGI:1918511]	19.8641	22.1261	20.5373	26.2677	29.7375	21.1408	21.4677	13.5077	13.8974	20.6345	18.1749	18.1043	23.2789	17.6311
ENSMUSG00000040552	7.67797	2.94073	1.44345	3.93001	0.0474316	0.657828	6	122847138	122856161	-1	C3ar1	complement component 3a receptor 1 [Source:MGI Symbol;Acc:MGI:1097680]	5.58677	1.84384	2.85241	1.87627	0.803717	1.45799	0	1.35077	0	0	2.37064	1.75203	2.4035	0.91224
ENSMUSG00000003644	-4.90399	-2.29396	2.00816	3.93007	0.04743	0.657828	4	133847290	133887797	-1	Rps6ka1	ribosomal protein S6 kinase polypeptide 1 [Source:MGI Symbol;Acc:MGI:104558]	1.86226	0.614613	4.56385	3.75253	0	0	6.13362	0.675385	2.60577	5.15863	3.95107	4.08806	1.79887	3.76876
ENSMUSG00000032744	-55.946	-5.80596	0.503956	3.93265	0.0473573	0.657828	4	123233556	123249875	1	Heyl	hairy/enhancer-of-split related with YRPW motif-like [Source:MGI Symbol;Acc:MGI:1860511]	0	0	0	0	0	0	0	0	1.73718	0	0	1.16802	0	0.4842
ENSMUSG00000027669	1.78706	0.837591	4.02509	3.93529	0.0472831	0.657828	3	32580332	32616585	-1	Gnb4	guanine nucleotide binding protein (G protein), beta 4 [Source:MGI Symbol;Acc:MGI:104581]	15.5188	17.8238	14.262	24.3914	15.2706	18.9539	8.58707	14.8585	12.5946	14.1862	18.9652	10.5122	17.7034	13.2839
ENSMUSG00000033149	17.2776	4.11083	1.09481	3.92787	0.0474922	0.658082	16	45746243	45953598	-1	Phldb2	pleckstrin homology-like domain, family B, member 2 [Source:MGI Symbol;Acc:MGI:2444981]	1.2415	0	2.28193	0	0	2.91598	0	0	2.60577	0	0	0	1.07323	0.434295
ENSMUSG00000056698	29.2916	4.87241	0.771573	3.92554	0.047558	0.658408	6	72565922	72598413	-1	Elmod3	ELMO/CED-12 domain containing 3 [Source:MGI Symbol;Acc:MGI:2445168]	0	1.22923	0.570481	2.8144	0	0	0	0	0	0	0	0.584009	0.769017	0.0973348
ENSMUSG00000104512	-5.3709	-2.42516	1.96632	3.92347	0.0476164	0.65863	18	37714279	37726121	-1	Gm37165	predicted gene, 37165 [Source:MGI Symbol;Acc:MGI:5610393]	1.2415	1.84384	1.14096	2.8144	0.803717	0	1.22672	2.70154	6.51442	3.86897	3.16086	0.584009	1.3074	3.00942
ENSMUSG00000108115	16.3529	4.03148	0.853596	3.91656	0.0478127	0.660279		133113928	133114273	-1	RP24-470M22.14	6	1.86226	0.614613	0	0	1.60743	0.728995	0	0.675385	0.86859	0	0	0	0.802216	0.257329
ENSMUSG00000036620	-19.6754	-4.29832	1.00893	3.91527	0.0478494	0.660279	11	50210890	50235103	1	Mgat4b	mannoside acetylglucosaminyltransferase 4, isoenzyme B [Source:MGI Symbol;Acc:MGI:2143974]	0	0	0.570481	0	0	0	0.613362	1.35077	0.434295	0	0	1.16802	0.0950802	0.594407
ENSMUSG00000036469	-2.15175	-1.10551	3.41609	3.91479	0.0478629	0.660279	8	65617900	66471637	1	2019-03-01	membrane-associated ring finger (C3HC4) 1 [Source:MGI Symbol;Acc:MGI:1920175]	9.93203	6.76074	2.28193	9.38133	6.42974	5.10296	10.4272	6.75385	9.98878	10.9621	6.32172	12.2642	6.64812	9.45296
ENSMUSG00000086121	-6.0095	-2.58724	0.974056	3.91323	0.0479074	0.660307	19	47606144	47617106	-1	Gm16068	predicted gene 16068 [Source:MGI Symbol;Acc:MGI:3802005]	0.620752	0.614613	0.570481	0	0.803717	0.728995	1.22672	1.35077	1.30288	1.28966	3.16086	1.16802	0.556426	1.58315
ENSMUSG00000047678	-9.33453	-3.22258	1.27428	3.80439	0.0511185	0.660777	X	13661363	13667433	1	Gpr82	G protein-coupled receptor 82 [Source:MGI Symbol;Acc:MGI:2441734]	0	0.614613	1.14096	0	0.803717	0	1.22672	0.675385	1.30288	0.644829	3.16086	1.75203	0.426549	1.46045
ENSMUSG00000084284	52.1887	5.70567	0.454642	3.83285	0.0502574	0.660777	X	101768535	101769057	1	Tpt1-ps6	tumor protein, translationally-controlled, pseudogene 6 [Source:MGI Symbol;Acc:MGI:2665000]	0	0	2.28193	0.938133	0	0	0	0	0	0	0	0	0.536676	0
ENSMUSG00000089759	2.6341	1.39731	3.34037	3.82417	0.0505182	0.660777	X	135022734	135060336	-1	3632454L22Rik	RIKEN cDNA 3632454L22 gene [Source:MGI Symbol;Acc:MGI:2444359]	5.58677	15.9799	11.4096	4.69066	9.6446	9.47693	12.2672	6.07846	6.51442	3.22414	6.32172	2.92005	9.46475	6.22101
ENSMUSG00000107632	-1.41779	-0.503639	9.2987	3.89934	0.0483052	0.660777		132525033	132527252	1	RP23-287N15.3	6	576.058	606.008	711.961	548.808	596.358	478.22	545.279	601.768	537.223	838.277	871.607	878.934	586.235	712.181
ENSMUSG00000105570	49.7105	5.63548	0.5102	3.87911	0.0488904	0.660777		102714252	102715516	1	RP23-183L19.1	3	0	1.22923	0	0	1.60743	0	0	0	0	0	0	0	0.472777	0
ENSMUSG00000106702	1.47955	0.565155	7.51446	3.81562	0.0507768	0.660777		34173887	34174887	1	RP24-230P10.6	5	194.295	188.071	172.285	214.832	163.958	260.251	167.448	162.092	161.558	147.021	186.491	155.346	198.949	163.326
ENSMUSG00000024997	-14.5642	-3.86436	0.750693	3.87213	0.0490943	0.660777	19	60864051	60874556	-1	Prdx3	peroxiredoxin 3 [Source:MGI Symbol;Acc:MGI:88034]	0.620752	1.22923	0.570481	0	0	0	1.22672	0.675385	0.434295	1.28966	2.37064	0	0.40341	0.999451
ENSMUSG00000045826	2.37362	1.24709	3.43645	3.89351	0.0484731	0.660777	19	4154606	4156751	1	Ptprcap	protein tyrosine phosphatase, receptor type, C polypeptide-associated protein [Source:MGI Symbol;Acc:MGI:97811]	18.0018	12.2923	7.41626	12.1957	6.42974	15.3089	9.81379	4.72769	7.81731	8.38277	11.8532	4.08806	11.9408	7.78047
ENSMUSG00000054999	-12.3483	-3.62624	1.13287	3.80387	0.0511344	0.660777	19	6105782	6115792	1	Naaladl1	N-acetylated alpha-linked acidic dipeptidase-like 1 [Source:MGI Symbol;Acc:MGI:2685810]	0	0	0	0.938133	0.803717	3.64497	0	0.675385	2.17147	0	3.16086	1.75203	0.897804	1.29329
ENSMUSG00000056214	3.78477	1.9202	1.77763	3.82061	0.0506258	0.660777	18	80046895	80119640	1	Pard6g	par-6 family cell polarity regulator gamma [Source:MGI Symbol;Acc:MGI:2135606]	4.34526	2.45845	1.14096	4.69066	1.60743	3.64497	3.06681	2.70154	3.47436	0.644829	0	1.16802	2.98129	1.84259
ENSMUSG00000003929	-22.3146	-4.47992	0.914179	3.81371	0.0508346	0.660777	17	33329342	33358878	-1	Zfp81	zinc finger protein 81 [Source:MGI Symbol;Acc:MGI:1890752]	0	0	0	0	0	0.728995	0	2.02615	1.30288	0	0	1.16802	0.121499	0.74951
ENSMUSG00000015467	-15.2291	-3.92876	0.771486	3.90161	0.0482398	0.660777	17	34613349	34615971	-1	Egfl8	EGF-like domain 8 [Source:MGI Symbol;Acc:MGI:1932094]	0	0	0	0.938133	0.803717	0	1.22672	0	0.434295	1.28966	0.790215	1.16802	0.290308	0.818151
ENSMUSG00000024208	-16.1751	-4.0157	1.16366	3.82945	0.0503594	0.660777	17	27122663	27133916	-1	Uqcc2	ubiquinol-cytochrome c reductase complex assembly factor 2 [Source:MGI Symbol;Acc:MGI:1914517]	0	0	0	0	0.803717	2.18698	2.45345	2.02615	3.04006	0	1.58043	0	0.49845	1.51668
ENSMUSG00000046070	14.3106	3.83901	0.817685	3.8739	0.0490424	0.660777	17	24878770	24882008	1	Igfals	insulin-like growth factor binding protein, acid labile subunit [Source:MGI Symbol;Acc:MGI:107973]	1.2415	3.07306	0.570481	0.938133	0	2.18698	1.22672	0	0	0	0	0.584009	1.33503	0.301789
ENSMUSG00000056692	-2.60239	-1.37984	2.93949	3.87312	0.0490653	0.660777	17	27751232	27820558	-1	D17Wsu92e	DNA segment, Chr 17, Wayne State University 92, expressed [Source:MGI Symbol;Acc:MGI:106281]	6.82827	3.68768	5.13433	4.69066	4.8223	5.83196	4.29353	6.75385	17.8061	8.38277	5.5315	7.00811	5.16587	8.29598
ENSMUSG00000022898	-4.86246	-2.28169	1.82711	3.85712	0.0495352	0.660777	16	94497783	94526830	-1	Dscr3	Down syndrome critical region gene 3 [Source:MGI Symbol;Acc:MGI:1206040]	4.34526	0.614613	0.570481	0.938133	0	2.18698	1.84009	5.40308	2.17147	4.5138	3.16086	2.33604	1.44258	3.23756
ENSMUSG00000040732	-22.7178	-4.50575	0.791718	3.7941	0.0514334	0.660777	16	95359169	95586593	-1	Erg	avian erythroblastosis virus E-26 (v-ets) oncogene related [Source:MGI Symbol;Acc:MGI:95415]	0	0	0	0	0	0.728995	1.22672	0	0.86859	1.28966	0.790215	0	0.121499	0.695864
ENSMUSG00000022364	-11.1829	-3.48322	1.11483	3.85815	0.049505	0.660777	15	57912199	57970067	1	Tbc1d31	TBC1 domain family, member 31 [Source:MGI Symbol;Acc:MGI:2684931]	0.620752	0	0	0.938133	0.803717	0.728995	0	2.70154	3.04006	3.22414	0	0.584009	0.515266	1.59163
ENSMUSG00000038736	-2.38644	-1.25486	2.94704	3.80014	0.0512483	0.660777	15	44375227	44428307	-1	Nudcd1	NudC domain containing 1 [Source:MGI Symbol;Acc:MGI:1914679]	3.72451	5.53151	6.84578	6.56693	3.21487	5.83196	10.4272	12.1569	8.6859	3.22414	4.74129	11.0962	5.28593	8.3886
ENSMUSG00000041736	-9.6734	-3.27402	1.38879	3.85412	0.049624	0.660777	15	83563573	83574201	1	Tspo	translocator protein [Source:MGI Symbol;Acc:MGI:88222]	0	0	0	1.87627	3.21487	2.18698	0	0.675385	1.30288	1.93449	4.74129	0.584009	1.21302	1.53968
ENSMUSG00000055717	-22.2881	-4.4782	0.826829	3.79174	0.0515061	0.660777	14	103650228	103704907	1	Slain1	SLAIN motif family, member 1 [Source:MGI Symbol;Acc:MGI:2145578]	0.620752	0	1.14096	0	0	0	0	0.675385	2.60577	1.93449	0	0.584009	0.293619	0.966608
ENSMUSG00000021732	-4.73619	-2.24373	3.01694	3.86942	0.0491736	0.660777	13	118669791	118792115	1	Fgf10	fibroblast growth factor 10 [Source:MGI Symbol;Acc:MGI:1099809]	1.2415	2.45845	1.14096	4.69066	4.01859	4.37397	7.9737	12.1569	6.51442	2.57932	3.16086	5.84009	2.98736	6.37089
ENSMUSG00000039182	15.7469	3.97699	0.705826	3.80303	0.0511599	0.660777	13	14630245	14638202	1	AW209491	expressed sequence AW209491 [Source:MGI Symbol;Acc:MGI:2145422]	1.2415	0.614613	0	1.87627	0	0.728995	0	0	0	0.644829	0	0.584009	0.743563	0.204806
ENSMUSG00000013646	11.7998	3.56069	0.833641	3.84101	0.0500134	0.660777	11	58330724	58347728	1	Sh3bp5l	SH3 binding domain protein 5 like [Source:MGI Symbol;Acc:MGI:1933124]	0	0.614613	1.71144	0.938133	2.41115	0.728995	1.22672	1.35077	1.30288	0	0	0	1.06739	0.64673
ENSMUSG00000018379	-1.70243	-0.767597	4.8698	3.84278	0.0499606	0.660777	11	88047373	88053755	1	Srsf1	serine/arginine-rich splicing factor 1 [Source:MGI Symbol;Acc:MGI:98283]	27.9338	28.8868	28.5241	20.6389	31.345	18.2249	28.828	23.6385	43.4295	36.1104	30.8184	37.3766	25.9256	33.3669
ENSMUSG00000020894	-4.91069	-2.29593	1.93763	3.82086	0.0506182	0.660777	11	69088490	69092384	1	Vamp2	vesicle-associated membrane protein 2 [Source:MGI Symbol;Acc:MGI:1313277]	3.10376	0	1.14096	1.87627	0	0.728995	3.06681	2.02615	3.90865	1.28966	2.37064	2.33604	1.14166	2.49966
ENSMUSG00000051008	-2.38733	-1.2554	3.63494	3.80222	0.0511846	0.660777	11	60112219	60115230	-1	4930412M03Rik	RIKEN cDNA 4930412M03 gene [Source:MGI Symbol;Acc:MGI:2443570]	8.06977	7.37535	7.41626	2.8144	16.8781	13.1219	12.8806	13.5077	9.98878	19.9897	11.8532	18.6883	9.27929	14.4847
ENSMUSG00000054404	-4.58745	-2.19769	2.25716	3.85516	0.0495932	0.660777	11	82951349	82962941	1	Slfn5	schlafen 5 [Source:MGI Symbol;Acc:MGI:1329004]	3.72451	1.84384	3.99337	1.87627	0.803717	0.728995	3.68017	8.78	8.2516	5.15863	1.58043	0.584009	2.16178	4.67247
ENSMUSG00000082917	1.46362	0.549538	7.70828	3.82196	0.050585	0.660777	11	85072469	85072995	-1	Gm11440	predicted gene 11440 [Source:MGI Symbol;Acc:MGI:3649803]	288.029	229.251	193.393	234.533	228.256	289.411	193.822	190.459	198.038	206.99	209.407	210.827	243.812	201.591
ENSMUSG00000037762	42.0713	5.39476	0.508874	3.81783	0.0507098	0.660777	10	70245100	70285968	1	Slc16a9	solute carrier family 16 (monocarboxylic acid transporters), member 9 [Source:MGI Symbol;Acc:MGI:1914109]	0	1.84384	0	0.938133	0	0	0	0	0	0	0	0	0.463662	0
ENSMUSG00000089711	-26.2677	-4.71522	0.936026	3.87785	0.048927	0.660777	10	76293165	76294860	1	Gm16240	predicted gene 16240 [Source:MGI Symbol;Acc:MGI:3801994]	0.620752	0	1.14096	0	0	0	2.45345	0	0	1.28966	0.790215	2.33604	0.293619	1.14489
ENSMUSG00000006676	2.03707	1.0265	3.29099	3.8788	0.0488994	0.660777	9	108490602	108502337	1	Usp19	ubiquitin specific peptidase 19 [Source:MGI Symbol;Acc:MGI:1918722]	8.06977	11.063	11.9801	14.072	11.252	10.2059	7.36034	6.07846	9.12019	5.15863	9.48258	8.76014	11.1071	7.66006
ENSMUSG00000032026	-24.178	-4.59562	0.974129	3.83481	0.0501986	0.660777	9	48468514	48480611	-1	Rexo2	REX2, RNA exonuclease 2 homolog (S. cerevisiae) [Source:MGI Symbol;Acc:MGI:1888981]	0	0.614613	2.28193	0	0	0	0	2.70154	1.73718	0	3.16086	0.584009	0.482756	1.36393
ENSMUSG00000032417	-30.0293	-4.9083	0.65833	3.84994	0.0497477	0.660777	9	86571991	86574899	1	Rwdd2a	RWD domain containing 2A [Source:MGI Symbol;Acc:MGI:1916769]	0.620752	0	0	0	0	0	1.84009	0	0	1.93449	0.790215	0	0.103459	0.760798
ENSMUSG00000032527	-21.6141	-4.4339	1.17199	3.81863	0.0506856	0.660777	9	100982032	101034898	-1	Pccb	propionyl Coenzyme A carboxylase, beta polypeptide [Source:MGI Symbol;Acc:MGI:1914154]	0.620752	0.614613	1.14096	0	0	0	0	0.675385	3.47436	2.57932	0	0	0.396055	1.12151
ENSMUSG00000032583	13.8423	3.79101	0.855931	3.79582	0.0513808	0.660777	9	107888151	107903139	1	Mon1a	MON1 homolog A (yeast) [Source:MGI Symbol;Acc:MGI:1920075]	0	0.614613	0.570481	0.938133	1.60743	0.728995	0	0	0	1.28966	0	0	0.743276	0.214943
ENSMUSG00000035284	-3.54868	-1.82728	1.57742	3.79855	0.051297	0.660777	9	67840396	67995634	1	Vps13c	vacuolar protein sorting 13C (yeast) [Source:MGI Symbol;Acc:MGI:2444207]	2.48301	0.614613	2.28193	0	2.41115	1.45799	1.84009	2.70154	3.90865	3.86897	3.16086	2.33604	1.54145	2.96936
ENSMUSG00000059495	1.32632	0.407434	10.2989	3.86064	0.0494315	0.660777	9	42963842	43105718	-1	Arhgef12	Rho guanine nucleotide exchange factor (GEF) 12 [Source:MGI Symbol;Acc:MGI:1916882]	1472.42	1435.12	1253.92	1400.63	1320.51	1464.55	1366.57	1452.08	1051.43	1096.85	1085.76	1212.4	1391.19	1210.85
ENSMUSG00000094437	-3.87187	-1.95303	1.75071	3.79202	0.0514973	0.660777	9	44464243	44464602	1	Gm9830	predicted gene 9830 [Source:MGI Symbol;Acc:MGI:3704332]	1.2415	1.22923	3.42289	2.8144	0.803717	0	2.45345	5.40308	2.60577	2.57932	3.16086	2.33604	1.58529	3.08975
ENSMUSG00000099025	18.3436	4.1972	0.483297	3.90606	0.0481122	0.660777	9	32904937	32928966	-1	Gm27162	predicted gene 27162 [Source:MGI Symbol;Acc:MGI:5521005]	0	0	1.14096	0.938133	0.803717	0.728995	0	0	0	0.644829	0	0	0.601968	0.107471
ENSMUSG00000031570	-8.43145	-3.07578	1.43901	3.867	0.0492444	0.660777	8	25720061	25724887	1	Ppapdc1b	phosphatidic acid phosphatase type 2 domain containing 1B [Source:MGI Symbol;Acc:MGI:1919160]	0.620752	0	0	1.87627	1.60743	1.45799	2.45345	0.675385	0.434295	7.09312	0	2.33604	0.927073	2.16538
ENSMUSG00000034330	-2.94828	-1.55987	2.58937	3.89052	0.0485594	0.660777	8	117498291	117635140	1	Plcg2	phospholipase C, gamma 2 [Source:MGI Symbol;Acc:MGI:97616]	3.10376	1.84384	2.85241	8.44319	0.803717	5.10296	6.13362	5.40308	12.1603	2.57932	7.11193	4.08806	3.69165	6.24604
ENSMUSG00000036306	29.2417	4.86995	0.727443	3.89027	0.0485667	0.660777	8	69132669	69184225	-1	Lzts1	leucine zipper, putative tumor suppressor 1 [Source:MGI Symbol;Acc:MGI:2684762]	0.620752	0	0.570481	0.938133	2.41115	0	0	0	0.434295	0	0	0	0.756753	0.0723825
ENSMUSG00000030660	-1.6921	-0.758818	6.10562	3.86388	0.049336	0.660777	7	116337276	116443458	-1	Pik3c2a	phosphatidylinositol 3-kinase, C2 domain containing, alpha polypeptide [Source:MGI Symbol;Acc:MGI:1203729]	32.8998	62.0759	73.0216	78.8031	56.2602	62.6935	56.4293	65.5123	57.3269	96.7243	94.0356	122.642	60.959	82.1117
ENSMUSG00000104150	29.4807	4.8817	0.683121	3.7978	0.05132	0.660777	7	39542537	39544906	1	Gm33989	predicted gene, 33989 [Source:MGI Symbol;Acc:MGI:5593148]	3.10376	0.614613	1.14096	1.87627	0	0	0	1.35077	0	0	0	0	1.1226	0.225128
ENSMUSG00000107023	6.48428	2.69695	2.39269	3.8249	0.0504963	0.660777	7	127519584	127567054	1	Srcap	Snf2-related CREBBP activator protein [Source:MGI Symbol;Acc:MGI:2444036]	2.48301	9.21919	5.13433	14.072	8.03717	8.01894	3.06681	4.05231	3.04006	0	7.90215	0	7.82744	3.01022
ENSMUSG00000030000	-11.7604	-3.55587	1.3791	3.79166	0.0515084	0.660777	6	86028681	86124409	1	Add2	adducin 2 (beta) [Source:MGI Symbol;Acc:MGI:87919]	1.2415	1.22923	2.85241	0	0	0.728995	0	0	4.34295	7.73795	3.95107	1.75203	1.00869	2.964
ENSMUSG00000030036	3.25739	1.70371	2.09665	3.80922	0.0509711	0.660777	6	83115496	83118898	1	Mogs	mannosyl-oligosaccharide glucosidase [Source:MGI Symbol;Acc:MGI:1929872]	1.86226	1.84384	4.56385	1.87627	4.8223	7.28995	2.45345	2.02615	1.73718	1.28966	0.790215	3.50405	3.70974	1.96678
ENSMUSG00000030178	-33.6554	-5.07277	0.610889	3.8108	0.0509231	0.660777	6	130290878	130306428	-1	Klra13-ps	killer cell lectin-like receptor subfamily A, member 13, pseudogene [Source:MGI Symbol;Acc:MGI:1321090]	0	0	0.570481	0	0	0	0.613362	2.02615	0	0.644829	1.58043	0	0.0950802	0.810796
ENSMUSG00000030304	-3.09831	-1.63148	2.33855	3.80687	0.0510428	0.660777	6	148179079	148212374	-1	Ergic2	ERGIC and golgi 2 [Source:MGI Symbol;Acc:MGI:1914706]	1.86226	1.84384	4.56385	1.87627	3.21487	1.45799	6.13362	4.05231	3.90865	3.22414	3.16086	5.84009	2.46984	4.38661
ENSMUSG00000033769	15.1464	3.92091	1.18261	3.88684	0.0486659	0.660777	6	84618487	85069513	-1	Exoc6b	exocyst complex component 6B [Source:MGI Symbol;Acc:MGI:1923164]	0.620752	0.614613	2.28193	0.938133	1.60743	0	0.613362	0.675385	1.30288	0	0	0	1.01048	0.431939
ENSMUSG00000038065	-9.60635	-3.26399	1.39724	3.8495	0.0497608	0.660777	6	54681624	54703851	1	Mturn	maturin, neural progenitor differentiation regulator homolog (Xenopus) [Source:MGI Symbol;Acc:MGI:1915485]	1.2415	1.22923	0.570481	0.938133	0	0	1.22672	2.70154	1.73718	1.28966	3.16086	1.16802	0.663224	1.88066
ENSMUSG00000038390	1.58041	0.660296	5.51278	3.82134	0.0506037	0.660777	6	124858444	124863983	-1	Gpr162	G protein-coupled receptor 162 [Source:MGI Symbol;Acc:MGI:1315214]	41.5904	51.6275	32.5174	40.3397	44.2044	43.0107	36.1883	39.8477	28.2292	20.6345	38.7205	39.1286	42.215	33.7915
ENSMUSG00000043298	-7.46062	-2.8993	1.46681	3.84718	0.0498298	0.660777	6	136829927	136835452	-1	Smco3	single-pass membrane protein with coiled-coil domains 3 [Source:MGI Symbol;Acc:MGI:2443451]	1.2415	2.45845	0	0	0.803717	0	4.29353	1.35077	1.30288	0.644829	3.16086	0.584009	0.750612	1.88948
ENSMUSG00000045962	-1.98323	-0.987855	4.3274	3.88893	0.0486054	0.660777	6	119923969	120038672	-1	Wnk1	WNK lysine deficient protein kinase 1 [Source:MGI Symbol;Acc:MGI:2442092]	18.6226	14.1361	18.2554	14.072	20.8966	15.3089	16.5608	18.2354	41.258	28.3725	24.4967	13.4322	16.8819	23.7259
ENSMUSG00000051844	-1.69143	-0.758244	4.79987	3.82555	0.0504767	0.660777	6	83441755	83448322	1	B230319C09Rik	RIKEN cDNA B230319C09 gene [Source:MGI Symbol;Acc:MGI:2444713]	27.9338	30.7306	19.3964	19.7008	24.9152	18.9539	26.3746	37.1462	28.2292	27.7276	30.8184	33.2885	23.6051	30.5974
ENSMUSG00000092903	-3.83097	-1.93771	2.26453	3.85526	0.0495904	0.660777	6	57565793	57566109	1	Gm27896	predicted gene, 27896 [Source:MGI Symbol;Acc:MGI:5531278]	4.96601	1.22923	3.42289	2.8144	2.41115	0.728995	3.06681	10.1308	5.64583	3.22414	3.16086	5.25608	2.59545	5.08075
ENSMUSG00000034855	-7.33015	-2.87384	0.9931	3.83899	0.0500735	0.660777	5	92346638	92348889	-1	Cxcl10	chemokine (C-X-C motif) ligand 10 [Source:MGI Symbol;Acc:MGI:1352450]	0.620752	0.614613	0	0.938133	0	0.728995	2.45345	0.675385	1.30288	0.644829	1.58043	1.75203	0.483749	1.4015
ENSMUSG00000051246	40.1819	5.32847	0.609599	3.79332	0.0514574	0.660777	5	34908012	34923839	1	Msantd1	Myb/SANT-like DNA-binding domain containing 1 [Source:MGI Symbol;Acc:MGI:2684990]	0	0	1.71144	0.938133	0	0	0	0	0	0	0	0	0.441596	0
ENSMUSG00000092510	24.5157	4.61563	0.816361	3.88898	0.0486041	0.660777	5	25450305	25450908	1	Gm18343	predicted gene, 18343 [Source:MGI Symbol;Acc:MGI:5010528]	1.2415	0	2.28193	0	0.803717	2.18698	0	0	0	1.93449	0	0	1.08569	0.322414
ENSMUSG00000006395	-2.88105	-1.52659	2.94399	3.88205	0.0488051	0.660777	4	118359990	118362744	1	Hyi	hydroxypyruvate isomerase homolog (E. coli) [Source:MGI Symbol;Acc:MGI:1915430]	1.2415	4.9169	3.99337	1.87627	10.4483	5.83196	7.9737	9.45539	7.38301	5.80346	7.11193	9.34414	4.71805	7.84527
ENSMUSG00000028436	-3.75448	-1.90861	1.89986	3.81791	0.0507076	0.660777	4	41291300	41314889	-1	Dcaf12	DDB1 and CUL4 associated factor 12 [Source:MGI Symbol;Acc:MGI:1916220]	3.72451	1.84384	2.28193	1.87627	0.803717	0.728995	5.52026	0.675385	4.34295	2.57932	3.16086	3.50405	1.87654	3.29714
ENSMUSG00000040659	2.83908	1.50542	2.51153	3.79553	0.0513895	0.660777	4	141858142	141874920	-1	Efhd2	EF hand domain containing 2 [Source:MGI Symbol;Acc:MGI:106504]	8.69052	6.14613	3.99337	6.56693	7.23345	4.37397	2.45345	2.02615	4.77724	4.5138	4.74129	2.92005	6.16739	3.572
ENSMUSG00000055401	6.90647	2.78795	1.6192	3.88467	0.0487289	0.660777	4	148145716	148152140	-1	Fbxo6	F-box protein 6 [Source:MGI Symbol;Acc:MGI:1354743]	0	3.07306	5.70481	3.75253	3.21487	1.45799	0	0	2.17147	0	0.790215	2.92005	2.86721	0.980289
ENSMUSG00000070605	12.9134	3.6908	1.11723	3.84479	0.0499009	0.660777	4	146449023	146470292	1	Gm13251	predicted gene 13251 [Source:MGI Symbol;Acc:MGI:3700963]	0.620752	1.84384	0	0.938133	3.21487	0.728995	0	2.02615	2.17147	0	0	0	1.22443	0.699605
ENSMUSG00000078747	2.55332	1.35238	3.16321	3.80091	0.0512246	0.660777	4	41941572	41943124	1	Gm20878	predicted gene, 20878 [Source:MGI Symbol;Acc:MGI:5434234]	15.5188	3.68768	3.99337	7.50506	12.8595	13.1219	7.9737	7.42923	5.64583	3.86897	4.74129	5.84009	9.44771	5.91652
ENSMUSG00000082414	-7.8474	-2.97222	2.11333	3.87045	0.0491432	0.660777	4	42025429	42026712	-1	Gm13303	predicted gene 13303 [Source:MGI Symbol;Acc:MGI:3705775]	4.34526	0.614613	6.84578	2.8144	0	0	1.84009	10.8062	3.47436	0	6.32172	9.92815	2.43667	5.39508
ENSMUSG00000084968	-3.41512	-1.77194	2.32103	3.86829	0.0492066	0.660777	4	108592425	108619849	-1	Gm12743	predicted gene 12743 [Source:MGI Symbol;Acc:MGI:3651449]	1.86226	3.07306	7.41626	4.69066	0.803717	2.91598	2.45345	4.72769	5.64583	9.67243	14.2239	4.08806	3.46032	6.80189
ENSMUSG00000028256	40.5689	5.3423	0.792934	3.81023	0.0509405	0.660777	3	145118588	145153915	1	Odf2l	outer dense fiber of sperm tails 2-like [Source:MGI Symbol;Acc:MGI:1098600]	0	0.614613	3.42289	0.938133	0	0.728995	0	0	0	0	0	0.584009	0.950771	0.0973348
ENSMUSG00000093390	-21.8126	-4.44709	0.771489	3.86211	0.0493883	0.660777	3	88616457	88621061	-1	Gm20652	predicted gene 20652 [Source:MGI Symbol;Acc:MGI:5313099]	0	0	0	0	0.803717	0	0	0	1.30288	0.644829	2.37064	0	0.133953	0.719726
ENSMUSG00000017767	3.07472	1.62046	2.70396	3.86029	0.0494416	0.660777	2	164826389	164828537	-1	Spata25	spermatogenesis associated 25 [Source:MGI Symbol;Acc:MGI:1922892]	3.10376	3.07306	8.55722	8.44319	4.01859	10.9349	3.68017	3.37692	4.77724	3.22414	3.16086	2.92005	6.35512	3.52323
ENSMUSG00000027227	-29.5132	-4.88329	0.810414	3.82999	0.0503433	0.660777	2	122234749	122265340	1	Sord	sorbitol dehydrogenase [Source:MGI Symbol;Acc:MGI:98266]	0.620752	0	0	0	0	0	0	0	2.17147	1.93449	0	0	0.103459	0.684327
ENSMUSG00000027293	-3.65047	-1.86808	2.03712	3.84098	0.0500144	0.660777	2	120089175	120154606	-1	Ehd4	EH-domain containing 4 [Source:MGI Symbol;Acc:MGI:1919619]	3.10376	0.614613	2.85241	1.87627	2.41115	2.91598	3.06681	5.40308	4.77724	0.644829	9.48258	4.08806	2.2957	4.5771
ENSMUSG00000043415	2.43542	1.28417	2.49243	3.88616	0.0486856	0.660777	2	19657752	19660583	1	Otud1	OTU domain containing 1 [Source:MGI Symbol;Acc:MGI:1918448]	6.82827	4.9169	5.70481	9.38133	8.03717	2.91598	2.45345	3.37692	3.90865	4.5138	6.32172	3.50405	6.29741	4.0131
ENSMUSG00000057110	-2.02107	-1.01512	3.63948	3.80097	0.051223	0.660777	2	35109492	35178822	1	Cntrl	centriolin [Source:MGI Symbol;Acc:MGI:1889576]	8.69052	13.5215	6.2753	9.38133	8.03717	10.2059	12.8806	12.1569	13.0288	11.6069	15.0141	15.1842	9.35195	13.3119
ENSMUSG00000082990	3.78607	1.9207	2.16526	3.84628	0.0498566	0.660777	2	132099869	132100899	1	Gm14052	predicted gene 14052 [Source:MGI Symbol;Acc:MGI:3650009]	9.93203	2.45845	5.13433	2.8144	3.21487	2.18698	3.68017	2.70154	4.34295	0	0.790215	2.33604	4.29018	2.30848
ENSMUSG00000086546	3.61942	1.85576	1.86276	3.83147	0.0502989	0.660777	2	73370909	73379297	1	Gm13709	predicted gene 13709 [Source:MGI Symbol;Acc:MGI:3651118]	3.10376	5.53151	1.71144	5.6288	3.21487	5.83196	3.06681	1.35077	1.73718	1.93449	1.58043	2.92005	4.17039	2.09829
ENSMUSG00000097065	-4.02434	-2.00875	1.81752	3.83932	0.0500637	0.660777	2	170061240	170070671	-1	A630075F10Rik	RIKEN cDNA A630075F10 gene [Source:MGI Symbol;Acc:MGI:3604957]	2.48301	1.84384	1.14096	2.8144	0.803717	0	0.613362	4.72769	1.73718	5.15863	3.16086	2.92005	1.51432	3.05296
ENSMUSG00000026466	-1.88909	-0.917691	4.33196	3.8743	0.0490307	0.660777	1	156004599	156036480	-1	Tor1aip1	torsin A interacting protein 1 [Source:MGI Symbol;Acc:MGI:3582693]	22.9678	15.9799	23.3897	18.7627	14.4669	8.74794	24.5345	13.5077	29.0978	24.5035	26.8673	20.4403	17.3858	23.1585
ENSMUSG00000026627	3.76831	1.91392	2.14899	3.88015	0.0488601	0.660777	1	191325912	191350914	1	Tmem206	transmembrane protein 206 [Source:MGI Symbol;Acc:MGI:1914200]	9.31128	6.76074	2.85241	0.938133	3.21487	5.10296	0.613362	1.35077	3.47436	2.57932	2.37064	2.92005	4.69673	2.21808
ENSMUSG00000055676	-56.0783	-5.80937	0.793344	3.84232	0.0499742	0.660777	1	180326970	180330550	-1	Gm5069	predicted pseudogene 5069 [Source:MGI Symbol;Acc:MGI:3644516]	0	0	0	0	0	0	0.613362	0	0	1.93449	1.58043	0	0	0.688046
ENSMUSG00000058267	-2.09901	-1.06971	3.39925	3.80994	0.0509492	0.660777	1	160195215	160202170	1	Mrps14	mitochondrial ribosomal protein S14 [Source:MGI Symbol;Acc:MGI:1928141]	8.69052	10.4484	5.13433	7.50506	6.42974	10.9349	10.4272	9.45539	8.6859	13.5414	15.8043	15.7682	8.1905	12.2804
ENSMUSG00000058729	-24.0245	-4.58643	0.835302	3.8747	0.0490191	0.660777	1	180641150	180690694	1	Lin9	lin-9 homolog (C. elegans) [Source:MGI Symbol;Acc:MGI:1919818]	0	0	0	0	0	0.728995	1.22672	0.675385	0	1.93449	0	0.584009	0.121499	0.736767
ENSMUSG00000103146	13.4777	3.7525	0.922989	3.84561	0.0498763	0.660777	1	119790763	119798925	-1	Gm37745	predicted gene, 37745 [Source:MGI Symbol;Acc:MGI:5610973]	1.86226	1.22923	0	0.938133	3.21487	0.728995	0	1.35077	0	0	0	0.584009	1.32891	0.322463
ENSMUSG00000086409	-20.1126	-4.33002	0.896503	3.79017	0.0515543	0.660821	6	17710598	17711207	-1	Gm13898	predicted gene 13898 [Source:MGI Symbol;Acc:MGI:3652332]	0.620752	1.22923	0	0	0	0	0	2.02615	0	2.57932	0	1.75203	0.308329	1.05958
ENSMUSG00000031429	-8.62963	-3.1093	1.02575	3.77691	0.0519645	0.661639	X	140948429	140956728	-1	Psmd10	proteasome (prosome, macropain) 26S subunit, non-ATPase, 10 [Source:MGI Symbol;Acc:MGI:1858898]	0	0	0.570481	0.938133	0	0.728995	1.22672	1.35077	1.73718	1.28966	0.790215	0.584009	0.372935	1.16309
ENSMUSG00000034265	-8.25695	-3.04561	1.45336	3.78358	0.0517578	0.661639	17	5492600	5753891	1	Zdhhc14	zinc finger, DHHC domain containing 14 [Source:MGI Symbol;Acc:MGI:2653229]	1.2415	2.45845	2.28193	0.938133	0	0	1.22672	0.675385	3.04006	3.22414	6.32172	0.584009	1.15334	2.51201
ENSMUSG00000097567	2.68793	1.4265	2.69154	3.78421	0.0517383	0.661639	17	78882042	78892500	1	Gm26637	predicted gene, 26637 [Source:MGI Symbol;Acc:MGI:5477131]	8.69052	8.60458	10.8391	3.75253	7.23345	2.91598	4.29353	3.37692	4.77724	4.5138	4.74129	2.33604	7.00604	4.00647
ENSMUSG00000015970	-2.29746	-1.20004	3.35243	3.78002	0.0518679	0.661639	14	30009023	30040466	1	Chdh	choline dehydrogenase [Source:MGI Symbol;Acc:MGI:1860776]	6.82827	8.60458	6.84578	2.8144	3.21487	7.28995	11.0405	19.5862	9.98878	6.44829	5.5315	5.84009	5.93297	9.73922
ENSMUSG00000056895	-20.8935	-4.38498	0.677345	3.7803	0.0518594	0.661639	11	58948920	58949533	1	Hist3h2ba	histone cluster 3, H2ba [Source:MGI Symbol;Acc:MGI:1925553]	0.620752	0	0	0	0	0	0	0	1.30288	0	1.58043	0.584009	0.103459	0.577887
ENSMUSG00000063953	-19.7378	-4.30289	1.21455	3.78631	0.0516736	0.661639	10	35708691	35711891	-1	Amd2	S-adenosylmethionine decarboxylase 2 [Source:MGI Symbol;Acc:MGI:1333111]	0	0.614613	0	0	0.803717	0.728995	0	1.35077	3.04006	1.28966	0	4.67207	0.357887	1.72543
ENSMUSG00000011958	-2.83369	-1.50268	2.8279	3.77574	0.0520008	0.661639	9	69989466	70008317	1	Bnip2	BCL2/adenovirus E1B interacting protein 2 [Source:MGI Symbol;Acc:MGI:109327]	7.44902	4.9169	6.2753	0.938133	2.41115	3.64497	6.13362	3.37692	13.0288	5.80346	5.5315	5.25608	4.27258	6.52174
ENSMUSG00000055061	1.80626	0.853006	4.23838	3.77907	0.0518975	0.661639	5	35581227	35588763	-1	4931431C16Rik	RIKEN cDNA 4931431C16 gene [Source:MGI Symbol;Acc:MGI:1921614]	21.1056	12.2923	18.2554	22.5152	16.0743	22.5988	11.0405	17.56	10.4231	11.6069	15.8043	18.1043	18.8069	14.0898
ENSMUSG00000068798	-1.86058	-0.895749	4.53014	3.77608	0.0519904	0.661639	3	105727267	105801336	-1	Rap1a	RAS-related protein-1a [Source:MGI Symbol;Acc:MGI:97852]	14.2773	21.5114	19.9669	17.8245	23.3078	14.5799	20.8543	33.7692	33.875	23.8587	18.1749	22.7764	18.578	25.5514
ENSMUSG00000086503	-2.80581	-1.48842	5.08812	3.74857	0.0528528	0.663301	X	103460375	103483217	-1	Xist	inactive X specific transcripts [Source:MGI Symbol;Acc:MGI:98974]	60.2129	43.6375	58.7596	0.938133	0.803717	5.10296	41.7086	49.9785	124.643	9.0276	4.74129	1.75203	28.2425	38.6418
ENSMUSG00000024817	6.34952	2.66665	1.56251	3.71817	0.0538234	0.663301	19	30030513	30093722	1	Uhrf2	ubiquitin-like, containing PHD and RING finger domains 2 [Source:MGI Symbol;Acc:MGI:1923718]	3.10376	1.22923	3.42289	8.44319	0	0.728995	1.22672	0.675385	2.60577	0	1.58043	0.584009	2.82134	1.11205
ENSMUSG00000048572	-3.6013	-1.84852	2.66446	3.69771	0.0544872	0.663301	19	24674008	24679661	1	Tmem252	transmembrane protein 252 [Source:MGI Symbol;Acc:MGI:3583948]	1.86226	3.07306	5.13433	0	6.42974	3.64497	6.13362	10.1308	1.73718	5.80346	13.4337	3.50405	3.35739	6.79046
ENSMUSG00000094936	9.30961	3.21872	0.774425	3.76021	0.0524858	0.663301	19	4784293	4793901	-1	Rbm4	RNA binding motif protein 4 [Source:MGI Symbol;Acc:MGI:1100865]	0.620752	1.22923	0.570481	0.938133	2.41115	0.728995	0	0	0.434295	0.644829	0.790215	0	1.08312	0.311556
ENSMUSG00000024011	3.78545	1.92046	2.03783	3.71689	0.0538647	0.663301	17	29318877	29329413	1	Pi16	peptidase inhibitor 16 [Source:MGI Symbol;Acc:MGI:1921366]	8.06977	3.68768	3.42289	1.87627	4.01859	4.37397	1.22672	0.675385	2.17147	1.28966	3.95107	4.08806	4.24153	2.23373
ENSMUSG00000052712	8.75571	3.13022	1.24056	3.72544	0.0535896	0.663301	17	29268788	29302881	1	BC004004	cDNA sequence BC004004 [Source:MGI Symbol;Acc:MGI:2136782]	0.620752	1.22923	1.14096	3.75253	2.41115	1.45799	0	0	0.434295	0	3.16086	0.584009	1.76877	0.696527
ENSMUSG00000009035	6.62479	2.72788	1.03146	3.70752	0.0541677	0.663301	15	79360684	79403303	-1	Tmem184b	transmembrane protein 184b [Source:MGI Symbol;Acc:MGI:2445179]	0	2.45845	1.14096	0.938133	1.60743	2.18698	0.613362	0	0.86859	0	1.58043	0	1.38866	0.510397
ENSMUSG00000009739	-5.61098	-2.48825	1.81022	3.70564	0.0542289	0.663301	15	100575318	100599984	-1	Pou6f1	POU domain, class 6, transcription factor 1 [Source:MGI Symbol;Acc:MGI:102935]	2.48301	0	2.28193	0.938133	0.803717	0.728995	3.06681	0	5.21154	3.86897	3.95107	0.584009	1.20596	2.7804
ENSMUSG00000015002	-5.27588	-2.39941	1.31564	3.68704	0.0548369	0.663301	15	65787034	65873816	1	Efr3a	EFR3 homolog A (S. cerevisiae) [Source:MGI Symbol;Acc:MGI:1923990]	0.620752	1.22923	0.570481	0	1.60743	0.728995	1.84009	1.35077	0.86859	2.57932	4.74129	1.75203	0.792815	2.18868
ENSMUSG00000036167	-14.3762	-3.84561	1.24325	3.70117	0.0543743	0.663301	15	93398350	93491913	1	Pphln1	periphilin 1 [Source:MGI Symbol;Acc:MGI:1917029]	0.620752	0.614613	2.28193	0	0	0	0.613362	2.02615	0.86859	2.57932	0	0.584009	0.586215	1.11191
ENSMUSG00000037185	18.602	4.21738	0.657252	3.75156	0.0527584	0.663301	15	101349571	101370125	-1	Krt80	keratin 80 [Source:MGI Symbol;Acc:MGI:1921377]	1.2415	0	0.570481	0.938133	0.803717	0	0	0	0	0.644829	0	0	0.592306	0.107471
ENSMUSG00000090038	3.38949	1.76107	2.70356	3.71303	0.0539894	0.663301	14	56607261	56620513	-1	Gm16573	predicted gene 16573 [Source:MGI Symbol;Acc:MGI:4414993]	7.44902	11.6776	3.42289	3.75253	5.62602	8.74794	3.06681	3.37692	2.17147	3.86897	6.32172	4.08806	6.77934	3.81566
ENSMUSG00000021388	-3.88287	-1.95712	1.694	3.70241	0.0543341	0.663301	13	49544443	49567557	1	Aspn	asporin [Source:MGI Symbol;Acc:MGI:1913945]	1.2415	2.45845	0	2.8144	2.41115	2.18698	3.68017	3.37692	1.30288	3.22414	7.90215	2.92005	1.85208	3.73439
ENSMUSG00000021668	-15.8869	-3.98977	0.966541	3.7056	0.0542303	0.663301	13	96480689	96542485	-1	Polk	polymerase (DNA directed), kappa [Source:MGI Symbol;Acc:MGI:1349767]	0.620752	0.614613	2.28193	0	0	0	1.22672	0.675385	3.90865	0	0.790215	1.16802	0.586215	1.29483
ENSMUSG00000021700	-5.7408	-2.52125	1.86374	3.7249	0.0536069	0.663301	13	110054187	110280206	-1	Rab3c	RAB3C, member RAS oncogene family [Source:MGI Symbol;Acc:MGI:1914545]	1.86226	2.45845	0	0.938133	0	0.728995	1.84009	1.35077	4.77724	1.93449	1.58043	1.75203	0.997972	2.20584
ENSMUSG00000097242	1.56945	0.650261	6.0802	3.71122	0.0540479	0.663301	13	63289601	63297147	-1	Gm16907	predicted gene, 16907 [Source:MGI Symbol;Acc:MGI:4439831]	65.1789	72.5243	75.3036	67.5455	64.2974	52.4876	77.897	62.1354	58.6298	44.4932	44.252	37.3766	66.2229	54.1307
ENSMUSG00000097502	2.06828	1.04843	3.49139	3.76572	0.0523132	0.663301	13	59733645	59737470	1	4930528D03Rik	RIKEN cDNA 4930528D03 gene [Source:MGI Symbol;Acc:MGI:1922473]	9.31128	9.8338	7.98674	19.7008	17.6818	10.2059	6.74698	6.07846	7.38301	7.09312	12.6434	10.5122	12.4534	8.40953
ENSMUSG00000020592	15.0405	3.91078	0.922	3.69675	0.0545184	0.663301	12	8771323	8793715	1	Sdc1	syndecan 1 [Source:MGI Symbol;Acc:MGI:1349162]	0.620752	1.22923	0	5.6288	0.803717	0	1.84009	1.35077	0.434295	0	0	0	1.38041	0.604192
ENSMUSG00000076731	28.1565	4.8154	0.561779	3.75501	0.0526494	0.663301	12	115647945	115648387	-1	Ighv8-12	immunoglobulin heavy variable V8-12 [Source:MGI Symbol;Acc:MGI:3642873]	0	0.614613	1.14096	2.8144	0	0	0	0	0	0.644829	0	0	0.761662	0.107471
ENSMUSG00000018433	25.3868	4.66601	0.727137	3.71184	0.0540278	0.663301	11	107166663	107189381	-1	Nol11	nucleolar protein 11 [Source:MGI Symbol;Acc:MGI:1916229]	1.86226	0.614613	1.71144	0.938133	0	0	0.613362	0	0	0	0	0	0.854407	0.102227
ENSMUSG00000020492	-9.65546	-3.27135	1.08174	3.72771	0.0535168	0.663301	11	87109234	87124635	1	Ska2	spindle and kinetochore associated complex subunit 2 [Source:MGI Symbol;Acc:MGI:1913390]	0	0.614613	0	0	0.803717	0.728995	0.613362	0.675385	0.86859	1.28966	1.58043	2.92005	0.357887	1.32458
ENSMUSG00000020519	15.3513	3.94029	0.934907	3.71532	0.0539152	0.663301	11	57801637	57810217	1	Sap30l	SAP30-like [Source:MGI Symbol;Acc:MGI:1354709]	2.48301	1.22923	1.71144	1.87627	0	0	0.613362	0	0	0	0	0.584009	1.21666	0.199562
ENSMUSG00000085310	1.74456	0.802865	4.26823	3.73065	0.0534226	0.663301	11	87121567	87126958	-1	Gm11491	predicted gene 11491 [Source:MGI Symbol;Acc:MGI:3651138]	26.6923	22.1261	21.1078	25.3296	19.2892	18.9539	11.6539	12.1569	14.3317	19.9897	26.0771	19.8563	22.2498	17.3443
ENSMUSG00000058297	-4.51233	-2.17387	1.55924	3.72405	0.053634	0.663301	10	60106219	60135198	1	Spock2	sparc/osteonectin, cwcv and kazal-like domains proteoglycan 2 [Source:MGI Symbol;Acc:MGI:1891351]	0	0.614613	1.14096	1.87627	3.21487	0	1.22672	2.02615	2.17147	2.57932	3.16086	2.33604	1.14112	2.25009
ENSMUSG00000004567	8.0255	3.00459	1.62525	3.7468	0.0529088	0.663301	8	3500457	3515232	1	Mcoln1	mucolipin 1 [Source:MGI Symbol;Acc:MGI:1890498]	2.48301	0.614613	4.56385	0	7.23345	1.45799	0.613362	2.02615	0.434295	1.93449	0	0.584009	2.72549	0.932051
ENSMUSG00000014776	1.51434	0.598688	5.85937	3.68982	0.0547457	0.663301	8	105276447	105281939	1	Nol3	nucleolar protein 3 (apoptosis repressor with CARD domain) [Source:MGI Symbol;Acc:MGI:1925938]	45.9356	73.7535	53.0548	67.5455	72.3345	67.7965	49.0689	59.4339	52.1154	43.2035	51.364	53.1448	63.4034	51.3884
ENSMUSG00000002778	12.3549	3.62701	1.08478	3.73799	0.0531883	0.663301	7	45872772	45883731	1	Kdelr1	KDEL (Lys-Asp-Glu-Leu) endoplasmic reticulum protein retention receptor 1 [Source:MGI Symbol;Acc:MGI:1915387]	0.620752	0.614613	1.14096	0	0.803717	1.45799	1.22672	0	0.86859	0	0	0	0.773006	0.349219
ENSMUSG00000030835	1.51728	0.601489	5.3266	3.69725	0.0545022	0.663301	7	46033698	46084212	1	Nomo1	nodal modulator 1 [Source:MGI Symbol;Acc:MGI:2385850]	31.6583	39.3352	33.6584	48.7829	41.7933	53.2166	46.6155	33.0939	39.9551	24.5035	27.6575	30.3685	41.4075	33.699
ENSMUSG00000030862	-16.9108	-4.07988	0.559089	3.71227	0.0540139	0.663301	7	132042816	132154739	-1	Cpxm2	carboxypeptidase X 2 (M14 family) [Source:MGI Symbol;Acc:MGI:1926006]	0	0	0	0	0.803717	0	1.22672	0	0.434295	0.644829	0	1.16802	0.133953	0.578978
ENSMUSG00000036931	-13.0034	-3.70081	1.03098	3.68744	0.0548237	0.663301	7	30421732	30428746	1	Nfkbid	nuclear factor of kappa light polypeptide gene enhancer in B cells inhibitor, delta [Source:MGI Symbol;Acc:MGI:3041243]	0.620752	0.614613	1.14096	0	0	0	0	0.675385	0.86859	0.644829	2.37064	1.16802	0.396055	0.954578
ENSMUSG00000038930	-16.5697	-4.05047	0.931202	3.71822	0.0538217	0.663301	7	80316596	80324454	-1	Rccd1	RCC1 domain containing 1 [Source:MGI Symbol;Acc:MGI:2444156]	1.2415	0	0	0	0	0	1.22672	0.675385	1.30288	0.644829	0.790215	0	0.206917	0.773339
ENSMUSG00000040268	-4.48442	-2.16492	2.06684	3.76417	0.0523619	0.663301	7	130865756	130913312	1	Plekha1	pleckstrin homology domain containing, family A (phosphoinositide binding specific) member 1 [Source:MGI Symbol;Acc:MGI:2442213]	2.48301	1.84384	2.85241	3.75253	1.60743	0	1.84009	2.70154	9.55449	1.93449	6.32172	3.50405	2.08987	4.3094
ENSMUSG00000040435	-4.00145	-2.00052	1.94007	3.76686	0.0522775	0.663301	7	45522916	45526268	-1	Ppp1r15a	protein phosphatase 1, regulatory (inhibitor) subunit 15A [Source:MGI Symbol;Acc:MGI:1927072]	1.2415	1.84384	0.570481	0.938133	2.41115	3.64497	3.06681	1.35077	3.04006	3.22414	3.95107	7.00811	1.77501	3.60683
ENSMUSG00000040466	-2.71776	-1.44242	2.52804	3.6901	0.0547364	0.663301	7	27447978	27466144	1	Blvrb	biliverdin reductase B (flavin reductase (NADPH)) [Source:MGI Symbol;Acc:MGI:2385271]	4.96601	3.68768	3.99337	2.8144	0.803717	4.37397	2.45345	2.02615	3.90865	11.6069	14.2239	7.00811	3.43986	6.87119
ENSMUSG00000108043	10.4042	3.3791	0.978992	3.7486	0.0528518	0.663301	7	6955685	6977420	-1	Zim3	zinc finger, imprinted 3 [Source:MGI Symbol;Acc:MGI:2151058]	1.2415	0.614613	0.570481	0.938133	1.60743	0	0	0	0	0.644829	2.37064	0	0.828694	0.502579
ENSMUSG00000029685	47.1907	5.56043	0.533768	3.7538	0.0526875	0.663301	6	24528144	24573164	1	Asb15	ankyrin repeat and SOCS box-containing 15 [Source:MGI Symbol;Acc:MGI:1926160]	1.2415	0	0	0	0	1.45799	0	0	0	0	0	0	0.449915	0
ENSMUSG00000051124	-6.66408	-2.73641	1.49489	3.74021	0.0531179	0.663301	6	48676129	48679114	1	Gimap9	GTPase, IMAP family member 9 [Source:MGI Symbol;Acc:MGI:3511744]	0	1.84384	0	0	1.60743	0.728995	0.613362	3.37692	1.30288	3.86897	0.790215	1.75203	0.696711	1.95073
ENSMUSG00000085785	26.1957	4.71126	0.750639	3.73778	0.053195	0.663301	6	144672868	144693834	1	Sox5os3	SRY (sex determining region Y)-box 5, opposite strand 3 [Source:MGI Symbol;Acc:MGI:1914010]	0	0	1.71144	0	1.60743	2.18698	0	0.675385	0.434295	0	0	0	0.917644	0.184947
ENSMUSG00000018143	-4.85409	-2.2792	1.97506	3.70121	0.0543731	0.663301	5	139791513	139802653	1	Mafk	v-maf musculoaponeurotic fibrosarcoma oncogene family, protein K (avian) [Source:MGI Symbol;Acc:MGI:99951]	2.48301	1.84384	2.28193	0	0	4.37397	5.52026	2.02615	6.94872	3.86897	3.95107	2.92005	1.83046	4.20587
ENSMUSG00000029500	2.91943	1.54569	2.40494	3.71955	0.0537788	0.663301	5	110259130	110269913	-1	Pgam5	phosphoglycerate mutase family member 5 [Source:MGI Symbol;Acc:MGI:1919792]	6.82827	6.14613	5.13433	7.50506	3.21487	6.56095	4.29353	4.72769	3.90865	0	6.32172	2.33604	5.89827	3.59794
ENSMUSG00000038095	-3.06933	-1.61792	3.21844	3.70281	0.054321	0.663301	5	124368702	124426001	-1	Sbno1	sno, strawberry notch homolog 1 (Drosophila) [Source:MGI Symbol;Acc:MGI:2384298]	13.0358	2.45845	11.4096	3.75253	2.41115	3.64497	6.13362	10.8062	19.9776	8.38277	7.11193	6.4241	6.11875	9.80602
ENSMUSG00000039706	9.35196	3.22527	1.02798	3.71991	0.0537673	0.663301	5	44472132	44799680	-1	Ldb2	LIM domain binding 2 [Source:MGI Symbol;Acc:MGI:894670]	1.2415	1.22923	1.71144	3.75253	0	0.728995	0.613362	0	1.30288	0.644829	0	0	1.44395	0.426846
ENSMUSG00000042010	-29.3545	-4.87551	0.786753	3.76523	0.0523286	0.663301	5	114146535	114250761	1	Acacb	acetyl-Coenzyme A carboxylase beta [Source:MGI Symbol;Acc:MGI:2140940]	0	0	0	0	0	0.728995	0	0	1.73718	0	0	2.92005	0.121499	0.776204
ENSMUSG00000081242	-14.0979	-3.81741	1.07761	3.75335	0.0527017	0.663301	5	21689541	21690175	1	Gm15719	predicted gene 15719 [Source:MGI Symbol;Acc:MGI:3783161]	1.2415	1.22923	0	0	0	0	0.613362	0.675385	1.30288	0	2.37064	0.584009	0.411788	0.924381
ENSMUSG00000028712	-7.13106	-2.83412	1.69031	3.69181	0.0546801	0.663301	4	115563649	115579015	1	Cyp4a31	cytochrome P450, family 4, subfamily a, polypeptide 31 [Source:MGI Symbol;Acc:MGI:3028580]	1.2415	1.84384	1.14096	0	0	0.728995	3.06681	4.05231	2.17147	0.644829	1.58043	1.16802	0.825883	2.11398
ENSMUSG00000028960	5.64541	2.49708	1.3026	3.71469	0.0539357	0.663301	4	149328416	149426749	-1	Ube4b	ubiquitination factor E4B [Source:MGI Symbol;Acc:MGI:1927086]	1.2415	1.22923	1.71144	5.6288	0.803717	0.728995	0.613362	0.675385	0.86859	0	0.790215	1.16802	1.89061	0.685928
ENSMUSG00000041161	-23.2397	-4.53852	1.2128	3.69266	0.0546523	0.663301	4	138895379	138913945	-1	Otud3	OTU domain containing 3 [Source:MGI Symbol;Acc:MGI:1920412]	2.48301	0.614613	0	0	0	0	0	0	3.47436	0.644829	0	3.50405	0.51627	1.27054
ENSMUSG00000049488	-1.61215	-0.688988	6.19844	3.70528	0.0542407	0.663301	4	12039355	12090020	-1	Tmem67	transmembrane protein 67 [Source:MGI Symbol;Acc:MGI:1923928]	51.5224	58.3882	62.753	67.5455	79.568	41.5527	65.0164	69.5646	68.1843	72.2208	79.8117	105.706	60.2216	76.7506
ENSMUSG00000050141	5.31827	2.41096	1.51728	3.76106	0.0524593	0.663301	4	42868004	42874234	-1	Fam205c	family with sequence similarity 205, member C [Source:MGI Symbol;Acc:MGI:2679716]	3.10376	1.22923	2.28193	0.938133	1.60743	1.45799	1.22672	1.35077	0.86859	0.644829	0	0.584009	1.76974	0.779153
ENSMUSG00000078746	47.9397	5.58315	0.749618	3.73832	0.0531778	0.663301	4	41966058	41971856	1	Fam205a4	family with sequence similarity 205, member A4 [Source:MGI Symbol;Acc:MGI:5434294]	0	0	2.85241	2.8144	0	0	0.613362	0	0	0	0	0	0.944468	0.102227
ENSMUSG00000097168	-2.9488	-1.56013	2.69668	3.71898	0.0537972	0.663301	4	147018235	147492201	-1	C230088H06Rik	RIKEN cDNA C230088H06 gene [Source:MGI Symbol;Acc:MGI:2444536]	1.86226	5.53151	3.99337	2.8144	6.42974	0.728995	6.13362	8.10462	6.51442	10.3173	1.58043	4.08806	3.56004	6.12307
ENSMUSG00000001020	-12.3379	-3.62502	1.01699	3.73579	0.0532585	0.663301	3	90603771	90606045	1	S100a4	S100 calcium binding protein A4 [Source:MGI Symbol;Acc:MGI:1330282]	0	0	0	1.87627	1.60743	0	0.613362	0	0.86859	0.644829	2.37064	2.33604	0.580617	1.13891
ENSMUSG00000039304	-4.21144	-2.07431	2.18448	3.68635	0.0548595	0.663301	3	27317028	27342427	1	Tnfsf10	tumor necrosis factor (ligand) superfamily, member 10 [Source:MGI Symbol;Acc:MGI:107414]	4.34526	1.22923	1.71144	2.8144	0.803717	0	4.90689	4.05231	4.34295	1.28966	3.95107	2.92005	1.81734	3.57715
ENSMUSG00000102972	-1.82514	-0.868009	3.89266	3.69457	0.0545898	0.663301	3	41976335	41978123	1	Gm37348	predicted gene, 37348 [Source:MGI Symbol;Acc:MGI:5610576]	13.6565	14.1361	9.69818	17.8245	18.4855	10.9349	13.494	12.8323	16.0689	27.0828	18.1749	28.6164	14.1226	19.3782
ENSMUSG00000009549	2.61474	1.38667	2.24815	3.74782	0.0528764	0.663301	2	118475850	118479711	-1	Srp14	signal recognition particle 14 [Source:MGI Symbol;Acc:MGI:107169]	1.86226	4.30229	2.85241	6.56693	4.8223	8.01894	2.45345	2.02615	2.17147	2.57932	3.16086	4.08806	4.73752	2.74655
ENSMUSG00000027466	-2.82078	-1.49609	2.53249	3.70396	0.0542835	0.663301	2	152316334	152332653	-1	Rbck1	RanBP-type and C3HC4-type zinc finger containing 1 [Source:MGI Symbol;Acc:MGI:1344372]	4.96601	1.84384	2.85241	7.50506	1.60743	2.18698	4.29353	6.75385	3.90865	6.44829	11.063	3.50405	3.49362	5.99523
ENSMUSG00000048486	-46.6567	-5.54401	0.478177	3.77008	0.0521771	0.663301	2	163466379	163472629	-1	Fitm2	fat storage-inducing transmembrane protein 2 [Source:MGI Symbol;Acc:MGI:2444508]	0	0	0	0	0	0	0	0	1.30288	1.28966	0	0	0	0.43209
ENSMUSG00000084033	3.07745	1.62173	2.70819	3.7027	0.0543245	0.663301	2	181292148	181292935	1	Gm7645	predicted gene 7645 [Source:MGI Symbol;Acc:MGI:3646877]	13.0358	7.37535	3.99337	3.75253	11.252	5.83196	2.45345	5.40308	3.47436	5.15863	0	8.76014	7.54017	4.20828
ENSMUSG00000006304	-2.61934	-1.3892	3.27739	3.76026	0.0524845	0.663301	1	74236084	74268209	1	Arpc2	actin related protein 2/3 complex, subunit 2 [Source:MGI Symbol;Acc:MGI:1923959]	7.44902	7.98996	6.2753	5.6288	3.21487	4.37397	9.20043	6.75385	16.9375	11.6069	8.69236	2.33604	5.82199	9.25452
ENSMUSG00000025962	-15.169	-3.92305	0.659429	3.70374	0.0542907	0.663301	1	63730614	63754655	1	Fastkd2	FAST kinase domains 2 [Source:MGI Symbol;Acc:MGI:1922869]	0	0	0	1.87627	0	0	0.613362	0.675385	0.434295	0	1.58043	1.75203	0.312711	0.842583
ENSMUSG00000026458	-5.77824	-2.53063	1.60063	3.74946	0.0528245	0.663301	1	134296783	134332928	-1	Ppfia4	protein tyrosine phosphatase, receptor type, f polypeptide (PTPRF), interacting protein (liprin), alpha 4 [Source:MGI Symbol;Acc:MGI:1915757]	0	0	1.71144	0.938133	0.803717	0.728995	1.22672	2.02615	4.77724	1.28966	0.790215	1.16802	0.697048	1.87967
ENSMUSG00000081441	48.3123	5.59432	1.22862	3.69752	0.0544936	0.663301	1	9574548	9575649	1	Gm6161	predicted gene 6161 [Source:MGI Symbol;Acc:MGI:3644104]	0	6.14613	0	0	2.41115	7.28995	0	0	0	0	5.5315	0	2.6412	0.921917
ENSMUSG00000101934	-44.2057	-5.46616	0.450953	3.69088	0.0547107	0.663301	1	84168188	84168733	1	Gm18304	predicted gene, 18304 [Source:MGI Symbol;Acc:MGI:5010489]	0	0	0	0	0	0	0	0	1.30288	0	0	1.16802	0	0.411817
ENSMUSG00000102145	1.27327	0.348535	10.7885	3.7581	0.0525522	0.663301	1	55440904	55445930	1	Gm38056	predicted gene, 38056 [Source:MGI Symbol;Acc:MGI:5611284]	1929.92	1819.87	1786.75	1980.4	1758.53	2138.14	1747.47	1792.47	1593.86	1784.24	1531.44	1662.67	1902.27	1685.36
ENSMUSG00000058331	4.81246	2.26678	1.55939	3.67884	0.0551072	0.664232	13	67747800	67755228	-1	Zfp85	zinc finger protein 85 [Source:MGI Symbol;Acc:MGI:107767]	1.2415	0.614613	3.42289	1.87627	2.41115	4.37397	0.613362	0.675385	1.30288	1.28966	1.58043	0.584009	2.3234	1.00762
ENSMUSG00000053113	2.75731	1.46326	2.61849	3.68093	0.0550382	0.664232	11	117966079	117970047	-1	Socs3	suppressor of cytokine signaling 3 [Source:MGI Symbol;Acc:MGI:1201791]	3.10376	7.98996	6.84578	2.8144	9.6446	8.74794	4.29353	6.07846	3.04006	5.15863	3.95107	1.75203	6.52441	4.04563
ENSMUSG00000071185	29.1276	4.86432	0.428117	3.67966	0.0550801	0.664232	10	78611669	78618074	-1	Olfr1357	olfactory receptor 1357 [Source:MGI Symbol;Acc:MGI:3031191]	1.2415	0	0	0.938133	0	0	0	0	0	0	0	0	0.363273	0
ENSMUSG00000099516	17.5014	4.1294	0.915721	3.68204	0.0550014	0.664232	5	12089537	12097647	1	Gm29066	predicted gene 29066 [Source:MGI Symbol;Acc:MGI:5579772]	0	2.45845	0	0.938133	0	2.18698	0	0	0	0.644829	0.790215	0.584009	0.930594	0.336509
ENSMUSG00000107990	1.70311	0.768168	4.03067	3.67154	0.0553491	0.664347		49080462	49081062	-1	RP23-326P16.4	6	15.5188	9.8338	17.6849	17.8245	20.8966	20.4118	11.6539	12.8323	14.3317	13.5414	11.063	13.4322	17.0284	12.8091
ENSMUSG00000014771	-1.74429	-0.80264	4.57417	3.66912	0.0554295	0.664347	17	15519208	15527301	-1	Pdcd2	programmed cell death 2 [Source:MGI Symbol;Acc:MGI:104643]	16.7603	23.9699	22.2488	19.7008	25.7189	11.6639	22.081	24.3139	19.5433	21.9242	34.7695	38.5446	20.0104	26.8627
ENSMUSG00000094724	-11.3626	-3.50622	1.39625	3.67091	0.0553699	0.664347	17	6978860	7011299	1	Rnaset2b	ribonuclease T2B [Source:MGI Symbol;Acc:MGI:3702087]	4.34526	0	0	0	0.803717	0	2.45345	1.35077	3.04006	4.5138	1.58043	1.16802	0.858163	2.35109
ENSMUSG00000022210	5.02158	2.32814	1.37367	3.66832	0.0554562	0.664347	14	55478758	55490338	1	Dhrs4	dehydrogenase/reductase (SDR family) member 4 [Source:MGI Symbol;Acc:MGI:90169]	1.2415	1.22923	3.99337	1.87627	1.60743	5.10296	1.84009	0	0.434295	1.93449	2.37064	0.584009	2.50846	1.19392
ENSMUSG00000052099	29.1526	4.86555	0.399951	3.66697	0.055501	0.664347	14	64086234	64097670	1	Prss51	protease, serine 51 [Source:MGI Symbol;Acc:MGI:1921465]	1.2415	0	0	0.938133	0	0	0	0	0	0	0	0	0.363273	0
ENSMUSG00000095991	-33.0821	-5.04798	0.610066	3.66858	0.0554475	0.664347	14	5958445	5959291	1	Gm17048	predicted gene 17048 [Source:MGI Symbol;Acc:MGI:4937875]	0	0	0.570481	0	0	0	1.22672	2.70154	0	0	0.790215	0.584009	0.0950802	0.883748
ENSMUSG00000038759	16.3621	4.03229	1.31591	3.67173	0.0553428	0.664347	6	35177421	35247596	1	Nup205	nucleoporin 205 [Source:MGI Symbol;Acc:MGI:2141625]	3.10376	1.84384	0	0.938133	1.60743	1.45799	0	0	5.21154	0	0	0	1.49186	0.86859
ENSMUSG00000073028	29.1526	4.86555	0.399951	3.66697	0.055501	0.664347	6	69243158	69243688	-1	Igkv4-71	immunoglobulin kappa chain variable 4-71 [Source:MGI Symbol;Acc:MGI:4439654]	1.2415	0	0	0.938133	0	0	0	0	0	0	0	0	0.363273	0
ENSMUSG00000082127	22.258	4.47625	1.17854	3.67655	0.0551828	0.664347	2	64474745	64474949	-1	Gm13577	predicted gene 13577 [Source:MGI Symbol;Acc:MGI:3649301]	0	1.84384	0	1.87627	0	1.45799	1.22672	0	0	0	0	0	0.863015	0.204454
ENSMUSG00000024087	-3.83245	-1.93827	1.91676	3.66518	0.0555607	0.66455	17	79706953	79715041	-1	Cyp1b1	cytochrome P450, family 1, subfamily b, polypeptide 1 [Source:MGI Symbol;Acc:MGI:88590]	1.2415	1.84384	2.28193	0.938133	2.41115	2.18698	3.68017	1.35077	4.34295	6.44829	3.16086	2.92005	1.81726	3.65051
ENSMUSG00000107672	29.0405	4.85999	0.399897	3.66208	0.0556641	0.664667		50746687	50747812	-1	RP24-238J9.6	6	0	1.22923	0	0.938133	0	0	0	0	0	0	0	0	0.361226	0
ENSMUSG00000031813	6.38831	2.67544	1.4032	3.66105	0.0556986	0.664667	8	71542930	71548024	1	Mvb12a	multivesicular body subunit 12A [Source:MGI Symbol;Acc:MGI:1920961]	0.620752	1.22923	2.28193	4.69066	0.803717	0.728995	1.22672	0	0.434295	1.93449	0	0	1.72588	0.599251
ENSMUSG00000079019	-17.3771	-4.11912	0.95694	3.66209	0.0556638	0.664667	8	71689214	71690575	1	Insl3	insulin-like 3 [Source:MGI Symbol;Acc:MGI:108427]	0.620752	0.614613	0	0	0	0	0	2.02615	0.434295	0	2.37064	0	0.205894	0.805182
ENSMUSG00000096498	-17.0491	-4.09162	0.507712	3.65939	0.055754	0.664672	12	113685482	113686045	-1	Ighv2-5	immunoglobulin heavy variable 2-5 [Source:MGI Symbol;Acc:MGI:4439517]	0	0	0	0	0.803717	0	1.22672	0	0.434295	1.28966	0	0.584009	0.133953	0.589114
ENSMUSG00000097640	1.87854	0.909611	5.66245	3.65848	0.0557844	0.664672	5	64708207	64804117	-1	Gm20033	predicted gene, 20033 [Source:MGI Symbol;Acc:MGI:5012218]	85.6637	51.0128	80.4379	23.4533	37.7747	43.0107	17.1741	30.3923	21.2804	83.8277	25.2869	66.577	53.5589	40.7564
ENSMUSG00000054582	-8.54885	-3.09573	1.2779	3.65666	0.0558456	0.664744	2	164025450	164050538	1	Pabpc1l	poly(A) binding protein, cytoplasmic 1-like [Source:MGI Symbol;Acc:MGI:1922908]	0.620752	0.614613	0	0	0.803717	0.728995	3.06681	0	1.30288	0	2.37064	2.33604	0.461346	1.51273
ENSMUSG00000086578	5.49227	2.4574	1.65632	3.65575	0.0558759	0.664744	2	60550757	60553923	1	Gm13583	predicted gene 13583 [Source:MGI Symbol;Acc:MGI:3650462]	4.96601	6.14613	1.71144	1.87627	1.60743	0.728995	0	0.675385	0.86859	0	1.58043	3.50405	2.83938	1.10474
ENSMUSG00000059479	2.78314	1.47671	2.33333	3.6535	0.0559517	0.665136	7	25627624	25629490	1	B3gnt8	UDP-GlcNAc:betaGal beta-1,3-N-acetylglucosaminyltransferase 8 [Source:MGI Symbol;Acc:MGI:2385269]	4.34526	6.76074	4.56385	2.8144	7.23345	7.28995	2.45345	4.05231	1.73718	4.5138	1.58043	5.84009	5.50127	3.36288
ENSMUSG00000031200	5.31905	2.41117	1.51298	3.59173	0.0580677	0.665272	X	75410444	75416588	-1	Mtcp1	mature T cell proliferation 1 [Source:MGI Symbol;Acc:MGI:102699]	1.2415	1.22923	1.14096	5.6288	2.41115	2.18698	3.06681	0.675385	0.86859	0.644829	0	0.584009	2.30644	0.97327
ENSMUSG00000031355	5.68677	2.50761	1.06659	3.63362	0.0566236	0.665272	X	168795099	169304435	1	Arhgap6	Rho GTPase activating protein 6 [Source:MGI Symbol;Acc:MGI:1196332]	3.10376	1.84384	1.71144	0.938133	0.803717	1.45799	0.613362	0	0.86859	0	0.790215	1.16802	1.64315	0.573364
ENSMUSG00000037315	-17.3764	-4.11906	0.560162	3.63855	0.0564559	0.665272	X	20425688	20519939	1	Jade3	jade family PHD finger 3 [Source:MGI Symbol;Acc:MGI:2148019]	0	0	0	0	0.803717	0	0	1.35077	0.434295	1.28966	0	0.584009	0.133953	0.609789
ENSMUSG00000106064	2.6109	1.38455	2.66009	3.57396	0.058692	0.665272		6414399	6427065	1	RP24-338C23.1	5	1.86226	9.21919	3.99337	9.38133	7.23345	8.74794	7.36034	5.40308	5.21154	3.22414	3.95107	1.16802	6.73959	4.38637
ENSMUSG00000024659	-5.07555	-2.34357	1.89219	3.59075	0.0581021	0.665272	19	20373428	20390944	-1	Anxa1	annexin A1 [Source:MGI Symbol;Acc:MGI:96819]	0	0.614613	2.28193	0.938133	0.803717	2.18698	4.90689	1.35077	2.17147	2.57932	1.58043	3.50405	1.13756	2.68216
ENSMUSG00000057990	3.71113	1.89186	1.37352	3.56708	0.058936	0.665272	19	16164312	16164805	-1	E030024N20Rik	RIKEN cDNA E030024N20 gene [Source:MGI Symbol;Acc:MGI:2442009]	3.10376	1.84384	2.85241	1.87627	2.41115	2.18698	1.22672	0.675385	0.86859	1.93449	2.37064	0.584009	2.37907	1.27664
ENSMUSG00000067889	-2.43844	-1.28596	3.20801	3.64745	0.0561551	0.665272	19	4711208	4752353	1	Sptbn2	spectrin beta, non-erythrocytic 2 [Source:MGI Symbol;Acc:MGI:1313261]	3.72451	4.30229	4.56385	8.44319	7.23345	5.10296	11.6539	9.45539	7.38301	7.73795	8.69236	6.4241	5.56171	8.55778
ENSMUSG00000005823	5.12482	2.3575	1.80514	3.57406	0.0586887	0.665272	17	57234914	57247641	-1	Gpr108	G protein-coupled receptor 108 [Source:MGI Symbol;Acc:MGI:1925558]	1.86226	6.76074	0.570481	1.87627	6.42974	0.728995	0.613362	1.35077	1.73718	0	1.58043	2.33604	3.03808	1.26963
ENSMUSG00000019487	-20.0636	-4.32651	0.814896	3.57988	0.0584835	0.665272	17	57249451	57263697	1	Trip10	thyroid hormone receptor interactor 10 [Source:MGI Symbol;Acc:MGI:2146901]	0	1.22923	0.570481	0	0	0	3.06681	1.35077	0	0	0	1.75203	0.299951	1.02827
ENSMUSG00000097154	1.38398	0.468826	8.801	3.63385	0.0566157	0.665272	17	70874349	70924996	-1	Gm26510	predicted gene, 26510 [Source:MGI Symbol;Acc:MGI:5477004]	499.705	396.425	427.291	621.982	485.445	547.475	446.527	416.037	423.003	390.766	414.863	424.575	496.387	419.295
ENSMUSG00000100572	-4.95405	-2.30861	1.74395	3.58031	0.0584684	0.665272	17	69275362	69277208	-1	2410021H03Rik	RIKEN cDNA 2410021H03 gene [Source:MGI Symbol;Acc:MGI:1917000]	3.10376	3.07306	3.42289	0	1.60743	0	1.84009	4.05231	3.90865	3.22414	3.95107	1.75203	1.86786	3.12138
ENSMUSG00000006134	-14.7258	-3.88027	1.11029	3.61449	0.0572781	0.665272	16	17451987	17486255	1	Crkl	v-crk sarcoma virus CT10 oncogene homolog (avian)-like [Source:MGI Symbol;Acc:MGI:104686]	0.620752	0	0	0	0	1.45799	0	0.675385	3.47436	2.57932	0.790215	1.16802	0.346457	1.44788
ENSMUSG00000038679	-10.2743	-3.36096	1.42408	3.63973	0.0564161	0.665272	15	50654752	50890463	-1	Trps1	trichorhinophalangeal syndrome I (human) [Source:MGI Symbol;Acc:MGI:1927616]	0	0.614613	0	0	0.803717	2.18698	0.613362	0.675385	2.60577	0.644829	5.5315	0.584009	0.600886	1.77581
ENSMUSG00000021420	-7.44957	-2.89716	1.13026	3.56825	0.0588943	0.665272	13	36117411	36537592	1	Fars2	phenylalanine-tRNA synthetase 2 (mitochondrial) [Source:MGI Symbol;Acc:MGI:1917205]	0.620752	0	0.570481	0	0	1.45799	3.68017	1.35077	1.73718	0.644829	0	1.75203	0.441537	1.5275
ENSMUSG00000021575	-19.9251	-4.31651	0.77295	3.60375	0.0576495	0.665272	13	74211118	74292331	-1	Ahrr	aryl-hydrocarbon receptor repressor [Source:MGI Symbol;Acc:MGI:1333776]	0	0	0	0.938133	0.803717	0	0	3.37692	0.434295	1.28966	0.790215	0	0.290308	0.981849
ENSMUSG00000045410	-2.33875	-1.22574	3.58148	3.63068	0.0567236	0.665272	13	4590757	4609174	-1	Akr1e1	aldo-keto reductase family 1, member E1 [Source:MGI Symbol;Acc:MGI:1914758]	6.82827	10.4484	8.55722	3.75253	6.42974	7.28995	14.1073	14.1831	8.2516	7.09312	8.69236	14.0162	7.21769	11.0573
ENSMUSG00000020593	4.112	2.03984	1.52422	3.63412	0.0566065	0.665272	12	16535669	16589770	-1	Lpin1	lipin 1 [Source:MGI Symbol;Acc:MGI:1891340]	1.2415	1.22923	2.85241	3.75253	2.41115	5.83196	1.22672	0.675385	1.73718	0	0.790215	2.92005	2.88646	1.22492
ENSMUSG00000025323	-28.8865	-4.85232	0.953853	3.62069	0.0570652	0.665272	12	118234933	118301440	-1	Sp4	trans-acting transcription factor 4 [Source:MGI Symbol;Acc:MGI:107595]	0	0	1.71144	0	0	0	0	1.35077	1.30288	1.28966	3.16086	0	0.285241	1.18403
ENSMUSG00000073164	10.8681	3.44203	1.51791	3.61627	0.057217	0.665272	12	22953997	23010284	-1	2410018L13Rik	RIKEN cDNA 2410018L13 gene [Source:MGI Symbol;Acc:MGI:1916982]	0.620752	1.84384	2.85241	2.8144	0	5.83196	1.22672	4.05231	0	0	0	0.584009	2.32723	0.977174
ENSMUSG00000094174	13.1511	3.71711	0.704401	3.58836	0.0581856	0.665272	12	114406474	114406961	-1	Ighv6-4	immunoglobulin heavy variable V6-4 [Source:MGI Symbol;Acc:MGI:3704120]	0	0.614613	1.71144	0	0	1.45799	0	0	0	0	0.790215	0.584009	0.630674	0.229037
ENSMUSG00000097729	-1.50586	-0.590589	7.17352	3.57566	0.0586322	0.665272	12	80120548	80132844	-1	2310015A10Rik	RIKEN cDNA 2310015A10 gene [Source:MGI Symbol;Acc:MGI:1916798]	104.907	151.195	147.184	116.328	154.314	107.162	147.82	166.145	127.683	174.749	143.029	202.067	130.182	160.249
ENSMUSG00000102935	-19.3208	-4.27208	0.95152	3.6447	0.056248	0.665272	12	85100778	85102347	-1	Gm38355	predicted gene, 38355 [Source:MGI Symbol;Acc:MGI:5611583]	0	0	0	0	1.60743	0	1.84009	0	0.86859	1.93449	0	0.584009	0.267906	0.871195
ENSMUSG00000003581	-6.87671	-2.78172	1.52969	3.6504	0.0560557	0.665272	11	4135202	4141172	1	Rnf215	ring finger protein 215 [Source:MGI Symbol;Acc:MGI:1918923]	0	3.07306	2.28193	0	0	0.728995	1.84009	4.05231	2.17147	1.93449	2.37064	0.584009	1.014	2.15883
ENSMUSG00000039989	3.87647	1.95474	2.51243	3.62815	0.0568101	0.665272	11	119077573	119086221	-1	Cbx4	chromobox 4 [Source:MGI Symbol;Acc:MGI:1195985]	4.34526	6.76074	6.84578	1.87627	6.42974	3.64497	3.68017	2.70154	1.73718	1.28966	4.74129	1.16802	4.98379	2.55298
ENSMUSG00000085167	3.83644	1.93977	2.35628	3.59463	0.0579665	0.665272	11	24076559	24077367	1	Gm12063	predicted gene 12063 [Source:MGI Symbol;Acc:MGI:3649572]	8.69052	2.45845	1.71144	2.8144	4.01859	7.28995	0.613362	2.02615	2.17147	3.22414	3.95107	2.33604	4.49722	2.38704
ENSMUSG00000019820	-3.31982	-1.73111	2.20643	3.63679	0.0565159	0.665272	10	12382188	12861735	-1	Utrn	utrophin [Source:MGI Symbol;Acc:MGI:104631]	3.72451	1.84384	3.42289	3.75253	2.41115	0.728995	5.52026	1.35077	6.08013	3.86897	4.74129	6.4241	2.64732	4.66425
ENSMUSG00000025351	-10.7633	-3.42805	1.06444	3.57256	0.0587418	0.665272	10	128908919	128912816	1	Cd63	CD63 antigen [Source:MGI Symbol;Acc:MGI:99529]	0.620752	0	0.570481	0	0.803717	0	0.613362	0	2.60577	1.93449	1.58043	0.584009	0.332492	1.21968
ENSMUSG00000034949	21.8662	4.45063	0.656457	3.59613	0.0579142	0.665272	10	81233155	81252123	1	Zfr2	zinc finger RNA binding protein 2 [Source:MGI Symbol;Acc:MGI:2143792]	0.620752	0.614613	0	0.938133	0	1.45799	0	0	0.434295	0	0	0	0.605248	0.0723825
ENSMUSG00000035835	-1.47497	-0.560682	7.51513	3.58273	0.058383	0.665272	10	79860475	79874634	-1	Lppr3	lipid phosphate phosphatase-related protein type 3 [Source:MGI Symbol;Acc:MGI:2388640]	153.946	164.102	149.466	139.782	185.659	150.902	188.915	219.5	171.981	181.197	200.715	185.715	157.309	191.337
ENSMUSG00000039166	-14.1653	-3.82429	0.677726	3.57495	0.0586571	0.665272	10	25169090	25307870	-1	Akap7	A kinase (PRKA) anchor protein 7 [Source:MGI Symbol;Acc:MGI:1859150]	0	0	0	0.938133	0.803717	0	1.22672	0.675385	1.73718	1.28966	0	0	0.290308	0.821491
ENSMUSG00000000171	7.00753	2.80891	1.03019	3.62652	0.0568657	0.665272	9	50596338	50603849	-1	Sdhd	succinate dehydrogenase complex, subunit D, integral membrane protein [Source:MGI Symbol;Acc:MGI:1914175]	1.86226	1.84384	2.28193	2.8144	0.803717	0	0.613362	0.675385	1.73718	0.644829	0	0	1.60102	0.611792
ENSMUSG00000031993	6.38019	2.6736	1.52156	3.57965	0.0584916	0.665272	9	30427329	30466726	1	Snx19	sorting nexin 19 [Source:MGI Symbol;Acc:MGI:1921581]	1.86226	0	2.28193	2.8144	1.60743	2.18698	1.22672	0.675385	0.86859	0	0.790215	0.584009	1.79217	0.69082
ENSMUSG00000032238	-8.08577	-3.01538	1.14616	3.64957	0.0560837	0.665272	9	68653786	69388246	1	Rora	RAR-related orphan receptor alpha [Source:MGI Symbol;Acc:MGI:104661]	0	0	0.570481	0	1.60743	1.45799	0.613362	0	3.47436	1.93449	0.790215	1.75203	0.605984	1.42741
ENSMUSG00000032469	-6.69013	-2.74203	0.893318	3.57153	0.058778	0.665272	9	99575799	99584501	1	Dbr1	debranching enzyme homolog 1 (S. cerevisiae) [Source:MGI Symbol;Acc:MGI:1931520]	0	0.614613	0	0.938133	0.803717	0.728995	0.613362	0.675385	1.73718	1.93449	0.790215	1.16802	0.514243	1.15311
ENSMUSG00000038086	-7.82835	-2.96871	1.17098	3.60527	0.0575968	0.665272	9	50751072	50752354	-1	Hspb2	heat shock protein 2 [Source:MGI Symbol;Acc:MGI:1916503]	0	0.614613	0.570481	0	1.60743	0.728995	1.84009	0.675385	1.73718	2.57932	3.95107	0	0.58692	1.79717
ENSMUSG00000039313	19.239	4.26596	0.749254	3.56893	0.0588702	0.665272	9	89587216	89623125	-1	AF529169	cDNA sequence AF529169 [Source:MGI Symbol;Acc:MGI:2667167]	0	1.84384	0	0.938133	0.803717	0	0	0	0	0	0	0.584009	0.597615	0.0973348
ENSMUSG00000079225	-1.89707	-0.923776	4.73163	3.61414	0.0572902	0.665272	9	81677598	81678677	1	Gm9531	predicted gene 9531 [Source:MGI Symbol;Acc:MGI:3779940]	36.6244	21.5114	22.8193	11.2576	20.8966	27.7018	22.081	29.7169	44.2981	39.9794	26.0771	29.7845	23.4685	31.9895
ENSMUSG00000059775	-3.6326	-1.861	2.26453	3.56934	0.0588558	0.665272	8	107439176	107439585	-1	Rps26-ps1	ribosomal protein S26, pseudogene 1 [Source:MGI Symbol;Acc:MGI:3704322]	1.86226	2.45845	0.570481	0.938133	0.803717	5.10296	4.90689	1.35077	3.04006	3.86897	5.5315	4.67207	1.956	3.89505
ENSMUSG00000030979	-6.00856	-2.58702	1.53006	3.61474	0.0572698	0.665272	7	133686243	133710072	-1	Uros	uroporphyrinogen III synthase [Source:MGI Symbol;Acc:MGI:98917]	1.2415	1.84384	1.14096	0	0.803717	0	0.613362	0	2.60577	1.93449	3.95107	1.16802	0.838337	1.71212
ENSMUSG00000053367	10.8677	3.44197	1.06803	3.63663	0.0565213	0.665272	7	6252710	6282066	1	Gm6792	predicted gene 6792 [Source:MGI Symbol;Acc:MGI:3643580]	0.620752	1.22923	2.85241	0.938133	0	1.45799	1.22672	0	0	0.644829	0	0	1.18308	0.311925
ENSMUSG00000029918	4.86944	2.28375	1.54319	3.59607	0.0579162	0.665272	6	39801804	39810988	-1	Mrps33	mitochondrial ribosomal protein S33 [Source:MGI Symbol;Acc:MGI:1338046]	3.10376	4.30229	2.85241	2.8144	1.60743	0.728995	0	0.675385	3.47436	0.644829	0.790215	0.584009	2.56821	1.02813
ENSMUSG00000064262	-1.66298	-0.733774	4.98988	3.59446	0.0579726	0.665272	6	48647234	48660875	1	Gimap8	GTPase, IMAP family member 8 [Source:MGI Symbol;Acc:MGI:2685303]	27.3131	35.6475	25.6717	23.4533	22.5041	24.7858	33.1215	28.3662	39.5208	39.9794	26.8673	35.0405	26.5626	33.816
ENSMUSG00000104234	8.2273	3.04042	1.22611	3.61063	0.0574114	0.665272	6	142614595	142626462	1	5330439B14Rik	RIKEN cDNA 5330439B14 gene [Source:MGI Symbol;Acc:MGI:2447824]	1.86226	1.84384	0.570481	0.938133	0.803717	10.2059	0	0.675385	0.86859	0.644829	2.37064	0.584009	2.70406	0.857243
ENSMUSG00000005374	-2.14677	-1.10217	3.1819	3.63721	0.0565016	0.665272	5	135149657	135165760	1	Tbl2	transducin (beta)-like 2 [Source:MGI Symbol;Acc:MGI:1351652]	5.58677	1.84384	5.70481	9.38133	12.0558	7.28995	15.334	11.4815	9.98878	6.44829	7.11193	8.76014	6.97707	9.85412
ENSMUSG00000029097	21.7999	4.44625	0.608275	3.61579	0.0572334	0.665272	5	35557313	35575070	-1	Trmt44	tRNA methyltransferase 44 [Source:MGI Symbol;Acc:MGI:1926140]	1.2415	0.614613	0	0	1.60743	0	0	0	0.434295	0	0	0	0.577258	0.0723825
ENSMUSG00000029111	-4.30266	-2.10523	1.77226	3.56652	0.0589557	0.665272	5	33897916	33936413	-1	Nelfa	negative elongation factor complex member A, Whsc2 [Source:MGI Symbol;Acc:MGI:1346098]	1.2415	2.45845	2.28193	0.938133	0.803717	1.45799	4.90689	2.02615	2.17147	4.5138	2.37064	2.92005	1.53029	3.1515
ENSMUSG00000037344	-9.51588	-3.25034	1.16769	3.56774	0.0589123	0.665272	5	137314558	137333597	-1	Slc12a9	solute carrier family 12 (potassium/chloride transporters), member 9 [Source:MGI Symbol;Acc:MGI:1933532]	0.620752	0	0	0.938133	0	0.728995	1.22672	1.35077	2.17147	1.93449	0.790215	0	0.381313	1.24561
ENSMUSG00000050822	-24.4199	-4.60998	0.535272	3.6008	0.0577519	0.665272	5	142692512	142722490	1	Slc29a4	solute carrier family 29 (nucleoside transporters), member 4 [Source:MGI Symbol;Acc:MGI:2385330]	0	0	0.570481	0	0	0	1.22672	0.675385	0	0.644829	1.58043	0	0.0950802	0.687894
ENSMUSG00000006219	-19.6914	-4.29949	0.856584	3.60357	0.0576557	0.665272	4	141576062	141606096	-1	Fblim1	filamin binding LIM protein 1 [Source:MGI Symbol;Acc:MGI:1921452]	0	0	0.570481	0	0.803717	0	0	0.675385	2.17147	0.644829	3.95107	0.584009	0.229033	1.3378
ENSMUSG00000028483	-1.55385	-0.635847	7.34803	3.59485	0.0579587	0.665272	4	83417724	83467676	1	Snapc3	small nuclear RNA activating complex, polypeptide 3 [Source:MGI Symbol;Acc:MGI:1916338]	113.598	162.872	139.197	133.215	168.781	134.135	174.195	224.228	136.369	174.749	191.232	162.939	141.966	177.285
ENSMUSG00000028854	5.32084	2.41165	1.44825	3.61313	0.0573251	0.665272	4	133369706	133423702	1	Slc9a1	solute carrier family 9 (sodium/hydrogen exchanger), member 1 [Source:MGI Symbol;Acc:MGI:102462]	1.2415	0.614613	1.71144	0.938133	4.01859	7.28995	2.45345	0.675385	0.86859	0	1.58043	0.584009	2.6357	1.02698
ENSMUSG00000041954	1.97137	0.979199	3.47847	3.59934	0.0578025	0.665272	4	156026164	156028895	1	Tnfrsf18	tumor necrosis factor receptor superfamily, member 18 [Source:MGI Symbol;Acc:MGI:894675]	15.5188	12.2923	9.69818	9.38133	9.6446	8.74794	6.13362	6.75385	9.55449	10.3173	8.69236	4.08806	10.8805	7.58994
ENSMUSG00000027562	-5.8991	-2.5605	2.63267	3.58348	0.058357	0.665272	3	14886273	14900770	1	Car2	carbonic anhydrase 2 [Source:MGI Symbol;Acc:MGI:88269]	0.620752	4.30229	11.4096	1.87627	2.41115	1.45799	0	2.70154	6.51442	29.0173	24.4967	6.4241	3.67968	11.5257
ENSMUSG00000027808	1.6375	0.711498	5.86583	3.60669	0.0575474	0.665272	3	58519817	58525892	-1	Serp1	stress-associated endoplasmic reticulum protein 1 [Source:MGI Symbol;Acc:MGI:92638]	67.0412	57.7736	55.3367	56.288	65.9048	65.6095	52.1358	67.5385	58.6298	41.9139	34.7695	39.1286	61.3256	49.0193
ENSMUSG00000028266	17.8336	4.15653	0.703891	3.57096	0.0587982	0.665272	3	144188530	144205220	-1	Lmo4	LIM domain only 4 [Source:MGI Symbol;Acc:MGI:109360]	1.2415	0	1.14096	0.938133	1.60743	0	0	0	1.30288	0	0	0	0.821339	0.217147
ENSMUSG00000033400	-2.28997	-1.19533	3.28837	3.62726	0.0568404	0.665272	3	116739999	116808166	-1	Agl	amylo-1,6-glucosidase, 4-alpha-glucanotransferase [Source:MGI Symbol;Acc:MGI:1924809]	3.10376	9.21919	1.71144	2.8144	8.84089	9.47693	8.58707	8.78	6.08013	9.67243	8.69236	11.6802	5.8611	8.91536
ENSMUSG00000045031	-15.3551	-3.94065	0.726471	3.57183	0.0587675	0.665272	3	37307749	37312708	-1	Cetn4	centrin 4 [Source:MGI Symbol;Acc:MGI:2677454]	0	0	0	0.938133	0	0	0.613362	0	1.30288	0	1.58043	0	0.156355	0.582779
ENSMUSG00000102746	-1.54972	-0.63201	6.48316	3.60184	0.0577156	0.665272	3	67684359	67684752	-1	Gm37601	predicted gene, 37601 [Source:MGI Symbol;Acc:MGI:5610829]	75.111	74.3681	81.5788	70.3599	89.2126	109.349	94.4577	112.114	89.0304	94.145	120.903	113.298	83.3299	103.991
ENSMUSG00000027335	5.13821	2.36126	1.46899	3.57691	0.0585881	0.665272	2	131545850	131562283	-1	Adra1d	adrenergic receptor, alpha 1d [Source:MGI Symbol;Acc:MGI:106673]	1.86226	2.45845	2.85241	3.75253	2.41115	0.728995	0.613362	0.675385	0.86859	0	0	3.50405	2.3443	0.943565
ENSMUSG00000027387	22.2559	4.47611	0.58646	3.57963	0.0584922	0.665272	2	128926268	128944077	-1	Zc3h8	zinc finger CCCH type containing 8 [Source:MGI Symbol;Acc:MGI:1930128]	0.620752	0	0.570481	0.938133	1.60743	0	0	0	0.434295	0	0	0	0.6228	0.0723825
ENSMUSG00000027438	4.13501	2.04789	1.75654	3.62858	0.0567954	0.665272	2	148693985	148732467	-1	Napb	N-ethylmaleimide sensitive fusion protein attachment protein beta [Source:MGI Symbol;Acc:MGI:104562]	3.10376	1.22923	1.71144	4.69066	1.60743	2.18698	1.22672	1.35077	2.60577	1.28966	0	0.584009	2.42158	1.17615
ENSMUSG00000068882	-1.93372	-0.951378	3.96141	3.62792	0.0568178	0.665272	2	69861562	69871846	1	Ssb	Sjogren syndrome antigen B [Source:MGI Symbol;Acc:MGI:98423]	9.93203	19.6676	10.2687	8.44319	12.8595	11.6639	22.6944	12.1569	20.4119	11.6069	18.9652	15.7682	12.1391	16.9339
ENSMUSG00000086603	2.27829	1.18795	3.25299	3.62346	0.0569702	0.665272	2	60125096	60125819	1	Gm13620	predicted gene 13620 [Source:MGI Symbol;Acc:MGI:3650077]	17.381	7.37535	11.4096	5.6288	13.6632	5.10296	4.90689	11.4815	4.34295	6.44829	7.11193	5.84009	10.0935	6.68862
ENSMUSG00000014980	7.94745	2.99049	0.900896	3.57058	0.0588116	0.665272	1	152370735	152386688	-1	Tsen15	tRNA splicing endonuclease 15 homolog (S. cerevisiae) [Source:MGI Symbol;Acc:MGI:1913887]	1.86226	1.22923	1.71144	1.87627	0.803717	0.728995	0	2.02615	0.434295	0.644829	0	0	1.36865	0.517546
ENSMUSG00000026134	-4.88427	-2.28814	1.47929	3.60153	0.0577264	0.665272	1	33453810	33669795	-1	Prim2	DNA primase, p58 subunit [Source:MGI Symbol;Acc:MGI:97758]	0.620752	1.84384	1.14096	0	1.60743	0	1.84009	1.35077	2.60577	1.93449	2.37064	1.16802	0.868831	1.8783
ENSMUSG00000026229	-2.6864	-1.42568	2.95128	3.6168	0.0571986	0.665272	1	86064387	86139151	1	Psmd1	proteasome (prosome, macropain) 26S subunit, non-ATPase, 1 [Source:MGI Symbol;Acc:MGI:1917497]	3.72451	4.9169	3.42289	12.1957	0.803717	4.37397	7.9737	7.42923	9.98878	9.67243	7.11193	4.67207	4.90628	7.80803
ENSMUSG00000026626	-1.36695	-0.450964	10.5282	3.56701	0.0589385	0.665272	1	191351975	191403272	-1	Ppp2r5a	protein phosphatase 2, regulatory subunit B', alpha [Source:MGI Symbol;Acc:MGI:2388479]	1246.47	1485.52	1428.49	1211.13	1213.61	1456.53	1748.69	1720.88	1293.76	1526.95	1554.35	1555.8	1340.29	1566.74
ENSMUSG00000026640	-1.79437	-0.843481	5.46055	3.63004	0.0567456	0.665272	1	194618218	194816869	1	Plxna2	plexin A2 [Source:MGI Symbol;Acc:MGI:107684]	32.2791	46.0959	41.6451	33.7728	25.7189	42.2817	56.4293	59.4339	26.9263	56.7449	44.252	54.3128	36.9656	49.6832
ENSMUSG00000041144	2.52058	1.33376	3.06507	3.58186	0.0584136	0.665272	1	46066315	46373546	1	Dnah7b	dynein, axonemal, heavy chain 7B [Source:MGI Symbol;Acc:MGI:2684953]	3.72451	7.98996	13.6916	3.75253	12.0558	6.56095	3.68017	4.05231	6.08013	7.09312	6.32172	2.92005	7.96254	5.02458
ENSMUSG00000070034	1.42141	0.507325	7.30053	3.63961	0.0564203	0.665272	1	85576899	85598817	-1	Sp110	Sp110 nuclear body protein [Source:MGI Symbol;Acc:MGI:1923364]	201.124	198.52	192.823	154.792	135.828	146.528	170.515	185.731	139.843	123.162	115.371	129.066	171.602	143.948
ENSMUSG00000000711	-4.0346	-2.01243	2.48887	3.56455	0.0590256	0.665578	10	128677193	128696268	-1	Rab5b	RAB5B, member RAS oncogene family [Source:MGI Symbol;Acc:MGI:105938]	8.06977	1.22923	3.42289	1.87627	3.21487	0	1.22672	4.05231	9.12019	6.44829	7.90215	3.50405	2.96884	5.37562
ENSMUSG00000027955	-15.0111	-3.90796	1.03254	3.56198	0.0591172	0.666128	3	79884533	79946280	1	Fam198b	family with sequence similarity 198, member B [Source:MGI Symbol;Acc:MGI:1915909]	0	0	0	0	0	1.45799	0.613362	0	0.434295	1.93449	0.790215	1.75203	0.242998	0.920731
ENSMUSG00000072969	-12.0369	-3.58939	0.988984	3.50133	0.0613195	0.666524	X	135742733	135747322	1	Armcx5	armadillo repeat containing, X-linked 5 [Source:MGI Symbol;Acc:MGI:2148026]	1.2415	0.614613	1.14096	0	0	0	0.613362	1.35077	1.73718	0.644829	0.790215	0.584009	0.499513	0.953394
ENSMUSG00000107428	2.32619	1.21797	3.45658	3.52299	0.0605231	0.666524		116630222	116632945	1	RP24-171J16.3	6	11.7943	9.8338	14.262	12.1957	15.2706	16.7669	10.4272	6.75385	11.726	7.73795	8.69236	7.00811	13.3539	8.72423
ENSMUSG00000105793	7.26038	2.86004	1.25124	3.52704	0.0603753	0.666524		104129424	104130261	1	RP23-333I5.8	3	1.2415	2.45845	0.570481	0	1.60743	2.91598	0.613362	0.675385	0	1.28966	0.790215	0	1.46564	0.561437
ENSMUSG00000108033	-7.79042	-2.9617	1.37985	3.51509	0.0608125	0.666524		42328713	42350862	-1	RP23-329D23.8	6	1.86226	1.22923	0	0	0.803717	0.728995	3.68017	0.675385	0.86859	4.5138	1.58043	2.33604	0.770699	2.27574
ENSMUSG00000024883	7.02223	2.81193	1.55301	3.54071	0.0598799	0.666524	19	5050808	5057071	1	Rin1	Ras and Rab interactor 1 [Source:MGI Symbol;Acc:MGI:2385695]	3.72451	0.614613	1.14096	2.8144	4.01859	2.18698	0.613362	2.02615	1.73718	0	1.58043	0	2.41668	0.992854
ENSMUSG00000001576	-9.75757	-3.28652	1.01182	3.51751	0.0607235	0.666524	17	26561489	26656931	1	Ergic1	endoplasmic reticulum-golgi intermediate compartment (ERGIC) 1 [Source:MGI Symbol;Acc:MGI:1914708]	0	0.614613	0	0.938133	0	0.728995	3.68017	1.35077	1.73718	0.644829	0	1.16802	0.38029	1.43016
ENSMUSG00000054957	-42.8525	-5.42131	0.610207	3.49939	0.0613916	0.666524	17	80728131	80728522	1	Gm9959	predicted gene 9959 [Source:MGI Symbol;Acc:MGI:3708636]	0	0	0	0	0	0	0	1.35077	0	1.28966	0	0	0	0.440071
ENSMUSG00000100738	-8.35024	-3.06182	0.748005	3.51181	0.0609327	0.666524	17	86285164	86287178	-1	2010106C02Rik	RIKEN cDNA 2010106C02 gene [Source:MGI Symbol;Acc:MGI:1919354]	0	0.614613	0.570481	0	0	0.728995	0.613362	1.35077	0.86859	1.28966	0	2.33604	0.319015	1.0764
ENSMUSG00000071586	30.8827	4.94873	0.510719	3.52677	0.0603852	0.666524	15	102503722	102503886	1	Gm10337	predicted gene 10337 [Source:MGI Symbol;Acc:MGI:3704459]	1.86226	0	0	1.87627	0.803717	0	0.613362	0	0	0	0	0	0.75704	0.102227
ENSMUSG00000079022	3.96549	1.9875	1.92322	3.52587	0.0604182	0.666524	15	71795795	72034227	-1	Col22a1	collagen, type XXII, alpha 1 [Source:MGI Symbol;Acc:MGI:1916950]	2.48301	4.30229	1.14096	3.75253	4.01859	4.37397	5.52026	1.35077	0.434295	0	1.58043	1.75203	3.34522	1.77296
ENSMUSG00000040123	-3.78162	-1.91901	2.13605	3.52358	0.0605018	0.666524	14	56790585	56811716	-1	Zmym5	zinc finger, MYM-type 5 [Source:MGI Symbol;Acc:MGI:3041170]	1.2415	3.07306	0.570481	5.6288	2.41115	2.18698	4.29353	4.72769	6.94872	5.15863	1.58043	4.67207	2.51866	4.56351
ENSMUSG00000043004	-3.58547	-1.84216	2.45851	3.52709	0.0603737	0.666524	14	19872559	19977627	-1	Gng2	guanine nucleotide binding protein (G protein), gamma 2 [Source:MGI Symbol;Acc:MGI:102705]	5.58677	1.22923	4.56385	5.6288	2.41115	0	4.90689	8.10462	8.6859	5.15863	4.74129	4.67207	3.23663	6.0449
ENSMUSG00000006715	-21.4238	-4.42114	0.833645	3.52907	0.0603016	0.666524	13	24751845	24761923	-1	Gmnn	geminin [Source:MGI Symbol;Acc:MGI:1927344]	1.86226	0	0	0	0	0	0.613362	0	1.30288	1.28966	3.16086	0	0.310376	1.06113
ENSMUSG00000007617	-6.19154	-2.6303	1.32231	3.52322	0.0605149	0.666524	13	93303757	93404129	1	Homer1	homer homolog 1 (Drosophila) [Source:MGI Symbol;Acc:MGI:1347345]	1.86226	1.22923	2.85241	0	0	0.728995	2.45345	0	0.86859	3.86897	1.58043	5.25608	1.11215	2.33792
ENSMUSG00000021546	-2.31436	-1.21062	3.707	3.55043	0.0595299	0.666524	13	58391142	58403343	-1	Hnrnpk	heterogeneous nuclear ribonucleoprotein K [Source:MGI Symbol;Acc:MGI:99894]	7.44902	4.9169	15.403	5.6288	12.0558	10.2059	11.0405	8.78	24.7548	17.4104	14.2239	8.76014	9.27657	14.1616
ENSMUSG00000017837	2.17475	1.12085	3.24039	3.5019	0.0612985	0.666524	11	100619244	100627607	1	Nkiras2	NFKB inhibitor interacting Ras-like protein 2 [Source:MGI Symbol;Acc:MGI:1919216]	10.5528	13.5215	9.69818	5.6288	7.23345	8.01894	11.0405	6.75385	4.34295	5.15863	3.16086	6.4241	9.10894	6.14682
ENSMUSG00000020401	12.547	3.64927	0.837562	3.55422	0.0593941	0.666524	11	46396559	46407982	1	Fam71b	family with sequence similarity 71, member B [Source:MGI Symbol;Acc:MGI:3650836]	0.620752	2.45845	0	0.938133	0.803717	0.728995	0	0	0	0	2.37064	0.584009	0.925008	0.492442
ENSMUSG00000020514	-5.48329	-2.45504	1.45202	3.52106	0.0605937	0.666524	11	58171661	58179565	1	Mrpl22	mitochondrial ribosomal protein L22 [Source:MGI Symbol;Acc:MGI:1333794]	1.2415	3.68768	1.14096	0	0	0.728995	0.613362	2.70154	2.17147	1.28966	3.16086	1.75203	1.13319	1.94815
ENSMUSG00000020922	-13.4444	-3.74893	1.19768	3.49954	0.061386	0.666524	11	102162497	102185296	-1	Lsm12	LSM12 homolog (S. cerevisiae) [Source:MGI Symbol;Acc:MGI:1919592]	0.620752	1.22923	3.99337	0	0	0	3.06681	0	1.30288	1.28966	0.790215	1.75203	0.973891	1.36693
ENSMUSG00000025380	-5.55705	-2.47432	1.67362	3.5052	0.0611765	0.666524	11	120361534	120368168	1	Fscn2	fascin homolog 2, actin-bundling protein, retinal (Strongylocentrotus purpuratus) [Source:MGI Symbol;Acc:MGI:2443337]	0	0.614613	3.42289	0	1.60743	0.728995	4.29353	1.35077	1.73718	2.57932	0.790215	4.67207	1.06232	2.57051
ENSMUSG00000082806	1.26428	0.338317	12.8706	3.53969	0.0599165	0.666524	11	85111126	85111793	-1	Rpl13-ps1	ribosomal protein L13, pseudogene 1 [Source:MGI Symbol;Acc:MGI:3649805]	7717.19	7358.76	7196.05	7930.97	6829.99	10375.1	7459.71	7150.3	5909.45	7696.03	6966.53	6921.09	7901.33	7017.19
ENSMUSG00000035504	-31.9452	-4.99753	0.752913	3.51455	0.060832	0.666524	10	80329953	80336441	1	Reep6	receptor accessory protein 6 [Source:MGI Symbol;Acc:MGI:1917585]	0	0	0	0.938133	0	0	2.45345	0	0	0	2.37064	0.584009	0.156355	0.90135
ENSMUSG00000020258	-12.7076	-3.66762	0.725668	3.51317	0.0608827	0.666524	9	106152857	106158138	-1	Glyctk	glycerate kinase [Source:MGI Symbol;Acc:MGI:2444085]	0	0	0	0.938133	0	0.728995	1.22672	0	0.434295	0	1.58043	1.16802	0.277855	0.734911
ENSMUSG00000025647	1.71272	0.77629	4.68608	3.55195	0.0594757	0.666524	9	109038565	109057777	1	Shisa5	shisa family member 5 [Source:MGI Symbol;Acc:MGI:1915044]	33.5206	29.5014	26.2421	29.0821	26.5227	31.3468	21.4677	18.9108	35.6122	23.2138	18.1749	16.9363	29.3693	22.3859
ENSMUSG00000032589	-1.54488	-0.627494	7.05429	3.5071	0.0611063	0.666524	9	108096022	108190384	-1	Bsn	bassoon [Source:MGI Symbol;Acc:MGI:1277955]	105.528	142.59	197.387	94.7514	90.0163	102.059	104.272	118.192	120.734	211.504	222.841	142.498	122.055	153.34
ENSMUSG00000084917	-1.69602	-0.76215	5.72331	3.51027	0.0609895	0.666524	9	80118895	80121937	-1	Gm17477	predicted gene, 17477 [Source:MGI Symbol;Acc:MGI:4937111]	31.0376	39.3352	58.1891	44.0922	56.2602	32.8048	46.6155	66.8631	54.2869	61.9036	56.1053	55.4809	43.6198	56.8759
ENSMUSG00000101555	1.68943	0.756536	4.86374	3.51371	0.0608631	0.666524	9	69988400	69989968	-1	Gm28731	predicted gene 28731 [Source:MGI Symbol;Acc:MGI:5579437]	27.9338	33.1891	25.1012	44.0922	32.9524	21.1408	20.2409	14.8585	28.2292	21.9242	23.7064	30.3685	30.7349	23.2213
ENSMUSG00000031711	2.35602	1.23635	2.63757	3.54933	0.0595694	0.666524	8	82763621	82774160	-1	Zfp330	zinc finger protein 330 [Source:MGI Symbol;Acc:MGI:1353574]	6.20752	4.30229	6.2753	6.56693	4.01859	10.9349	4.29353	2.70154	6.08013	5.80346	3.16086	2.33604	6.38426	4.06259
ENSMUSG00000031775	-4.5891	-2.19821	1.8923	3.53572	0.0600601	0.666524	8	94674895	94696242	-1	Pllp	plasma membrane proteolipid [Source:MGI Symbol;Acc:MGI:1915051]	1.86226	3.07306	0	0.938133	2.41115	0	7.9737	1.35077	2.60577	1.93449	1.58043	2.92005	1.38077	3.06087
ENSMUSG00000089745	2.41027	1.26919	3.06878	3.53273	0.0601685	0.666524	8	124305132	124306507	-1	1810008B01Rik	RIKEN cDNA 1810008B01 gene [Source:MGI Symbol;Acc:MGI:1916312]	13.0358	6.14613	7.41626	5.6288	12.8595	12.3929	3.68017	12.1569	5.21154	6.44829	6.32172	4.08806	9.57989	6.31778
ENSMUSG00000030930	-3.17229	-1.66552	2.34207	3.53179	0.0602028	0.666524	7	132235780	132317228	-1	Chst15	carbohydrate (N-acetylgalactosamine 4-sulfate 6-O) sulfotransferase 15 [Source:MGI Symbol;Acc:MGI:1924840]	0	2.45845	2.85241	5.6288	4.8223	2.18698	3.06681	2.02615	10.4231	3.86897	3.95107	5.25608	2.99149	4.76536
ENSMUSG00000078606	10.2512	3.35772	2.8204	3.50575	0.0611562	0.666524	7	105895139	105953967	-1	Gm4070	predicted gene 4070 [Source:MGI Symbol;Acc:MGI:3782245]	8.69052	9.21919	12.5506	0	0.803717	5.10296	0	0	8.2516	0.644829	0	1.16802	6.06116	1.67741
ENSMUSG00000085725	2.84419	1.50802	2.58846	3.52984	0.0602737	0.666524	7	4526536	4528184	1	Gm15873	predicted gene 15873 [Source:MGI Symbol;Acc:MGI:3802055]	4.96601	11.6776	4.56385	1.87627	7.23345	7.28995	5.52026	3.37692	5.21154	1.93449	3.16086	3.50405	6.26786	3.78469
ENSMUSG00000030149	-1.58508	-0.664552	7.36657	3.49805	0.061441	0.666524	6	129610323	129623864	-1	Klrk1	killer cell lectin-like receptor subfamily K, member 1 [Source:MGI Symbol;Acc:MGI:1196250]	96.2165	137.059	89.5656	112.576	147.884	70.7125	106.725	138.454	130.288	147.666	191.232	112.714	109.002	137.846
ENSMUSG00000079560	-7.73125	-2.9507	1.38951	3.50083	0.0613381	0.666524	6	52169062	52213336	-1	Hoxa3	homeobox A3 [Source:MGI Symbol;Acc:MGI:96175]	0	1.22923	0.570481	0	0.803717	0.728995	1.22672	0	3.47436	0.644829	1.58043	2.92005	0.555403	1.64106
ENSMUSG00000019054	-3.97772	-1.99194	1.8177	3.51213	0.0609209	0.666524	5	136953275	136966234	1	Fis1	fission 1 (mitochondrial outer membrane) homolog (yeast) [Source:MGI Symbol;Acc:MGI:1913687]	1.86226	2.45845	0	0.938133	0.803717	2.91598	4.29353	0.675385	1.30288	3.22414	4.74129	5.84009	1.49642	3.34622
ENSMUSG00000055235	-3.42488	-1.77605	1.93156	3.4974	0.0614653	0.666524	5	24711738	24730727	-1	Wdr86	WD repeat domain 86 [Source:MGI Symbol;Acc:MGI:1915466]	1.2415	0.614613	1.14096	1.87627	1.60743	2.18698	1.84009	2.70154	2.60577	3.22414	3.95107	1.75203	1.44463	2.67911
ENSMUSG00000087314	-1.65291	-0.725011	4.93039	3.49977	0.0613773	0.666524	5	24873544	24875934	1	Prkag2os2	protein kinase, AMP-activated, gamma 2 non-catalytic subunit, opposite strand 2 [Source:MGI Symbol;Acc:MGI:3783001]	14.898	30.116	26.8126	17.8245	27.3264	15.3089	27.6013	33.0939	24.3205	25.7932	29.2379	30.3685	22.0477	28.4025
ENSMUSG00000028228	-6.44514	-2.68821	1.43511	3.50207	0.0612922	0.666524	4	19519254	19570108	-1	Cpne3	copine III [Source:MGI Symbol;Acc:MGI:1917818]	1.86226	0	3.42289	0	0.803717	0	3.68017	0.675385	2.17147	1.93449	1.58043	1.75203	1.01481	1.96566
ENSMUSG00000028003	13.97	3.80426	0.858329	3.51019	0.0609924	0.666524	3	82892579	82903973	-1	Lrat	lecithin-retinol acyltransferase (phosphatidylcholine-retinol-O-acyltransferase) [Source:MGI Symbol;Acc:MGI:1891259]	0	1.22923	0	0.938133	1.60743	1.45799	1.22672	0	0.434295	0	0	0	0.87213	0.276836
ENSMUSG00000070343	-38.2892	-5.25887	1.45017	3.49799	0.0614435	0.666524	3	146838811	146839347	-1	Gm10288	predicted gene 10288 [Source:MGI Symbol;Acc:MGI:3704227]	0	1.84384	0	0	0	2.18698	0	0	13.0288	1.93449	12.6434	0	0.671804	4.60113
ENSMUSG00000039476	-38.4874	-5.26631	0.480361	3.54526	0.0597157	0.666524	2	30834972	30881251	1	Prrx2	paired related homeobox 2 [Source:MGI Symbol;Acc:MGI:98218]	0	0	0	0	0	0	1.22672	0	0	0	0	1.16802	0	0.399124
ENSMUSG00000074622	3.09009	1.62765	2.33105	3.55631	0.0593195	0.666524	2	160363703	160367065	-1	Mafb	v-maf musculoaponeurotic fibrosarcoma oncogene family, protein B (avian) [Source:MGI Symbol;Acc:MGI:104555]	4.34526	5.53151	11.9801	8.44319	2.41115	3.64497	1.22672	0.675385	6.51442	4.5138	3.16086	2.92005	6.05937	3.16854
ENSMUSG00000087612	1.45792	0.543911	7.47121	3.53054	0.0602482	0.666524	2	25705850	25709716	-1	A230005M16Rik	RIKEN cDNA A230005M16 gene [Source:MGI Symbol;Acc:MGI:3603401]	195.537	178.238	149.466	197.946	193.696	225.259	185.235	166.82	135.5	147.666	139.868	167.027	190.024	157.019
ENSMUSG00000102900	5.59043	2.48296	1.68368	3.536	0.06005	0.666524	2	13009886	13012486	1	Gm37811	predicted gene, 37811 [Source:MGI Symbol;Acc:MGI:5611039]	2.48301	1.22923	4.56385	0.938133	7.23345	2.18698	0	2.70154	2.60577	0	1.58043	1.16802	3.10578	1.34263
ENSMUSG00000025961	7.17567	2.84311	1.17043	3.51395	0.0608541	0.666524	1	63754907	63769267	-1	4933402D24Rik	RIKEN cDNA 4933402D24 gene [Source:MGI Symbol;Acc:MGI:1921676]	3.10376	0	1.14096	3.75253	0	2.18698	1.22672	2.02615	0.86859	0	0	0.584009	1.69737	0.784246
ENSMUSG00000026347	4.24158	2.0846	1.64817	3.5034	0.0612431	0.666524	1	127486546	127679548	-1	Tmem163	transmembrane protein 163 [Source:MGI Symbol;Acc:MGI:1919410]	3.10376	3.68768	1.14096	2.8144	4.01859	2.18698	1.22672	0.675385	1.73718	0.644829	3.95107	0	2.82539	1.37253
ENSMUSG00000034000	16.4312	4.03837	0.701981	3.54539	0.059711	0.666524	1	94020451	94028334	1	Neu4	sialidase 4 [Source:MGI Symbol;Acc:MGI:2661364]	0	1.22923	1.14096	0	1.60743	0	0	0	0.86859	0	0	0	0.662937	0.144765
ENSMUSG00000038370	16.5107	4.04533	0.892311	3.53087	0.0602362	0.666524	1	171173262	171196268	-1	Pcp4l1	Purkinje cell protein 4-like 1 [Source:MGI Symbol;Acc:MGI:1913675]	1.2415	0.614613	0.570481	1.87627	0	0	0.613362	0	0.434295	0	0	0	0.717144	0.174609
ENSMUSG00000040225	-1.53144	-0.614893	5.18809	3.54748	0.0596359	0.666524	1	162670725	162740556	-1	Prrc2c	proline-rich coiled-coil 2C [Source:MGI Symbol;Acc:MGI:1913754]	31.6583	31.3452	31.3765	25.3296	30.5412	24.7858	42.9353	47.9523	47.7724	25.7932	28.4477	29.7845	29.1728	37.1142
ENSMUSG00000045259	1.54813	0.630528	5.16369	3.55251	0.0594553	0.666524	1	171358446	171360798	-1	Klhdc9	kelch domain containing 9 [Source:MGI Symbol;Acc:MGI:1916124]	52.7639	44.2521	44.4976	24.3914	20.8966	48.1136	25.7612	30.3923	30.4006	36.1104	35.5597	28.6164	39.1525	31.1401
ENSMUSG00000073609	15.1014	3.91661	0.634965	3.55787	0.0592638	0.666524	1	93824909	93852348	1	D2hgdh	D-2-hydroxyglutarate dehydrogenase [Source:MGI Symbol;Acc:MGI:2138209]	0	0	1.71144	0.938133	0.803717	0.728995	0	0	0	0.644829	0	0.584009	0.697048	0.204806
ENSMUSG00000101211	-1.64813	-0.720831	4.81363	3.54814	0.0596121	0.666524	1	71894068	71917125	-1	Gm28818	predicted gene 28818 [Source:MGI Symbol;Acc:MGI:5579524]	21.7263	20.8968	30.2355	18.7627	22.5041	20.4118	27.6013	37.8215	18.6747	30.9518	29.2379	30.3685	22.4229	29.1093
ENSMUSG00000101674	1.6543	0.726219	4.58721	3.55606	0.0593285	0.666524	1	54681729	54767524	1	4930444A19Rik	RIKEN cDNA 4930444A19 gene [Source:MGI Symbol;Acc:MGI:1921230]	39.1074	25.1991	24.5307	15.9483	29.7375	22.5988	15.9474	18.9108	18.6747	22.569	21.3358	24.5284	26.187	20.3277
ENSMUSG00000029110	2.95972	1.56546	2.25714	3.49605	0.0615153	0.666601	5	34336289	34355629	1	Rnf4	ring finger protein 4 [Source:MGI Symbol;Acc:MGI:1201691]	3.72451	4.9169	5.70481	6.56693	6.42974	7.28995	1.84009	2.70154	6.94872	3.86897	2.37064	1.75203	5.77214	3.247
ENSMUSG00000048285	-9.62488	-3.26677	1.19159	3.48715	0.0618472	0.66712	12	70825514	70902232	1	Frmd6	FERM domain containing 6 [Source:MGI Symbol;Acc:MGI:2442579]	0	0	0.570481	1.87627	0.803717	0	2.45345	1.35077	5.21154	0.644829	1.58043	0	0.541744	1.8735
ENSMUSG00000018449	13.3557	3.73938	0.793825	3.48557	0.0619061	0.66712	11	70970213	70977833	1	Rpain	RPA interacting protein [Source:MGI Symbol;Acc:MGI:1916973]	0	1.22923	2.28193	0.938133	0	0.728995	0	0	0	0	1.58043	0.584009	0.863046	0.36074
ENSMUSG00000032834	-10.2835	-3.36226	1.11615	3.48674	0.0618624	0.66712	10	78170910	78185149	-1	Pwp2	PWP2 periodic tryptophan protein homolog (yeast) [Source:MGI Symbol;Acc:MGI:1341200]	1.2415	2.45845	0.570481	0	0	0	0.613362	0	1.73718	1.93449	0.790215	0.584009	0.711739	0.943209
ENSMUSG00000002949	-3.60051	-1.8482	1.93743	3.48609	0.0618865	0.66712	8	4259731	4275913	-1	Timm44	translocase of inner mitochondrial membrane 44 [Source:MGI Symbol;Acc:MGI:1343262]	1.2415	2.45845	3.42289	0.938133	2.41115	1.45799	2.45345	4.05231	5.21154	3.86897	0.790215	5.84009	1.98835	3.70276
ENSMUSG00000039842	4.19768	2.06959	2.24436	3.49079	0.0617112	0.66712	8	18595131	18803189	1	Mcph1	microcephaly, primary autosomal recessive 1 [Source:MGI Symbol;Acc:MGI:2443308]	6.82827	6.76074	2.28193	6.56693	4.8223	6.56095	2.45345	2.02615	4.34295	3.86897	1.58043	1.75203	5.63685	2.67066
ENSMUSG00000038024	1.79007	0.840013	4.69794	3.48992	0.0617435	0.66712	4	86748555	86850603	1	Dennd4c	DENN/MADD domain containing 4C [Source:MGI Symbol;Acc:MGI:1914769]	29.1753	23.3553	45.068	16.8864	32.1487	33.5338	19.6276	20.2615	29.0978	21.9242	23.7064	19.8563	30.0279	22.4123
ENSMUSG00000075224	-10.412	-3.38018	1.11679	3.48709	0.0618494	0.66712	2	85162334	85196699	-1	Lrrc55	leucine rich repeat containing 55 [Source:MGI Symbol;Acc:MGI:2685197]	1.2415	1.84384	2.28193	0	0	0	1.84009	2.02615	0.86859	0.644829	1.58043	0.584009	0.894545	1.25735
ENSMUSG00000101586	-1.6628	-0.733611	4.57842	3.48648	0.0618722	0.66712	1	59151047	59169320	1	Gm29017	predicted gene 29017 [Source:MGI Symbol;Acc:MGI:5579723]	14.2773	21.5114	23.3897	25.3296	20.0929	17.4959	26.9879	33.0939	21.7147	26.438	26.0771	23.9444	20.3495	26.376
ENSMUSG00000064368	1.21543	0.281465	13.1269	3.48309	0.0619989	0.667196	MT	13552	14070	-1	mt-Nd6	mitochondrially encoded NADH dehydrogenase 6 [Source:MGI Symbol;Acc:MGI:102495]	7881.68	9323.06	8843.6	8810.94	9092.45	9500.26	8244.81	8671.27	7597.55	7823.06	7359.27	8776.49	8908.67	8078.74
ENSMUSG00000038608	-2.10858	-1.07628	4.2222	3.48331	0.0619907	0.667196	1	80501073	80758527	-1	Dock10	dedicator of cytokinesis 10 [Source:MGI Symbol;Acc:MGI:2146320]	13.6565	13.5215	11.9801	19.7008	11.252	12.3929	19.6276	19.5862	40.8237	11.6069	19.7554	12.8482	13.7506	20.708
ENSMUSG00000022426	-3.73464	-1.90097	1.96583	3.48079	0.0620853	0.667663	15	79674250	79687872	-1	Josd1	Josephin domain containing 1 [Source:MGI Symbol;Acc:MGI:1921408]	3.10376	1.84384	1.71144	0.938133	4.01859	0.728995	4.29353	4.72769	2.60577	0.644829	7.90215	4.67207	2.05746	4.14101
ENSMUSG00000097298	-10.877	-3.44321	0.920531	3.47734	0.0622146	0.668302	9	75441122	75441652	-1	A130057D12Rik	RIKEN cDNA A130057D12 gene [Source:MGI Symbol;Acc:MGI:3642847]	1.2415	0	0	0	0	0.728995	0.613362	3.37692	0	1.93449	0.790215	1.16802	0.328416	1.31383
ENSMUSG00000093661	-18.7063	-4.22546	0.893164	3.47692	0.0622305	0.668302	6	99625135	99666771	-1	Eif4e3	eukaryotic translation initiation factor 4E member 3 [Source:MGI Symbol;Acc:MGI:1914142]	0	0	0.570481	0	0	0	0.613362	0	1.30288	0	0	1.16802	0.0950802	0.514044
ENSMUSG00000030844	4.79977	2.26297	1.18628	3.47398	0.0623411	0.668566	7	128373621	128418758	-1	Rgs10	regulator of G-protein signalling 10 [Source:MGI Symbol;Acc:MGI:1915115]	3.72451	1.84384	1.71144	0	1.60743	2.18698	1.22672	0.675385	0.86859	0.644829	0.790215	0.584009	1.8457	0.798292
ENSMUSG00000027015	-1.94671	-0.961041	4.69829	3.47414	0.062335	0.668566	2	71117923	71142926	1	Cybrd1	cytochrome b reductase 1 [Source:MGI Symbol;Acc:MGI:2654575]	19.8641	23.9699	14.262	18.7627	16.0743	20.4118	34.9616	31.7431	18.2404	25.7932	22.126	26.2804	18.8908	26.5241
ENSMUSG00000068335	-6.54932	-2.71135	1.1165	3.47042	0.0624754	0.669545	6	83030934	83033471	-1	Dok1	docking protein 1 [Source:MGI Symbol;Acc:MGI:893587]	0.620752	1.22923	1.14096	0	0	0.728995	1.22672	0	1.30288	1.93449	0.790215	4.08806	0.619989	1.55706
ENSMUSG00000035572	-1.49354	-0.578735	5.25828	3.46898	0.0625298	0.669667	4	45342101	45379759	1	Dcaf10	DDB1 and CUL4 associated factor 10 [Source:MGI Symbol;Acc:MGI:2140179]	36.0036	31.3452	26.2421	33.7728	41.7933	26.9728	38.0284	44.5754	43.8638	38.0449	37.1401	37.3766	32.6883	39.8382
ENSMUSG00000092274	-1.80022	-0.848172	4.74237	3.46636	0.0626292	0.67027	19	5824708	5845478	-1	Neat1	nuclear paraspeckle assembly transcript 1 (non-protein coding) [Source:MGI Symbol;Acc:MGI:1914211]	22.9678	33.1891	21.6783	18.7627	20.8966	22.5988	29.4414	26.34	54.7212	26.438	36.3499	16.3523	23.3489	31.6071
ENSMUSG00000067575	-4.80093	-2.26331	1.32662	3.44898	0.0632907	0.670787	17	29136972	29137304	-1	Rpl35a-ps3	ribosomal protein L35A, pseudogene 3 [Source:MGI Symbol;Acc:MGI:3704473]	1.2415	1.22923	0.570481	0	0.803717	0.728995	1.22672	2.70154	0.86859	1.93449	2.37064	1.75203	0.76232	1.809
ENSMUSG00000021577	-2.34688	-1.23074	2.77559	3.45688	0.0629891	0.670787	13	74322254	74350280	-1	Sdha	succinate dehydrogenase complex, subunit A, flavoprotein (Fp) [Source:MGI Symbol;Acc:MGI:1914195]	11.1735	5.53151	2.28193	7.50506	3.21487	2.91598	9.81379	8.10462	11.2917	7.73795	5.5315	6.4241	5.43715	8.1506
ENSMUSG00000097793	14.2326	3.83112	1.04438	3.44811	0.0633241	0.670787	13	81778773	81783749	-1	Gm17259	predicted gene, 17259 [Source:MGI Symbol;Acc:MGI:4936893]	0	2.45845	1.71144	0	1.60743	0.728995	0	0	0	3.22414	0	0	1.08439	0.537357
ENSMUSG00000020135	-1.92149	-0.942226	4.43685	3.46393	0.0627209	0.670787	10	80295977	80318263	1	Apc2	adenomatosis polyposis coli 2 [Source:MGI Symbol;Acc:MGI:1346052]	22.3471	27.043	13.1211	13.1339	15.2706	15.3089	20.8543	29.7169	13.0288	23.2138	33.9792	27.4484	17.7041	24.7069
ENSMUSG00000025389	-2.80564	-1.48833	2.39779	3.44816	0.0633222	0.670787	10	128225838	128231812	1	Mip	major intrinsic protein of eye lens fiber [Source:MGI Symbol;Acc:MGI:96990]	2.48301	4.30229	3.42289	2.8144	3.21487	1.45799	4.29353	5.40308	3.90865	8.38277	6.32172	1.75203	2.94924	5.0103
ENSMUSG00000032356	-5.14181	-2.36228	1.80412	3.45531	0.0630489	0.670787	9	89909908	90026977	1	Rasgrf1	RAS protein-specific guanine nucleotide-releasing factor 1 [Source:MGI Symbol;Acc:MGI:99694]	0	2.45845	0	0	1.60743	2.91598	1.84009	2.02615	3.90865	1.28966	3.95107	2.92005	1.16364	2.65595
ENSMUSG00000074292	-2.28495	-1.19216	3.19002	3.46042	0.0628545	0.670787	8	67352104	67365004	-1	Gm10660	predicted gene 10660 [Source:MGI Symbol;Acc:MGI:3642761]	11.7943	6.76074	3.42289	9.38133	9.6446	2.91598	10.4272	10.8062	11.726	14.8311	10.2728	7.59212	7.31997	10.9425
ENSMUSG00000086289	1.30325	0.382118	10.0919	3.46181	0.0628014	0.670787	8	25037052	25041757	1	Gm16933	predicted gene, 16933 [Source:MGI Symbol;Acc:MGI:4439857]	1127.29	1159.16	1049.69	1213.01	1128.42	1337.71	1120	1094.8	856.864	1009.8	978.286	1079.83	1169.21	1023.26
ENSMUSG00000092187	2.24018	1.16361	3.20943	3.45534	0.0630479	0.670787	7	64337550	64345964	-1	Gm20457	predicted gene 20457 [Source:MGI Symbol;Acc:MGI:5141922]	8.06977	7.98996	13.6916	12.1957	9.6446	6.56095	4.29353	10.8062	9.12019	2.57932	6.32172	6.4241	9.6921	6.59084
ENSMUSG00000095526	-4.80093	-2.26331	1.32662	3.44898	0.0632907	0.670787	6	48523518	48523850	1	Gm10243	predicted gene 10243 [Source:MGI Symbol;Acc:MGI:3704266]	1.2415	1.22923	0.570481	0	0.803717	0.728995	1.22672	2.70154	0.86859	1.93449	2.37064	1.75203	0.76232	1.809
ENSMUSG00000094664	-4.80093	-2.26331	1.32662	3.44898	0.0632907	0.670787	5	123255481	123255813	-1	Rpl35a-ps6	ribosomal protein L35A, pseudogene 6 [Source:MGI Symbol;Acc:MGI:3704258]	1.2415	1.22923	0.570481	0	0.803717	0.728995	1.22672	2.70154	0.86859	1.93449	2.37064	1.75203	0.76232	1.809
ENSMUSG00000078578	-1.47467	-0.560391	6.34177	3.4576	0.0629615	0.670787	3	135438149	135468198	1	Ube2d3	ubiquitin-conjugating enzyme E2D 3 [Source:MGI Symbol;Acc:MGI:1913355]	78.8355	70.0658	77.015	63.793	78.7643	70.7125	77.897	110.763	87.2933	84.4726	85.3432	88.7694	73.1977	89.0897
ENSMUSG00000083424	-4.80093	-2.26331	1.32662	3.44898	0.0632907	0.670787	2	108874926	108875258	-1	Rpl35a-ps4	ribosomal protein 35A, pseudogene 4 [Source:MGI Symbol;Acc:MGI:3650995]	1.2415	1.22923	0.570481	0	0.803717	0.728995	1.22672	2.70154	0.86859	1.93449	2.37064	1.75203	0.76232	1.809
ENSMUSG00000025934	-2.39208	-1.25826	2.92307	3.46065	0.0628457	0.670787	1	21240589	21265661	1	Gsta3	glutathione S-transferase, alpha 3 [Source:MGI Symbol;Acc:MGI:95856]	4.34526	4.9169	11.9801	3.75253	5.62602	2.91598	6.13362	9.45539	6.51442	10.3173	14.2239	5.25608	5.58947	8.65011
ENSMUSG00000081214	-4.80093	-2.26331	1.32662	3.44898	0.0632907	0.670787	1	181241988	181242320	-1	Rpl35a-ps2	ribosomal protein L35A, pseudogene 2 [Source:MGI Symbol;Acc:MGI:3705461]	1.2415	1.22923	0.570481	0	0.803717	0.728995	1.22672	2.70154	0.86859	1.93449	2.37064	1.75203	0.76232	1.809
ENSMUSG00000105504	-1.71742	-0.780239	4.1892	3.44519	0.063436	0.671516	3	142493978	142522344	1	Gbp5	guanylate binding protein 5 [Source:MGI Symbol;Acc:MGI:2429943]	20.4848	15.3653	14.8325	25.3296	16.0743	14.5799	24.5345	21.6123	21.2804	24.5035	22.126	24.5284	17.7777	23.0975
ENSMUSG00000019437	1.29736	0.375577	10.5653	3.4437	0.0634932	0.671664	11	78176711	78181909	1	Tlcd1	TLC domain containing 1 [Source:MGI Symbol;Acc:MGI:1915572]	1677.27	1430.2	1463.86	1700.83	1451.51	1977.76	1484.95	1387.92	1221.24	1494.71	1484.81	1437.83	1616.91	1418.58
ENSMUSG00000108268	-5.48369	-2.45515	2.1643	3.43925	0.0636647	0.672108		88040539	88042467	-1	RP23-158G17.1	6	2.48301	0	1.71144	0.938133	4.01859	1.45799	4.90689	8.10462	3.47436	5.15863	0.790215	3.50405	1.76819	4.32313
ENSMUSG00000106776	-3.73246	-1.90013	2.13881	3.44141	0.0635814	0.672108		65857318	65858231	1	RP23-42O8.5	5	0.620752	4.9169	3.99337	1.87627	1.60743	0	4.90689	6.07846	3.47436	1.93449	4.74129	2.33604	2.16912	3.91192
ENSMUSG00000087011	7.83361	2.96968	1.0525	3.43982	0.0636424	0.672108	4	124957647	124987009	-1	Gm12930	predicted gene 12930 [Source:MGI Symbol;Acc:MGI:3650529]	4.34526	0	1.14096	1.87627	1.60743	2.18698	1.22672	0.675385	0	0.644829	0	1.16802	1.85948	0.619159
ENSMUSG00000021745	13.1224	3.71396	0.915817	3.4338	0.063875	0.673281	14	11553532	12242041	1	Ptprg	protein tyrosine phosphatase, receptor type, G [Source:MGI Symbol;Acc:MGI:97814]	1.2415	1.22923	1.14096	0.938133	0.803717	0	0	0.675385	1.30288	0	0	0	0.892257	0.329712
ENSMUSG00000087143	-4.83492	-2.27349	1.6518	3.43234	0.0639316	0.673281	13	78198017	78279391	1	A830082K12Rik	RIKEN cDNA A830082K12 gene [Source:MGI Symbol;Acc:MGI:2443527]	0.620752	0.614613	0.570481	1.87627	1.60743	3.64497	4.29353	2.70154	1.73718	3.86897	3.95107	0.584009	1.48909	2.85605
ENSMUSG00000025510	-9.97954	-3.31897	1.2604	3.4326	0.0639216	0.673281	7	141467362	141471479	1	Cd151	CD151 antigen [Source:MGI Symbol;Acc:MGI:1096360]	1.86226	1.22923	3.99337	0	0	0	1.22672	0.675385	1.30288	1.28966	1.58043	1.75203	1.18081	1.30452
ENSMUSG00000038544	4.04356	2.01563	1.91102	3.42981	0.0640295	0.673281	4	59769637	59801589	-1	Inip	INTS3 and NABP interacting protein [Source:MGI Symbol;Acc:MGI:1913459]	5.58677	4.30229	5.13433	4.69066	3.21487	0	3.06681	0.675385	2.60577	1.28966	3.16086	0	3.82149	1.79975
ENSMUSG00000026035	-3.67776	-1.87883	2.35053	3.42966	0.0640355	0.673281	1	58430994	58445486	-1	Ppil3	peptidylprolyl isomerase (cyclophilin)-like 3 [Source:MGI Symbol;Acc:MGI:1917475]	4.96601	4.9169	4.56385	1.87627	0	0.728995	1.22672	4.05231	5.64583	6.44829	0.790215	4.67207	2.842	3.80591
ENSMUSG00000100725	1.53039	0.613899	5.95027	3.43017	0.0640153	0.673281	1	178323074	178337728	-1	Gm28062	predicted gene 28062 [Source:MGI Symbol;Acc:MGI:5578768]	67.0412	60.232	57.6186	78.8031	60.2788	54.6746	47.2289	57.4077	57.3269	61.9036	44.252	37.3766	63.1081	50.9159
ENSMUSG00000089298	-6.83122	-2.77214	1.36649	3.42806	0.0640973	0.673476	4	133171427	133171714	-1	Gm24636	predicted gene, 24636 [Source:MGI Symbol;Acc:MGI:5454413]	0.620752	0.614613	0	1.87627	0.803717	0.728995	0.613362	1.35077	4.34295	1.28966	3.16086	0.584009	0.774057	1.89027
ENSMUSG00000091028	-24.2729	-4.60127	0.981727	3.42665	0.0641521	0.673597	9	3000922	3002330	1	Gm10722	predicted gene 10722 [Source:MGI Symbol;Acc:MGI:3642024]	0	0	0	2.8144	0	0	0.613362	1.35077	0.434295	0	6.32172	0	0.469066	1.45336
ENSMUSG00000036678	-7.73004	-2.95048	1.1689	3.41121	0.0647551	0.674016	15	102338247	102350759	-1	Aaas	achalasia, adrenocortical insufficiency, alacrimia [Source:MGI Symbol;Acc:MGI:2443767]	0.620752	0.614613	2.28193	0	0.803717	0	1.22672	1.35077	1.30288	0	3.16086	4.08806	0.720168	1.85488
ENSMUSG00000025280	6.19934	2.63211	1.26369	3.41536	0.0645922	0.674016	14	24448694	24487046	-1	Polr3a	polymerase (RNA) III (DNA directed) polypeptide A [Source:MGI Symbol;Acc:MGI:2681836]	1.86226	1.84384	2.28193	2.8144	0.803717	2.91598	1.22672	0	2.60577	0.644829	0	0.584009	2.08702	0.843555
ENSMUSG00000032621	-1.80233	-0.849865	5.62087	3.42242	0.0643168	0.674016	13	103741615	103764504	-1	Srek1	splicing regulatory glutamine/lysine-rich protein 1 [Source:MGI Symbol;Acc:MGI:2145245]	28.5546	41.7937	38.2223	40.3397	51.4379	33.5338	76.0569	53.3554	46.9038	46.4277	39.5107	53.1448	38.9803	52.5666
ENSMUSG00000021108	4.6378	2.21344	1.43836	3.4115	0.0647436	0.674016	12	73584797	73778185	1	Prkch	protein kinase C, eta [Source:MGI Symbol;Acc:MGI:97600]	1.86226	1.22923	4.56385	1.87627	2.41115	1.45799	0	0	2.17147	1.93449	0.790215	0.584009	2.23346	0.913364
ENSMUSG00000053889	-2.36005	-1.23882	2.57455	3.41785	0.0644951	0.674016	9	34918233	34929509	-1	Kirrel3os	kin of IRRE like 3 (Drosophila), opposite strand [Source:MGI Symbol;Acc:MGI:3045250]	3.72451	4.30229	3.99337	1.87627	3.21487	2.91598	6.74698	6.75385	4.77724	4.5138	4.74129	4.08806	3.33788	5.2702
ENSMUSG00000039202	-1.54599	-0.628534	7.57406	3.41267	0.0646978	0.674016	7	79273201	79365508	1	Abhd2	abhydrolase domain containing 2 [Source:MGI Symbol;Acc:MGI:1914344]	161.395	180.696	177.99	153.854	141.454	111.536	153.34	197.888	190.221	159.918	274.205	170.531	154.488	191.017
ENSMUSG00000053175	6.56832	2.71553	1.18683	3.41982	0.0644179	0.674016	7	19808462	19822770	-1	Bcl3	B cell leukemia/lymphoma 3 [Source:MGI Symbol;Acc:MGI:88140]	1.2415	1.22923	2.85241	0.938133	0	2.18698	1.22672	0	0.434295	0.644829	0.790215	0	1.40804	0.51601
ENSMUSG00000086513	13.8548	3.79232	0.960966	3.4212	0.0643642	0.674016	7	105824223	105831515	-1	9130208D14Rik	RIKEN cDNA 9130208D14 gene [Source:MGI Symbol;Acc:MGI:1924950]	1.2415	2.45845	0	3.75253	1.60743	0.728995	1.84009	0	0	0	0	0.584009	1.63149	0.404016
ENSMUSG00000000148	-30.0003	-4.90691	0.750792	3.42301	0.0642936	0.674016	5	140705011	140719379	1	Brat1	BRCA1-associated ATM activator 1 [Source:MGI Symbol;Acc:MGI:1891679]	0	0.614613	0	0	0	0	1.22672	0	0.434295	0	2.37064	0.584009	0.102435	0.769279
ENSMUSG00000029290	-9.33487	-3.22263	1.14736	3.41616	0.0645609	0.674016	5	105876565	105915818	1	Zfp326	zinc finger protein 326 [Source:MGI Symbol;Acc:MGI:1927246]	0	1.22923	0	0	0	0.728995	1.22672	2.02615	2.60577	0	1.58043	0.584009	0.32637	1.33718
ENSMUSG00000093637	-2.41793	-1.27377	3.26967	3.41625	0.0645576	0.674016	5	112374369	112377639	-1	Gm20636	predicted gene 20636 [Source:MGI Symbol;Acc:MGI:5313083]	6.20752	4.30229	1.71144	6.56693	12.8595	6.56095	12.2672	10.1308	4.77724	10.9621	8.69236	9.34414	6.3681	9.36231
ENSMUSG00000028744	4.61547	2.20648	1.94204	3.42043	0.0643942	0.674016	4	139294029	139310708	-1	Pqlc2	PQ loop repeat containing 2 [Source:MGI Symbol;Acc:MGI:2384837]	4.34526	3.07306	1.14096	1.87627	4.8223	1.45799	1.84009	0.675385	1.73718	0	0	2.92005	2.78597	1.19545
ENSMUSG00000101952	1.57642	0.656648	5.73637	3.41419	0.064638	0.674016	1	93731104	93751072	1	Gm10550	predicted gene 10550 [Source:MGI Symbol;Acc:MGI:3704193]	77.594	40.5644	79.2969	66.6074	56.2602	66.3385	41.0952	44.5754	52.1154	58.0346	48.9933	63.657	64.4436	51.4118
ENSMUSG00000023216	-6.14062	-2.61839	1.03242	3.40699	0.0649208	0.674838	2	121017891	121037072	-1	Epb4.2	erythrocyte protein band 4.2 [Source:MGI Symbol;Acc:MGI:95402]	0	0	1.14096	0	0.803717	1.45799	1.22672	2.70154	0.86859	1.93449	1.58043	1.16802	0.567112	1.57996
ENSMUSG00000027371	26.3192	4.71804	0.634573	3.40766	0.0648942	0.674838	2	127436215	127444565	-1	Fahd2a	fumarylacetoacetate hydrolase domain containing 2A [Source:MGI Symbol;Acc:MGI:1915376]	2.48301	0	0	0	1.60743	0	0.613362	0	0	0	0	0	0.68174	0.102227
ENSMUSG00000028706	-16.0139	-4.00125	1.01259	3.40578	0.0649685	0.674883	4	116032842	116053876	-1	Nsun4	NOL1/NOP2/Sun domain family, member 4 [Source:MGI Symbol;Acc:MGI:1919431]	0	0.614613	1.71144	0	0	0	0.613362	2.02615	0	1.93449	1.58043	0	0.387676	1.02574
ENSMUSG00000098711	-6.53588	-2.70838	1.34407	3.40238	0.0651024	0.675823	5	100429101	100429238	1	Gm28030	predicted gene, 28030 [Source:MGI Symbol;Acc:MGI:5531412]	0.620752	0.614613	0	1.87627	1.60743	0.728995	1.22672	2.02615	3.47436	0.644829	3.95107	1.16802	0.90801	2.08186
ENSMUSG00000021514	13.3893	3.74301	0.795406	3.39641	0.0653384	0.67775	13	65278814	65304221	1	Zfp369	zinc finger protein 369 [Source:MGI Symbol;Acc:MGI:2176229]	0.620752	0	0.570481	0	2.41115	2.18698	0	0	0	0	1.58043	0.584009	0.964895	0.36074
ENSMUSG00000029088	1.75128	0.808409	4.56116	3.39548	0.0653751	0.67775	5	48389502	49524907	-1	Kcnip4	Kv channel interacting protein 4 [Source:MGI Symbol;Acc:MGI:1933131]	27.3131	23.9699	29.0946	30.9584	31.345	18.2249	19.0142	14.8585	23.4519	13.5414	33.189	17.5203	26.8176	20.2626
ENSMUSG00000083841	21.1111	4.39993	0.610287	3.38774	0.0656827	0.678678	X	157429417	157430326	1	Gm1947	predicted pseudogene 1947 [Source:MGI Symbol;Acc:MGI:3037805]	1.2415	0.614613	0	1.87627	0	0	0	0.675385	0	0	0	0	0.622064	0.112564
ENSMUSG00000100621	4.87857	2.28646	1.92499	3.38868	0.0656454	0.678678	19	6076945	6082256	-1	Gm28374	predicted gene 28374 [Source:MGI Symbol;Acc:MGI:5579080]	1.86226	2.45845	5.70481	5.6288	1.60743	2.18698	6.13362	2.70154	3.47436	0	1.58043	0	3.24146	2.31499
ENSMUSG00000097047	-17.0791	-4.09416	0.724257	3.39011	0.0655887	0.678678	17	84954967	84957710	-1	1110020A21Rik	RIKEN cDNA 1110020A21 gene [Source:MGI Symbol;Acc:MGI:1915781]	0	0	0	0	0	0.728995	1.22672	0	0	0.644829	1.58043	0.584009	0.121499	0.672665
[truncated: 14,057 more rows]

## Sheet: DEgenes
Feature.ID	FC	logFC_F.TM1D_M.TM1D_vs_F.WT_M.WT	logCPM	LR	PValue	FDR	CHR	START	END	STRAND	SYMBOL	DESCRIPTION	X18579S.genes.results_counts_cpm	X18580S.genes.results_counts_cpm	X18581S.genes.results_counts_cpm	X18584S.genes.results_counts_cpm	X18585S.genes.results_counts_cpm	X18586S.genes.results_counts_cpm	X18925S.genes.results_counts_cpm	X18927S.genes.results_counts_cpm	X18929S.genes.results_counts_cpm	X19024S.genes.results_counts_cpm	X19025S.genes.results_counts_cpm	X19026S.genes.results_counts_cpm	pos.mean	neg.mean
[truncated: 10 more rows]
