# Supplementary material for: A novel mouse model expressing human forms for complement receptors CR1 and CR2
Source: BMC Genet. 2020 Sep 9;21:101. doi: 10.1186/s12863-020-00893-9 (PMC7487969; doi:10.1186/s12863-020-00893-9)
Supplement: Supplementary file 6 — Additional file 6. [file 12863_2020_893_MOESM6_ESM.xlsx]

## Sheet: Brain_rawdata
Feature.ID	FC	logFC_F.TM1B_M.TM1B_vs_F.WT_M.WT	logCPM	LR	PValue	FDR	CHR	START	END	STRAND	SYMBOL	DESCRIPTION	X18591B.genes.results_counts_cpm	X18592B.genes.results_counts_cpm	X18809B.genes.results_counts_cpm	X18812B.genes.results_counts_cpm	X18813B.genes.results_counts_cpm	X18953B.genes.results_counts_cpm	X18925B.genes.results_counts_cpm	X18927B.genes.results_counts_cpm	X18929B.genes.results_counts_cpm	X19024B.genes.results_counts_cpm	X19025B.genes.results_counts_cpm	X19026B.genes.results_counts_cpm	pos.mean	neg.mean
ENSMUSG00000060380	2.98253	1.57654	6.88371	95.7411	1.30932e-22	2.03429e-18	9	44477924	44482180	1	C030014I23Rik	RIKEN cDNA C030014I23 gene [Source:MGI Symbol;Acc:MGI:1924631]	162.59	159.2	177.52	168.835	154.199	154.507	94.9223	88.5335	93.4875	90.903	88.0254	109.257	162.808	94.1881
ENSMUSG00000106905	3.03041	1.59951	6.99599	85.2117	2.68074e-20	2.08253e-16		127772373	127774650	-1	RP23-42M8.5	6	161.155	159.2	148.585	165.6	166.917	162.33	103.983	90.3779	95.0118	91.8306	84.5599	86.5917	160.631	92.0592
ENSMUSG00000097263	3.26192	1.70572	5.74828	55.4881	9.40247e-14	4.86954e-10	8	20292477	20420781	1	Gm26804	predicted gene, 26804 [Source:MGI Symbol;Acc:MGI:5477298]	78.4256	101.987	76.6385	84.0939	84.2531	80.8389	40.1262	57.1779	42.171	52.4084	37.4281	51.1414	84.3729	46.7422
ENSMUSG00000005899	-3.45147	-1.78721	5.76567	52.2061	4.99697e-13	1.94095e-09	16	17619354	17644828	1	Smpd4	sphingomyelin phosphodiesterase 4 [Source:MGI Symbol;Acc:MGI:1924876]	47.3423	49.7499	25.0248	27.1688	30.204	40.4195	46.5982	55.9482	52.8408	84.8737	91.491	79.0368	36.6515	68.4648
ENSMUSG00000007033	2.44047	1.28716	7.13571	49.2047	2.30592e-12	7.16542e-09	17	34972703	34979285	1	Hspa1l	heat shock protein 1-like [Source:MGI Symbol;Acc:MGI:96231]	176.936	194.025	216.621	186.3	162.942	188.407	123.83	114.356	105.682	127.079	111.591	136.571	187.539	119.851
ENSMUSG00000035944	3.91825	1.97021	4.89788	48.4419	3.40226e-12	8.81016e-09	15	85832306	85858822	1	Ttc38	tetratricopeptide repeat domain 38 [Source:MGI Symbol;Acc:MGI:2146198]	40.6474	30.8449	50.0496	45.9282	46.8956	40.4195	19.8474	20.9037	23.88	21.3344	25.6452	16.2723	42.4642	21.3138
ENSMUSG00000023764	-3.18645	-1.67195	7.0442	45.8611	1.2694e-11	2.46534e-08	11	3131850	3193463	-1	Sfi1	Sfi1 homolog, spindle assembly associated (yeast) [Source:MGI Symbol;Acc:MGI:1926137]	74.6	101.987	86.0228	113.85	98.5603	112.131	181.647	186.904	204.25	187.372	161.495	129.016	97.8587	175.114
ENSMUSG00000108173	-1.45987	-0.545841	11.6767	45.9718	1.19967e-11	2.46534e-08		80655029	80659103	1	RP23-93A21.1	6	2940.96	3092.95	2600.23	2734.99	2948.86	2888.69	3284.31	3286.19	3346.24	3708.47	3701.92	3471.81	2867.78	3466.49
ENSMUSG00000041358	28.7522	4.8456	2.4568	44.61	2.40461e-11	4.15116e-08	2	112247948	112259291	-1	Nutm1	NUT midline carcinoma, family member 1 [Source:MGI Symbol;Acc:MGI:2661384]	9.08589	8.95498	14.8585	7.11563	10.3329	6.51927	2.58879	1.22963	0.508084	1.39137	3.46557	1.16231	9.47787	1.72429
ENSMUSG00000100725	4.30683	2.10663	5.06916	43.8166	3.60627e-11	5.60306e-08	1	178323074	178337728	-1	Gm28062	predicted gene 28062 [Source:MGI Symbol;Acc:MGI:5578768]	43.9948	51.7399	66.4722	47.8688	33.3833	51.5022	28.0452	22.1334	23.88	28.755	20.1003	17.4346	49.1602	23.3914
ENSMUSG00000097230	3.31222	1.7278	5.2699	43.4371	4.37804e-11	6.18378e-08	8	19789798	19798548	1	Gm26853	predicted gene, 26853 [Source:MGI Symbol;Acc:MGI:5477347]	41.6038	47.2624	35.1911	54.9845	58.0234	43.0272	28.0452	25.2074	27.9446	26.8999	23.5659	21.5026	46.6821	25.5276
ENSMUSG00000048878	2.37655	1.24887	6.30474	40.8464	1.64679e-10	2.13218e-07	11	103116231	103119725	1	Hexim1	hexamethylene bis-acetamide inducible 1 [Source:MGI Symbol;Acc:MGI:2385923]	77.9474	87.0623	98.5352	90.5626	110.483	67.8004	67.74	57.1779	64.5267	56.1187	55.4491	42.4241	88.7318	57.2394
ENSMUSG00000087528	1.81014	0.856101	7.56277	37.6822	8.32617e-10	9.95105e-07	2	129205958	129230579	-1	9830144P21Rik	RIKEN cDNA 9830144P21 gene [Source:MGI Symbol;Acc:MGI:3041171]	221.409	229.347	216.621	203.766	223.35	212.528	147.992	154.319	156.49	167.429	180.21	167.953	217.837	162.399
ENSMUSG00000074782	1.60755	0.68486	8.69906	37.2666	1.03034e-09	1.08893e-06	13	91701665	91741872	-1	4833422C13Rik	RIKEN cDNA 4833422C13 gene [Source:MGI Symbol;Acc:MGI:3603826]	483.465	471.629	502.06	454.754	488.032	486.989	377.1	378.112	397.83	385.874	367.35	367.87	481.155	379.023
ENSMUSG00000034035	2.86929	1.52069	5.02774	37.2273	1.05129e-09	1.08893e-06	4	116596654	116600266	1	Ccdc17	coiled-coil domain containing 17 [Source:MGI Symbol;Acc:MGI:1915667]	46.8641	41.7899	46.1395	40.7532	52.4595	44.983	22.4362	30.126	27.4366	24.5809	31.8832	26.1519	45.4982	27.1025
ENSMUSG00000107632	-1.90207	-0.927569	8.1591	36.3207	1.67374e-09	1.6253e-06		132525033	132527252	1	RP23-287N15.3	6	235.277	269.147	218.967	198.591	247.99	267.942	292.102	312.326	305.867	362.221	344.477	363.802	239.652	330.132
ENSMUSG00000021519	2.98987	1.58008	5.97704	34.8744	3.51666e-09	3.21402e-06	13	66906968	66933088	-1	Mterf3	mitochondrial transcription termination factor 3 [Source:MGI Symbol;Acc:MGI:1913660]	59.2974	74.6249	71.9463	79.5657	92.2015	54.1099	52.6387	45.4964	30.9931	36.1757	49.9042	33.7069	71.9576	41.4858
ENSMUSG00000057359	1.05919	0.082962	13.158	34.5765	4.0982e-09	3.53743e-06	3	122255958	122293720	-1	Gm17494	predicted gene, 17494 [Source:MGI Symbol;Acc:MGI:4937128]	9453.15	9521.64	9403.07	8789.75	9043.7	9206.51	8373.01	9068.53	8569.86	9192.8	9166.43	9573.91	9236.3	8990.76
ENSMUSG00000055978	6.46375	2.69237	3.42189	34.2152	4.93419e-09	4.03487e-06	7	45648595	45666308	-1	Fut2	fucosyltransferase 2 [Source:MGI Symbol;Acc:MGI:109374]	13.3897	14.4275	14.8585	14.2313	20.6659	8.47505	8.6293	9.22224	9.6536	4.17412	4.15868	1.74346	14.3413	6.26357
ENSMUSG00000074259	3.84323	1.94232	4.7323	33.1631	8.4742e-09	6.58318e-06	9	59680144	59718874	1	Gramd2	GRAM domain containing 2 [Source:MGI Symbol;Acc:MGI:3528937]	27.2577	41.7899	28.9349	29.7563	39.742	33.9002	25.8879	19.6741	18.291	9.27582	17.3278	15.11	33.5635	17.5944
ENSMUSG00000026616	-401.859	-8.65055	0.939436	32.9956	9.23667e-09	6.83382e-06	1	195136811	195176716	-1	Cr2	complement receptor 2 [Source:MGI Symbol;Acc:MGI:88489]	0	0	0	0	0.794841	0	4.74611	3.07408	3.04851	2.78275	2.07934	1.74346	0.132473	2.91237
ENSMUSG00000086213	4.17306	2.06111	3.78256	32.8771	9.81751e-09	6.9334e-06	19	12585868	12596566	-1	A330040F15Rik	RIKEN cDNA A330040F15 gene [Source:MGI Symbol;Acc:MGI:3698434]	19.6064	21.89	20.3327	20.0532	27.0246	16.2982	9.92369	3.68889	11.1779	11.5948	12.476	12.2042	20.8675	10.1776
ENSMUSG00000056999	-36.8915	-5.20521	2.44595	32.5895	1.13829e-08	7.68942e-06	19	37268743	37337852	-1	Ide	insulin degrading enzyme [Source:MGI Symbol;Acc:MGI:96412]	2.86923	0.497499	1.56405	0.646876	1.58968	0	14.6698	9.83705	8.12935	7.42065	4.85179	4.06807	1.19456	8.16279
ENSMUSG00000107374	2.94471	1.55813	4.87513	31.4978	1.99666e-08	1.29259e-05		93090994	93093130	1	RP24-470E5.2	5	32.9961	40.2974	36.7552	49.8094	54.0492	42.3753	31.9284	25.2074	22.8638	24.5809	18.7141	23.8273	42.7138	24.5203
ENSMUSG00000019936	3.34429	1.7417	4.66184	31.0666	2.49323e-08	1.5495e-05	10	97644068	97682454	1	Epyc	epiphycan [Source:MGI Symbol;Acc:MGI:107942]	35.3872	34.8249	42.2294	37.5188	28.6143	37.8118	23.7306	14.7556	14.7344	21.7982	21.4865	20.9215	36.0644	19.5711
ENSMUSG00000079108	-23.799	-4.57283	2.48507	30.0645	4.17902e-08	2.48517e-05	12	55155104	55263020	1	Srp54b	signal recognition particle 54B [Source:MGI Symbol;Acc:MGI:3714357]	0.95641	4.97499	0	0.646876	0.794841	3.25963	7.76637	6.76297	9.14552	5.56549	3.46557	5.81153	1.77213	6.41957
ENSMUSG00000037503	-2.31804	-1.21291	6.05041	30.0008	4.3187e-08	2.48517e-05	1	34813219	34843065	-1	Fam168b	family with sequence similarity 168, member B [Source:MGI Symbol;Acc:MGI:2448487]	57.8628	50.7449	53.1777	41.4001	46.8956	37.8118	69.0344	71.3186	69.0995	81.6272	74.1631	74.9687	47.9821	73.3686
ENSMUSG00000097075	-4.44103	-2.15089	4.4851	29.3018	6.19379e-08	3.43689e-05	7	126971720	126976098	-1	D830044I16Rik	RIKEN cDNA D830044I16 gene [Source:MGI Symbol;Acc:MGI:2443610]	16.7372	14.925	8.60228	6.46876	16.6917	9.12698	23.2991	17.8297	16.7668	33.8567	38.1212	27.3142	12.092	26.1979
ENSMUSG00000038677	2.64346	1.40243	5.12806	28.6436	8.70018e-08	4.6612e-05	17	28142316	28174852	1	Scube3	signal peptide, CUB domain, EGF-like 3 [Source:MGI Symbol;Acc:MGI:3045253]	36.8218	40.2974	43.7934	47.2219	46.1008	41.0714	28.0452	22.1334	25.4042	22.7258	32.5763	26.1519	42.5511	26.1728
ENSMUSG00000035849	4.92722	2.30077	3.21296	27.956	1.24107e-07	6.4275e-05	11	99232761	99244085	-1	Krt222	keratin 222 [Source:MGI Symbol;Acc:MGI:2442728]	11.4769	11.4425	12.5124	14.8781	10.3329	16.2982	6.47197	6.14816	8.12935	6.02928	3.46557	4.06807	12.8235	5.71873
ENSMUSG00000038141	-2.32305	-1.21602	6.2546	27.8826	1.28904e-07	6.46059e-05	17	6270470	6308314	1	Tmem181a	transmembrane protein 181A [Source:MGI Symbol;Acc:MGI:1924356]	55.95	65.1724	50.0496	51.7501	61.2027	46.9387	69.4659	87.9186	63.0025	99.2512	90.1048	102.283	55.1773	85.3376
ENSMUSG00000038024	2.43703	1.28513	5.6889	27.0501	1.98249e-07	9.62561e-05	4	86748555	86850603	1	Dennd4c	DENN/MADD domain containing 4C [Source:MGI Symbol;Acc:MGI:1914769]	74.6	56.7149	73.5104	65.3345	69.1512	64.5408	49.187	49.1853	37.0902	37.1033	47.1317	40.0995	67.3086	43.2995
ENSMUSG00000043298	15.4134	3.94611	3.15558	26.9537	2.08383e-07	9.81105e-05	6	136829927	136835452	-1	Smco3	single-pass membrane protein with coiled-coil domains 3 [Source:MGI Symbol;Acc:MGI:2443451]	14.3461	8.95498	8.60228	7.11563	0	8.47505	1.29439	1.84445	2.03234	1.85516	2.77245	1.74346	7.91568	1.92371
ENSMUSG00000054708	3.05449	1.61093	4.93792	26.8861	2.15801e-07	9.86148e-05	10	81628540	81647610	1	Ankrd24	ankyrin repeat domain 24 [Source:MGI Symbol;Acc:MGI:1890394]	37.7782	37.3124	43.7934	41.4001	33.3833	42.3753	24.5935	17.2148	20.3234	28.2912	21.4865	21.5026	39.3404	22.2354
ENSMUSG00000038540	1.74941	0.80687	7.06933	26.1196	3.20908e-07	0.000142456	7	83584927	83625614	1	Tmc3	transmembrane channel-like gene family 3 [Source:MGI Symbol;Acc:MGI:2669033]	155.895	168.652	155.623	174.656	157.378	162.33	115.201	115.585	134.642	134.963	119.216	116.231	162.422	122.64
ENSMUSG00000043629	5.25546	2.39382	3.71713	25.6653	4.06057e-07	0.000175247	1	52922324	53020179	-1	1700019D03Rik	RIKEN cDNA 1700019D03 gene [Source:MGI Symbol;Acc:MGI:1914330]	24.8667	16.915	14.8585	25.875	19.0762	14.9943	8.6293	9.83705	6.6051	6.95686	10.3967	9.29844	19.4309	8.62058
ENSMUSG00000048108	-1.23763	-0.307576	11.6136	24.6246	6.9657e-07	0.000292503	6	116679063	116716913	-1	Tmem72	transmembrane protein 72 [Source:MGI Symbol;Acc:MGI:2442707]	2935.22	3074.54	2841.1	2796.44	3105.44	2936.28	2987.03	3217.95	3279.18	3394.95	3457.94	3356.74	2948.17	3282.3
ENSMUSG00000082107	-1.24961	-0.321483	11.063	24.5183	7.36076e-07	0.000300958	19	24289716	24290826	1	Gm16216	predicted gene 16216 [Source:MGI Symbol;Acc:MGI:3801728]	1971.64	2079.55	1849.49	1909.58	2026.84	1940.13	2194.43	2213.95	2180.19	2148.28	2210.34	2220.58	1962.87	2194.63
ENSMUSG00000043872	-2.43587	-1.28444	8.34275	24.2145	8.6181e-07	0.000343332	4	127047094	127061152	-1	Zmym1	zinc finger, MYM domain containing 1 [Source:MGI Symbol;Acc:MGI:1915560]	234.32	339.792	186.904	173.363	219.376	371.598	293.396	324.623	301.294	460.544	526.766	463.179	254.226	394.967
ENSMUSG00000039485	-3.20431	-1.68001	4.40246	24.0638	9.31946e-07	0.000361991	10	34297442	34301320	1	Tspyl4	TSPY-like 4 [Source:MGI Symbol;Acc:MGI:106393]	16.259	13.93	14.8585	13.5844	11.9226	16.2982	25.8879	31.9704	26.9285	28.2912	20.7934	21.5026	14.4754	25.8957
ENSMUSG00000104389	1.94611	0.96059	7.28146	23.7371	1.10436e-06	0.000390991	14	55082745	55084926	-1	Gm37034	predicted gene, 37034 [Source:MGI Symbol;Acc:MGI:5610262]	171.676	172.632	185.34	188.241	180.429	136.905	144.541	142.022	134.134	103.425	130.998	94.1467	172.537	124.878
ENSMUSG00000041817	-3.00808	-1.58884	4.44144	23.7014	1.12498e-06	0.000390991	13	97067287	97129521	1	Fam169a	family with sequence similarity 169, member A [Source:MGI Symbol;Acc:MGI:2444268]	15.7808	14.925	12.5124	14.2313	11.1278	13.6905	25.8879	23.363	30.4851	21.7982	24.259	18.5969	13.7113	24.065
ENSMUSG00000021690	-5.07467	-2.34331	4.14817	23.8637	1.03405e-06	0.000390991	13	93430097	93499808	-1	Jmy	junction-mediating and regulatory protein [Source:MGI Symbol;Acc:MGI:1913096]	11.9551	6.46749	8.60228	10.9969	7.15357	11.0828	24.162	19.0593	21.3395	18.5516	29.8039	15.11	9.37635	21.3377
ENSMUSG00000058192	5.97436	2.57878	3.22538	23.8157	1.06014e-06	0.000390991	9	20581325	20595194	1	Zfp846	zinc finger protein 846 [Source:MGI Symbol;Acc:MGI:1924012]	13.8679	18.4075	10.1663	14.8781	17.4865	13.6905	2.58879	11.0667	5.08084	7.88444	2.77245	6.97383	14.7495	6.06117
ENSMUSG00000038648	10.3715	3.37455	2.76926	23.6887	1.13243e-06	0.000390991	6	37327255	37442146	-1	Creb3l2	cAMP responsive element binding protein 3-like 2 [Source:MGI Symbol;Acc:MGI:2442695]	9.5641	9.94998	7.03823	12.2906	9.53809	5.86734	2.15732	2.45926	5.08084	3.24654	0.693114	2.90576	9.0414	2.75714
ENSMUSG00000056342	-1.73208	-0.792505	7.4511	23.4922	1.25422e-06	0.000423626	11	23306895	23490560	1	Usp34	ubiquitin specific peptidase 34 [Source:MGI Symbol;Acc:MGI:109473]	150.635	186.065	133.726	128.728	120.816	180.584	166.545	164.771	177.321	233.751	208.627	230.136	150.092	196.859
ENSMUSG00000057130	-47.1765	-5.56	1.71162	23.4301	1.29537e-06	0.000428215	18	80206795	80223533	1	Txnl4a	thioredoxin-like 4A [Source:MGI Symbol;Acc:MGI:1351613]	0.95641	0.497499	0	0	0.794841	0.651927	5.17758	4.91853	4.57276	2.78275	2.77245	1.16231	0.483446	3.56439
ENSMUSG00000098041	2.30995	1.20786	5.42101	23.278	1.40196e-06	0.000453797	7	92729840	92733748	1	Gm26981	predicted gene, 26981 [Source:MGI Symbol;Acc:MGI:5504096]	47.8205	44.2774	47.7036	53.6907	71.5357	52.8061	47.4611	35.0445	42.6791	30.6102	28.4177	25.5707	52.9723	34.9639
ENSMUSG00000090207	1.32057	0.401163	9.4603	23.2181	1.44627e-06	0.000458586	9	106891547	106895182	1	4930524O07Rik	RIKEN cDNA 4930524O07 gene [Source:MGI Symbol;Acc:MGI:1915514]	753.651	787.541	787.5	759.432	732.843	782.964	662.73	675.068	653.396	678.526	655.685	679.367	767.322	667.462
ENSMUSG00000028344	2.2927	1.19705	5.43522	22.7411	1.85356e-06	0.000564683	4	48279760	48431954	1	Invs	inversin [Source:MGI Symbol;Acc:MGI:1335082]	48.7769	63.6799	52.3957	65.3345	52.4595	62.585	32.7913	41.8075	39.1225	44.5239	33.2694	36.0315	57.5386	37.9244
ENSMUSG00000103694	-1.56121	-0.642662	8.80248	22.746	1.84886e-06	0.000564683	4	42034581	42039512	1	Gm37530	predicted gene, 37530 [Source:MGI Symbol;Acc:MGI:5610758]	393.084	377.602	362.078	345.432	419.676	394.416	448.292	462.341	472.01	506.46	508.745	465.503	382.048	477.225
ENSMUSG00000039163	-2.49483	-1.31894	5.54999	22.498	2.10367e-06	0.000628551	9	118064529	118150196	-1	Cmc1	COX assembly mitochondrial protein 1 [Source:MGI Symbol;Acc:MGI:1915149]	42.082	28.3574	25.0248	27.8157	41.3317	36.5079	50.4814	49.8001	48.268	55.6549	52.6766	59.8587	33.5199	52.79
ENSMUSG00000035953	1.63223	0.706842	7.39396	22.0521	2.65352e-06	0.000777882	14	50926070	50930856	-1	Tmem55b	transmembrane protein 55b [Source:MGI Symbol;Acc:MGI:2448501]	184.587	199.995	199.417	166.247	175.66	182.54	139.795	138.334	136.167	153.051	152.485	147.613	184.741	144.574
ENSMUSG00000024160	2.49795	1.32075	5.31704	21.9686	2.77147e-06	0.000791623	17	24886643	24892152	1	Spsb3	splA/ryanodine receptor domain and SOCS box containing 3 [Source:MGI Symbol;Acc:MGI:1891471]	55.95	54.2274	34.4091	47.8688	57.2285	48.8945	31.9284	32.5852	29.977	30.6102	40.8937	23.8273	49.7631	31.637
ENSMUSG00000032257	-6.09675	-2.60804	2.73161	21.9474	2.80229e-06	0.000791623	9	49415222	49427021	-1	Ankk1	ankyrin repeat and kinase domain containing 1 [Source:MGI Symbol;Acc:MGI:3045301]	2.86923	2.98499	2.34608	2.5875	3.9742	6.51927	6.04051	11.0667	8.63743	8.34824	9.01048	8.71729	3.54688	8.63677
ENSMUSG00000019852	7.18801	2.84559	2.78416	20.0498	7.54526e-06	0.00209341	10	18588011	18743758	-1	Arfgef3	ARFGEF family member 3 [Source:MGI Symbol;Acc:MGI:106387]	9.5641	9.45248	12.5124	8.40939	7.15357	5.86734	5.17758	3.68889	4.06467	2.78275	1.38623	2.90576	8.82655	3.33431
ENSMUSG00000055061	4.10816	2.03849	3.48555	19.9853	7.80416e-06	0.00212725	5	35581227	35588763	-1	4931431C16Rik	RIKEN cDNA 4931431C16 gene [Source:MGI Symbol;Acc:MGI:1921614]	14.8244	17.91	19.5506	14.8781	10.3329	20.2097	6.90344	6.76297	9.6536	7.42065	8.31736	8.71729	16.2843	7.96255
ENSMUSG00000064267	1.89298	0.920657	6.76893	19.8071	8.56618e-06	0.0022947	5	122206804	122242297	1	Hvcn1	hydrogen voltage-gated channel 1 [Source:MGI Symbol;Acc:MGI:1921346]	127.202	132.832	107.92	124.847	128.764	125.17	94.0594	98.3705	83.3258	92.2944	76.2425	97.6336	124.456	90.321
ENSMUSG00000087040	10.7019	3.4198	2.65276	19.7395	8.87473e-06	0.00233706	2	55411790	55433435	1	Gm14033	predicted gene 14033 [Source:MGI Symbol;Acc:MGI:3650902]	7.65128	3.97999	14.0765	6.46876	13.5123	14.9943	4.74611	1.22963	2.54042	3.71033	2.07934	2.90576	10.1139	2.8686
ENSMUSG00000026500	-1.61959	-0.695632	7.63115	19.5707	9.69434e-06	0.00251035	1	178319130	178322693	1	Cox20	COX20 Cox2 chaperone [Source:MGI Symbol;Acc:MGI:1913609]	156.373	149.747	125.124	153.31	169.301	157.766	203.22	181.371	198.661	183.197	178.823	213.283	151.937	193.093
ENSMUSG00000086796	1.91501	0.937352	6.10515	18.7214	1.51277e-05	0.0038531	13	24905593	24914272	1	4932702P03Rik	RIKEN cDNA 4932702P03 gene [Source:MGI Symbol;Acc:MGI:1921673]	86.5551	81.0924	82.8947	73.097	89.0222	86.7063	66.0141	68.8594	65.0348	63.5393	50.5973	46.4922	83.2279	60.0895
ENSMUSG00000045679	-2.12438	-1.08704	5.63134	18.5563	1.64963e-05	0.00413393	12	16988648	17000408	-1	Pqlc3	PQ loop repeat containing [Source:MGI Symbol;Acc:MGI:2444067]	41.1256	50.7449	25.8068	28.4625	36.5627	48.8945	56.9534	52.2593	50.3004	59.3652	58.9146	50.5603	38.5995	54.7255
ENSMUSG00000107402	-69.3204	-6.11521	1.71588	18.4041	1.78675e-05	0.00440648		148212253	148215731	1	RP23-285C21.7	6	1.43461	3.48249	0	0	0	1.30385	3.02025	3.68889	1.52425	5.1017	2.77245	2.90576	1.03683	3.16889
ENSMUSG00000079146	-137.194	-7.10008	1.18293	18.3081	1.87905e-05	0.0045617	8	12879878	12883726	-1	Gm15353	predicted gene 15353 [Source:MGI Symbol;Acc:MGI:3705219]	0.478205	0.497499	0	0	0	0.651927	2.15732	3.07408	3.55659	2.31895	2.07934	1.16231	0.271272	2.39143
ENSMUSG00000044712	-1.18843	-0.249061	13.4276	18.237	1.9505e-05	0.0046623	12	73286779	73354049	1	Slc38a6	solute carrier family 38, member 6 [Source:MGI Symbol;Acc:MGI:3648156]	11571.6	11699.2	9040.21	9179.82	9570.68	10548.8	9725.22	10694.7	10802.9	11554.4	12641.7	11601.6	10268.4	11170.1
ENSMUSG00000031821	-1.27721	-0.352999	9.18456	18.1936	1.99548e-05	0.00469753	8	120578633	120589304	-1	Gins2	GINS complex subunit 2 (Psf2 homolog) [Source:MGI Symbol;Acc:MGI:1921019]	552.805	565.656	500.496	487.744	525.39	581.519	544.077	595.142	546.699	652.554	650.834	645.661	535.602	605.828
ENSMUSG00000047515	-1.90181	-0.92737	6.80087	18.1639	2.02679e-05	0.00470005	6	136827626	136840662	1	BC049715	cDNA sequence BC049715 [Source:MGI Symbol;Acc:MGI:3605234]	79.8602	102.982	104.791	90.5626	123.995	113.435	99.2369	135.259	144.804	160.472	155.257	156.33	102.605	141.893
ENSMUSG00000050141	1.91503	0.93737	5.98624	18.0715	2.12758e-05	0.0048612	4	42868004	42874234	-1	Fam205c	family with sequence similarity 205, member C [Source:MGI Symbol;Acc:MGI:2679716]	69.3397	76.1174	84.4588	71.8032	61.2027	75.6235	49.6185	63.9408	53.3489	53.3359	49.9042	47.6545	73.0909	52.9671
ENSMUSG00000030214	173.452	7.4384	1.35583	17.8578	2.38038e-05	0.00535999	6	136612070	136661928	-1	Plbd1	phospholipase B domain containing 1 [Source:MGI Symbol;Acc:MGI:1914107]	4.78205	0.497499	4.69215	2.5875	0	0.651927	0	0	0	0.463791	0	0.581153	2.20186	0.174157
ENSMUSG00000039835	2.08832	1.06235	5.0655	17.5156	2.84964e-05	0.00632498	10	18390322	18533892	1	Nhsl1	NHS-like 1 [Source:MGI Symbol;Acc:MGI:106390]	40.1692	37.8099	42.2294	45.9282	45.3059	36.5079	24.5935	30.7408	26.9285	31.074	28.4177	30.2199	41.3251	28.6624
ENSMUSG00000104063	-2.80994	-1.49054	4.39743	17.1525	3.44954e-05	0.00750663	18	37751600	37841873	1	Pcdhgb7	protocadherin gamma subfamily B, 7 [Source:MGI Symbol;Acc:MGI:1935199]	16.7372	10.945	16.4225	17.4656	11.9226	5.86734	20.2789	23.363	22.8638	19.943	24.259	24.9896	13.2267	22.6162
ENSMUSG00000079262	-1.56662	-0.647658	7.22627	17.1365	3.47865e-05	0.00750663	6	142085761	142208521	-1	Slco1a6	solute carrier organic anion transporter family, member 1a6 [Source:MGI Symbol;Acc:MGI:1351906]	107.596	137.31	123.56	139.725	136.713	118.651	153.17	158.622	154.966	178.559	143.475	164.466	127.259	158.876
ENSMUSG00000040721	1.46329	0.549217	10.2142	17.0552	3.63097e-05	0.00766885	14	55060262	55092324	-1	Zfhx2	zinc finger homeobox 2 [Source:MGI Symbol;Acc:MGI:2686934]	1301.2	1190.02	1201.97	1339.68	1397.33	1118.05	1197.75	1074.08	1078.66	923.408	1036.2	942.63	1258.04	1042.12
ENSMUSG00000027088	1.80457	0.851657	8.20731	17.0439	3.65254e-05	0.00766885	2	69789623	69800005	1	Phospho2	phosphatase, orphan 2 [Source:MGI Symbol;Acc:MGI:1920623]	376.347	331.832	337.835	340.257	307.603	330.527	258.447	271.134	279.954	216.59	223.183	262.1	337.4	251.901
ENSMUSG00000027692	2.11978	1.08391	5.13949	16.8874	3.96639e-05	0.00810865	3	28263214	28675858	1	Tnik	TRAF2 and NCK interacting kinase [Source:MGI Symbol;Acc:MGI:1916264]	46.3859	43.2824	49.2676	43.9876	46.8956	31.2925	28.9081	36.2741	28.9608	30.1464	23.5659	31.9634	43.5186	29.9698
ENSMUSG00000102700	-1.568	-0.648921	8.16846	16.9047	3.93032e-05	0.00810865	1	89097073	89098818	1	Gm38312	predicted gene, 38312 [Source:MGI Symbol;Acc:MGI:5611540]	241.972	298.499	271.363	218.644	226.53	254.903	289.513	314.786	290.624	333.929	343.784	321.377	251.985	315.669
ENSMUSG00000046408	5.47882	2.45386	2.5847	16.8079	4.13603e-05	0.00834564	8	84001502	84004770	1	1700067K01Rik	RIKEN cDNA 1700067K01 gene [Source:MGI Symbol;Acc:MGI:1920703]	7.17307	11.4425	3.91013	9.05626	7.15357	7.82312	3.45172	3.07408	2.03234	3.24654	2.07934	5.81153	7.75977	3.28259
ENSMUSG00000020048	-2.01791	-1.01286	5.11636	16.6875	4.40699e-05	0.00877839	10	86690209	86705509	-1	Hsp90b1	heat shock protein 90, beta (Grp94), member 1 [Source:MGI Symbol;Acc:MGI:98817]	32.0397	31.3424	22.6787	29.1094	27.0246	28.6848	43.1465	42.4223	29.4689	45.4515	38.1212	44.1676	28.4799	40.463
ENSMUSG00000047343	-18.4966	-4.20919	2.15034	16.5818	4.65968e-05	0.00916423	1	44009408	44020034	-1	Mettl21c	methyltransferase like 21C [Source:MGI Symbol;Acc:MGI:3611450]	0.478205	0.994998	0.782026	0.646876	0	3.25963	3.88318	3.68889	4.06467	5.56549	1.38623	4.06807	1.02696	3.77609
ENSMUSG00000026940	4.14728	2.05216	3.86564	16.4963	4.87451e-05	0.0094669	2	25608635	25617678	-1	Ccdc183	coiled-coil domain containing 183 [Source:MGI Symbol;Acc:MGI:1924308]	20.0846	12.4375	18.7686	16.8188	38.1524	14.9943	10.7866	7.9926	8.12935	11.5948	8.31736	10.4607	20.2094	9.54691
ENSMUSG00000001520	1.88586	0.915221	5.95442	16.4664	4.952e-05	0.00949867	6	128399296	128416427	1	Nrip2	nuclear receptor interacting protein 2 [Source:MGI Symbol;Acc:MGI:1891884]	85.1205	70.1474	49.2676	54.9845	59.6131	56.0657	43.1465	36.8889	37.5982	48.2342	53.3697	55.7907	62.5331	45.8381
ENSMUSG00000045302	2.11863	1.08313	5.53019	16.3792	5.18515e-05	0.0098246	5	30950853	30960361	-1	Preb	prolactin regulatory element binding [Source:MGI Symbol;Acc:MGI:1355326]	59.7756	57.2124	63.3441	57.572	54.0492	43.6791	42.2836	43.6519	43.1872	41.2774	34.6557	26.733	55.9387	38.6315
ENSMUSG00000043290	2.27322	1.18473	5.16233	16.2629	5.51328e-05	0.0103205	7	5034439	5038446	-1	Zfp784	zinc finger protein 784 [Source:MGI Symbol;Acc:MGI:3606042]	46.8641	43.2824	32.8451	48.5157	37.3575	31.9444	28.9081	27.6667	29.4689	25.5085	31.1901	19.178	40.1349	26.9867
ENSMUSG00000021192	138.14	7.10998	0.724065	16.2125	5.66203e-05	0.0104506	12	102469134	102497902	1	Golga5	golgi autoantigen, golgin subfamily a, 5 [Source:MGI Symbol;Acc:MGI:1351475]	0.478205	1.4925	0.782026	1.94063	1.58968	2.60771	0	0.614816	0	0	0	0	1.48179	0.102469
ENSMUSG00000063652	47.9182	5.5825	1.05443	16.1941	5.71731e-05	0.0104506	11	53949965	53980332	-1	Slc22a21	solute carrier family 22 (organic cation transporter), member 21 [Source:MGI Symbol;Acc:MGI:1929481]	1.43461	1.99	2.34608	1.94063	3.9742	1.95578	0	0	0.508084	0	0.693114	0.581153	2.27355	0.297058
ENSMUSG00000053925	1.67471	0.743913	6.48606	16.1645	5.80709e-05	0.0104912	1	170868645	170881721	1	Gm9929	predicted gene 9929 [Source:MGI Symbol;Acc:MGI:3708526]	100.423	114.425	101.663	93.797	90.6119	97.1371	80.2525	81.7705	79.2612	76.9893	66.5389	76.7121	99.6762	76.9207
ENSMUSG00000107201	2.35886	1.23809	4.32008	16.0909	6.03739e-05	0.0105512		30897300	30899580	1	RP23-113M20.4	5	25.3449	23.88	27.3709	21.9938	23.8452	24.1213	14.2383	14.1408	18.7991	17.6241	16.6347	13.3665	24.426	15.8006
ENSMUSG00000003062	-389.575	-8.60576	0.812504	16.1307	5.91193e-05	0.0105512	13	19357676	19395795	-1	Stard3nl	STARD3 N-terminal like [Source:MGI Symbol;Acc:MGI:1923455]	0	0	0	0	0	0	1.29439	0.614816	1.52425	2.78275	0	1.16231	0	1.22975
ENSMUSG00000005150	1.78758	0.838006	5.86426	16.0888	6.04401e-05	0.0105512	8	85075035	85081306	-1	Wdr83	WD repeat domain containing 83 [Source:MGI Symbol;Acc:MGI:1915086]	62.6448	78.6049	60.998	68.5688	63.5873	69.7562	48.3241	46.1112	50.8084	49.1618	61.6871	47.6545	67.36	50.6245
ENSMUSG00000106714	1.74631	0.804312	7.10841	15.9441	6.52396e-05	0.0112333		117299889	117302480	1	RP23-76J15.4	5	160.199	163.677	147.021	133.903	182.019	155.159	123.399	112.511	112.795	130.789	110.898	119.717	156.996	118.352
ENSMUSG00000003929	1.81721	0.861723	6.36366	15.9281	6.57935e-05	0.0112333	17	33329342	33358878	-1	Zfp81	zinc finger protein 81 [Source:MGI Symbol;Acc:MGI:1890752]	91.3371	84.0773	100.881	102.206	108.098	101.049	74.212	86.0742	74.1803	72.3514	75.5494	54.0472	97.9415	72.7357
ENSMUSG00000092609	-3.7534	-1.9082	4.83245	15.7488	7.23325e-05	0.0122156	17	34969912	34972136	1	Gm20481	predicted gene 20481 [Source:MGI Symbol;Acc:MGI:5141946]	12.9115	35.8199	12.5124	9.05626	14.3071	30.6406	14.2383	23.363	18.7991	57.5101	47.8248	83.686	19.208	40.9036
ENSMUSG00000068240	-37.2613	-5.21961	2.49327	15.5709	7.9467e-05	0.0132761	4	3973092	3973595	-1	Gm11808	predicted gene 11808 [Source:MGI Symbol;Acc:MGI:3649356]	0	0	7.03823	7.11563	7.94841	0	3.02025	6.76297	2.54042	4.17412	4.85179	5.23037	3.68371	4.42999
ENSMUSG00000040424	-1.40621	-0.491814	9.39719	15.4603	8.4257e-05	0.0139266	7	27523267	27531175	1	Hipk4	homeodomain interacting protein kinase 4 [Source:MGI Symbol;Acc:MGI:2685008]	562.847	638.291	613.89	516.854	615.207	639.54	647.629	707.038	679.309	780.096	714.6	721.792	597.772	708.411
ENSMUSG00000020256	2.05806	1.04128	5.68219	15.3599	8.88563e-05	0.0145322	10	83487450	83534140	-1	Aldh1l2	aldehyde dehydrogenase 1 family, member L2 [Source:MGI Symbol;Acc:MGI:2444680]	61.2102	68.1574	73.5104	37.5188	66.7666	57.3696	45.7353	38.1186	35.0578	54.7273	40.8937	36.6126	60.7555	41.8576
ENSMUSG00000092577	10.2889	3.36302	1.8299	15.021	0.000106323	0.0172077	17	14941965	14942703	1	Gm7393	predicted gene 7393 [Source:MGI Symbol;Acc:MGI:3648357]	6.21666	4.47749	5.47418	3.23438	2.38452	4.56349	2.15732	0.614816	0	1.85516	1.38623	1.74346	4.39179	1.29283
ENSMUSG00000097507	3.05774	1.61247	4.08212	14.9551	0.000110101	0.017565	18	34796895	34803484	-1	Gm26538	predicted gene, 26538 [Source:MGI Symbol;Acc:MGI:5477032]	26.7795	13.4325	18.7686	20.0532	28.6143	16.9501	10.3552	9.83705	17.783	12.9861	10.3967	9.29844	20.7663	11.7761
ENSMUSG00000031489	3.89784	1.96268	3.70017	14.9433	0.000110792	0.017565	8	27225776	27229588	-1	Adrb3	adrenergic receptor, beta 3 [Source:MGI Symbol;Acc:MGI:87939]	16.7372	19.4025	14.0765	19.4063	11.1278	15.6462	9.49223	9.83705	4.57276	6.49307	8.31736	10.4607	16.0661	8.19554
ENSMUSG00000107495	-1.27855	-0.354506	9.4574	14.8738	0.000114946	0.0180395		128691073	128693783	-1	RP24-97D9.3	6	661.357	696.001	604.506	602.241	709.793	629.761	690.775	704.579	760.094	760.617	754.108	743.875	650.61	735.675
ENSMUSG00000032512	-1.78476	-0.83573	6.22057	14.8127	0.000118735	0.0184478	9	119894895	119926579	1	Wdr48	WD repeat domain 48 [Source:MGI Symbol;Acc:MGI:1914811]	52.6025	54.2274	57.8699	58.2188	62.7924	68.4523	67.74	69.4742	76.7207	78.3807	90.7979	91.241	59.0272	79.0591
ENSMUSG00000097715	-3.64043	-1.86411	4.02655	14.7684	0.000121555	0.0185157	13	12619084	12650297	-1	Gpr137b-ps	G protein-coupled receptor 137B, pseudogene [Source:MGI Symbol;Acc:MGI:3710533]	11.4769	14.4275	7.82026	5.17501	8.74325	11.0828	14.2383	9.22224	16.2587	30.6102	15.2485	25.5707	9.78761	18.5248
ENSMUSG00000020032	-17.9752	-4.16794	1.91753	14.7845	0.000120522	0.0185157	10	84370905	84440597	-1	Nuak1	NUAK family, SNF1-like kinase, 1 [Source:MGI Symbol;Acc:MGI:1925226]	0	0	0	1.29375	3.17936	1.30385	2.58879	1.84445	5.08084	4.17412	3.46557	2.90576	0.962828	3.34325
ENSMUSG00000052632	-1.68479	-0.752569	6.85648	14.6041	0.000132623	0.0200055	12	21111748	21270171	1	Asap2	ArfGAP with SH3 domain, ankyrin repeat and PH domain 2 [Source:MGI Symbol;Acc:MGI:2685438]	89.9025	115.917	111.83	84.7407	81.0738	108.22	113.907	142.022	105.682	141.456	129.612	134.827	98.614	127.918
ENSMUSG00000034663	-2.05602	-1.03986	5.72613	14.5512	0.000136404	0.020378	5	96997689	97091867	1	Bmp2k	BMP2 inducible kinase [Source:MGI Symbol;Acc:MGI:2155456]	27.7359	39.7999	44.5755	34.2844	37.3575	46.2868	54.3646	54.7186	36.5821	68.641	57.5284	56.953	38.34	54.7979
ENSMUSG00000031870	1.75658	0.812767	6.30284	14.5221	0.000138527	0.020498	9	8899833	8968611	1	Pgr	progesterone receptor [Source:MGI Symbol;Acc:MGI:97567]	82.2512	106.962	86.8048	89.9158	99.3551	93.8775	66.0141	66.4001	53.3489	80.6996	82.4805	76.131	93.1945	70.8457
ENSMUSG00000080727	2.88224	1.52719	3.86394	14.4693	0.000142459	0.0206859	3	95871522	95889093	1	C920021L13Rik	RIKEN cDNA C920021L13 gene [Source:MGI Symbol;Acc:MGI:1923991]	20.0846	18.4075	17.9866	13.5844	7.94841	16.2982	7.76637	7.9926	10.1617	12.5224	7.62425	8.13614	15.7183	9.0339
ENSMUSG00000051149	-76.1332	-6.25045	1.68307	14.484	0.000141352	0.0206859	2	168180986	168207112	-1	Adnp	activity-dependent neuroprotective protein [Source:MGI Symbol;Acc:MGI:1338758]	2.86923	1.99	0	0	0	0	4.74611	2.45926	5.08084	3.24654	0	2.90576	0.809871	3.07309
ENSMUSG00000101840	-2.67962	-1.42203	3.89468	14.4365	0.000144962	0.0208544	1	75252322	75257427	1	Gm28294	predicted gene 28294 [Source:MGI Symbol;Acc:MGI:5579000]	10.5205	12.935	7.82026	10.35	11.1278	13.6905	20.2789	17.2148	14.7344	17.1603	17.3278	20.9215	11.074	17.9396
ENSMUSG00000026082	-1.98216	-0.987075	4.96947	14.4153	0.000146607	0.0208976	1	38052786	38129801	-1	Rev1	REV1 homolog (S. cerevisiae) [Source:MGI Symbol;Acc:MGI:1929074]	26.3013	21.3925	22.6787	26.5219	27.0246	22.1655	34.0857	33.2	32.5174	33.3929	30.497	42.4241	24.3474	34.3529
ENSMUSG00000056116	2.95792	1.56458	3.68364	14.3127	0.000154819	0.0218675	17	36037128	36042747	-1	H2-T22	histocompatibility 2, T region locus 22 [Source:MGI Symbol;Acc:MGI:95956]	13.8679	12.935	17.9866	20.7	15.102	12.3866	14.6698	11.0667	11.1779	6.95686	6.23802	5.81153	15.4964	9.32013
ENSMUSG00000028047	-5.15503	-2.36598	2.7749	14.2136	0.000163185	0.0228415	3	89215180	89226837	1	Thbs3	thrombospondin 3 [Source:MGI Symbol;Acc:MGI:98739]	3.34743	2.98499	1.56405	3.88126	3.17936	2.60771	3.88318	7.9926	6.09701	6.95686	6.93114	10.4607	2.92747	7.05359
ENSMUSG00000030987	-16.1812	-4.01624	1.80309	14.1399	0.000169708	0.0235425	7	102267824	102436848	1	Stim1	stromal interaction molecule 1 [Source:MGI Symbol;Acc:MGI:107476]	0.478205	1.99	0	0.646876	0.794841	0.651927	4.74611	4.30371	2.03234	2.31895	3.46557	2.32461	0.760307	3.19855
ENSMUSG00000085687	1.85903	0.894549	5.80282	14.1191	0.000171589	0.0235927	10	4409033	4423369	1	Gm16153	predicted gene 16153 [Source:MGI Symbol;Acc:MGI:3802057]	57.3846	59.2024	69.6003	61.4532	84.2531	49.5464	45.7353	44.8815	55.8893	39.886	49.9042	42.4241	63.5733	46.4534
ENSMUSG00000104156	1.41182	0.497561	8.0537	13.9386	0.000188884	0.0257429	5	123133939	123137695	1	Gm38102	predicted gene, 38102 [Source:MGI Symbol;Acc:MGI:5611330]	309.877	273.625	251.03	265.866	317.141	283.588	234.285	224.408	248.453	246.273	246.748	230.136	283.521	238.384
ENSMUSG00000090323	-6.4797	-2.69593	2.40046	13.9129	0.000191475	0.0258691	1	146420436	146421036	1	Gm5263	predicted gene 5263 [Source:MGI Symbol;Acc:MGI:3647343]	2.39102	2.4875	3.91013	0.646876	4.76904	0	6.04051	4.91853	4.06467	7.42065	6.93114	6.39268	2.36743	5.96136
ENSMUSG00000060621	19.9617	4.31917	1.80365	13.8135	0.000201884	0.0270402	7	19518731	19525050	1	Nkpd1	NTPase, KAP family P-loop domain containing 1 [Source:MGI Symbol;Acc:MGI:1916797]	3.82564	9.94998	0	2.5875	8.74325	3.91156	0.86293	1.22963	3.04851	0	0.693114	1.16231	4.83632	1.16608
ENSMUSG00000036104	-1.30665	-0.385868	10.9053	13.7296	0.000211102	0.0280332	1	127868773	127943868	1	Rab3gap1	RAB3 GTPase activating protein subunit 1 [Source:MGI Symbol;Acc:MGI:2445001]	1825.79	1989.5	1634.43	1616.54	1619.09	1828.66	1656.39	1979.71	2069.94	2099.58	2201.33	1999.75	1752.33	2001.12
ENSMUSG00000009681	-2.52207	-1.33461	3.91575	13.6894	0.000215663	0.0283963	10	75060896	75184923	1	Bcr	breakpoint cluster region [Source:MGI Symbol;Acc:MGI:88141]	12.9115	11.94	10.9484	9.70314	7.94841	11.7347	18.553	17.8297	13.7183	15.3051	20.1003	18.5969	10.8643	17.3505
ENSMUSG00000098274	4.79809	2.26246	2.67712	13.6114	0.000224813	0.0293523	16	55966275	55971435	1	Rpl24	ribosomal protein L24 [Source:MGI Symbol;Acc:MGI:1915443]	6.21666	3.97999	12.5124	9.05626	8.74325	8.47505	0.431465	3.68889	4.06467	5.1017	2.07934	6.97383	8.16394	3.72332
ENSMUSG00000045322	3.44031	1.78254	3.5977	13.5751	0.000229211	0.0296771	9	106222598	106226883	1	Tlr9	toll-like receptor 9 [Source:MGI Symbol;Acc:MGI:1932389]	12.4333	16.4175	21.1147	11.6438	10.3329	13.0385	9.49223	13.5259	10.6698	8.34824	3.46557	2.90576	14.1635	8.06792
ENSMUSG00000004070	-1.53862	-0.621638	6.79136	13.5098	0.000237321	0.0304732	16	4726361	4766742	1	Hmox2	heme oxygenase 2 [Source:MGI Symbol;Acc:MGI:109373]	90.8589	105.47	84.4588	85.3876	82.6634	97.789	106.14	118.659	104.157	108.991	115.057	125.529	91.1046	113.089
ENSMUSG00000074733	-6.63217	-2.72948	2.68977	13.4261	0.000248144	0.0316018	19	61053840	61140840	-1	Zfp950	zinc finger protein 950 [Source:MGI Symbol;Acc:MGI:2652824]	4.78205	2.4875	3.1281	2.5875	0.794841	1.95578	5.60904	5.53334	6.6051	11.5948	4.85179	6.97383	2.62263	6.86131
ENSMUSG00000002930	-328.569	-8.36005	0.958678	13.3895	0.000253043	0.0317024	6	56017497	56032689	1	Ppp1r17	protein phosphatase 1, regulatory subunit 17 [Source:MGI Symbol;Acc:MGI:1333876]	0	0	0	0	0	0	0.86293	0.614816	4.06467	0.927582	1.38623	0	0	1.30937
ENSMUSG00000075591	1.21315	0.27876	11.3775	13.3746	0.000255055	0.0317024	5	138363719	138388287	1	Gm10874	predicted gene 10874 [Source:MGI Symbol;Acc:MGI:3704261]	2788.89	2897.93	2858.3	2734.34	2759.69	2805.24	2417.93	2602.51	2464.21	2662.16	2573.53	2576.83	2807.4	2549.53
ENSMUSG00000028354	2.53008	1.33918	4.1332	13.3774	0.00025468	0.0317024	1	174501825	174822729	1	Fmn2	formin 2 [Source:MGI Symbol;Acc:MGI:1859252]	21.5192	23.88	24.2428	18.1125	23.0504	15.6462	22.0047	11.0667	13.7183	9.73961	13.1692	10.4607	21.0752	13.3599
ENSMUSG00000082625	43.2967	5.43618	1.46752	13.2886	0.000267022	0.0318267	X	162351596	162353876	1	Gm15204	predicted gene 15204 [Source:MGI Symbol;Acc:MGI:3648402]	3.82564	1.4925	2.34608	1.29375	3.17936	1.95578	1.72586	1.22963	2.54042	0	0	0	2.34885	0.915985
ENSMUSG00000045551	4.99083	2.31928	2.98335	13.2908	0.000266705	0.0318267	17	17876471	17883940	-1	Fpr1	formyl peptide receptor 1 [Source:MGI Symbol;Acc:MGI:107443]	10.0423	6.46749	10.9484	7.76251	12.7175	9.7789	6.47197	1.84445	3.55659	5.1017	4.15868	3.48692	9.6195	4.10338
ENSMUSG00000096945	3.42362	1.77552	3.1447	13.2732	0.000269228	0.0318267	10	88379244	88383711	-1	Gm26546	predicted gene, 26546 [Source:MGI Symbol;Acc:MGI:5477040]	10.5205	9.45248	16.4225	8.40939	13.5123	9.12698	3.02025	3.68889	8.63743	6.95686	6.93114	6.97383	11.2407	6.03474
ENSMUSG00000036168	1.92624	0.945788	4.8563	13.2787	0.000268437	0.0318267	10	93540632	93584327	1	Ccdc38	coiled-coil domain containing 38 [Source:MGI Symbol;Acc:MGI:2444738]	33.4743	35.8199	36.7552	37.5188	37.3575	26.0771	24.5935	25.2074	24.8961	27.8275	28.4177	18.5969	34.5005	24.9232
ENSMUSG00000032409	3.89853	1.96293	2.98724	13.3104	0.000263945	0.0318267	9	95857597	95951644	1	Atr	ataxia telangiectasia and Rad3 related [Source:MGI Symbol;Acc:MGI:108028]	9.08589	7.95999	9.38431	12.9375	14.3071	6.51927	5.17758	3.07408	6.6051	5.1017	3.46557	5.81153	10.0324	4.87259
ENSMUSG00000035898	-349.638	-8.44972	0.978592	13.3448	0.000259142	0.0318267	5	86109287	86172803	-1	Uba6	ubiquitin-like modifier activating enzyme 6 [Source:MGI Symbol;Acc:MGI:1913894]	0	0	0	0	0	0	0.431465	2.45926	2.03234	0.463791	0.693114	1.74346	0	1.3039
ENSMUSG00000028836	-2.00549	-1.00395	5.53448	13.2651	0.000270395	0.0318267	4	134343181	134354484	1	Slc30a2	solute carrier family 30 (zinc transporter), member 2 [Source:MGI Symbol;Acc:MGI:106637]	27.2577	28.8549	35.1911	35.5782	40.5369	42.3753	49.187	44.2667	45.2195	58.4376	40.2006	55.2095	34.9657	48.7535
ENSMUSG00000047676	-393.327	-8.61958	0.970892	13.1603	0.000285944	0.0331685	3	150072658	150073542	-1	Rpsa-ps10	ribosomal protein SA, pseudogene 10 [Source:MGI Symbol;Acc:MGI:3704228]	0	0	0	0	0	0	2.15732	1.22963	1.01617	0	0	3.48692	0	1.31501
ENSMUSG00000044055	11.9062	3.57364	1.53304	13.1595	0.000286064	0.0331685	1	92644218	92648841	-1	Otos	otospiralin [Source:MGI Symbol;Acc:MGI:2672814]	4.78205	2.98499	2.34608	4.52813	2.38452	5.21542	0	0.614816	1.52425	1.39137	1.38623	1.74346	3.70686	1.11002
ENSMUSG00000089865	1334.47	10.3821	1.26226	13.1113	0.000293519	0.0337808	9	72958852	73016319	1	Dyx1c1Ccpg1	Dyx1c1-Ccpg1 readthrough transcript (NMD candidate) [Source:MGI Symbol;Acc:MGI:5141975]	12.9115	0	3.1281	0	0	4.56349	0	0	0	0	0	0	3.43385	0
ENSMUSG00000022285	-2.24598	-1.16734	4.68497	13.0221	0.000307831	0.0346578	15	36770770	36794547	-1	Ywhaz	tyrosine 3-monooxygenase/tryptophan 5-monooxygenase activation protein, zeta polypeptide [Source:MGI Symbol;Acc:MGI:109484]	17.6936	19.4025	23.4608	12.9375	19.871	20.2097	30.634	28.2815	27.4366	31.5378	21.4865	27.8953	18.9292	27.8786
ENSMUSG00000062470	2.297	1.19975	4.82369	13.0369	0.000305408	0.0346578	9	20607481	20617271	1	Fbxl12os	F-box and leucine-rich repeat protein 12, opposite strand [Source:MGI Symbol;Acc:MGI:1913912]	47.8205	34.8249	32.063	32.3438	36.5627	29.3367	20.7103	27.0519	29.977	22.262	20.7934	20.9215	35.4919	23.6193
ENSMUSG00000035158	-258.686	-8.01506	0.631446	13.0335	0.000305973	0.0346578	6	97807052	98021349	1	Mitf	microphthalmia-associated transcription factor [Source:MGI Symbol;Acc:MGI:104554]	0	0	0	0	0	0	1.72586	0.614816	0.508084	1.39137	0	1.74346	0	0.997265
ENSMUSG00000021327	6.025	2.59096	2.55238	12.9597	0.000318266	0.0353207	13	21387013	21402755	-1	Zkscan3	zinc finger with KRAB and SCAN domains 3 [Source:MGI Symbol;Acc:MGI:1919989]	7.65128	5.96999	12.5124	9.05626	6.35873	3.25963	4.74611	2.45926	1.52425	1.39137	5.54491	2.32461	7.46805	2.99842
ENSMUSG00000083512	6.30281	2.65599	2.36643	12.9709	0.000316363	0.0353207	4	109373701	109374859	-1	Gm12749	predicted gene 12749 [Source:MGI Symbol;Acc:MGI:3652196]	5.26025	5.96999	6.2562	7.11563	3.17936	5.86734	1.72586	1.22963	2.54042	3.24654	2.07934	2.32461	5.60813	2.19107
ENSMUSG00000050240	6.8385	2.77368	2.14983	12.9174	0.000325545	0.0358723	16	17233572	17263430	1	Hic2	hypermethylated in cancer 2 [Source:MGI Symbol;Acc:MGI:1929869]	2.39102	3.48249	9.38431	5.82188	5.56389	5.86734	3.02025	4.30371	1.01617	0.463791	2.77245	1.16231	5.41849	2.12311
ENSMUSG00000010051	14.7752	3.8851	2.2562	12.9013	0.000328351	0.0359267	9	107576927	107581710	1	Hyal1	hyaluronoglucosaminidase 1 [Source:MGI Symbol;Acc:MGI:96298]	1.91282	11.4425	9.38431	5.17501	3.9742	9.7789	3.88318	1.22963	0	2.31895	2.77245	0	6.94462	1.7007
ENSMUSG00000089817	-2.58841	-1.37207	3.91297	12.8515	0.000337217	0.0366387	17	12819819	12820842	-1	Gm7162	predicted gene 7162 [Source:MGI Symbol;Acc:MGI:3645097]	6.69487	11.94	6.2562	13.5844	11.1278	12.3866	15.9642	17.2148	15.2425	19.4792	16.6347	15.11	10.3316	16.6076
ENSMUSG00000019478	-2.23865	-1.16263	5.00549	12.8318	0.000340775	0.0367682	8	123805985	123835287	1	Rab4a	RAB4A, member RAS oncogene family [Source:MGI Symbol;Acc:MGI:105069]	24.3884	26.3675	22.6787	11.6438	23.8452	31.9444	34.9487	28.2815	38.1063	27.8275	34.6557	41.2618	23.478	34.1802
ENSMUSG00000097638	6.24127	2.64184	2.14656	12.8175	0.000343391	0.0367949	2	18799245	18801818	-1	Carlr	cardiac and apoptosis-related long non-coding RNA [Source:MGI Symbol;Acc:MGI:1914024]	6.69487	1.99	8.60228	5.17501	6.35873	4.56349	2.15732	0.614816	3.04851	2.78275	1.38623	2.32461	5.56406	2.05237
ENSMUSG00000029875	206.657	7.6911	0.596138	12.7927	0.000347973	0.0369546	15	98167806	98170134	1	Ccdc184	coiled-coil domain containing 184 [Source:MGI Symbol;Acc:MGI:2146066]	1.43461	0.994998	1.56405	0	1.58968	0	0	0	0	0	0	0	0.930558	0
ENSMUSG00000029787	-17.7663	-4.15107	1.56726	12.7838	0.000349638	0.0369546	6	56714899	56761912	1	Avl9	AVL9 homolog (S. cerevisiase) [Source:MGI Symbol;Acc:MGI:1926187]	0.95641	0	0.782026	1.29375	0	0	2.15732	3.68889	2.03234	3.24654	1.38623	1.74346	0.505365	2.3758
ENSMUSG00000062519	-58.2211	-5.86347	1.31658	12.7594	0.000354221	0.0371861	6	47835661	47873537	1	Zfp398	zinc finger protein 398 [Source:MGI Symbol;Acc:MGI:1917856]	1.91282	0.497499	0	0	0	0.651927	1.29439	1.22963	2.03234	2.78275	1.38623	4.06807	0.510374	2.13223
ENSMUSG00000087041	1.78691	0.837471	5.69056	12.7401	0.000357901	0.0373202	9	118924873	118925777	1	Gm16295	predicted gene 16295 [Source:MGI Symbol;Acc:MGI:3826546]	53.0807	68.6549	60.216	63.3938	69.946	61.2811	49.6185	46.1112	35.5659	56.5825	48.5179	44.1676	62.7621	46.7606
ENSMUSG00000044248	191.212	7.57903	0.456877	12.6801	0.000369577	0.0382808	6	89931649	89940507	-1	Vmn1r45	vomeronasal 1 receptor 45 [Source:MGI Symbol;Acc:MGI:1333762]	0.478205	0.497499	0.782026	1.94063	1.58968	0.651927	0	0	0	0	0	0	0.989994	0
ENSMUSG00000026489	-1.53146	-0.614908	6.92432	12.643	0.000376984	0.0387894	1	180165238	180199602	-1	Adck3	aarF domain containing kinase 3 [Source:MGI Symbol;Acc:MGI:1914676]	115.726	92.0373	105.573	100.266	112.867	101.701	121.242	123.578	133.626	140.529	130.305	127.272	104.695	129.425
ENSMUSG00000104546	5.71396	2.51449	2.40157	12.5171	0.000403245	0.039612		152386260	152388037	1	RP24-511F2.3	3	6.21666	5.47249	4.69215	5.82188	11.1278	5.86734	6.04051	1.84445	5.58893	1.39137	1.38623	1.74346	6.53305	2.99916
ENSMUSG00000021681	-7.96298	-2.99331	2.29626	12.5127	0.000404203	0.039612	13	95350683	95375352	-1	Aggf1	angiogenic factor with G patch and FHA domains 1 [Source:MGI Symbol;Acc:MGI:1913799]	3.82564	1.99	1.56405	0.646876	0.794841	1.30385	6.04051	5.53334	4.06467	4.63791	4.15868	2.90576	1.68754	4.55681
ENSMUSG00000020528	78.523	6.29504	1.01707	12.5384	0.000398666	0.039612	11	61729650	61762088	-1	Prpsap2	phosphoribosyl pyrophosphate synthetase-associated protein 2 [Source:MGI Symbol;Acc:MGI:2384838]	0.95641	0.994998	3.91013	0.646876	0.794841	3.25963	0.86293	0	0.508084	0	0	0	1.76048	0.228502
ENSMUSG00000035914	4.5902	2.19856	3.20389	12.5343	0.000399557	0.039612	9	58524300	58555132	-1	Cd276	CD276 antigen [Source:MGI Symbol;Acc:MGI:2183926]	16.7372	13.93	7.03823	7.76251	14.3071	4.56349	4.31465	6.76297	9.6536	2.31895	6.23802	2.90576	10.7231	5.36566
ENSMUSG00000004637	-1.75511	-0.811564	6.34105	12.5073	0.000405375	0.039612	8	114439655	115352708	1	Wwox	WW domain-containing oxidoreductase [Source:MGI Symbol;Acc:MGI:1931237]	64.0795	64.1774	74.2924	58.8657	65.1769	67.8004	82.8413	86.0742	83.3258	94.6133	74.1631	99.3771	65.7321	86.7325
ENSMUSG00000030862	43.3432	5.43773	1.43398	12.5151	0.000403684	0.039612	7	132042816	132154739	-1	Cpxm2	carboxypeptidase X 2 (M14 family) [Source:MGI Symbol;Acc:MGI:1926006]	1.91282	0.994998	3.1281	1.94063	3.17936	5.86734	0.431465	0	0.508084	0	1.38623	0	2.83721	0.387629
ENSMUSG00000002771	2.4823	1.31168	3.96377	12.5742	0.000391114	0.039612	7	45831883	45870928	-1	Grin2d	glutamate receptor, ionotropic, NMDA2D (epsilon 4) [Source:MGI Symbol;Acc:MGI:95823]	17.2154	23.88	16.4225	18.1125	21.4607	19.5578	10.7866	10.4519	11.6859	12.0586	13.1692	16.2723	19.4415	12.4041
ENSMUSG00000026074	2.22789	1.15568	4.45886	12.5675	0.000392519	0.039612	1	39900913	40026310	1	Map4k4	mitogen-activated protein kinase kinase kinase kinase 4 [Source:MGI Symbol;Acc:MGI:1349394]	29.1705	29.3524	23.4608	23.9344	23.8452	24.7732	19.4159	17.8297	17.783	9.73961	18.7141	21.5026	25.7561	17.4975
ENSMUSG00000018387	2.11763	1.08245	4.74937	12.4852	0.000410179	0.039831	11	53457205	53467766	1	Shroom1	shroom family member 1 [Source:MGI Symbol;Acc:MGI:1919024]	32.0397	33.3324	28.1529	34.2844	38.9472	29.9886	15.9642	27.6667	25.4042	22.262	18.021	26.733	32.7909	22.6752
ENSMUSG00000090576	2.47431	1.30703	4.1938	12.4709	0.000413351	0.0398897	6	108656917	108659537	1	Gm17055	predicted gene 17055 [Source:MGI Symbol;Acc:MGI:4937882]	20.0846	18.4075	26.5889	21.9938	19.0762	18.254	18.9845	11.6815	15.7506	11.5948	13.1692	8.13614	20.7341	13.2194
ENSMUSG00000106162	52.0291	5.70125	1.20205	12.4284	0.000422854	0.0400446		143330420	143332032	1	RP24-337A2.1	3	1.43461	0.994998	2.34608	0.646876	1.58968	1.95578	0	0	0	0.927582	0.693114	0	1.49467	0.270116
ENSMUSG00000033972	6.33891	2.66424	2.73207	12.4406	0.000420097	0.0400446	17	22337989	22361400	-1	Zfp944	zinc finger protein 944 [Source:MGI Symbol;Acc:MGI:2442394]	9.08589	6.96499	2.34608	12.2906	11.1278	9.7789	6.47197	2.45926	2.54042	1.39137	4.85179	2.90576	8.59905	3.43676
ENSMUSG00000074476	2.15813	1.10978	5.19006	12.4178	0.000425266	0.0400446	9	21755442	21760286	-1	Spc24	SPC24, NDC80 kinetochore complex component, homolog (S. cerevisiae) [Source:MGI Symbol;Acc:MGI:1914879]	38.2564	53.2324	40.6653	45.2813	23.8452	38.4637	22.4362	34.4297	33.0255	24.1171	26.3383	24.9896	39.9574	27.5561
ENSMUSG00000028426	-3.92977	-1.97445	2.84786	12.4387	0.000420536	0.0400446	4	55350043	55392237	1	Rad23b	RAD23b homolog (S. cerevisiae) [Source:MGI Symbol;Acc:MGI:105128]	2.39102	5.47249	2.34608	5.17501	3.17936	7.82312	8.6293	7.9926	8.12935	7.88444	7.62425	11.0419	4.39785	8.55031
ENSMUSG00000029345	1.80557	0.852452	5.40188	12.3493	0.000441147	0.0412897	5	112326358	112338073	1	Tfip11	tuftelin interacting protein 11 [Source:MGI Symbol;Acc:MGI:1930075]	44.4731	46.7649	50.0496	40.1063	43.7162	56.7176	40.1262	31.9704	33.5336	34.3205	31.8832	34.8692	46.9713	34.4505
ENSMUSG00000036242	-86.6667	-6.43741	1.58851	12.2972	0.000453637	0.0422045	14	49681560	49783383	-1	3632451O06Rik	RIKEN cDNA 3632451O06 gene [Source:MGI Symbol;Acc:MGI:1914669]	0.478205	1.99	0	0	0	0	3.88318	1.84445	1.52425	0.463791	2.77245	3.48692	0.411367	2.32917
ENSMUSG00000024287	1.27443	0.349852	9.07955	12.267	0.000461039	0.0424411	18	9958180	9995484	1	Thoc1	THO complex 1 [Source:MGI Symbol;Acc:MGI:1919668]	575.28	613.914	578.699	555.02	588.182	586.734	510.854	513.371	496.398	535.215	501.814	538.147	582.972	515.967
ENSMUSG00000018733	-1.80466	-0.851727	5.86475	12.2646	0.000461643	0.0424411	11	83294642	83302586	-1	Pex12	peroxisomal biogenesis factor 12 [Source:MGI Symbol;Acc:MGI:2144177]	53.5589	60.6949	23.4608	44.6344	54.844	52.8061	52.2073	41.8075	53.8569	79.3082	81.7874	89.4975	48.3332	66.4108
ENSMUSG00000043943	-4.6907	-2.2298	3.23583	12.2527	0.000464586	0.0424604	9	18321951	18402995	-1	Naalad2	N-acetylated alpha-linked acidic dipeptidase 2 [Source:MGI Symbol;Acc:MGI:1919810]	8.12948	3.97999	2.34608	3.23438	2.38452	9.12698	9.49223	7.9926	8.12935	9.73961	14.5554	7.55498	4.86691	9.57736
ENSMUSG00000104010	1.92847	0.947459	5.11984	12.1909	0.000480244	0.0436348	1	195042383	195044679	1	Gm37366	predicted gene, 37366 [Source:MGI Symbol;Acc:MGI:5610594]	41.6038	34.3274	33.6271	40.1063	45.3059	51.5022	32.3599	34.4297	28.9608	31.5378	26.3383	22.665	41.0788	29.3819
ENSMUSG00000031988	1.50344	0.58827	6.62271	12.166	0.000486692	0.0439636	9	27004503	27030094	-1	Vps26b	vacuolar protein sorting 26 homolog B (yeast) [Source:MGI Symbol;Acc:MGI:1917656]	119.073	94.5248	121.214	106.088	107.304	110.176	87.1559	78.0816	84.342	101.57	96.3428	88.3352	109.73	89.3046
ENSMUSG00000021109	5.18521	2.3744	2.23326	12.1516	0.000490452	0.0440471	12	73901375	73947530	1	Hif1a	hypoxia inducible factor 1, alpha subunit [Source:MGI Symbol;Acc:MGI:106918]	2.86923	3.97999	7.82026	8.40939	7.94841	3.25963	3.02025	2.45926	2.54042	1.85516	0.693114	2.90576	5.71448	2.24566
ENSMUSG00000026889	6.54594	2.7106	2.36392	12.0797	0.000509744	0.0455166	2	36116079	36136773	-1	Rbm18	RNA binding motif protein 18 [Source:MGI Symbol;Acc:MGI:1915139]	7.17307	4.97499	7.82026	7.11563	8.74325	2.60771	2.58879	3.68889	3.04851	0.927582	3.46557	1.74346	6.40582	2.57713
ENSMUSG00000095555	467.975	8.87029	0.599562	12.0321	0.000522926	0.0461631	9	72511209	72511334	-1	Gm28010	predicted gene, 28010 [Source:MGI Symbol;Acc:MGI:5531392]	0	1.4925	1.56405	0	3.17936	2.60771	0	0	0	0	0	0	1.47394	0
ENSMUSG00000041530	-8.7719	-3.13289	2.1546	12.0342	0.000522337	0.0461631	4	126435012	126468583	-1	Ago1	argonaute RISC catalytic subunit 1 [Source:MGI Symbol;Acc:MGI:2446630]	0.478205	0.994998	5.47418	2.5875	0.794841	0	5.60904	6.14816	3.55659	2.31895	2.77245	4.06807	1.72162	4.07888
ENSMUSG00000038077	-1.82788	-0.870169	6.46445	12.0019	0.000531461	0.0466514	6	126708329	126740674	-1	Kcna6	potassium voltage-gated channel, shaker-related, subfamily, member 6 [Source:MGI Symbol;Acc:MGI:96663]	58.8192	75.6199	87.5869	73.7439	67.5615	76.2755	103.552	98.3705	91.4552	99.2512	112.978	87.754	73.2678	98.8933
ENSMUSG00000080791	-293.712	-8.19826	0.893991	11.9578	0.000544196	0.0475009	11	85216597	85217054	1	Akirin1-ps	akirin 1, pseudogene [Source:MGI Symbol;Acc:MGI:3650065]	0	0	0	0	0	0	0.431465	0.614816	1.01617	0.463791	4.15868	1.16231	0	1.30787
ENSMUSG00000052812	-17.9665	-4.16723	1.49858	11.8983	0.000561865	0.0484983	12	4917404	5044047	1	Atad2b	ATPase family, AAA domain containing 2B [Source:MGI Symbol;Acc:MGI:2444798]	0.478205	0.497499	0	0	1.58968	0.651927	3.88318	3.07408	0.508084	1.85516	3.46557	1.74346	0.536219	2.42159
ENSMUSG00000097410	1.60213	0.67999	6.26117	11.9018	0.000560804	0.0484983	11	102863337	103075903	1	Gm26668	predicted gene, 26668 [Source:MGI Symbol;Acc:MGI:5477162]	88.4679	85.0723	92.279	80.8595	94.5861	91.2698	75.5064	63.326	65.5429	64.0031	72.7769	78.4556	88.7558	69.9352
ENSMUSG00000025409	-9.95609	-3.31558	2.16994	11.8707	0.000570253	0.0489504	10	127281956	127289018	-1	Mbd6	methyl-CpG binding domain protein 6 [Source:MGI Symbol;Acc:MGI:106378]	2.39102	1.4925	1.56405	1.29375	0.794841	1.30385	2.58879	7.9926	4.06467	2.78275	7.62425	4.64922	1.47334	4.95038
ENSMUSG00000072872	-24.6419	-4.62304	1.32014	11.8379	0.000580359	0.0492734	6	100228565	100287485	-1	Rybp	RING1 and YY1 binding protein [Source:MGI Symbol;Acc:MGI:1929059]	0.95641	0.497499	0	0.646876	0	0	1.29439	4.30371	2.54042	1.85516	1.38623	1.74346	0.350131	2.18723
ENSMUSG00000100685	-2.11173	-1.07843	4.76597	11.8392	0.00057998	0.0492734	1	151875419	151887063	1	Gm28610	predicted gene 28610 [Source:MGI Symbol;Acc:MGI:5579316]	21.9974	15.4225	21.1147	19.4063	28.6143	19.5578	34.9487	27.6667	32.0093	35.2481	16.6347	32.5445	21.0188	29.842
ENSMUSG00000041977	-6.11172	-2.61158	2.43833	11.7837	0.000597511	0.050454	3	87617559	87738034	1	Arhgef11	Rho guanine nucleotide exchange factor (GEF) 11 [Source:MGI Symbol;Acc:MGI:2441869]	4.78205	2.4875	0	2.5875	0.794841	6.51927	7.3349	3.07408	6.6051	7.42065	4.85179	5.23037	2.86186	5.75282
ENSMUSG00000090206	-3.19653	-1.67651	3.21844	11.754	0.000607138	0.0507156	8	95310566	95326323	1	Tepp	testis, prostate and placenta expressed [Source:MGI Symbol;Acc:MGI:1920657]	3.82564	7.46249	10.1663	7.11563	2.38452	5.86734	12.5125	9.83705	12.194	13.9137	7.62425	8.71729	6.13699	10.7998
ENSMUSG00000027210	2.49313	1.31796	4.27265	11.7616	0.000604661	0.0507156	2	115863064	116065839	-1	Meis2	Meis homeobox 2 [Source:MGI Symbol;Acc:MGI:108564]	20.5628	27.8599	21.1147	25.875	30.9988	15.6462	15.9642	16.6	14.7344	12.9861	21.4865	9.29844	23.6763	15.1783
ENSMUSG00000034940	-3.41737	-1.77289	3.48688	11.7243	0.000616892	0.0512154	11	83964428	84044578	1	Synrg	synergin, gamma [Source:MGI Symbol;Acc:MGI:1354742]	8.12948	9.94998	7.82026	7.76251	3.17936	3.25963	10.7866	15.3704	11.1779	13.4499	10.3967	15.11	6.68354	12.7152
ENSMUSG00000102861	2.52906	1.3386	3.99591	11.7158	0.000619714	0.0512154	9	98590495	98591750	1	Gm37637	predicted gene, 37637 [Source:MGI Symbol;Acc:MGI:5610865]	19.6064	14.925	19.5506	14.8781	14.3071	21.5136	8.19783	7.37779	12.7021	11.131	14.5554	12.2042	17.4635	11.0281
ENSMUSG00000003198	5.37233	2.42555	2.70922	11.6937	0.000627106	0.0515521	17	55892120	55898928	1	Zfp959	zinc finger protein 959 [Source:MGI Symbol;Acc:MGI:2385058]	6.21666	3.97999	8.60228	7.11563	8.74325	9.7789	4.31465	6.14816	2.03234	0	6.23802	1.74346	7.40612	3.41277
ENSMUSG00000045817	256.526	8.00296	0.550615	11.6242	0.000650981	0.0532331	17	84183931	84187947	-1	Zfp36l2	zinc finger protein 36, C3H type-like 2 [Source:MGI Symbol;Acc:MGI:107945]	0.478205	1.99	2.34608	0	1.58968	0	0	0	0	0	0	0	1.06733	0
ENSMUSG00000007458	1.84036	0.87999	5.12155	11.6002	0.000659453	0.0536436	6	122308720	122317680	1	M6pr	mannose-6-phosphate receptor, cation dependent [Source:MGI Symbol;Acc:MGI:96904]	35.8654	42.7849	34.4091	38.1657	42.1266	41.7233	28.4767	19.6741	30.9931	37.5671	26.3383	27.3142	39.1792	28.3939
ENSMUSG00000028437	3.83373	1.93875	2.97905	11.5876	0.000663915	0.0537252	4	41348996	41390525	1	Ubap1	ubiquitin-associated protein 1 [Source:MGI Symbol;Acc:MGI:2149543]	7.17307	7.95999	7.82026	5.82188	8.74325	11.7347	5.60904	3.68889	5.08084	3.71033	2.07934	4.06807	8.20886	4.03942
ENSMUSG00000087563	1.35827	0.441768	8.67986	11.5609	0.000673516	0.0542198	2	158610910	158611820	-1	Gm14205	predicted gene 14205 [Source:MGI Symbol;Acc:MGI:3702167]	469.119	473.122	428.55	439.229	447.495	451.133	365.019	403.934	358.199	390.048	406.858	403.32	451.441	387.896
ENSMUSG00000034359	-187.268	-7.54896	0.759313	11.5224	0.000687616	0.0550696	4	112557194	112652248	1	Skint2	selection and upkeep of intraepithelial T cells 2 [Source:MGI Symbol;Acc:MGI:3649629]	0	0	0	0	0	0	0.431465	0	1.01617	1.85516	1.38623	1.16231	0	0.975222
ENSMUSG00000104665	4.12023	2.04272	2.7827	11.4868	0.000700922	0.0558473		45660067	45662721	1	RP23-7E4.7	5	6.21666	7.95999	7.82026	12.2906	11.1278	7.1712	5.60904	5.53334	7.62127	2.31895	4.15868	2.32461	8.76442	4.59432
ENSMUSG00000104029	25.7698	4.68761	1.31161	11.4729	0.000706186	0.0559797	1	81520338	81522341	-1	Gm37210	predicted gene, 37210 [Source:MGI Symbol;Acc:MGI:5610438]	3.82564	1.99	0.782026	5.17501	2.38452	2.60771	0.431465	2.45926	1.01617	0.463791	0	0	2.79415	0.728448
ENSMUSG00000074743	-2.01291	-1.00928	5.37228	11.4608	0.000710783	0.0560581	2	148404466	148408188	-1	Thbd	thrombomodulin [Source:MGI Symbol;Acc:MGI:98736]	33.4743	27.8599	38.3192	25.2282	30.204	25.4252	38.8318	39.963	32.0093	43.1326	55.4491	50.5603	30.0851	43.3243
ENSMUSG00000037681	-2.05323	-1.03789	5.29109	11.4031	0.000733231	0.0575364	9	99309963	99358557	-1	Esyt3	extended synaptotagmin-like protein 3 [Source:MGI Symbol;Acc:MGI:1098699]	28.2141	30.3474	34.4091	20.7	29.4091	33.9002	29.7711	46.1112	48.268	48.2342	32.5763	46.4922	29.4967	41.9088
ENSMUSG00000031347	383.156	8.58179	0.662257	11.3818	0.000741692	0.0577923	X	72913532	72918411	-1	Cetn2	centrin 2 [Source:MGI Symbol;Acc:MGI:1347085]	0.478205	0	0	1.94063	1.58968	3.91156	0	0	0	0	0	0	1.32001	0
ENSMUSG00000033862	-6.30694	-2.65694	2.10032	11.3761	0.000743932	0.0577923	8	123224841	123232250	1	Cdk10	cyclin-dependent kinase 10 [Source:MGI Symbol;Acc:MGI:2448549]	2.86923	1.99	2.34608	0	1.58968	1.30385	3.02025	4.30371	6.09701	3.24654	3.46557	5.23037	1.68314	4.22724
ENSMUSG00000046949	2.8454	1.50863	3.413	11.3328	0.000761484	0.0582817	13	33964659	33988465	1	Nqo2	NAD(P)H dehydrogenase, quinone 2 [Source:MGI Symbol;Acc:MGI:104513]	11.9551	11.4425	18.7686	16.8188	12.7175	12.3866	9.49223	8.60742	9.14552	6.95686	9.01048	6.39268	14.0148	8.26753
ENSMUSG00000041954	1.70677	0.771268	5.90681	11.3488	0.000754978	0.0582817	4	156026164	156028895	1	Tnfrsf18	tumor necrosis factor receptor superfamily, member 18 [Source:MGI Symbol;Acc:MGI:894675]	60.732	61.1924	78.2026	76.3314	77.8944	61.9331	49.6185	54.7186	49.2842	53.3359	56.1422	54.0472	69.381	52.8578
ENSMUSG00000027351	-4.89348	-2.29086	2.29347	11.3358	0.000760279	0.0582817	2	117121374	117182279	1	Spred1	sprouty protein with EVH-1 domain 1, related sequence [Source:MGI Symbol;Acc:MGI:2150016]	3.34743	0.994998	2.34608	3.23438	2.38452	1.95578	6.04051	5.53334	7.62127	5.1017	3.46557	4.64922	2.3772	5.40193
ENSMUSG00000058186	67.2309	6.07105	1.41285	11.2965	0.000776527	0.0591417	4	145670685	145704441	1	Gm13242	predicted gene 13242 [Source:MGI Symbol;Acc:MGI:3712454]	1.43461	0.497499	7.03823	3.23438	1.58968	3.91156	1.29439	3.68889	0	0	0	0	2.95099	0.830548
ENSMUSG00000086032	-4.36941	-2.12744	3.11549	11.253	0.000794957	0.06025	7	3666252	3670278	1	Gm15929	predicted gene 15929 [Source:MGI Symbol;Acc:MGI:3802090]	3.82564	3.48249	3.1281	2.5875	7.15357	5.21542	6.90344	9.22224	10.1617	9.73961	9.01048	7.55498	4.23212	8.7654
ENSMUSG00000076438	4.59466	2.19996	2.50656	11.2236	0.00080764	0.0606198	4	123116266	123118000	1	Oxct2b	3-oxoacid CoA transferase 2B [Source:MGI Symbol;Acc:MGI:2664115]	5.73846	4.47749	9.38431	7.11563	5.56389	12.3866	5.17758	4.91853	6.09701	0.927582	2.07934	3.48692	7.4444	3.78116
ENSMUSG00000027297	-6.97403	-2.80199	2.2875	11.2282	0.000805646	0.0606198	2	119751320	119760431	-1	Ltk	leukocyte tyrosine kinase [Source:MGI Symbol;Acc:MGI:96840]	0.95641	2.98499	0	1.29375	2.38452	3.25963	2.15732	1.84445	5.08084	5.1017	9.70359	6.39268	1.81322	5.04676
ENSMUSG00000027375	-3.27275	-1.71051	3.339	11.1595	0.000836023	0.0624485	2	127633226	127656695	-1	Mal	myelin and lymphocyte protein, T cell differentiation protein [Source:MGI Symbol;Acc:MGI:892970]	9.5641	4.47749	7.82026	5.17501	5.56389	10.4308	16.8271	9.83705	10.6698	12.9861	16.6347	9.29844	7.17193	12.7089
ENSMUSG00000003429	-6.12666	-2.6151	2.33291	11.1493	0.000840649	0.0624936	7	45122388	45124389	-1	Rps11	ribosomal protein S11 [Source:MGI Symbol;Acc:MGI:1351329]	1.43461	2.4875	0.782026	1.94063	3.17936	3.25963	6.90344	4.91853	2.54042	7.42065	5.54491	4.64922	2.18063	5.32953
ENSMUSG00000045775	2.21337	1.14625	4.70486	11.1168	0.000855511	0.0629956	11	115462474	115474398	1	Slc16a5	solute carrier family 16 (monocarboxylic acid transporters), member 5 [Source:MGI Symbol;Acc:MGI:2443515]	22.9538	32.8349	40.6653	35.5782	40.5369	22.8174	22.4362	21.5185	19.8153	22.7258	25.6452	16.8534	32.5644	21.4991
ENSMUSG00000052005	-1.40772	-0.493362	7.62225	11.1199	0.000854081	0.0629956	2	107595630	107600539	-1	Gm9864	predicted gene 9864 [Source:MGI Symbol;Acc:MGI:3708663]	158.286	174.622	165.789	186.3	179.634	180.584	189.845	196.126	185.451	242.563	207.934	219.676	174.203	206.932
ENSMUSG00000090243	13.0737	3.70859	1.51913	11.0973	0.000864528	0.0633593	1	43785910	43787188	1	Gm16103	predicted gene 16103 [Source:MGI Symbol;Acc:MGI:3802086]	2.86923	2.98499	0.782026	3.23438	2.38452	3.91156	0	1.22963	0	1.39137	1.38623	1.16231	2.69445	0.861589
ENSMUSG00000020472	-2.96296	-1.56704	3.64408	11.072	0.000876431	0.0639301	11	59485520	59526751	-1	Zkscan17	zinc finger with KRAB and SCAN domains 17 [Source:MGI Symbol;Acc:MGI:2679270]	10.9987	11.94	3.1281	5.82188	6.35873	11.7347	15.1013	12.2963	9.6536	10.2034	15.2485	18.0157	8.33035	13.4198
ENSMUSG00000074647	3.56753	1.83493	3.10822	11.038	0.000892613	0.0648062	2	155827548	155834854	-1	Fam83c	family with sequence similarity 83, member C [Source:MGI Symbol;Acc:MGI:1918655]	15.7808	13.4325	7.82026	13.5844	10.3329	5.86734	4.74611	8.60742	5.08084	8.34824	5.54491	3.48692	11.1364	5.96907
ENSMUSG00000085166	83.5518	6.3846	0.911743	11.0218	0.000900458	0.0648773	5	34650718	34652477	1	Gm15522	predicted gene 15522 [Source:MGI Symbol;Acc:MGI:3782969]	1.43461	0.994998	0.782026	0.646876	1.58968	1.30385	0.431465	0	0	0	0	0	1.12534	0.0719108
ENSMUSG00000093909	-1.51012	-0.594659	7.17812	11.0188	0.000901944	0.0648773	4	42456965	42461867	1	Gm3883	predicted gene 3883 [Source:MGI Symbol;Acc:MGI:3823028]	143.94	127.857	130.598	130.022	136.713	122.562	154.464	147.556	142.264	186.908	187.141	159.236	131.949	162.928
ENSMUSG00000015127	1.48267	0.5682	7.14793	10.9835	0.000919288	0.0654443	17	25188397	25234443	1	Unkl	unkempt-like (Drosophila) [Source:MGI Symbol;Acc:MGI:1921404]	149.678	159.2	168.918	135.844	142.277	162.982	119.947	106.978	130.07	125.687	146.247	125.529	153.15	125.743
ENSMUSG00000068463	3.38863	1.7607	3.02914	10.9531	0.000934465	0.0654443	16	23175288	23224446	1	B630019A10Rik	RIKEN cDNA B630019A10 gene [Source:MGI Symbol;Acc:MGI:2443371]	6.69487	9.94998	10.9484	9.70314	15.8968	5.86734	5.60904	3.68889	5.08084	5.1017	6.93114	4.64922	9.84342	5.17681
ENSMUSG00000085962	2.27453	1.18557	3.94667	10.956	0.000933	0.0654443	13	34963982	34990452	1	Gm16984	predicted gene, 16984 [Source:MGI Symbol;Acc:MGI:4439908]	14.8244	18.905	18.7686	23.2875	19.0762	16.9501	15.9642	15.3704	11.1779	11.5948	7.62425	12.2042	18.6353	12.3226
ENSMUSG00000005198	-5.42763	-2.44032	2.1272	10.9624	0.000929776	0.0654443	11	69733997	69758637	-1	Polr2a	polymerase (RNA) II (DNA directed) polypeptide A [Source:MGI Symbol;Acc:MGI:98086]	2.39102	1.4925	1.56405	1.94063	1.58968	3.25963	5.60904	3.68889	6.6051	3.24654	2.77245	6.39268	2.03959	4.71912
ENSMUSG00000074064	-155.29	-7.27882	0.522882	10.9647	0.000928625	0.0654443	8	119394878	119411102	1	Mlycd	malonyl-CoA decarboxylase [Source:MGI Symbol;Acc:MGI:1928485]	0	0	0	0	0	0	0.86293	0.614816	0.508084	1.39137	0.693114	0.581153	0	0.775245
ENSMUSG00000042349	-3.4288	-1.7777	3.25368	10.9519	0.0009351	0.0654443	1	131254343	131279606	-1	Ikbke	inhibitor of kappaB kinase epsilon [Source:MGI Symbol;Acc:MGI:1929612]	4.30384	6.96499	7.82026	6.46876	7.15357	1.95578	7.3349	8.60742	10.6698	16.6965	11.0898	9.87959	5.77787	10.713
ENSMUSG00000038121	-1.67616	-0.745158	5.94907	10.852	0.000986895	0.0687596	18	68260187	68300333	-1	Fam210a	family with sequence similarity 210, member A [Source:MGI Symbol;Acc:MGI:1914000]	59.2974	46.2674	51.6137	54.9845	55.6389	51.5022	52.6387	64.5556	73.6722	81.1634	63.7664	79.0368	53.2173	69.1389
ENSMUSG00000024172	46.1126	5.52709	1.12266	10.8008	0.00101458	0.0699405	17	55445382	55514581	1	St6gal2	beta galactoside alpha 2,6 sialyltransferase 2 [Source:MGI Symbol;Acc:MGI:2445190]	2.86923	0.497499	0.782026	1.94063	1.58968	1.95578	0.431465	0	0	0	0	0.581153	1.60581	0.16877
ENSMUSG00000056598	3.34369	1.74144	3.19211	10.8016	0.00101412	0.0699405	11	60353329	60394341	1	Lrrc48	leucine rich repeat containing 48 [Source:MGI Symbol;Acc:MGI:1921915]	14.3461	13.4325	10.1663	9.70314	5.56389	12.3866	3.45172	6.76297	3.55659	8.34824	6.23802	8.13614	10.9331	6.08228
ENSMUSG00000020323	2.41389	1.27136	3.72202	10.7957	0.00101735	0.0699405	10	79781474	79790961	-1	Prss57	protease, serine 57 [Source:MGI Symbol;Acc:MGI:1920356]	12.9115	13.93	21.8967	12.9375	11.9226	12.3866	9.06076	11.6815	8.63743	7.42065	9.70359	9.29844	14.3308	9.3004
ENSMUSG00000087450	94.4123	6.5609	0.572057	10.7549	0.00104003	0.0711847	2	124708655	124711083	1	Gm13994	predicted gene 13994 [Source:MGI Symbol;Acc:MGI:3651835]	1.43461	0.994998	0	0.646876	2.38452	1.95578	0	0.614816	0	0	0	0	1.23613	0.102469
ENSMUSG00000020691	-23.2535	-4.53938	0.92565	10.7126	0.00106406	0.0724122	11	105126425	105140394	1	Mettl2	methyltransferase like 2 [Source:MGI Symbol;Acc:MGI:1289171]	0.478205	0.497499	0	0.646876	0	0	1.29439	1.84445	1.52425	2.31895	2.07934	1.16231	0.27043	1.70395
ENSMUSG00000025239	7.03697	2.81495	2.0177	10.707	0.00106728	0.0724122	9	123478701	123521548	1	Limd1	LIM domains containing 1 [Source:MGI Symbol;Acc:MGI:1352502]	5.26025	3.48249	6.2562	3.88126	3.17936	5.21542	2.58879	3.68889	4.57276	0.927582	1.38623	0	4.54583	2.19404
ENSMUSG00000045962	-2.47489	-1.30736	4.33404	10.6989	0.001072	0.0724157	6	119923969	120038672	-1	Wnk1	WNK lysine deficient protein kinase 1 [Source:MGI Symbol;Acc:MGI:2442092]	13.8679	13.4325	18.7686	13.5844	10.3329	17.602	18.9845	27.6667	26.4204	25.0447	22.8727	16.8534	14.5981	22.9737
ENSMUSG00000107577	1.50043	0.585374	7.57881	10.6675	0.00109033	0.0733352		116260434	116264095	-1	RP23-374K9.7	6	201.324	199.995	177.52	208.294	247.195	218.396	166.545	138.948	187.991	181.806	180.21	165.047	208.787	170.091
ENSMUSG00000023050	1.26698	0.341396	8.98585	10.6389	0.00110736	0.0737058	15	102497649	102517064	-1	Map3k12	mitogen-activated protein kinase kinase kinase 12 [Source:MGI Symbol;Acc:MGI:1346881]	518.852	561.179	544.29	537.554	546.056	582.823	530.702	505.993	470.486	466.574	478.248	470.152	548.459	487.026
ENSMUSG00000091577	3.4791	1.79871	3.31805	10.6343	0.00111007	0.0737058	13	103159795	103164069	-1	Gm6211	predicted gene 6211 [Source:MGI Symbol;Acc:MGI:3646534]	9.08589	10.945	7.82026	17.4656	10.3329	10.4308	4.74611	6.14816	8.12935	8.34824	3.46557	4.06807	11.0134	5.81758
ENSMUSG00000038943	1.78129	0.832923	5.65581	10.6463	0.00110291	0.0737058	7	80294450	80316259	1	Prc1	protein regulator of cytokinesis 1 [Source:MGI Symbol;Acc:MGI:1858961]	64.5577	42.7849	53.1777	51.7501	64.3821	54.7619	44.4409	45.4964	39.6306	42.6688	39.5075	36.0315	55.2357	41.2959
ENSMUSG00000085857	246.178	7.94356	0.637581	10.6056	0.00112746	0.0745421	1	121489296	121493203	-1	Gm15392	predicted gene 15392 [Source:MGI Symbol;Acc:MGI:3705317]	1.43461	0.497499	0	1.94063	1.58968	0.651927	0	0	0	0	0	0	1.01906	0
ENSMUSG00000107633	2.13842	1.09655	4.72283	10.5897	0.0011372	0.0748674		128862549	128865194	-1	RP24-127M20.6	6	25.8231	28.3574	25.8068	29.1094	30.9988	38.4637	25.4564	21.5185	22.8638	19.4792	17.3278	15.11	29.7599	20.2926
ENSMUSG00000073415	-3.07547	-1.62081	5.815	10.5661	0.00115183	0.0755104	17	34976899	34981788	-1	Gm10501	predicted gene 10501 [Source:MGI Symbol;Acc:MGI:3704476]	22.9538	64.6749	32.8451	28.4625	27.0246	69.1043	32.7913	38.1186	38.6144	116.875	85.253	185.388	40.8442	82.84
ENSMUSG00000086219	-1.52539	-0.609181	7.43883	10.5173	0.0011826	0.0768788	5	116438720	116465487	1	Srrm4os	serine/arginine repetitive matrix 4, opposite strand [Source:MGI Symbol;Acc:MGI:1924048]	170.241	154.225	125.124	120.966	147.046	210.572	190.707	193.667	208.315	193.401	173.278	170.278	154.696	188.274
ENSMUSG00000042672	1.73594	0.795715	6.59218	10.5202	0.00118077	0.0768788	3	89350219	89365253	-1	Dcst1	DC-STAMP domain containing 1 [Source:MGI Symbol;Acc:MGI:1925022]	127.202	108.455	111.83	87.3282	129.559	114.087	84.5671	85.4594	107.206	68.641	93.5703	77.2933	113.077	86.1228
ENSMUSG00000097456	-19.4471	-4.28148	1.74563	10.4955	0.00119667	0.0774697	3	127161304	127168288	1	Gm16958	predicted gene, 16958 [Source:MGI Symbol;Acc:MGI:4439882]	2.39102	1.4925	0	0	0.794841	1.30385	1.72586	2.45926	4.06467	6.49307	1.38623	3.48692	0.997036	3.26934
ENSMUSG00000024248	-57.2308	-5.83872	1.18737	10.4636	0.00121747	0.0781646	17	83501919	83514333	-1	Cox7a2l	cytochrome c oxidase subunit VIIa polypeptide 2-like [Source:MGI Symbol;Acc:MGI:106015]	1.43461	0.994998	0	0	0	0.651927	0.86293	1.22963	2.54042	1.85516	4.85179	1.74346	0.51359	2.18057
ENSMUSG00000101029	59.8059	5.90222	0.762235	10.4699	0.00121338	0.0781646	7	30872733	30873333	1	Gm29439	predicted gene 29439 [Source:MGI Symbol;Acc:MGI:5580145]	0.478205	1.4925	2.34608	1.29375	1.58968	0.651927	0	0.614816	0.508084	0	0	0	1.30869	0.18715
ENSMUSG00000014686	4.778	2.25641	2.36453	10.4464	0.00122885	0.0785708	7	19852097	19861299	-1	Ceacam16	carcinoembryonic antigen-related cell adhesion molecule 16 [Source:MGI Symbol;Acc:MGI:2685615]	5.26025	5.96999	5.47418	4.52813	3.17936	7.1712	3.45172	4.30371	4.57276	1.39137	2.07934	0.581153	5.26385	2.73001
ENSMUSG00000020973	1.61494	0.691483	5.9787	10.4161	0.0012492	0.0795446	12	69189087	69198429	-1	Dnaaf2	dynein, axonemal assembly factor 2 [Source:MGI Symbol;Acc:MGI:1923566]	70.7743	79.5999	64.9081	71.8032	68.3563	69.7562	48.3241	63.9408	51.3165	51.017	63.7664	59.8587	70.8663	56.3706
ENSMUSG00000038346	-8.12991	-3.02324	2.08265	10.3903	0.0012668	0.0803359	6	125009145	125037870	1	Zfp384	zinc finger protein 384 [Source:MGI Symbol;Acc:MGI:2443203]	3.34743	1.4925	0	1.94063	1.58968	1.30385	3.45172	4.91853	3.55659	9.27582	4.15868	2.90576	1.61235	4.71118
ENSMUSG00000070733	-7.62146	-2.93007	1.948	10.3723	0.0012792	0.0807921	5	73019987	73256619	-1	Fryl	furry homolog-like (Drosophila) [Source:MGI Symbol;Acc:MGI:1919563]	1.91282	1.99	0	1.29375	1.58968	1.95578	2.58879	4.30371	5.08084	3.71033	6.23802	2.32461	1.45701	4.04105
ENSMUSG00000027569	-3.66371	-1.8733	2.92837	10.3566	0.0012901	0.0808238	2	180581304	180586304	1	Mrgbp	MRG/MORF4L binding protein [Source:MGI Symbol;Acc:MGI:1920497]	2.86923	3.97999	3.91013	0.646876	4.76904	6.51927	7.3349	9.83705	6.6051	6.49307	5.54491	5.81153	3.78242	6.93776
ENSMUSG00000086605	-41.0676	-5.35993	1.20549	10.3599	0.00128779	0.0808238	2	167098794	167101826	-1	Gm14290	predicted gene 14290 [Source:MGI Symbol;Acc:MGI:3649702]	0.478205	0	0	0	0.794841	0	1.72586	0.614816	0.508084	2.31895	6.23802	0.581153	0.212174	1.99781
ENSMUSG00000107335	1.81751	0.861965	4.97977	10.3296	0.00130911	0.0816856		135007093	135010108	-1	RP23-38B15.1	5	26.7795	35.3224	35.9732	38.1657	35.7678	42.3753	31.0655	25.8223	28.9608	22.262	31.1901	19.7592	35.7306	26.51
ENSMUSG00000078897	-447.164	-8.80466	0.718231	10.3216	0.00131485	0.0817153	2	175422300	175435807	-1	Gm4724	predicted gene 4724 [Source:MGI Symbol;Acc:MGI:3782904]	0	0	0	0	0	0	0.86293	0	3.55659	0.463791	0	3.48692	0	1.39504
ENSMUSG00000035954	7.23885	2.85576	1.79439	10.2544	0.00136357	0.0844056	12	40446053	40846486	1	Dock4	dedicator of cytokinesis 4 [Source:MGI Symbol;Acc:MGI:1918006]	3.34743	1.99	3.91013	3.88126	3.9742	3.91156	3.02025	0	0.508084	0	3.46557	0.581153	3.50243	1.26251
ENSMUSG00000073761	1.76933	0.823203	5.46407	10.1751	0.00142349	0.0877647	4	123859679	123863165	1	4933427I04Rik	Riken cDNA 4933427I04 gene [Source:MGI Symbol;Acc:MGI:3613760]	58.341	48.7549	44.5755	43.3407	50.075	56.0657	48.7555	30.126	41.6629	39.4222	29.8039	33.1257	50.1921	37.1494
ENSMUSG00000027306	-1.67056	-0.740328	6.06974	10.1658	0.00143068	0.0878593	2	119618298	119651244	1	Nusap1	nucleolar and spindle associated protein 1 [Source:MGI Symbol;Acc:MGI:2675669]	51.6461	64.1774	57.0879	58.8657	61.2027	41.7233	65.1512	67.0149	50.8084	84.4099	100.501	73.8064	55.7839	73.6154
ENSMUSG00000107709	3.61582	1.85432	2.90609	10.1277	0.00146055	0.0887065		43467979	43474318	1	RP23-20L3.2	6	7.65128	9.45248	5.47418	10.35	11.1278	7.82312	7.3349	6.76297	4.06467	3.71033	2.77245	3.48692	8.64647	4.68871
ENSMUSG00000053835	-1.54963	-0.631926	7.02817	10.1228	0.00146443	0.0887065	17	36005695	36020560	-1	H2-T24	histocompatibility 2, T region locus 24 [Source:MGI Symbol;Acc:MGI:95958]	102.336	127.857	94.6251	108.675	113.662	136.253	118.221	125.422	146.836	159.544	155.257	144.707	113.901	141.665
ENSMUSG00000021273	-1.44743	-0.533497	6.96602	10.1253	0.00146252	0.0887065	14	63145153	63177793	-1	Fdft1	farnesyl diphosphate farnesyl transferase 1 [Source:MGI Symbol;Acc:MGI:102706]	103.292	116.912	111.048	106.088	110.483	90.6178	119.084	123.578	122.956	134.963	149.019	122.623	106.407	128.704
ENSMUSG00000007379	-59.3687	-5.89163	0.913109	10.1192	0.00146731	0.0887065	3	103102604	103169769	1	Dennd2c	DENN/MADD domain containing 2C [Source:MGI Symbol;Acc:MGI:3036254]	0	0	0	0	1.58968	0	0.86293	1.84445	1.52425	1.39137	3.46557	0	0.264947	1.51476
ENSMUSG00000051650	4.17047	2.06021	2.44254	10.0999	0.00148278	0.0892945	11	22834747	22860961	-1	B3gnt2	UDP-GlcNAc:betaGal beta-1,3-N-acetylglucosaminyltransferase 2 [Source:MGI Symbol;Acc:MGI:1889505]	6.69487	6.96499	6.2562	7.11563	6.35873	5.21542	5.17758	3.68889	3.04851	2.78275	1.38623	2.90576	6.43431	3.16495
ENSMUSG00000105058	-1.37184	-0.456107	7.76552	10.0906	0.00149028	0.0893365		123471970	123472356	1	RP23-113O9.3	3	195.586	195.517	169.7	170.775	195.531	192.97	195.454	218.26	198.661	224.011	271.007	210.377	186.68	219.628
ENSMUSG00000038188	2.43094	1.28152	3.92378	10.0839	0.00149568	0.0893365	11	75513540	75526582	1	Scarf1	scavenger receptor class F, member 1 [Source:MGI Symbol;Acc:MGI:2449455]	10.9987	19.4025	19.5506	20.0532	19.871	16.9501	13.3754	9.83705	8.63743	12.9861	13.1692	9.29844	17.8043	11.2173
ENSMUSG00000018844	-1.81373	-0.858958	5.131	10.0777	0.00150073	0.0893365	11	82892124	82900801	1	Fndc8	fibronectin type III domain containing 8 [Source:MGI Symbol;Acc:MGI:1926169]	27.7359	33.8299	25.0248	27.8157	32.5885	22.8174	28.4767	39.963	34.5497	44.9877	40.8937	43.5864	28.302	38.7429
ENSMUSG00000063810	2.38207	1.25222	4.58795	10.06	0.00151526	0.0898571	6	85587531	85702753	1	Alms1	Alstrom syndrome 1 [Source:MGI Symbol;Acc:MGI:1934606]	30.6051	17.4125	23.4608	29.1094	34.1782	33.2483	18.9845	17.8297	25.4042	13.4499	13.8623	19.7592	28.0024	18.215
ENSMUSG00000025326	1.3334	0.415108	10.0765	10.0473	0.00152568	0.090131	7	59228750	59311536	1	Ube3a	ubiquitin protein ligase E3A [Source:MGI Symbol;Acc:MGI:105098]	1246.68	1163.15	1167.56	1243.3	1290.82	1069.81	1237.01	1077.16	1029.89	921.552	1027.19	942.048	1196.89	1039.14
ENSMUSG00000074872	53.8966	5.75212	1.07027	10.0238	0.00154528	0.0909431	2	125136692	125147839	1	Ctxn2	cortexin 2 [Source:MGI Symbol;Acc:MGI:2139444]	0.478205	1.4925	1.56405	0	2.38452	5.21542	0	0	0	0.463791	0.693114	1.16231	1.85578	0.386535
ENSMUSG00000053062	-2.21583	-1.14785	3.86468	10.0034	0.0015625	0.0916094	16	84774123	84825928	1	Jam2	junction adhesion molecule 2 [Source:MGI Symbol;Acc:MGI:1933820]	7.17307	12.935	10.9484	15.525	10.3329	12.3866	13.3754	17.2148	14.2264	22.7258	19.4072	17.4346	11.5502	17.3974
ENSMUSG00000053617	-1.41903	-0.504908	7.28506	9.97526	0.00158658	0.0926716	19	47260174	47464411	-1	Sh3pxd2a	SH3 and PX domains 2A [Source:MGI Symbol;Acc:MGI:1298393]	142.027	146.265	100.881	110.616	141.482	146.032	140.226	162.926	160.555	145.167	164.268	161.56	131.217	155.784
ENSMUSG00000102305	2.16292	1.11298	4.5718	9.95961	0.00160012	0.0931126	9	73024293	73026139	1	Gm38192	predicted gene, 38192 [Source:MGI Symbol;Acc:MGI:5611420]	24.8667	36.8149	29.717	20.0532	20.6659	26.0771	20.2789	11.6815	17.2749	16.2327	19.4072	21.5026	26.3658	17.7296
ENSMUSG00000104252	-3.24358	-1.69759	3.7115	9.9441	0.00161366	0.0932022	18	36952648	37187661	1	Pcdha4	protocadherin alpha 4 [Source:MGI Symbol;Acc:MGI:1298406]	8.60769	0	11.7304	10.35	12.7175	7.1712	14.6698	12.2963	13.2102	15.7689	12.476	15.11	8.42946	13.9219
ENSMUSG00000081143	18.3458	4.19737	1.52676	9.94579	0.00161218	0.0932022	5	64252556	64253225	-1	Gm15823	predicted gene 15823 [Source:MGI Symbol;Acc:MGI:3801858]	0	3.97999	4.69215	2.5875	1.58968	2.60771	1.72586	2.45926	0	0.463791	0	0	2.57617	0.774819
ENSMUSG00000002900	3.41826	1.77326	3.27308	9.92801	0.00162783	0.0933268	12	31265234	31329644	1	Lamb1	laminin B1 [Source:MGI Symbol;Acc:MGI:96743]	12.9115	10.4475	7.03823	14.2313	7.94841	14.9943	7.76637	7.37779	4.06467	3.71033	4.85179	8.71729	11.2619	6.08137
ENSMUSG00000029578	2.54736	1.349	3.98091	9.93154	0.0016247	0.0933268	5	142627698	142670588	1	Wipi2	WD repeat domain, phosphoinositide interacting 2 [Source:MGI Symbol;Acc:MGI:1923831]	24.8667	14.4275	21.8967	18.7594	19.871	12.3866	10.7866	10.4519	13.7183	12.9861	11.7829	10.4607	18.7013	11.6978
ENSMUSG00000056508	2.85891	1.51547	3.34534	9.90103	0.00165186	0.0942341	12	110667689	110682619	-1	1700001K19Rik	RIKEN cDNA 1700001K19 gene [Source:MGI Symbol;Acc:MGI:1913573]	10.9987	10.945	18.7686	8.40939	17.4865	13.6905	6.47197	11.0667	6.6051	10.2034	4.15868	7.55498	13.3831	7.6768
ENSMUSG00000033318	219.127	7.77562	0.596205	9.89667	0.00165578	0.0942341	10	75831845	75834881	-1	Gstt2	glutathione S-transferase, theta 2 [Source:MGI Symbol;Acc:MGI:106188]	1.43461	0	2.34608	0.646876	2.38452	0	0	0	0	0	0	0	1.13535	0
ENSMUSG00000085048	-44.8392	-5.48669	0.893582	9.87992	0.00167093	0.0945207	16	3927789	3929357	-1	Gm15537	predicted gene 15537 [Source:MGI Symbol;Acc:MGI:3782985]	0.478205	0.497499	0	0	0	1.30385	1.29439	1.22963	1.01617	1.85516	1.38623	2.32461	0.379926	1.5177
ENSMUSG00000050565	-1.59864	-0.676841	6.09042	9.87765	0.00167299	0.0945207	1	156035403	156068861	1	Tor1aip2	torsin A interacting protein 2 [Source:MGI Symbol;Acc:MGI:3582695]	68.8615	64.1774	65.6901	59.5126	54.844	59.9773	69.4659	74.3927	88.4067	87.1927	74.1631	77.8745	62.1772	78.5826
ENSMUSG00000075284	2.66851	1.41603	3.78397	9.86848	0.00168134	0.0946485	2	73429610	73529734	-1	Wipf1	WAS/WASL interacting protein family, member 1 [Source:MGI Symbol;Acc:MGI:2178801]	23.9102	11.4425	19.5506	20.7	25.4349	12.3866	10.7866	11.6815	12.7021	9.73961	15.9416	8.71729	18.9042	11.5948
ENSMUSG00000022324	4.00673	2.00243	2.53749	9.85089	0.00169749	0.0952127	15	34306680	34436242	1	Matn2	matrilin 2 [Source:MGI Symbol;Acc:MGI:109613]	8.12948	8.45748	5.47418	5.82188	7.94841	6.51927	3.45172	1.22963	2.54042	7.88444	2.77245	2.90576	7.05845	3.46407
ENSMUSG00000031333	24.2725	4.60125	1.02921	9.83943	0.0017081	0.0954633	X	104280657	104413856	-1	Abcb7	ATP-binding cassette, sub-family B (MDR/TAP), member 7 [Source:MGI Symbol;Acc:MGI:109533]	1.91282	0.994998	1.56405	3.23438	1.58968	0	0.431465	0	0.508084	0	0.693114	0	1.54932	0.27211
ENSMUSG00000078965	78.9583	6.30302	1.5726	9.81485	0.00173109	0.0960568	11	20335012	20336013	-1	Gm12033	predicted gene 12033 [Source:MGI Symbol;Acc:MGI:3650772]	2.86923	5.47249	2.34608	0	3.17936	1.30385	0	0	0	1.85516	0	1.16231	2.5285	0.502911
ENSMUSG00000062132	-198.748	-7.6348	0.759857	9.81758	0.00172852	0.0960568	7	30515122	30522193	1	Arhgap33os	Rho GTPase activating protein 33, opposite strand [Source:MGI Symbol;Acc:MGI:2685928]	0	0	0	0	0	0	0.86293	1.22963	0	2.78275	0	0.581153	0	0.90941
ENSMUSG00000039376	24.8942	4.63774	1.09794	9.79561	0.00174929	0.0963783	14	20658946	20668354	-1	Synpo2l	synaptopodin 2-like [Source:MGI Symbol;Acc:MGI:1916010]	3.82564	0.497499	3.1281	0.646876	3.17936	1.30385	0	0	1.01617	0	0.693114	0.581153	2.09689	0.381739
ENSMUSG00000074657	-1.69448	-0.760843	6.3567	9.79766	0.00174734	0.0963783	10	127225696	127263363	-1	Kif5a	kinesin family member 5A [Source:MGI Symbol;Acc:MGI:109564]	81.773	68.1574	71.9463	52.3969	64.3821	75.6235	91.4706	95.9112	77.7369	98.7875	93.5703	78.4556	69.0466	89.322
ENSMUSG00000030607	90.2155	6.4953	0.856206	9.78211	0.00176218	0.0967457	7	79053483	79115099	1	Acan	aggrecan [Source:MGI Symbol;Acc:MGI:99602]	0.95641	0.994998	2.34608	1.29375	0	1.30385	0.431465	0	0	0	0	0	1.14918	0.0719108
ENSMUSG00000020978	-4.05305	-2.01901	2.72723	9.73224	0.00181064	0.0986354	12	69296681	69310687	1	Klhdc2	kelch domain containing 2 [Source:MGI Symbol;Acc:MGI:1916804]	4.30384	4.97499	2.34608	3.23438	3.9742	1.95578	6.90344	6.14816	8.12935	4.63791	5.54491	11.6231	3.46488	7.16447
ENSMUSG00000103509	-36.8461	-5.20344	1.65299	9.72716	0.00181565	0.0986354	1	7148110	7152137	1	Gm38372	predicted gene, 38372 [Source:MGI Symbol;Acc:MGI:5611600]	0.95641	1.4925	0	0	0	3.25963	3.45172	1.22963	1.52425	1.39137	2.07934	2.90576	0.951424	2.09701
ENSMUSG00000026094	-192.989	-7.59237	0.852557	9.73081	0.00181204	0.0986354	1	53755506	53785224	-1	Stk17b	serine/threonine kinase 17b (apoptosis-inducing) [Source:MGI Symbol;Acc:MGI:2138162]	0	0	0	0	0	0	0.86293	0	1.52425	0	0.693114	2.32461	0	0.900818
ENSMUSG00000103746	134.707	7.07368	0.550661	9.70837	0.00183431	0.0993018	1	33669824	33670712	1	1700001G17Rik	RIKEN cDNA 1700001G17 gene [Source:MGI Symbol;Acc:MGI:1914753]	0	0.994998	1.56405	1.29375	1.58968	0	0	0	0	0	0	0	0.90708	0
ENSMUSG00000043909	-1.31575	-0.395884	8.12558	9.69396	0.00184875	0.099736	2	121193281	121271407	-1	Trp53bp1	transformation related protein 53 binding protein 1 [Source:MGI Symbol;Acc:MGI:1351320]	274.49	246.76	253.376	253.575	247.99	245.125	245.504	293.882	268.777	312.595	332.001	303.943	253.553	292.784
ENSMUSG00000020534	-2.22867	-1.15619	4.44822	9.68706	0.0018557	0.0997648	11	60788104	60811718	-1	Shmt1	serine hydroxymethyltransferase 1 (soluble) [Source:MGI Symbol;Acc:MGI:98299]	17.6936	14.925	13.2944	12.9375	23.0504	15.6462	21.1418	22.7482	26.9285	21.3344	28.4177	25.5707	16.2579	24.3569
ENSMUSG00000022353	-1.77766	-0.829982	5.14846	9.67063	0.00187237	0.100314	15	58941244	59082026	-1	Mtss1	metastasis suppressor 1 [Source:MGI Symbol;Acc:MGI:2384818]	23.432	32.8349	35.1911	24.5813	19.0762	29.9886	32.3599	30.7408	33.0255	41.7412	45.7455	37.7749	27.5174	36.898
ENSMUSG00000021939	2.19772	1.136	4.01156	9.63253	0.00191161	0.102064	14	63122462	63145919	1	Ctsb	cathepsin B [Source:MGI Symbol;Acc:MGI:88561]	21.5192	17.4125	17.9866	14.2313	20.6659	20.8617	7.76637	15.9852	12.194	12.0586	13.8623	15.11	18.7795	12.8294
ENSMUSG00000021363	60.9813	5.9303	0.72145	9.6144	0.00193058	0.102724	13	41025120	41079706	-1	Mak	male germ cell-associated kinase [Source:MGI Symbol;Acc:MGI:96913]	0	0.497499	0.782026	1.29375	1.58968	1.95578	0	0	0.508084	0	0	0	1.01979	0.0846807
ENSMUSG00000072704	3.37128	1.7533	3.46359	9.58361	0.00196322	0.104104	6	133104909	133110899	1	Smim10l1	small integral membrane protein 10 like 1 [Source:MGI Symbol;Acc:MGI:1914379]	19.6064	10.4475	9.38431	14.8781	7.94841	11.0828	10.3552	3.68889	6.6051	4.63791	4.85179	9.29844	12.2246	6.57288
ENSMUSG00000023991	6.40039	2.67816	1.82901	9.57684	0.00197047	0.104133	17	47867133	47924645	-1	Foxp4	forkhead box P4 [Source:MGI Symbol;Acc:MGI:1921373]	3.34743	1.4925	3.91013	2.5875	5.56389	3.25963	2.58879	0	1.01617	1.39137	0.693114	1.16231	3.36018	1.14196
ENSMUSG00000010554	-16.8615	-4.07566	1.15062	9.56798	0.00198001	0.104283	11	74770830	74828525	1	Mettl16	methyltransferase like 16 [Source:MGI Symbol;Acc:MGI:1914743]	0.478205	0.994998	0	0.646876	0	0.651927	1.72586	1.84445	2.54042	0.927582	2.77245	2.32461	0.462001	2.02256
ENSMUSG00000044726	43.6635	5.44835	1.01793	9.5446	0.00200539	0.10514	15	34453312	34473892	1	Erich5	glutamate rich 5 [Source:MGI Symbol;Acc:MGI:2447772]	0.478205	0.994998	4.69215	0.646876	3.17936	3.25963	0.431465	0.614816	0	0.463791	0	0	2.20854	0.251679
ENSMUSG00000021504	4.37556	2.12947	2.35476	9.53438	0.00201659	0.10514	13	55599896	55610443	1	B4galt7	xylosylprotein beta1,4-galactosyltransferase, polypeptide 7 (galactosyltransferase I) [Source:MGI Symbol;Acc:MGI:2384987]	5.26025	5.96999	10.1663	3.88126	10.3329	3.25963	5.17758	5.53334	6.6051	1.85516	0.693114	1.74346	6.4784	3.60129
ENSMUSG00000085246	-1.67428	-0.743544	5.73712	9.53689	0.00201382	0.10514	11	88356291	88363947	1	Gm15893	predicted gene 15893 [Source:MGI Symbol;Acc:MGI:3801832]	58.341	52.7349	43.7934	43.9876	35.7678	41.0714	53.9331	59.6371	56.9054	73.279	58.9146	54.0472	45.9494	59.4527
ENSMUSG00000021614	31.421	4.97366	0.996147	9.5117	0.00204166	0.105738	13	89655312	89742509	-1	Vcan	versican [Source:MGI Symbol;Acc:MGI:102889]	2.39102	0.994998	2.34608	0	1.58968	0.651927	0.431465	0	0	0	0	0.581153	1.32895	0.16877
ENSMUSG00000097554	-1.13619	-0.184206	14.4393	9.51385	0.00203926	0.105738	5	5781530	5783636	1	Gm26825	predicted gene, 26825 [Source:MGI Symbol;Acc:MGI:5477319]	21649.3	23194.4	20748.7	20579.1	21566.4	22874.2	20314.2	21880.1	21316.2	26320.6	24525.1	25342.9	21768.7	23283.2
ENSMUSG00000085731	-1.35837	-0.44188	7.556	9.49852	0.00205638	0.105766	10	127663839	127665484	1	Gm16229	predicted gene 16229 [Source:MGI Symbol;Acc:MGI:3802021]	175.023	179.597	164.225	149.428	171.686	178.628	167.408	199.2	199.677	210.561	199.617	210.377	169.765	197.807
ENSMUSG00000039987	-40.9841	-5.35699	1.00926	9.49295	0.00206262	0.105766	5	20758663	20882124	-1	Phtf2	putative homeodomain transcription factor 2 [Source:MGI Symbol;Acc:MGI:1916020]	0.478205	0	0	0	0	1.95578	2.15732	0.614816	1.01617	1.39137	1.38623	1.74346	0.405664	1.38489
ENSMUSG00000102704	2.59654	1.37659	3.91844	9.50012	0.00205458	0.105766	2	23492931	23494448	1	Gm38309	predicted gene, 38309 [Source:MGI Symbol;Acc:MGI:5611537]	19.6064	11.94	14.0765	18.7594	11.1278	16.2982	8.6293	13.5259	11.6859	5.56549	11.0898	8.71729	15.3014	9.86896
ENSMUSG00000025213	-63.6117	-5.99122	0.906722	9.48024	0.00207696	0.105803	19	45075241	45079289	1	Kazald1	Kazal-type serine peptidase inhibitor domain 1 [Source:MGI Symbol;Acc:MGI:2147606]	0	0.497499	0	0	0	0.651927	3.45172	1.22963	0.508084	0.927582	0.693114	1.16231	0.191571	1.32874
ENSMUSG00000092042	-79.6427	-6.31547	0.945982	9.48448	0.00207217	0.105803	9	121820289	121831193	1	Gm17163	predicted gene 17163 [Source:MGI Symbol;Acc:MGI:4937990]	0.478205	0	0	0	0	1.30385	0.86293	1.22963	2.03234	0.927582	2.07934	4.06807	0.29701	1.86665
ENSMUSG00000097583	1.62855	0.703586	5.724	9.4504	0.00211103	0.107187	3	40885897	40894193	-1	6430590A07Rik	RIKEN cDNA 6430590A07 gene [Source:MGI Symbol;Acc:MGI:3648839]	59.7756	64.1774	44.5755	54.9845	64.3821	60.6292	41.4206	51.0297	49.2842	45.9153	47.8248	38.3561	58.0874	45.6385
ENSMUSG00000029916	6.14116	2.61851	1.88941	9.42444	0.00214113	0.108009	6	40325172	40396762	1	Agk	acylglycerol kinase [Source:MGI Symbol;Acc:MGI:1917173]	3.34743	4.47749	7.82026	4.52813	5.56389	3.25963	2.15732	1.22963	2.03234	2.31895	0	2.90576	4.83281	1.774
ENSMUSG00000037979	-4.82639	-2.27094	2.48113	9.42663	0.00213857	0.108009	5	124834418	124862424	-1	Ccdc92	coiled-coil domain containing 92 [Source:MGI Symbol;Acc:MGI:106485]	1.91282	3.97999	2.34608	1.29375	3.17936	4.56349	8.19783	5.53334	6.6051	5.56549	4.85179	5.81153	2.87925	6.09418
ENSMUSG00000097369	-63.9865	-5.99969	0.905628	9.3882	0.00218387	0.109808	12	80885549	80887674	-1	Gm26545	predicted gene, 26545 [Source:MGI Symbol;Acc:MGI:5477039]	0	0	0	0	0	1.30385	2.58879	2.45926	0.508084	1.39137	1.38623	0	0.217309	1.38896
ENSMUSG00000097861	-1.74719	-0.805039	5.26005	9.37107	0.00220437	0.110482	17	32369305	32378445	1	Gm26858	predicted gene, 26858 [Source:MGI Symbol;Acc:MGI:5477352]	20.0846	33.8299	44.5755	33.6375	34.973	28.6848	38.4004	38.1186	39.6306	45.9153	56.8353	37.7749	32.6309	42.7792
ENSMUSG00000034751	3.94341	1.97945	2.59152	9.35092	0.00222873	0.111344	13	102732486	103334497	-1	Mast4	microtubule associated serine/threonine kinase family member 4 [Source:MGI Symbol;Acc:MGI:1918885]	8.12948	5.96999	5.47418	9.05626	7.94841	5.21542	3.45172	3.68889	5.08084	1.85516	2.07934	5.23037	6.96562	3.56439
ENSMUSG00000097540	-4.81719	-2.26819	2.41247	9.30717	0.00228258	0.113668	1	132201069	132203803	-1	1700037F24Rik	RIKEN cDNA 1700037F24 gene [Source:MGI Symbol;Acc:MGI:1920535]	4.30384	0.994998	2.34608	1.94063	1.58968	2.60771	4.74611	4.30371	5.08084	4.63791	6.93114	5.23037	2.29716	5.15501
ENSMUSG00000029832	1.94	0.956058	4.70195	9.28534	0.00230995	0.114664	6	51432670	51458768	1	Nfe2l3	nuclear factor, erythroid derived 2, like 3 [Source:MGI Symbol;Acc:MGI:1339958]	31.5615	27.8599	25.8068	26.5219	34.1782	31.2925	22.0047	17.8297	15.7506	22.7258	20.7934	27.8953	29.5368	21.1666
ENSMUSG00000049904	19.6894	4.29935	1.26481	9.27261	0.00232606	0.115095	11	22512088	22519234	1	Tmem17	transmembrane protein 17 [Source:MGI Symbol;Acc:MGI:2144205]	2.39102	1.99	0	4.52813	3.17936	0.651927	0.431465	0	0.508084	1.39137	0	0	2.12341	0.388487
ENSMUSG00000008129	7.73216	2.95087	1.75691	9.24751	0.00235816	0.115945	8	84148025	84172590	1	4930432K21Rik	RIKEN cDNA 4930432K21 gene [Source:MGI Symbol;Acc:MGI:1921916]	4.30384	1.99	8.60228	1.94063	5.56389	1.95578	1.29439	0.614816	2.03234	1.39137	2.77245	0	4.0594	1.3509
ENSMUSG00000030350	2.38351	1.25309	4.11409	9.25226	0.00235205	0.115945	6	127689011	127769472	-1	Prmt8	protein arginine N-methyltransferase 8 [Source:MGI Symbol;Acc:MGI:3043083]	19.6064	20.895	14.8585	11.6438	22.2555	25.4252	13.8069	12.9111	11.6859	8.81203	13.1692	12.7854	19.1141	12.1951
ENSMUSG00000087017	-43.2185	-5.43358	1.22116	9.23423	0.00237533	0.116421	2	122702047	122721456	1	4930417H01Rik	RIKEN cDNA 4930417H01 gene [Source:MGI Symbol;Acc:MGI:3041209]	0.478205	2.4875	0	0	0	0.651927	3.02025	1.22963	1.52425	2.78275	1.38623	1.16231	0.602938	1.8509
ENSMUSG00000046876	-1.82266	-0.866044	5.67992	9.20166	0.00241796	0.118138	13	45549758	45964991	-1	Atxn1	ataxin 1 [Source:MGI Symbol;Acc:MGI:104783]	39.691	46.2674	25.8068	43.3407	55.6389	37.8118	57.3848	41.1927	52.8408	68.1773	65.8458	51.1414	41.4261	56.0971
ENSMUSG00000058388	-1.93448	-0.951948	4.76798	9.18529	0.00243968	0.118826	3	103968110	104024598	1	Phtf1	putative homeodomain transcription factor 1 [Source:MGI Symbol;Acc:MGI:1332671]	17.2154	17.91	17.9866	21.3469	24.6401	24.7732	29.3396	31.9704	25.4042	26.4361	22.8727	34.8692	20.6454	28.482
ENSMUSG00000027009	1.57076	0.651464	7.32575	9.17473	0.00245379	0.119139	2	79255426	79333123	1	Itga4	integrin alpha 4 [Source:MGI Symbol;Acc:MGI:96603]	181.718	171.14	174.392	187.594	199.505	132.341	182.941	143.252	138.199	118.73	107.433	147.032	174.448	139.598
ENSMUSG00000058492	-17.2207	-4.10607	1.31046	9.16545	0.00246627	0.119372	9	123307508	123307939	-1	Scp2-ps2	sterol carrier protein 2, pseudogene 2 [Source:MGI Symbol;Acc:MGI:107679]	0	0.497499	0.782026	1.29375	0	0	2.15732	2.45926	1.01617	1.85516	2.77245	0.581153	0.428879	1.80692
ENSMUSG00000048520	64.5406	6.01214	0.617528	9.15779	0.00247662	0.119501	5	21483847	21645634	-1	Fbxl13	F-box and leucine-rich repeat protein 13 [Source:MGI Symbol;Acc:MGI:2443416]	0.478205	0.497499	3.1281	1.29375	0.794841	0.651927	0	0.614816	0	0	0	0	1.14072	0.102469
ENSMUSG00000025738	-2.40249	-1.26453	4.17372	9.1358	0.00250655	0.120217	17	25809085	25821244	1	Fbxl16	F-box and leucine-rich repeat protein 16 [Source:MGI Symbol;Acc:MGI:2448488]	12.9115	10.945	9.38431	14.2313	17.4865	9.12698	19.8474	20.9037	16.2587	12.5224	24.9521	22.0838	12.3476	19.428
ENSMUSG00000036768	3.54077	1.82406	2.78298	9.13552	0.00250694	0.120217	9	122951081	123018725	1	Kif15	kinesin family member 15 [Source:MGI Symbol;Acc:MGI:1098258]	7.65128	4.97499	8.60228	7.11563	7.94841	7.1712	7.3349	4.30371	3.04851	1.39137	3.46557	4.06807	7.24396	3.93535
ENSMUSG00000090004	38.1104	5.25211	0.837719	9.11755	0.00253169	0.12103	13	74340539	74340877	1	Gm16125	predicted gene 16125 [Source:MGI Symbol;Acc:MGI:3802000]	0.95641	0.994998	1.56405	1.29375	3.17936	0.651927	1.72586	0	0	0	0	0	1.44008	0.287643
ENSMUSG00000030243	1.37065	0.454859	7.35305	9.1052	0.00254884	0.121477	6	142350342	142387087	-1	Recql	RecQ protein-like [Source:MGI Symbol;Acc:MGI:103021]	166.893	171.14	186.122	168.835	174.865	183.191	151.444	129.111	147.853	138.21	169.12	162.142	175.174	149.646
ENSMUSG00000103897	37.3512	5.22308	1.35387	9.09482	0.00256335	0.121794	18	37725706	37841873	1	Pcdhga8	protocadherin gamma subfamily A, 8 [Source:MGI Symbol;Acc:MGI:1935221]	1.91282	0	1.56405	3.23438	2.38452	0	0	1.22963	1.01617	0	0	0	1.51596	0.3743
ENSMUSG00000014592	-1.85377	-0.890458	4.85759	9.08657	0.00257494	0.121972	4	150917322	151861876	-1	Camta1	calmodulin binding transcription activator 1 [Source:MGI Symbol;Acc:MGI:2140230]	23.432	19.4025	24.2428	25.2282	25.4349	20.2097	45.3038	32.5852	27.4366	28.755	22.1796	30.8011	22.9917	31.1769
ENSMUSG00000006281	-2.3382	-1.2254	3.72206	9.06752	0.0026019	0.122875	14	50824062	50870560	-1	Tep1	telomerase associated protein 1 [Source:MGI Symbol;Acc:MGI:109573]	6.69487	9.94998	9.38431	10.9969	9.53809	9.7789	12.9439	15.9852	20.3234	10.2034	9.70359	18.0157	9.39051	14.5292
ENSMUSG00000097136	-3.00249	-1.58616	3.34431	9.04127	0.00263952	0.124273	14	25548390	25554369	-1	Gm26772	predicted gene, 26772 [Source:MGI Symbol;Acc:MGI:5477266]	7.17307	8.45748	5.47418	5.82188	6.35873	7.1712	9.92369	10.4519	10.6698	17.6241	11.7829	9.29844	6.74276	11.6251
ENSMUSG00000103935	-20.2882	-4.34257	1.25678	9.02233	0.00266701	0.125188	2	169962015	169963187	-1	AY702102	cDNA sequence AY702102 [Source:MGI Symbol;Acc:MGI:3525150]	0.95641	0	0	0.646876	0	1.30385	1.72586	3.68889	3.04851	1.85516	2.07934	1.16231	0.484523	2.26001
ENSMUSG00000053929	-2.91179	-1.54191	3.02978	8.98806	0.0027175	0.126627	15	76643395	76660117	-1	Cyhr1	cysteine and histidine rich 1 [Source:MGI Symbol;Acc:MGI:1859320]	7.65128	6.96499	1.56405	5.17501	4.76904	4.56349	9.92369	6.14816	10.1617	8.34824	8.31736	8.71729	5.11464	8.60274
ENSMUSG00000097729	1.80868	0.854938	4.78479	8.98894	0.00271618	0.126627	12	80120548	80132844	-1	2310015A10Rik	RIKEN cDNA 2310015A10 gene [Source:MGI Symbol;Acc:MGI:1916798]	31.0833	32.3374	21.1147	34.9313	37.3575	35.2041	24.5935	19.0593	20.3234	24.1171	28.4177	26.733	32.0047	23.874
ENSMUSG00000026764	-1.89648	-0.923323	5.352	8.98495	0.00272212	0.126627	2	49619298	49774778	1	Kif5c	kinesin family member 5C [Source:MGI Symbol;Acc:MGI:1098269]	44.4731	25.87	33.6271	32.9907	21.4607	32.5963	43.578	49.1853	37.5982	48.2342	38.8144	45.9111	31.8363	43.8869
ENSMUSG00000106627	2.5119	1.32878	4.28144	8.92745	0.00280917	0.129537		25965961	25972663	-1	RP23-56M18.6	5	15.3026	28.8549	25.8068	26.5219	13.5123	27.3809	14.6698	9.22224	19.3072	17.1603	18.7141	6.97383	22.8966	14.3412
ENSMUSG00000023949	-1.31792	-0.398267	8.35292	8.92171	0.00281801	0.129537	17	45523434	45542679	1	Tcte1	t-complex-associated testis expressed 1 [Source:MGI Symbol;Acc:MGI:98640]	285.967	338.299	297.17	311.147	268.656	299.886	305.046	340.608	316.537	355.264	358.34	400.995	300.188	346.131
ENSMUSG00000029148	-2.03205	-1.02293	4.94818	8.92266	0.00281654	0.129537	5	31240864	31251566	1	Nrbp1	nuclear receptor binding protein 1 [Source:MGI Symbol;Acc:MGI:2183436]	21.9974	18.4075	24.2428	21.9938	27.0246	22.8174	21.5732	21.5185	33.0255	40.3498	38.1212	44.1676	22.7472	33.126
ENSMUSG00000097515	-2.47991	-1.31029	5.00299	8.93433	0.0027986	0.129537	3	94409395	94412919	-1	1700040D17Rik	RIKEN cDNA 1700040D17 gene [Source:MGI Symbol;Acc:MGI:1923852]	22.4756	25.87	31.281	25.2282	19.871	18.254	42.2836	31.9704	37.0902	50.5532	48.5179	14.5288	23.83	37.4907
ENSMUSG00000080797	-145.47	-7.18457	0.699107	8.90431	0.00284498	0.130007	16	20545918	20546200	-1	Gm15760	predicted gene 15760 [Source:MGI Symbol;Acc:MGI:3642834]	0	0	0	0	0	0	0.86293	0	2.03234	0	1.38623	0.581153	0	0.810441
ENSMUSG00000060771	2.70764	1.43703	3.11063	8.90449	0.0028447	0.130007	1	37754776	37866429	-1	Tsga10	testis specific 10 [Source:MGI Symbol;Acc:MGI:2685063]	9.5641	9.45248	12.5124	8.40939	17.4865	7.82312	6.90344	4.91853	8.63743	6.02928	4.15868	7.55498	10.8747	6.36706
ENSMUSG00000050192	3.44313	1.78372	2.68306	8.87546	0.0028903	0.131691	3	28781276	28798846	1	Eif5a2	eukaryotic translation initiation factor 5A2 [Source:MGI Symbol;Acc:MGI:1933735]	8.12948	8.45748	4.69215	5.17501	11.1278	9.12698	4.31465	7.9926	5.08084	4.63791	1.38623	2.32461	7.78481	4.28947
ENSMUSG00000041577	14.0505	3.81255	1.2063	8.84151	0.00294456	0.133771	1	133910304	133921414	-1	Prelp	proline arginine-rich end leucine-rich repeat [Source:MGI Symbol;Acc:MGI:2151110]	1.91282	0.497499	0.782026	3.88126	3.17936	1.30385	0.431465	0	0.508084	0.927582	0	0.581153	1.92614	0.408047
ENSMUSG00000107355	4.1387	2.04918	3.2221	8.80348	0.00300657	0.135009		31569595	31571397	-1	RP24-80F7.5	5	5.73846	7.95999	10.9484	16.1719	12.7175	9.7789	7.76637	6.76297	3.55659	4.63791	1.38623	5.81153	10.5525	4.98693
ENSMUSG00000056602	1.96915	0.97757	4.30138	8.80697	0.00300081	0.135009	5	150118645	150497753	1	Fry	furry homolog (Drosophila) [Source:MGI Symbol;Acc:MGI:2443895]	21.5192	24.875	20.3327	24.5813	23.0504	20.2097	18.1215	9.83705	12.7021	19.0154	22.1796	14.5288	22.428	16.0641
ENSMUSG00000033233	-37.3458	-5.22287	0.909263	8.81717	0.0029841	0.135009	3	100922202	100936920	1	Trim45	tripartite motif-containing 45 [Source:MGI Symbol;Acc:MGI:1918187]	0	0	0	0	1.58968	0	0.431465	0	1.52425	1.39137	1.38623	2.90576	0.264947	1.27318
ENSMUSG00000003134	1.95086	0.964108	4.70388	8.81117	0.00299392	0.135009	1	39371492	39478755	-1	Tbc1d8	TBC1 domain family, member 8 [Source:MGI Symbol;Acc:MGI:1927225]	39.2128	30.3474	32.063	34.9313	31.7936	18.9059	15.1013	22.1334	22.8638	25.5085	29.8039	22.0838	31.209	22.9158
ENSMUSG00000048617	-2.41595	-1.27259	3.64749	8.78974	0.00302929	0.135583	8	84946991	84956603	1	Rtbdn	retbindin [Source:MGI Symbol;Acc:MGI:2443686]	5.73846	7.95999	8.60228	12.9375	9.53809	8.47505	12.9439	8.60742	12.194	19.0154	14.5554	14.5288	8.87523	13.6408
ENSMUSG00000028914	48.5902	5.60259	0.722767	8.78522	0.00303681	0.135583	4	141793612	141815976	1	Casp9	caspase 9 [Source:MGI Symbol;Acc:MGI:1277950]	0.95641	0.497499	0.782026	0.646876	3.17936	1.30385	0	0	0	0.463791	0.693114	0	1.22767	0.192817
ENSMUSG00000107336	1.31903	0.399481	8.09046	8.76647	0.00306819	0.13589		147427738	147428733	1	RP24-544J6.5	5	271.142	304.967	313.592	316.969	268.656	275.765	248.524	274.823	265.22	241.635	243.283	254.545	291.849	254.672
ENSMUSG00000107042	3.42856	1.7776	3.27846	8.7608	0.00307774	0.13589		127776084	127778321	-1	RP23-42M8.7	6	10.9987	9.94998	6.2562	12.2906	12.7175	7.82312	5.60904	6.76297	3.04851	6.49307	2.07934	8.13614	10.006	5.35485
ENSMUSG00000107256	3.8509	1.94519	2.2452	8.74405	0.00310614	0.13589		114838875	114842075	-1	RP24-297N9.13	5	4.78205	5.47249	4.69215	5.82188	7.15357	3.91156	3.02025	3.68889	1.52425	2.31895	2.07934	3.48692	5.30562	2.68644
ENSMUSG00000007603	-4.37806	-2.13029	2.24856	8.72329	0.00314171	0.13589	17	56764751	56770092	1	Dus3l	dihydrouridine synthase 3-like (S. cerevisiae) [Source:MGI Symbol;Acc:MGI:2147092]	2.39102	0.994998	3.1281	3.23438	3.9742	0.651927	3.88318	4.30371	4.06467	6.02928	5.54491	4.64922	2.39577	4.74583
ENSMUSG00000043923	15.6659	3.96956	0.98091	8.72134	0.00314507	0.13589	9	44410160	44418003	-1	Ccdc84	coiled-coil domain containing 84 [Source:MGI Symbol;Acc:MGI:2685960]	0.95641	2.4875	0.782026	1.94063	1.58968	1.95578	0.86293	0	0	0.463791	0	0.581153	1.61867	0.317979
ENSMUSG00000008167	10.3889	3.37697	1.52196	8.71928	0.00314863	0.13589	8	85060055	85067124	1	Fbxw9	F-box and WD-40 domain protein 9 [Source:MGI Symbol;Acc:MGI:1915878]	3.34743	1.4925	2.34608	1.29375	4.76904	1.30385	0.431465	0	1.01617	0.463791	1.38623	1.16231	2.42544	0.743326
ENSMUSG00000052572	-3.77991	-1.91835	2.91067	8.7329	0.0031252	0.13589	7	91090706	92447003	1	Dlg2	discs, large homolog 2 (Drosophila) [Source:MGI Symbol;Acc:MGI:1344351]	2.86923	4.47749	5.47418	5.82188	4.76904	5.86734	10.3552	8.60742	7.62127	7.88444	6.23802	15.6911	4.87986	9.39957
ENSMUSG00000002602	-51.3495	-5.68228	1.12192	8.73029	0.00312966	0.13589	7	25757273	25788705	-1	Axl	AXL receptor tyrosine kinase [Source:MGI Symbol;Acc:MGI:1347244]	0	0	0	0.646876	0	0	0.86293	0	0.508084	1.85516	0.693114	2.90576	0.107813	1.13751
ENSMUSG00000002897	2.46818	1.30345	4.23907	8.74275	0.00310836	0.13589	6	120463247	120487559	1	Il17ra	interleukin 17 receptor A [Source:MGI Symbol;Acc:MGI:107399]	15.7808	20.3975	32.063	36.2251	15.8968	24.1213	11.2181	22.1334	15.2425	9.73961	22.8727	11.6231	24.0807	15.4716
ENSMUSG00000049550	-4.42842	-2.14679	2.42044	8.72099	0.00314567	0.13589	5	123577795	123684618	-1	Clip1	CAP-GLY domain containing linker protein 1 [Source:MGI Symbol;Acc:MGI:1928401]	5.26025	1.4925	3.1281	3.23438	2.38452	2.60771	6.90344	7.37779	6.6051	8.81203	4.85179	4.06807	3.01791	6.43637
ENSMUSG00000082860	2.1531	1.10641	4.48538	8.73319	0.0031247	0.13589	4	148569056	148569876	-1	Gm13204	predicted gene 13204 [Source:MGI Symbol;Acc:MGI:3651444]	27.2577	31.3424	16.4225	24.5813	34.973	19.5578	12.081	11.6815	18.7991	26.4361	25.6452	12.7854	25.6891	17.9047
ENSMUSG00000040836	-8.24587	-3.04367	1.99555	8.74696	0.00310118	0.13589	1	165295789	165326745	1	Gpr161	G protein-coupled receptor 161 [Source:MGI Symbol;Acc:MGI:2685054]	2.86923	4.47749	0.782026	0	0.794841	2.60771	3.02025	5.53334	4.57276	2.78275	2.07934	5.81153	1.92188	3.96666
ENSMUSG00000074650	-90.2054	-6.49514	0.635378	8.68587	0.00320686	0.13802	13	113039301	113042243	-1	Gm10735	predicted gene 10735 [Source:MGI Symbol;Acc:MGI:3642476]	0	0.497499	0	0	0	0	0	2.45926	0.508084	1.39137	1.38623	1.74346	0.0829165	1.24807
ENSMUSG00000036202	-46.4419	-5.53735	1.34445	8.67552	0.00322512	0.138422	2	52072837	52122383	1	Rif1	Rap1 interacting factor 1 homolog (yeast) [Source:MGI Symbol;Acc:MGI:1098622]	0	1.4925	0	0	0	2.60771	1.29439	1.22963	1.52425	0.927582	6.23802	2.32461	0.683368	2.25642
ENSMUSG00000098975	1.18132	0.2404	9.22726	8.64053	0.00328765	0.139563	14	69582164	69683286	-1	Gm27177	predicted gene 27177 [Source:MGI Symbol;Acc:MGI:5521020]	630.752	611.924	683.49	608.063	604.874	620.634	540.194	547.801	566.514	606.638	609.247	591.032	626.623	576.904
ENSMUSG00000021306	-5.83335	-2.54432	2.20147	8.65347	0.00326438	0.139563	13	13357623	13393624	-1	Gpr137b	G protein-coupled receptor 137B [Source:MGI Symbol;Acc:MGI:1891463]	0.95641	2.98499	0.782026	3.23438	0.794841	1.30385	6.04051	2.45926	3.04851	6.49307	2.77245	4.06807	1.67608	4.14698
ENSMUSG00000032182	1.28923	0.366512	7.75378	8.64656	0.0032768	0.139563	9	21588709	21592831	-1	Yipf2	Yip1 domain family, member 2 [Source:MGI Symbol;Acc:MGI:1922016]	232.408	224.372	243.21	230.935	216.197	236.649	190.707	190.593	189.515	219.837	212.093	217.351	230.628	203.349
ENSMUSG00000103649	-2.31401	-1.21039	3.76405	8.64234	0.0032844	0.139563	1	180743210	180755836	-1	Gm37768	predicted gene, 37768 [Source:MGI Symbol;Acc:MGI:5610996]	7.65128	14.925	9.38431	7.11563	9.53809	11.0828	18.553	15.9852	12.194	14.8413	11.7829	15.6911	9.94951	14.8413
ENSMUSG00000058833	-210.642	-7.71865	0.782792	8.61673	0.0033309	0.140782	8	70504292	70506752	-1	2810428I15Rik	RIKEN cDNA 2810428I15 gene [Source:MGI Symbol;Acc:MGI:1913712]	0	0	0	0	0	0	0.86293	0.614816	1.01617	0	2.77245	0.581153	0	0.974587
ENSMUSG00000029571	-4.63192	-2.21161	2.42435	8.61477	0.00333448	0.140782	6	13069759	13089269	1	Tmem106b	transmembrane protein 106B [Source:MGI Symbol;Acc:MGI:1919150]	2.86923	3.48249	3.91013	3.23438	3.17936	0.651927	7.76637	6.14816	4.06467	9.27582	4.85179	5.23037	2.88792	6.22286
ENSMUSG00000038524	1.2897	0.367035	9.11851	8.57035	0.00341681	0.143867	18	37957431	37969774	-1	Fchsd1	FCH and double SH3 domains 1 [Source:MGI Symbol;Acc:MGI:2441771]	641.751	660.181	606.852	555.666	546.85	665.617	500.068	524.438	556.86	553.766	518.449	575.341	612.82	538.154
ENSMUSG00000024587	-3.23618	-1.69429	3.00711	8.55903	0.00343812	0.143984	18	64499665	64516557	-1	Nars	asparaginyl-tRNA synthetase [Source:MGI Symbol;Acc:MGI:1917473]	2.39102	4.47749	7.03823	5.82188	6.35873	5.21542	6.04051	4.30371	11.6859	10.6672	9.01048	13.3665	5.21713	9.17906
ENSMUSG00000097131	1.79054	0.840397	4.6204	8.55932	0.00343757	0.143984	1	72236465	72274869	1	D230017M19Rik	RIKEN cDNA D230017M19 gene [Source:MGI Symbol;Acc:MGI:2445071]	26.3013	24.875	25.0248	26.5219	30.9988	24.7732	22.8676	23.363	19.8153	19.0154	16.6347	16.8534	26.4158	19.7583
ENSMUSG00000050382	2.97974	1.57519	2.5679	8.54654	0.00346179	0.144367	7	79698098	79715720	-1	Kif7	kinesin family member 7 [Source:MGI Symbol;Acc:MGI:1098239]	7.17307	8.45748	8.60228	5.17501	8.74325	6.51927	3.88318	5.53334	6.09701	4.63791	4.15868	1.74346	7.44506	4.34226
ENSMUSG00000028161	-1.77647	-0.829015	5.53516	8.54441	0.00346585	0.144367	3	136670124	136937727	1	Ppp3ca	protein phosphatase 3, catalytic subunit, alpha isoform [Source:MGI Symbol;Acc:MGI:107164]	44.9513	26.3675	48.4856	36.8719	42.1266	32.5963	48.3241	49.8001	44.2033	64.9307	45.7455	53.466	38.5665	51.0783
ENSMUSG00000027273	-1.56448	-0.645681	6.05704	8.53742	0.00347919	0.144535	2	136713453	136782428	1	Snap25	synaptosomal-associated protein 25 [Source:MGI Symbol;Acc:MGI:98331]	55.95	54.2274	52.3957	57.572	69.1512	54.7619	96.6481	74.3927	79.2612	61.6842	53.3697	67.4137	57.343	72.1283
ENSMUSG00000020315	-1.71894	-0.781516	5.11523	8.49282	0.0035655	0.147726	11	30099395	30268175	-1	Sptbn1	spectrin beta, non-erythrocytic 1 [Source:MGI Symbol;Acc:MGI:98388]	32.9961	25.3725	27.3709	31.05	25.4349	25.4252	37.106	43.6519	32.5174	38.4946	29.8039	39.5184	27.9416	36.8487
ENSMUSG00000097859	10.0037	3.32246	1.54304	8.46742	0.00361563	0.147897	13	9387139	9391741	1	Gm26601	predicted gene, 26601 [Source:MGI Symbol;Acc:MGI:5477095]	1.43461	4.47749	3.1281	1.94063	2.38452	1.95578	0.86293	0.614816	1.52425	0.463791	0.693114	0.581153	2.55352	0.790009
ENSMUSG00000054519	-1.53101	-0.614487	6.42152	8.47986	0.003591	0.147897	11	59461197	59472474	-1	Zfp867	zinc finger protein 867 [Source:MGI Symbol;Acc:MGI:2681848]	59.2974	71.6399	78.9846	61.4532	69.946	89.314	94.9223	80.5409	86.8824	83.9461	92.8772	89.4975	71.7725	88.1111
ENSMUSG00000040774	-6.29957	-2.65525	1.77581	8.47958	0.00359155	0.147897	3	106502260	106547802	-1	Cept1	choline/ethanolaminephosphotransferase 1 [Source:MGI Symbol;Acc:MGI:2139793]	1.91282	1.4925	2.34608	0.646876	2.38452	0.651927	5.17758	3.68889	2.03234	2.78275	4.85179	5.81153	1.57245	4.05748
ENSMUSG00000027163	61.4862	5.94219	0.704429	8.46815	0.00361418	0.147897	2	101886247	101901646	1	Commd9	COMM domain containing 9 [Source:MGI Symbol;Acc:MGI:1923751]	0.95641	0	0.782026	1.29375	0.794841	1.95578	0	0	0.508084	0	0	0	0.963801	0.0846807
ENSMUSG00000085741	1.7121	0.775763	4.80824	8.46662	0.00361722	0.147897	2	156844351	156862963	-1	5430405H02Rik	RIKEN cDNA 5430405H02 gene [Source:MGI Symbol;Acc:MGI:1921737]	31.5615	36.8149	31.281	27.1688	27.0246	31.2925	21.5732	27.6667	23.3719	22.7258	22.8727	23.8273	30.8572	23.6729
ENSMUSG00000097177	3.87461	1.95405	2.41096	8.46111	0.00362821	0.147957	9	88840236	88858870	-1	9330159M07Rik	RIKEN cDNA 9330159M07 gene [Source:MGI Symbol;Acc:MGI:2442519]	9.5641	4.97499	5.47418	4.52813	6.35873	3.91156	2.58879	3.68889	2.03234	3.71033	1.38623	4.06807	5.80195	2.91244
ENSMUSG00000024502	-10.4615	-3.38702	1.39606	8.43378	0.00368314	0.149804	18	43531408	43687773	-1	Jakmip2	janus kinase and microtubule interacting protein 2 [Source:MGI Symbol;Acc:MGI:1923467]	0.95641	1.4925	0	1.29375	0	0	2.15732	1.22963	4.06467	1.85516	1.38623	2.90576	0.623776	2.26646
ENSMUSG00000019997	6.56724	2.71529	1.58685	8.42582	0.00369929	0.149938	10	24595442	24598683	1	Ctgf	connective tissue growth factor [Source:MGI Symbol;Acc:MGI:95537]	1.91282	1.99	3.1281	3.23438	3.9742	3.25963	1.29439	0	1.01617	1.39137	2.77245	0	2.91652	1.07907
ENSMUSG00000027710	1.21558	0.28165	9.73621	8.42265	0.00370575	0.149938	3	36065979	36092853	1	Acad9	acyl-Coenzyme A dehydrogenase family, member 9 [Source:MGI Symbol;Acc:MGI:1914272]	833.989	902.961	854.754	860.345	948.245	861.195	763.693	774.668	782.45	809.315	887.185	758.404	876.915	795.953
ENSMUSG00000021009	32.3305	5.01483	1.18822	8.40797	0.0037358	0.150336	12	98676741	98737405	-1	Ptpn21	protein tyrosine phosphatase, non-receptor type 21 [Source:MGI Symbol;Acc:MGI:1344406]	1.43461	1.4925	2.34608	1.29375	3.9742	0	1.29439	1.84445	0.508084	0	0	0	1.75686	0.607821
ENSMUSG00000079008	91.7197	6.51916	0.570229	8.399	0.00375428	0.150336	2	150257517	150270300	1	Gm14124	predicted gene 14124 [Source:MGI Symbol;Acc:MGI:3652002]	0.478205	0.497499	0	1.29375	1.58968	0	0	0	0	0	0	0	0.64319	0
ENSMUSG00000037902	-2.5348	-1.34187	3.59772	8.40279	0.00374646	0.150336	2	129592835	129632228	1	Sirpa	signal-regulatory protein alpha [Source:MGI Symbol;Acc:MGI:108563]	10.5205	2.98499	10.9484	8.40939	7.94841	9.12698	11.2181	12.2963	15.7506	14.8413	9.70359	14.5288	8.32311	13.0565
ENSMUSG00000079610	-13.3888	-3.74295	0.949148	8.40111	0.00374993	0.150336	1	36537507	36547445	-1	Ankrd39	ankyrin repeat domain 39 [Source:MGI Symbol;Acc:MGI:1914816]	0.95641	0	0.782026	0	0.794841	0.651927	1.72586	3.07408	2.03234	1.39137	3.46557	1.16231	0.530867	2.14192
ENSMUSG00000091311	127.272	6.99177	0.353736	8.39347	0.00376572	0.150406	13	59712284	59719289	1	Spata31d1b	spermatogenesis associated 31 subfamily D, member 1B [Source:MGI Symbol;Acc:MGI:3646080]	1.43461	0	0.782026	0.646876	1.58968	0	0	0	0	0	0	0	0.7422	0
ENSMUSG00000028293	5.62443	2.49171	1.98915	8.38702	0.0037791	0.150553	4	34663257	34687438	-1	Slc35a1	solute carrier family 35 (CMP-sialic acid transporter), member 1 [Source:MGI Symbol;Acc:MGI:1345622]	2.86923	2.98499	4.69215	3.23438	2.38452	4.56349	3.45172	1.84445	2.03234	0	0	2.32461	3.45479	1.60885
ENSMUSG00000087687	-1.64442	-0.717579	5.92891	8.3705	0.0038136	0.151539	8	3621551	3624231	1	Pet100	PET100 homolog (S. cerevisiae) [Source:MGI Symbol;Acc:MGI:3615306]	48.2987	41.2924	31.281	52.3969	44.5111	52.1542	55.2275	60.8668	67.5752	54.7273	50.5973	58.1153	44.9891	57.8516
ENSMUSG00000107810	1.39947	0.484882	8.35574	8.34293	0.00387191	0.152893		128185277	128188877	1	RP24-363O21.8	6	380.173	370.637	390.231	337.669	408.548	350.737	293.396	336.304	327.206	329.755	307.742	296.969	372.999	315.229
ENSMUSG00000095550	4.7864	2.25894	2.01651	8.34567	0.00386607	0.152893	5	25948253	25954417	-1	Gm21671	predicted gene, 21671 [Source:MGI Symbol;Acc:MGI:5435026]	4.30384	2.98499	3.91013	5.17501	7.94841	1.95578	0.86293	1.22963	1.52425	1.85516	3.46557	4.06807	4.37969	2.1676
ENSMUSG00000062175	1.56043	0.641948	5.90769	8.34046	0.00387717	0.152893	2	156840007	156855570	1	Tgif2	TGFB-induced factor homeobox 2 [Source:MGI Symbol;Acc:MGI:1915299]	75.0782	59.2024	67.2542	67.2751	60.4079	70.4081	54.796	51.0297	58.9378	57.5101	59.6078	37.7749	66.6043	53.276
ENSMUSG00000044165	-28.6646	-4.8412	1.15011	8.31547	0.00393089	0.154618	3	103832601	103854618	1	Bcl2l15	BCLl2-like 15 [Source:MGI Symbol;Acc:MGI:2685412]	0	0	0	0	0.794841	0.651927	1.29439	2.45926	1.01617	0.463791	0.693114	2.90576	0.241128	1.47208
ENSMUSG00000038738	-2.4119	-1.27017	4.25215	8.24514	0.00408613	0.160319	7	44310253	44358351	1	Shank1	SH3/ankyrin domain gene 1 [Source:MGI Symbol;Acc:MGI:3613677]	15.3026	10.945	13.2944	14.2313	10.3329	14.9943	23.7306	15.9852	17.2749	19.943	15.9416	29.6388	13.1834	20.419
ENSMUSG00000055024	2.68019	1.42234	3.46854	8.23228	0.00411518	0.161052	15	81585351	81652072	1	Ep300	E1A binding protein p300 [Source:MGI Symbol;Acc:MGI:1276116]	11.9551	14.925	13.2944	9.70314	13.5123	7.1712	8.6293	6.14816	5.58893	6.49307	4.15868	11.6231	11.7602	7.10686
ENSMUSG00000108282	-1.39881	-0.484195	7.58165	8.20334	0.00418133	0.163036		119570941	119578057	1	RP24-440E3.4	6	158.286	180.095	152.495	172.716	186.788	203.401	181.647	178.297	214.92	231.895	226.648	213.283	175.63	207.782
ENSMUSG00000105696	147.461	7.20419	0.526679	8.18916	0.00421415	0.163036		98522741	98526690	-1	RP23-381G13.6	3	1.43461	0.497499	0	1.94063	0	0.651927	0	0	0	0	0	0	0.754111	0
ENSMUSG00000097698	-1.16312	-0.218001	10.6329	8.19838	0.00419278	0.163036	12	109568628	109571723	-1	Gm26906	predicted gene, 26906 [Source:MGI Symbol;Acc:MGI:5477400]	1519.26	1485.53	1355.25	1396.61	1460.12	1515.73	1627.92	1526.59	1537.46	1583.38	1617.73	1516.23	1455.42	1568.22
ENSMUSG00000099930	7.9758	2.99563	1.97506	8.18735	0.00421834	0.163036	9	88878994	88937342	-1	Gm2396	predicted gene 2396 [Source:MGI Symbol;Acc:MGI:3780564]	6.21666	5.96999	4.69215	1.29375	7.94841	1.95578	1.29439	4.30371	0	2.31895	1.38623	0.581153	4.67946	1.64741
ENSMUSG00000102610	1.63664	0.710733	6.00567	8.19408	0.00420273	0.163036	3	42163865	42167638	1	Gm37846	predicted gene, 37846 [Source:MGI Symbol;Acc:MGI:5611074]	74.6	67.6599	68.0362	69.2157	85.048	69.7562	60.4051	63.326	48.268	56.5825	41.5868	67.9949	72.386	56.3605
ENSMUSG00000035367	215.031	7.7484	0.759675	8.17639	0.00424392	0.163617	13	58402597	58411149	1	Rmi1	RMI1, RecQ mediated genome instability 1 [Source:MGI Symbol;Acc:MGI:1921636]	0.95641	1.99	0	2.5875	0	0	0	0	0	0	0	0	0.922318	0
ENSMUSG00000084096	-120.696	-6.91523	0.71686	8.16974	0.0042595	0.163811	13	23268880	23269474	1	Vmn1r-ps135	vomeronasal 1 receptor, pseudogene 135 [Source:MGI Symbol;Acc:MGI:4439317]	0	0	0	0	0	0	0.86293	0.614816	0	0.463791	0.693114	1.74346	0	0.729685
ENSMUSG00000020115	-55.1982	-5.78655	1.12126	8.15198	0.00430142	0.165015	10	121546455	121586794	-1	Tbk1	TANK-binding kinase 1 [Source:MGI Symbol;Acc:MGI:1929658]	1.43461	0.497499	0	0	0	0.651927	0.86293	1.84445	3.04851	0	1.38623	4.06807	0.430673	1.86836
ENSMUSG00000046879	10.4693	3.38809	1.30326	8.14573	0.00431626	0.165177	11	48861968	48871683	-1	Irgm1	immunity-related GTPase family M member 1 [Source:MGI Symbol;Acc:MGI:107567]	0.478205	3.97999	3.1281	5.17501	2.38452	1.95578	3.02025	0.614816	1.01617	0	1.38623	0	2.85027	1.00624
ENSMUSG00000085615	33.2871	5.05689	0.680887	8.11892	0.00438056	0.166897	14	122103430	122106974	-1	A330035P11Rik	RIKEN cDNA A330035P11 gene [Source:MGI Symbol;Acc:MGI:2442610]	1.43461	1.99	3.1281	0.646876	0.794841	0	0.431465	0	0	0.463791	0	0	1.3324	0.149209
ENSMUSG00000084781	1.95149	0.964572	4.55992	8.11804	0.0043827	0.166897	2	92408892	92432308	1	D930015M05Rik	RIKEN cDNA D930015M05 gene [Source:MGI Symbol;Acc:MGI:3612068]	23.432	23.88	24.2428	16.8188	38.1524	29.9886	22.0047	13.5259	23.3719	14.8413	16.6347	19.7592	26.0858	18.3563
ENSMUSG00000057396	48.3373	5.59507	0.617736	8.10379	0.00441728	0.166926	13	67128228	67141787	1	Zfp759	zinc finger protein 759 [Source:MGI Symbol;Acc:MGI:2446280]	0.478205	1.99	0	0.646876	2.38452	1.30385	0	0.614816	0.508084	0	0	0	1.13391	0.18715
ENSMUSG00000041268	-3.6886	-1.88307	2.92537	8.11248	0.00439616	0.166926	9	54365158	54501760	-1	Dmxl2	Dmx-like 2 [Source:MGI Symbol;Acc:MGI:2444630]	9.5641	2.98499	3.91013	3.23438	4.76904	3.25963	10.3552	6.76297	5.08084	14.8413	7.62425	8.71729	4.62038	8.89697
ENSMUSG00000029309	-1.48922	-0.574553	7.02471	8.09598	0.00443635	0.166926	5	104079111	104113733	-1	Sparcl1	SPARC-like 1 [Source:MGI Symbol;Acc:MGI:108110]	120.508	120.395	129.034	123.553	117.636	97.789	149.287	131.571	155.474	160.472	140.702	126.691	118.153	144.033
ENSMUSG00000050234	14.7981	3.88734	1.17021	8.1065	0.00441069	0.166926	4	127311421	127314039	-1	Gja4	gap junction protein, alpha 4 [Source:MGI Symbol;Acc:MGI:95715]	3.34743	5.47249	0	1.29375	3.9742	1.30385	0.431465	1.84445	0.508084	0	1.38623	0	2.56529	0.695037
ENSMUSG00000025937	7.48793	2.90457	1.83651	8.09126	0.00444792	0.166926	1	13623330	13660546	-1	Lactb2	lactamase, beta 2 [Source:MGI Symbol;Acc:MGI:2442551]	2.39102	2.4875	2.34608	3.23438	3.9742	3.25963	0.86293	1.84445	1.52425	0	2.07934	0.581153	2.9488	1.14869
ENSMUSG00000049339	-8.48136	-3.08429	1.79067	8.09143	0.00444751	0.166926	1	75142778	75147913	1	Fam134a	family with sequence similarity 134, member A [Source:MGI Symbol;Acc:MGI:2388278]	2.86923	1.4925	1.56405	0	0	1.30385	3.88318	2.45926	3.04851	0.927582	2.77245	5.23037	1.20494	3.05356
ENSMUSG00000084837	40.609	5.34373	0.804035	8.07786	0.00448094	0.16776	2	144331459	144332639	1	1700108N11Rik	RIKEN cDNA 1700108N11 gene [Source:MGI Symbol;Acc:MGI:1921551]	1.43461	0	0.782026	0.646876	2.38452	2.60771	0	0	0	0.463791	0	1.16231	1.30929	0.271016
ENSMUSG00000104708	1.5824	0.662113	5.62443	8.06655	0.004509	0.16789		143770040	143773745	1	RP23-151C5.3	5	58.8192	45.7699	53.9598	48.5157	61.2027	49.5464	46.1667	37.5038	48.7761	35.7119	47.8248	37.1938	52.969	42.1962
ENSMUSG00000024944	16.0749	4.00674	1.457	8.07096	0.00449802	0.16789	19	6134374	6141406	-1	Arl2	ADP-ribosylation factor-like 2 [Source:MGI Symbol;Acc:MGI:1928393]	1.91282	3.48249	1.56405	1.94063	7.94841	1.30385	0.86293	0	0	0.927582	1.38623	1.74346	3.02538	0.820033
ENSMUSG00000031529	6.95332	2.7977	1.5632	8.05908	0.00452763	0.16789	8	34829179	34965690	-1	Tnks	tankyrase, TRF1-interacting ankyrin-related ADP-ribose polymerase [Source:MGI Symbol;Acc:MGI:1341087]	2.39102	4.97499	3.1281	2.5875	0.794841	2.60771	0.431465	0	1.01617	1.39137	2.77245	1.74346	2.74736	1.22582
ENSMUSG00000097380	1.71456	0.777841	5.05119	8.06028	0.00452461	0.16789	8	110863229	110940314	-1	Gm26816	predicted gene, 26816 [Source:MGI Symbol;Acc:MGI:5477310]	32.0397	36.3174	33.6271	40.1063	42.9214	31.9444	31.4969	22.7482	29.4689	25.9723	25.6452	29.0576	36.1594	27.3982
ENSMUSG00000046049	56.4581	5.81911	0.718432	8.05325	0.00454221	0.168029	14	63992431	64033504	1	Rp1l1	retinitis pigmentosa 1 homolog (human)-like 1 [Source:MGI Symbol;Acc:MGI:2384303]	1.43461	0.497499	2.34608	0.646876	0.794841	0	0	0	0	0.463791	0	0	0.953318	0.0772985
ENSMUSG00000028434	-23.5554	-4.55799	1.06941	8.04655	0.00455904	0.168251	4	56991972	57143437	-1	Epb4.1l4b	erythrocyte protein band 4.1 like 4b [Source:MGI Symbol;Acc:MGI:1859149]	0	0.497499	0	0.646876	0	0.651927	5.60904	2.45926	3.04851	1.39137	0.693114	0	0.299384	2.20022
ENSMUSG00000001280	-5.90372	-2.56162	2.05491	8.02389	0.00461644	0.169018	15	102406143	102436404	1	Sp1	trans-acting transcription factor 1 [Source:MGI Symbol;Acc:MGI:98372]	2.39102	1.4925	2.34608	0.646876	0.794841	2.60771	3.45172	3.07408	4.57276	2.31895	4.85179	6.39268	1.71317	4.11033
ENSMUSG00000055639	2.68246	1.42356	2.92148	8.02593	0.00461123	0.169018	14	97786853	98169765	-1	Dach1	dachshund 1 (Drosophila) [Source:MGI Symbol;Acc:MGI:1277991]	7.17307	8.45748	11.7304	7.11563	6.35873	7.82312	4.31465	4.30371	4.57276	4.63791	3.46557	8.13614	8.10974	4.90512
ENSMUSG00000021694	-59.0381	-5.88357	1.02515	8.03044	0.00459976	0.169018	13	108158731	108195364	1	Ercc8	excision repaiross-complementing rodent repair deficiency, complementation group 8 [Source:MGI Symbol;Acc:MGI:1919241]	0.478205	0.497499	0	0	0	0	0.431465	0	2.03234	2.78275	1.38623	1.16231	0.162617	1.29918
ENSMUSG00000044502	-16.7747	-4.06822	0.975126	8.01268	0.00464509	0.169018	11	31665181	31671885	-1	Bod1	biorientation of chromosomes in cell division 1 [Source:MGI Symbol;Acc:MGI:1916806]	0.478205	0.497499	0	0.646876	0	0	1.29439	1.22963	1.52425	1.39137	1.38623	1.74346	0.27043	1.42822
ENSMUSG00000029638	48.6633	5.60476	1.94153	8.01486	0.00463951	0.169018	6	8509600	8597548	1	Glcci1	glucocorticoid induced transcript 1 [Source:MGI Symbol;Acc:MGI:2179717]	0.478205	3.97999	0	3.23438	6.35873	0	0.431465	0.614816	0	0	0	0.581153	2.34188	0.271239
ENSMUSG00000027465	-3.17888	-1.66852	3.03105	8.01991	0.00462659	0.169018	2	152293828	152313996	1	Tbc1d20	TBC1 domain family, member 20 [Source:MGI Symbol;Acc:MGI:1914481]	4.30384	2.4875	5.47418	3.88126	4.76904	6.51927	6.04051	7.9926	10.1617	8.81203	8.31736	6.97383	4.57251	8.04967
ENSMUSG00000025262	2.25866	1.17547	3.65336	7.95406	0.00479796	0.170178	X	151344175	151471842	1	Fam120c	family with sequence similarity 120, member C [Source:MGI Symbol;Acc:MGI:2387687]	12.9115	11.4425	14.8585	20.0532	18.2813	9.12698	12.5125	10.4519	10.6698	7.88444	4.15868	11.0419	14.4457	9.45319
ENSMUSG00000107511	1.27221	0.347337	8.12515	7.97375	0.00474604	0.170178		103605521	103607893	1	RP23-62E9.4	6	271.142	297.007	308.118	268.453	304.424	316.185	226.088	253.304	255.566	280.593	286.256	264.424	294.222	261.039
ENSMUSG00000025076	-54.657	-5.77233	0.637322	7.94332	0.00482653	0.170178	19	56397129	56442344	1	Casp7	caspase 7 [Source:MGI Symbol;Acc:MGI:109383]	0	0	0	0	0.794841	0	0.86293	0	1.01617	0.463791	2.77245	1.74346	0.132473	1.14313
ENSMUSG00000104148	-4.0789	-2.02818	2.69134	7.9055	0.00492846	0.170178	18	36939205	37187657	1	Pcdha2	protocadherin alpha 2 [Source:MGI Symbol;Acc:MGI:2681880]	1.91282	5.96999	1.56405	3.23438	3.9742	1.30385	10.7866	3.68889	7.62127	3.71033	4.15868	7.55498	2.99322	6.25346
ENSMUSG00000044477	-4.13214	-2.04689	2.52037	7.99108	0.00470084	0.170178	17	30005087	30210019	1	Zfand3	zinc finger, AN1-type domain 3 [Source:MGI Symbol;Acc:MGI:1096572]	1.91282	3.97999	2.34608	1.94063	1.58968	5.86734	4.31465	4.91853	3.55659	6.02928	9.01048	7.55498	2.93942	5.89742
ENSMUSG00000052299	-6.96739	-2.80062	2.17221	7.96378	0.00477226	0.170178	16	87376651	87432606	-1	Ltn1	listerin E3 ubiquitin protein ligase 1 [Source:MGI Symbol;Acc:MGI:1926163]	1.91282	0.497499	0	3.23438	0	3.25963	6.90344	1.84445	2.03234	5.1017	3.46557	4.06807	1.48406	3.90259
ENSMUSG00000021838	-4.00159	-2.00057	2.64817	7.94898	0.00481145	0.170178	14	46882854	47105817	1	Samd4	sterile alpha motif domain containing 4 [Source:MGI Symbol;Acc:MGI:1921730]	2.39102	4.47749	1.56405	4.52813	3.17936	2.60771	6.90344	9.22224	4.57276	6.02928	8.31736	4.06807	3.12463	6.51886
ENSMUSG00000097747	14.389	3.84689	0.778326	7.96689	0.00476408	0.170178	11	60879118	60887218	1	Gm26534	predicted gene, 26534 [Source:MGI Symbol;Acc:MGI:5477028]	2.39102	1.99	1.56405	1.94063	0	1.30385	0.86293	0	0	0.463791	0.693114	0	1.53159	0.336639
ENSMUSG00000017405	9.09628	3.18528	1.59401	7.95149	0.00480478	0.170178	11	78166106	78176675	-1	Nek8	NIMA (never in mitosis gene a)-related expressed kinase 8 [Source:MGI Symbol;Acc:MGI:1890646]	2.86923	0.994998	3.91013	1.94063	4.76904	4.56349	3.02025	1.22963	0.508084	0.927582	0.693114	0	3.17459	1.06311
ENSMUSG00000032058	-1.3431	-0.425563	7.914	7.95671	0.00479094	0.170178	9	50845301	50894229	1	Ppp2r1b	protein phosphatase 2, regulatory subunit A, beta [Source:MGI Symbol;Acc:MGI:1920949]	242.928	211.935	197.07	202.472	215.402	267.29	223.93	255.763	259.631	247.664	267.542	291.739	222.85	257.712
ENSMUSG00000032301	-5.47692	-2.45337	2.3348	7.96677	0.00476438	0.170178	9	54950790	54958030	1	Psma4	proteasome (prosome, macropain) subunit, alpha type 4 [Source:MGI Symbol;Acc:MGI:1347060]	5.26025	0.497499	1.56405	1.94063	0.794841	1.95578	6.04051	3.07408	4.06467	7.88444	2.07934	4.06807	2.00218	4.53519
ENSMUSG00000081517	-44.3153	-5.46973	1.15723	7.92513	0.00487529	0.170178	8	38076714	38079639	1	Gm16204	predicted gene 16204 [Source:MGI Symbol;Acc:MGI:3801788]	0.478205	0.497499	0	0	0	1.30385	2.15732	1.84445	2.03234	1.39137	0	1.74346	0.379926	1.52816
ENSMUSG00000011751	2.19403	1.13359	3.54721	7.92951	0.00486349	0.170178	7	27356383	27447686	-1	Sptbn4	spectrin beta, non-erythrocytic 4 [Source:MGI Symbol;Acc:MGI:1890574]	12.9115	13.93	17.9866	13.5844	12.7175	14.3424	7.3349	7.9926	7.62127	13.9137	8.31736	12.7854	14.2454	9.66087
ENSMUSG00000048170	-3.99429	-1.99794	2.58022	7.96607	0.00476624	0.170178	7	128696441	128740495	-1	Mcmbp	MCM (minichromosome maintenance deficient) binding protein [Source:MGI Symbol;Acc:MGI:1920977]	3.34743	3.97999	1.56405	3.88126	3.17936	0.651927	6.90344	3.68889	2.03234	6.49307	7.62425	9.29844	2.76734	6.00674
ENSMUSG00000087492	-117.875	-6.88111	0.49964	7.91533	0.00490176	0.170178	7	46561301	46577871	1	Gm15700	predicted gene 15700 [Source:MGI Symbol;Acc:MGI:3783140]	0	0	0	0	0	0	0.86293	0.614816	0	1.39137	1.38623	0	0	0.709224
ENSMUSG00000030002	-11.4724	-3.5201	1.51277	7.90735	0.00492342	0.170178	6	85942268	85961667	-1	Dusp11	dual specificity phosphatase 11 (RNA/RNP complex 1-interacting) [Source:MGI Symbol;Acc:MGI:1919352]	0	0	0	1.94063	0.794841	1.95578	0.86293	1.84445	4.57276	4.63791	2.07934	1.74346	0.781875	2.62347
ENSMUSG00000046637	2.98999	1.58014	3.15612	7.90978	0.00491682	0.170178	4	154856200	154867125	1	Ttc34	tetratricopeptide repeat domain 34 [Source:MGI Symbol;Acc:MGI:2445205]	10.9987	16.915	6.2562	12.9375	11.9226	7.82312	4.31465	6.14816	5.08084	9.73961	7.62425	6.97383	11.1422	6.64689
ENSMUSG00000061894	-89.9625	-6.49125	0.778568	7.91402	0.00490532	0.170178	4	128583539	128610098	-1	Zscan20	zinc finger and SCAN domains 20 [Source:MGI Symbol;Acc:MGI:2679268]	0	0.497499	0	0	0	0	0.86293	3.07408	0	1.39137	0	1.74346	0.0829165	1.17864
ENSMUSG00000028107	3.84508	1.94301	2.70217	7.92464	0.0048766	0.170178	3	95739976	95760206	-1	Tars2	threonyl-tRNA synthetase 2, mitochondrial (putative) [Source:MGI Symbol;Acc:MGI:1919057]	4.78205	8.45748	10.1663	5.17501	3.9742	6.51927	6.04051	2.45926	1.01617	2.31895	3.46557	4.06807	6.51239	3.22809
ENSMUSG00000069072	-2.09786	-1.06892	3.85392	7.90984	0.00491666	0.170178	3	31202858	31310378	-1	Slc7a14	solute carrier family 7 (cationic amino acid transporter, y+ system), member 14 [Source:MGI Symbol;Acc:MGI:3040688]	11.9551	13.4325	12.5124	12.2906	9.53809	7.82312	18.9845	14.7556	19.8153	15.7689	12.476	16.8534	11.2586	16.4423
ENSMUSG00000052155	1.4496	0.535656	6.8302	7.98366	0.00472014	0.170178	2	48814109	48903269	1	Acvr2a	activin receptor IIA [Source:MGI Symbol;Acc:MGI:102806]	118.595	124.375	130.598	133.903	132.738	119.303	140.658	109.437	92.4714	97.3961	93.5703	97.0525	126.585	105.098
ENSMUSG00000101846	26.885	4.74873	0.930993	7.90818	0.00492116	0.170178	1	111385918	111386698	1	Gm19927	predicted gene, 19927 [Source:MGI Symbol;Acc:MGI:5012112]	1.91282	0.497499	2.34608	1.29375	1.58968	0.651927	1.29439	0.614816	1.01617	0	0	0	1.38196	0.487563
ENSMUSG00000055567	-2.0924	-1.06516	3.94213	7.90534	0.0049289	0.170178	1	66468367	66699866	1	Unc80	unc-80 homolog (C. elegans) [Source:MGI Symbol;Acc:MGI:2652882]	7.65128	6.96499	10.1663	14.8781	21.4607	10.4308	18.9845	13.5259	14.7344	15.3051	20.1003	15.11	11.9254	16.2934
ENSMUSG00000024571	56.0457	5.80853	0.894543	7.88764	0.00497739	0.170715	18	80206765	80212741	1	Gm16286	predicted gene 16286 [Source:MGI Symbol;Acc:MGI:3833940]	0.95641	0.497499	2.34608	1.29375	2.38452	0.651927	0	0	1.01617	0	0	0	1.35503	0.169361
ENSMUSG00000092595	18.7527	4.22903	1.7082	7.88955	0.00497214	0.170715	17	34026034	34031572	-1	Gm20427	predicted gene 20427 [Source:MGI Symbol;Acc:MGI:5141892]	0.95641	1.4925	7.03823	6.46876	1.58968	0	1.29439	0	0	0	1.38623	0	2.92426	0.44677
ENSMUSG00000034297	-3.45319	-1.78793	3.2809	7.89346	0.00496139	0.170715	11	86267033	86357602	-1	Med13	mediator complex subunit 13 [Source:MGI Symbol;Acc:MGI:3029632]	12.4333	2.4875	5.47418	2.5875	6.35873	7.82312	16.8271	9.22224	11.1779	9.27582	7.62425	12.7854	6.19406	11.1521
ENSMUSG00000022973	-3.5189	-1.81512	2.92459	7.87825	0.00500327	0.170848	16	90936092	91011308	-1	Synj1	synaptojanin 1 [Source:MGI Symbol;Acc:MGI:1354961]	8.12948	6.46749	4.69215	1.29375	0.794841	7.82312	9.49223	10.4519	7.11318	6.49307	8.31736	5.23037	4.86681	7.84968
ENSMUSG00000075703	-51.5417	-5.68767	0.836624	7.88047	0.00499714	0.170848	5	30232581	30272427	1	Ept1	ethanolaminephosphotransferase 1 (CDP-ethanolamine-specific) [Source:MGI Symbol;Acc:MGI:107898]	0	0	0	0	0.794841	0	2.58879	0.614816	0.508084	0.463791	0.693114	1.16231	0.132473	1.00515
ENSMUSG00000049097	3.73636	1.90163	2.42203	7.85338	0.00507258	0.172835	3	96596636	96599775	1	Ankrd34a	ankyrin repeat domain 34A [Source:MGI Symbol;Acc:MGI:3617846]	7.65128	4.47749	3.91013	9.05626	3.9742	7.82312	3.88318	1.84445	2.03234	4.17412	2.77245	4.06807	6.14875	3.1291
ENSMUSG00000097614	1.27585	0.351464	7.6831	7.84324	0.0051011	0.173055	11	119077573	119081865	1	Gm26508	predicted gene, 26508 [Source:MGI Symbol;Acc:MGI:5477002]	209.454	217.407	228.351	215.41	207.453	203.401	180.352	199.815	176.305	191.082	201.696	188.875	213.579	189.688
ENSMUSG00000057841	-4.27157	-2.09477	2.47568	7.84316	0.00510132	0.173055	6	115805505	115808747	-1	Rpl32	ribosomal protein L32 [Source:MGI Symbol;Acc:MGI:98038]	1.43461	5.47249	2.34608	3.23438	1.58968	3.25963	5.17758	4.91853	7.11318	7.88444	3.46557	6.97383	2.88948	5.92219
ENSMUSG00000030126	1.13809	0.18661	10.121	7.83392	0.00512747	0.173297	6	116018611	116193486	-1	Tmcc1	transmembrane and coiled coil domains 1 [Source:MGI Symbol;Acc:MGI:2442368]	1183.08	1224.35	1142.54	1133.33	1100.06	1163.04	1030.77	1064.86	1012.61	1123.77	1129.78	1159.4	1157.73	1086.86
ENSMUSG00000032867	-2.08142	-1.05757	4.92844	7.83276	0.00513077	0.173297	5	118064965	118155464	-1	Fbxw8	F-box and WD-40 domain protein 8 [Source:MGI Symbol;Acc:MGI:1923041]	18.1718	28.3574	20.3327	11.6438	29.4091	35.2041	32.7913	25.2074	35.5659	41.2774	42.973	23.8273	23.8531	33.6071
ENSMUSG00000085732	26.2277	4.71302	1.3353	7.81825	0.00517212	0.173626	16	11688169	11691857	-1	Gm4279	predicted gene 4279 [Source:MGI Symbol;Acc:MGI:3782456]	6.21666	0	0	1.94063	2.38452	0.651927	0.431465	0	0	1.39137	0	0	1.86562	0.303806
ENSMUSG00000039391	-158.582	-7.30908	0.635127	7.81759	0.00517402	0.173626	7	89866148	89903629	-1	Ccdc81	coiled-coil domain containing 81 [Source:MGI Symbol;Acc:MGI:1918134]	0	0	0	0	0	0	2.15732	0	0.508084	1.39137	0	0.581153	0	0.772989
ENSMUSG00000051285	-2.61213	-1.38523	3.17053	7.8184	0.0051717	0.173626	1	7088920	7173628	1	Pcmtd1	protein-L-isoaspartate (D-aspartate) O-methyltransferase domain containing 1 [Source:MGI Symbol;Acc:MGI:2441773]	3.34743	6.96499	5.47418	7.76251	7.94841	3.25963	12.5125	9.22224	9.14552	9.73961	8.31736	6.39268	5.79286	9.22165
ENSMUSG00000022855	-5.90141	-2.56106	2.02626	7.80309	0.00521568	0.173897	16	22009484	22049269	1	Senp2	SUMO/sentrin specific peptidase 2 [Source:MGI Symbol;Acc:MGI:1923076]	2.39102	0.994998	3.1281	1.94063	1.58968	1.95578	3.02025	8.60742	4.06467	6.02928	1.38623	6.39268	2.00004	4.91676
ENSMUSG00000051768	7.91845	2.98522	1.95086	7.80707	0.00520421	0.173897	7	24547150	24573438	1	Xrcc1	X-ray repair complementing defective repair in Chinese hamster cells 1 [Source:MGI Symbol;Acc:MGI:99137]	1.91282	5.96999	5.47418	1.94063	0.794841	3.25963	0.86293	0	0.508084	1.85516	1.38623	3.48692	3.22535	1.34989
ENSMUSG00000097585	-2.01088	-1.00783	4.04506	7.80616	0.00520684	0.173897	7	89980749	89981848	1	Gm26529	predicted gene, 26529 [Source:MGI Symbol;Acc:MGI:5477023]	16.7372	16.915	10.9484	7.11563	13.5123	12.3866	14.6698	13.5259	16.7668	25.0447	20.1003	18.5969	12.9358	18.1174
ENSMUSG00000061207	-117.74	-6.87946	0.795293	7.77677	0.00529222	0.176071	17	34823993	34836945	-1	Stk19	serine/threonine kinase 19 [Source:MGI Symbol;Acc:MGI:1860085]	0	0	0	0	0	0	0.86293	0.614816	0	1.39137	1.38623	0	0	0.709224
ENSMUSG00000071646	2.49221	1.31743	3.32974	7.7607	0.00533953	0.176888	19	8941875	8952303	1	Mta2	metastasis-associated gene family, member 2 [Source:MGI Symbol;Acc:MGI:1346340]	9.5641	10.945	10.1663	12.2906	16.6917	10.4308	7.76637	9.83705	7.11318	8.81203	7.62425	2.90576	11.6814	7.34311
ENSMUSG00000039431	-1.76594	-0.82044	4.98532	7.76109	0.00533837	0.176888	8	40551095	40634797	-1	Mtmr7	myotubularin related protein 7 [Source:MGI Symbol;Acc:MGI:1891693]	21.9974	19.4025	15.6405	34.2844	35.7678	24.1213	31.4969	31.3556	31.5012	39.4222	32.5763	32.5445	25.2023	33.1495
ENSMUSG00000084915	11.1675	3.48123	1.32278	7.75097	0.00536838	0.177163	15	89476236	89484847	1	C230037L18Rik	RIKEN cDNA C230037L18 gene [Source:MGI Symbol;Acc:MGI:3697701]	1.43461	3.97999	2.34608	1.94063	2.38452	1.30385	0	1.84445	0.508084	0.927582	0.693114	0	2.23161	0.662204
ENSMUSG00000095403	-4.45695	-2.15606	2.3858	7.74773	0.005378	0.177163	8	20550331	20581999	1	Gm21092	predicted gene, 21092 [Source:MGI Symbol;Acc:MGI:5434447]	1.43461	4.47749	3.91013	0.646876	2.38452	3.91156	6.90344	7.9926	3.04851	4.63791	7.62425	4.64922	2.7942	5.80932
ENSMUSG00000028979	1.22406	0.291674	9.18633	7.74255	0.00539345	0.177163	4	148602554	148615499	1	Masp2	mannan-binding lectin serine peptidase 2 [Source:MGI Symbol;Acc:MGI:1330832]	603.495	610.431	556.02	586.07	679.589	614.115	526.819	518.29	582.265	558.868	546.173	563.718	608.287	549.355
ENSMUSG00000005501	-1.86531	-0.899415	5.00961	7.74423	0.00538845	0.177163	1	87945119	88008551	-1	Usp40	ubiquitin specific peptidase 40 [Source:MGI Symbol;Acc:MGI:2443184]	30.6051	30.3474	18.7686	21.3469	30.204	37.1598	30.634	38.7334	32.5174	46.3791	38.8144	40.0995	28.072	37.863
ENSMUSG00000034636	-4.44066	-2.15077	1.97818	7.73769	0.00540799	0.177266	4	108229724	108301096	-1	Zyg11b	zyg-ll family member B, cell cycle regulator [Source:MGI Symbol;Acc:MGI:2685277]	1.91282	0.994998	4.69215	1.29375	0.794841	1.30385	3.88318	4.30371	4.06467	2.78275	4.85179	3.48692	1.83207	3.8955
ENSMUSG00000020686	2.48633	1.31402	3.66752	7.72029	0.00546035	0.177598	11	83421902	83429455	-1	Gas2l2	growth arrest-specific 2 like 2 [Source:MGI Symbol;Acc:MGI:3652048]	15.7808	19.9	18.7686	10.35	20.6659	13.6905	9.92369	12.9111	10.1617	9.27582	8.31736	12.2042	16.5259	10.4656
ENSMUSG00000032401	-10.897	-3.44585	1.3078	7.71914	0.00546385	0.177598	9	64117147	64138118	1	Lctl	lactase-like [Source:MGI Symbol;Acc:MGI:2183549]	0.478205	0	0.782026	0	0.794841	1.95578	1.29439	2.45926	2.54042	3.71033	1.38623	1.16231	0.668475	2.09216
ENSMUSG00000070576	2.27832	1.18797	4.16012	7.7193	0.00546336	0.177598	5	111417362	111457033	1	Mn1	meningioma 1 [Source:MGI Symbol;Acc:MGI:1261813]	17.2154	15.92	28.1529	23.9344	22.2555	25.4252	10.7866	9.83705	15.2425	14.3775	15.9416	22.0838	22.1506	14.7115
ENSMUSG00000086818	-54.0508	-5.75624	0.836867	7.72036	0.00546015	0.177598	4	141844321	141846990	1	Ctrcos	chymotrypsin C (caldecrin), opposite strand [Source:MGI Symbol;Acc:MGI:1916389]	0	0.497499	0	0	0	0	0.86293	0	1.52425	0.463791	1.38623	1.16231	0.0829165	0.899918
ENSMUSG00000058546	1.99898	0.999265	4.55103	7.71373	0.00548023	0.177758	11	78180932	78183584	-1	Rpl23a	ribosomal protein L23A [Source:MGI Symbol;Acc:MGI:3040672]	28.6923	25.3725	27.3709	31.6969	27.0246	28.6848	12.5125	19.6741	21.8476	25.0447	31.8832	10.4607	28.1403	20.2371
ENSMUSG00000029125	1.2198	0.286649	8.82055	7.6986	0.00552636	0.178881	5	38038742	38137765	1	Stx18	syntaxin 18 [Source:MGI Symbol;Acc:MGI:1918366]	526.504	471.132	478.6	479.982	497.57	485.686	420.678	429.141	407.484	448.486	467.852	494.561	489.912	444.7
ENSMUSG00000097142	-1.19367	-0.255398	10.8487	7.69174	0.00554742	0.17919	14	102978220	102982528	1	Gm26778	predicted gene, 26778 [Source:MGI Symbol;Acc:MGI:5477272]	1752.62	1787.02	1618.79	1723.28	1801.9	1832.57	1895.43	2046.11	1932.24	1816.21	1874.18	1927.68	1752.7	1915.31
ENSMUSG00000007850	-1.9892	-0.992186	4.75285	7.67585	0.00559648	0.179284	11	50376990	50386528	1	Hnrnph1	heterogeneous nuclear ribonucleoprotein H1 [Source:MGI Symbol;Acc:MGI:1891925]	29.6487	17.4125	22.6787	17.4656	27.8194	13.6905	39.2633	30.126	24.388	22.262	30.497	36.0315	21.4526	30.428
ENSMUSG00000059923	-3.28023	-1.7138	2.66066	7.67914	0.00558629	0.179284	11	115644045	115708597	-1	Grb2	growth factor receptor bound protein 2 [Source:MGI Symbol;Acc:MGI:95805]	2.86923	4.97499	4.69215	5.17501	2.38452	4.56349	7.76637	9.22224	4.06467	10.6672	4.15868	8.71729	4.1099	7.43274
ENSMUSG00000097466	-1.60404	-0.681707	5.41615	7.67786	0.00559024	0.179284	9	81631551	81645156	1	D430036J16Rik	RIKEN cDNA D430036J16 gene [Source:MGI Symbol;Acc:MGI:2441977]	35.3872	48.2574	32.063	27.8157	42.9214	39.1156	44.8724	42.4223	35.5659	56.5825	51.9835	54.0472	37.5934	47.579
ENSMUSG00000086040	-2.34158	-1.22748	3.81991	7.6787	0.00558763	0.179284	6	54429603	54503768	1	Wipf3	WAS/WASL interacting protein family, member 3 [Source:MGI Symbol;Acc:MGI:3044681]	10.0423	7.95999	9.38431	12.2906	7.94841	4.56349	16.8271	16.6	15.7506	10.2034	13.8623	9.87959	8.69819	13.8538
ENSMUSG00000085067	-112.548	-6.8144	0.568541	7.63773	0.00571599	0.182735	6	105673064	105677581	-1	Gm15631	predicted gene 15631 [Source:MGI Symbol;Acc:MGI:3783075]	0	0	0	0	0	0	1.72586	1.22963	0.508084	0.463791	0	0.581153	0	0.75142
ENSMUSG00000024104	-2.90687	-1.53946	3.01882	7.61469	0.00578947	0.184704	6	116208038	116262686	1	Fam21	family with sequence similarity 21 [Source:MGI Symbol;Acc:MGI:106463]	4.30384	6.46749	3.1281	5.82188	7.15357	2.60771	10.3552	12.2963	4.06467	8.34824	6.23802	9.87959	4.91377	8.53033
ENSMUSG00000071089	5.05595	2.33798	1.70431	7.59284	0.00586006	0.186573	8	64981651	64987646	-1	Trim75	tripartite motif-containing 75 [Source:MGI Symbol;Acc:MGI:2685640]	1.91282	2.98499	3.91013	2.5875	4.76904	4.56349	2.58879	1.84445	2.03234	0.927582	0.693114	1.16231	3.45466	1.54143
ENSMUSG00000032624	-8.01746	-3.00314	1.6642	7.58652	0.00588065	0.186846	17	83350931	83480361	1	Eml4	echinoderm microtubule associated protein like 4 [Source:MGI Symbol;Acc:MGI:1926048]	0.478205	0	2.34608	1.94063	0.794841	0.651927	4.31465	3.68889	1.01617	1.85516	3.46557	0.581153	1.03528	2.48693
ENSMUSG00000035790	-4.97226	-2.3139	1.97825	7.567	0.00594468	0.186896	16	32099800	32108069	1	Cep19	centrosomal protein 19 [Source:MGI Symbol;Acc:MGI:1914244]	1.43461	1.4925	2.34608	0.646876	2.38452	1.95578	4.31465	5.53334	3.04851	3.24654	2.07934	4.64922	1.71006	3.81193
ENSMUSG00000079469	-1.19432	-0.256191	9.28719	7.56397	0.00595466	0.186896	9	73007419	73040378	-1	Pigb	phosphatidylinositol glycan anchor biosynthesis, class B [Source:MGI Symbol;Acc:MGI:1891825]	592.974	627.844	574.007	573.132	623.155	588.038	620.447	665.845	599.54	659.511	678.558	693.315	596.525	652.869
ENSMUSG00000033629	-2.59513	-1.3758	2.96661	7.56431	0.00595355	0.186896	9	64986985	65021717	-1	Hacd3	3-hydroxyacyl-CoA dehydratase 3 [Source:MGI Symbol;Acc:MGI:1889341]	5.73846	5.47249	5.47418	5.82188	3.9742	3.25963	6.90344	7.37779	7.62127	8.81203	8.31736	10.4607	4.95681	8.24877
ENSMUSG00000043794	1.79016	0.840091	4.48852	7.56889	0.00593842	0.186896	8	25597012	25597989	1	D830025C05Rik	RIKEN cDNA D830025C05 gene [Source:MGI Symbol;Acc:MGI:3698180]	23.9102	29.8499	22.6787	25.875	29.4091	19.5578	16.8271	18.4445	23.3719	20.4068	20.1003	14.5288	25.2135	18.9466
ENSMUSG00000089847	8.0678	3.01218	1.69352	7.55678	0.00597847	0.186896	7	105640056	105655748	1	Timm10b	translocase of inner mitochondrial membrane 10B [Source:MGI Symbol;Acc:MGI:1315196]	5.73846	1.99	3.91013	2.5875	2.38452	1.30385	1.29439	4.30371	2.54042	0	1.38623	0	2.98574	1.58746
ENSMUSG00000039728	-25.6916	-4.68322	1.06122	7.55765	0.00597558	0.186896	7	49910146	49963856	1	Slc6a5	solute carrier family 6 (neurotransmitter transporter, glycine), member 5 [Source:MGI Symbol;Acc:MGI:105090]	0	0	0.782026	0	1.58968	0	0.86293	2.45926	1.01617	1.39137	1.38623	0	0.395285	1.18599
ENSMUSG00000034639	17.5256	4.1314	1.03304	7.57433	0.00592055	0.186896	6	108065045	108077122	1	Setmar	SET domain without mariner transposase fusion [Source:MGI Symbol;Acc:MGI:1921979]	0.95641	1.99	2.34608	1.29375	1.58968	1.30385	0.431465	0	0	0	0.693114	1.16231	1.57996	0.381147
ENSMUSG00000029227	-1.51931	-0.603419	5.89734	7.57565	0.00591621	0.186896	5	74535449	74598800	1	Fip1l1	FIP1 like 1 (S. cerevisiae) [Source:MGI Symbol;Acc:MGI:1914149]	53.5589	50.2474	46.9215	53.6907	46.1008	43.0272	52.6387	62.0964	61.9863	54.7273	69.3114	66.2514	48.9244	61.1686
ENSMUSG00000050321	2.1283	1.0897	3.78972	7.55219	0.00599372	0.186997	18	86394952	86501897	1	Neto1	neuropilin (NRP) and tolloid (TLL)-like 1 [Source:MGI Symbol;Acc:MGI:2180216]	12.4333	17.4125	11.7304	14.8781	16.6917	14.3424	11.6496	9.22224	6.6051	9.27582	9.70359	13.3665	14.5814	9.97047
ENSMUSG00000021622	33.6726	5.0735	0.635645	7.54009	0.0060341	0.187129	13	91853387	91876885	-1	Ckmt2	creatine kinase, mitochondrial 2 [Source:MGI Symbol;Acc:MGI:1923972]	1.91282	0.994998	0.782026	1.29375	0	1.95578	1.29439	0	0	0	0	0	1.15656	0.215732
ENSMUSG00000049038	-1.96537	-0.974801	4.38969	7.54343	0.00602294	0.187129	10	85119435	85128027	-1	Mterf2	mitochondrial transcription termination factor 2 [Source:MGI Symbol;Acc:MGI:1921488]	17.6936	13.4325	14.0765	21.3469	14.3071	11.0828	20.2789	15.3704	19.3072	19.4792	25.6452	32.5445	15.3232	22.1042
ENSMUSG00000015714	-3.82049	-1.93376	2.53669	7.54402	0.00602097	0.187129	3	95314791	95323599	1	Cers2	ceramide synthase 2 [Source:MGI Symbol;Acc:MGI:1924143]	3.82564	2.4875	3.91013	1.94063	1.58968	5.21542	6.90344	2.45926	8.12935	6.49307	4.85179	6.39268	3.1615	5.8716
ENSMUSG00000022414	93.6001	6.54844	0.617545	7.52548	0.00608324	0.188277	15	80133154	80161701	1	Tab1	TGF-beta activated kinase 1/MAP3K7 binding protein 1 [Source:MGI Symbol;Acc:MGI:1913763]	1.91282	0.497499	0	0	3.9742	0.651927	0.431465	0	0	0	0	0	1.17274	0.0719108
ENSMUSG00000033400	3.60788	1.85115	2.47011	7.51287	0.00612598	0.188848	3	116739999	116808166	-1	Agl	amylo-1,6-glucosidase, 4-alpha-glucanotransferase [Source:MGI Symbol;Acc:MGI:1924809]	4.78205	6.46749	7.82026	1.94063	6.35873	5.21542	5.17758	3.68889	2.03234	1.85516	2.07934	2.32461	5.43076	2.85965
ENSMUSG00000101693	-1.98324	-0.98786	4.32947	7.51518	0.0061181	0.188848	1	133250398	133269808	-1	Gm19461	predicted gene, 19461 [Source:MGI Symbol;Acc:MGI:5011646]	14.8244	11.4425	14.8585	19.4063	15.102	21.5136	22.4362	17.8297	22.3557	25.9723	27.7245	19.7592	16.1912	22.6796
ENSMUSG00000087484	-99.7851	-6.64075	0.545908	7.48076	0.00623616	0.191485	5	144241690	144256186	-1	2900089D17Rik	RIKEN cDNA 2900089D17 gene [Source:MGI Symbol;Acc:MGI:1914527]	0	0	0	0	0	0	0	1.22963	1.01617	0.927582	0.693114	0	0	0.644416
ENSMUSG00000086767	28.6657	4.84126	0.979993	7.48269	0.00622949	0.191485	4	149904006	149908149	1	Gm13070	predicted gene 13070 [Source:MGI Symbol;Acc:MGI:3651970]	0.478205	2.4875	0	2.5875	0.794841	0.651927	0	0	0	0.463791	0.693114	1.16231	1.16666	0.386535
ENSMUSG00000015968	-2.44207	-1.2881	3.33253	7.47385	0.00626017	0.191843	14	30039949	30491156	-1	Cacna1d	calcium channel, voltage-dependent, L type, alpha 1D subunit [Source:MGI Symbol;Acc:MGI:88293]	7.17307	9.94998	1.56405	8.40939	7.15357	7.1712	10.3552	14.1408	15.7506	6.49307	11.0898	9.87959	6.90354	11.2848
ENSMUSG00000024109	-1.74182	-0.800598	5.30557	7.4562	0.00632182	0.193351	17	90033631	91093071	-1	Nrxn1	neurexin I [Source:MGI Symbol;Acc:MGI:1096391]	36.8218	35.3224	28.9349	31.05	29.4091	34.5521	49.187	43.0371	46.2357	47.7705	23.5659	46.4922	32.6817	42.7147
ENSMUSG00000022656	53.8418	5.75065	0.571361	7.44177	0.00637272	0.193763	16	46387706	46498525	-1	Pvrl3	poliovirus receptor-related 3 [Source:MGI Symbol;Acc:MGI:1930171]	0	1.4925	1.56405	1.94063	0	0.651927	0	0	0	0	0.693114	0	0.941517	0.115519
ENSMUSG00000029657	-1.92619	-0.945747	4.4705	7.44577	0.00635858	0.193763	5	149614287	149636376	-1	Hsph1	heat shock 105kDa/110kDa protein 1 [Source:MGI Symbol;Acc:MGI:105053]	19.6064	12.935	22.6787	15.525	19.871	25.4252	23.7306	22.1334	24.388	25.0447	31.8832	33.7069	19.3402	26.8145
ENSMUSG00000097823	-50.9554	-5.67116	0.715745	7.44403	0.00636474	0.193763	1	166998295	167000841	-1	Gm16701	predicted gene, 16701 [Source:MGI Symbol;Acc:MGI:4439625]	0	0	0	0	0	0.651927	1.29439	0.614816	1.01617	0.463791	0	1.74346	0.108654	0.855438
ENSMUSG00000040123	-12.6033	-3.65573	1.48285	7.43436	0.00639901	0.193936	14	56790585	56811716	-1	Zmym5	zinc finger, MYM-type 5 [Source:MGI Symbol;Acc:MGI:3041170]	0	0.497499	0	1.29375	1.58968	0.651927	4.74611	2.45926	0.508084	2.31895	0	3.48692	0.672143	2.25322
ENSMUSG00000026135	-1.65376	-0.725747	5.30484	7.43313	0.00640337	0.193936	1	74565127	74588246	-1	Zfp142	zinc finger protein 142 [Source:MGI Symbol;Acc:MGI:1924514]	34.909	32.3374	21.8967	29.7563	34.1782	38.4637	35.3801	36.8889	40.1387	39.4222	47.1317	47.6545	31.9235	41.1027
ENSMUSG00000107870	-1.70153	-0.766837	5.61966	7.41916	0.00645331	0.194774		139830387	139830551	1	CH25-241D1.2	6	40.1692	44.2774	43.7934	32.9907	33.3833	56.0657	65.5827	47.9556	55.3812	54.2635	54.756	44.1676	41.78	53.6844
ENSMUSG00000029166	-3.63985	-1.86388	3.03224	7.41838	0.00645611	0.194774	5	30814641	30866106	1	Mapre3	microtubule-associated protein, RP/EB family, member 3 [Source:MGI Symbol;Acc:MGI:2140967]	3.82564	8.95498	0.782026	6.46876	1.58968	3.25963	11.6496	7.9926	12.194	4.17412	6.23802	7.55498	4.14679	8.30055
ENSMUSG00000020251	-2.89716	-1.53464	2.70503	7.41195	0.0064792	0.194998	10	82650433	82690650	-1	Glt8d2	glycosyltransferase 8 domain containing 2 [Source:MGI Symbol;Acc:MGI:1922032]	2.86923	4.47749	2.34608	6.46876	4.76904	3.91156	7.3349	6.76297	5.08084	6.02928	9.01048	9.29844	4.14036	7.25282
ENSMUSG00000029597	-5.70513	-2.51226	2.12101	7.40933	0.00648865	0.194998	5	120476526	120483932	1	Sds	serine dehydratase [Source:MGI Symbol;Acc:MGI:98270]	2.86923	1.99	0.782026	0.646876	1.58968	3.25963	1.72586	4.91853	3.04851	8.34824	3.46557	2.90576	1.85624	4.06874
ENSMUSG00000038178	1.62596	0.701294	5.18331	7.3895	0.00656057	0.196779	11	75531694	75577575	1	Slc43a2	solute carrier family 43, member 2 [Source:MGI Symbol;Acc:MGI:2442746]	43.5166	45.2724	41.4474	42.0469	36.5627	38.4637	25.8879	38.1186	29.4689	41.7412	28.4177	30.8011	41.2183	32.4059
ENSMUSG00000106535	1.80707	0.853649	4.84987	7.3713	0.00662731	0.198016		4073571	4075457	1	RP23-369O21.1	5	22.9538	22.3875	29.717	32.3438	33.3833	22.1655	25.025	18.4445	25.4042	18.0878	14.5554	18.0157	27.1585	19.9221
ENSMUSG00000044937	20.1753	4.33452	1.08658	7.37456	0.00661529	0.198016	10	86705811	86776843	1	Ttc41	tetratricopeptide repeat domain 41 [Source:MGI Symbol;Acc:MGI:2387653]	0.95641	0	2.34608	0.646876	4.76904	4.56349	1.29439	1.22963	0	0.463791	0	0	2.21365	0.497969
ENSMUSG00000066571	2.65985	1.41135	3.16589	7.3607	0.00666648	0.198804	7	34236707	34313551	-1	4931406P16Rik	RIKEN cDNA 4931406P16 gene [Source:MGI Symbol;Acc:MGI:1924311]	8.12948	8.45748	10.9484	8.40939	9.53809	9.7789	5.60904	6.76297	5.58893	6.49307	3.46557	5.23037	9.21028	5.52499
ENSMUSG00000022037	-3.25494	-1.70263	2.98522	7.33852	0.00674924	0.20012	14	65968483	65981548	1	Clu	clusterin [Source:MGI Symbol;Acc:MGI:88423]	7.65128	5.96999	3.91013	5.82188	3.9742	3.91156	9.49223	7.37779	10.6698	7.88444	16.6347	5.81153	5.20651	9.64508
ENSMUSG00000018474	-1.66582	-0.736233	5.46983	7.33972	0.00674472	0.20012	11	69343273	69369406	-1	Chd3	chromodomain helicase DNA binding protein 3 [Source:MGI Symbol;Acc:MGI:1344395]	34.4308	37.8099	42.2294	38.1657	36.5627	34.5521	53.5016	49.1853	47.2518	42.205	53.3697	44.1676	37.2918	48.2802
ENSMUSG00000031600	1.28181	0.358188	8.64161	7.34098	0.00674002	0.20012	8	40511783	40551134	1	Vps37a	vacuolar protein sorting 37A (yeast) [Source:MGI Symbol;Acc:MGI:1261835]	408.387	428.347	465.305	435.347	421.266	421.145	381.415	411.312	380.047	361.293	394.382	352.76	429.966	380.201
ENSMUSG00000041845	15.5116	3.95527	0.948359	7.31498	0.0068382	0.201601	19	4425459	4439432	-1	Rhod	ras homolog gene family, member D [Source:MGI Symbol;Acc:MGI:108446]	2.39102	1.99	0.782026	1.29375	0.794841	1.95578	0.431465	0.614816	0.508084	0	0.693114	0	1.53457	0.37458
ENSMUSG00000020723	-3.1565	-1.65832	2.55703	7.32181	0.00681228	0.201601	11	107732357	107794557	-1	Cacng4	calcium channel, voltage-dependent, gamma subunit 4 [Source:MGI Symbol;Acc:MGI:1859167]	3.82564	3.97999	1.56405	3.88126	4.76904	2.60771	5.17758	6.14816	3.04851	10.6672	6.23802	6.97383	3.43795	6.37555
ENSMUSG00000046541	-8.50842	-3.08889	1.14943	7.30887	0.00686151	0.201601	7	25221451	25227507	1	Zfp526	zinc finger protein 526 [Source:MGI Symbol;Acc:MGI:2445181]	0.478205	0.497499	1.56405	0.646876	0	0.651927	2.15732	1.22963	2.03234	2.78275	1.38623	1.74346	0.63976	1.88862
ENSMUSG00000028266	-19.7574	-4.30432	1.04727	7.3082	0.00686406	0.201601	3	144188530	144205220	-1	Lmo4	LIM domain only 4 [Source:MGI Symbol;Acc:MGI:109360]	0	0	1.56405	1.94063	0.794841	0	1.29439	1.22963	2.54042	0.927582	1.38623	1.16231	0.716587	1.42343
ENSMUSG00000028164	-120.428	-6.91202	0.566202	7.31715	0.00682996	0.201601	3	135485611	135571404	1	Manba	mannosidase, beta A, lysosomal [Source:MGI Symbol;Acc:MGI:88175]	0	0	0	0	0	0	0.86293	1.22963	0	1.39137	0	0.581153	0	0.677514
ENSMUSG00000097792	-1.76697	-0.821274	5.60117	7.29825	0.00690217	0.201957	19	40589435	40594862	1	Gm27042	predicted gene, 27042 [Source:MGI Symbol;Acc:MGI:5504157]	31.0833	39.3024	32.063	32.9907	50.075	48.8945	50.4814	42.4223	52.3327	64.0031	48.5179	50.5603	39.0682	51.3863
ENSMUSG00000097727	2.34356	1.2287	3.76276	7.29828	0.00690208	0.201957	17	45734506	45788594	1	F630040K05Rik	RIKEN cDNA F630040K05 gene [Source:MGI Symbol;Acc:MGI:4437734]	18.1718	14.925	10.1663	15.525	13.5123	13.0385	11.2181	12.2963	7.11318	6.02928	10.3967	9.87959	14.2232	9.48886
ENSMUSG00000067567	28.1848	4.81685	1.02978	7.25974	0.00705176	0.204231	X	102284639	102505359	-1	Hdac8	histone deacetylase 8 [Source:MGI Symbol;Acc:MGI:1917565]	2.39102	1.4925	0	0.646876	3.17936	0.651927	0.431465	0.614816	2.03234	0	0	0	1.39361	0.513103
ENSMUSG00000097254	43.4734	5.44206	0.799859	7.27195	0.00700398	0.204231	17	83851675	83854393	-1	C430042M11Rik	RIKEN cDNA C430042M11 gene [Source:MGI Symbol;Acc:MGI:2443186]	0	0.994998	1.56405	1.29375	0.794841	0.651927	0	0	0	0	0	0.581153	0.883261	0.0968588
ENSMUSG00000086237	-3.53474	-1.8216	2.68987	7.25796	0.00705876	0.204231	16	45736503	45737318	1	Gm15591	predicted gene 15591 [Source:MGI Symbol;Acc:MGI:3783038]	4.78205	5.47249	2.34608	4.52813	1.58968	2.60771	12.081	5.53334	5.08084	7.88444	4.85179	4.64922	3.55436	6.68011
ENSMUSG00000081974	1.34425	0.426799	7.18914	7.26701	0.00702326	0.204231	11	4561780	4564637	1	Gm11960	predicted gene 11960 [Source:MGI Symbol;Acc:MGI:3652301]	129.594	145.767	151.713	179.185	173.275	161.678	152.739	122.963	141.247	132.644	136.543	120.88	156.869	134.503
ENSMUSG00000073906	2.52778	1.33787	3.33368	7.26024	0.00704979	0.204231	7	105368230	105369355	1	Olfr692	olfactory receptor 692 [Source:MGI Symbol;Acc:MGI:3030526]	10.0423	7.95999	13.2944	14.8781	9.53809	10.4308	7.76637	5.53334	3.55659	10.6672	7.62425	5.81153	11.024	6.82654
ENSMUSG00000026087	-45.2522	-5.49992	0.778128	7.26236	0.00704148	0.204231	1	37890477	37898535	1	Mrpl30	mitochondrial ribosomal protein L30 [Source:MGI Symbol;Acc:MGI:1333820]	0	0	0	0	0.794841	0	1.29439	0	1.52425	2.31895	0	0	0.132473	0.856267
ENSMUSG00000040055	-7.59972	-2.92595	1.38681	7.25426	0.0070733	0.204271	14	57123303	57133611	-1	Gjb6	gap junction protein, beta 6 [Source:MGI Symbol;Acc:MGI:107588]	1.43461	1.4925	0	1.29375	0	0.651927	2.15732	1.84445	1.52425	3.24654	2.77245	2.32461	0.812132	2.3116
ENSMUSG00000029608	-2.10593	-1.07445	4.59445	7.23055	0.00716733	0.206603	5	120940499	121010092	-1	Rph3a	rabphilin 3A [Source:MGI Symbol;Acc:MGI:102788]	21.5192	17.91	9.38431	26.5219	11.1278	18.9059	27.6138	30.126	29.977	26.4361	20.7934	20.3403	17.5615	25.8811
ENSMUSG00000032344	4.54088	2.18297	2.14281	7.20979	0.0072507	0.208619	9	78430526	78443237	-1	Mb21d1	Mab-21 domain containing 1 [Source:MGI Symbol;Acc:MGI:2442261]	2.39102	5.47249	3.91013	8.40939	3.9742	5.21542	1.72586	3.07408	1.52425	1.39137	4.15868	2.32461	4.89544	2.36648
ENSMUSG00000033576	27.0289	4.75643	0.819667	7.20116	0.00728563	0.209236	15	77044729	77057107	1	Apol6	apolipoprotein L 6 [Source:MGI Symbol;Acc:MGI:1919189]	1.91282	2.4875	0	1.94063	0	3.25963	0.431465	1.22963	1.52425	0	0	0	1.6001	0.530892
ENSMUSG00000105340	2.97475	1.57277	2.48298	7.19365	0.00731619	0.209726	5	121518613	121545482	-1	Mapkapk5	MAP kinase-activated protein kinase 5 [Source:MGI Symbol;Acc:MGI:1333110]	6.21666	5.96999	4.69215	6.46876	7.15357	5.86734	3.88318	3.68889	4.57276	2.31895	0.693114	5.81153	6.06141	3.49474
ENSMUSG00000054256	-42.0838	-5.39519	0.852756	7.18512	0.00735107	0.210338	5	115429599	115455698	1	Msi1	musashi RNA-binding protein 1 [Source:MGI Symbol;Acc:MGI:107376]	0.95641	0	0	0	0	0	0.86293	0.614816	0	1.39137	2.07934	2.90576	0.159402	1.30904
ENSMUSG00000053253	1.22771	0.295975	9.94692	7.16735	0.00742423	0.211264	14	105258573	105309298	1	Ndfip2	Nedd4 family interacting protein 2 [Source:MGI Symbol;Acc:MGI:1923523]	1015.71	1081.07	1053.39	1064.11	999.115	1086.76	915.569	889.638	970.441	954.945	966.893	989.122	1050.02	947.768
ENSMUSG00000072946	1.64671	0.719585	4.95585	7.16813	0.00742101	0.211264	12	84285232	84315832	1	Ptgr2	prostaglandin reductase 2 [Source:MGI Symbol;Acc:MGI:1916372]	34.4308	31.3424	30.499	45.2813	39.742	37.8118	28.0452	23.9778	25.4042	39.4222	28.4177	23.8273	36.5179	28.1824
ENSMUSG00000099997	-95.0173	-6.57012	0.543975	7.17246	0.00740313	0.211264	1	24594087	24595423	-1	Tubb4b-ps2	tubulin, beta 4B class IVB, pseudogene 2 [Source:MGI Symbol;Acc:MGI:3723458]	0	0	0	0	0	0	1.29439	0	0.508084	0	0	1.74346	0	0.59099
ENSMUSG00000096947	1.14073	0.189954	12.2622	7.15973	0.00745585	0.211776	12	100208988	100209814	-1	Gm26723	predicted gene, 26723 [Source:MGI Symbol;Acc:MGI:5477217]	5184.22	5162.55	5286.49	4803.7	5200.64	5178.91	4403.53	4973.24	4697.24	4959.78	4827.54	5000.24	5136.09	4810.26
ENSMUSG00000040990	-3.07413	-1.62018	3.05873	7.06079	0.00787892	0.212231	X	159627272	159978069	1	Sh3kbp1	SH3-domain kinase binding protein 1 [Source:MGI Symbol;Acc:MGI:1889583]	4.30384	3.48249	7.82026	3.88126	3.9742	5.86734	6.90344	15.9852	9.6536	6.02928	6.93114	7.55498	4.88823	8.84294
ENSMUSG00000024959	2.13642	1.0952	4.01854	7.06454	0.00786245	0.212231	19	6941861	6951898	1	Bad	BCL2-associated agonist of cell death [Source:MGI Symbol;Acc:MGI:1096330]	19.1282	23.3825	18.7686	23.9344	13.5123	24.7732	16.8271	9.22224	11.1779	20.8706	14.5554	10.4607	20.5832	13.8523
ENSMUSG00000067085	-2.02229	-1.01599	3.90928	7.12912	0.00758421	0.212231	19	53371566	53371766	-1	Gm10197	predicted gene 10197 [Source:MGI Symbol;Acc:MGI:3704501]	12.9115	11.4425	7.03823	9.05626	11.1278	14.9943	14.6698	13.5259	14.2264	12.0586	18.7141	20.9215	11.0951	15.686
ENSMUSG00000104512	1.46699	0.552858	6.25904	7.13171	0.00757324	0.212231	18	37714279	37726121	-1	Gm37165	predicted gene, 37165 [Source:MGI Symbol;Acc:MGI:5610393]	86.5551	92.5348	80.5486	86.0345	89.817	73.6677	72.4861	84.2297	78.7531	59.3652	61.6871	68.576	84.8596	70.8495
ENSMUSG00000024617	-1.65994	-0.731133	5.28442	7.08557	0.00777069	0.212231	18	60925618	60988152	1	Camk2a	calcium/calmodulin-dependent protein kinase II alpha [Source:MGI Symbol;Acc:MGI:88256]	37.3	25.3725	27.3709	29.7563	33.3833	35.2041	40.1262	44.8815	34.0417	39.4222	40.2006	44.1676	31.3978	40.4733
ENSMUSG00000041319	2.75332	1.46117	3.12324	7.11631	0.00763857	0.212231	17	23668614	23673882	-1	Thoc6	THO complex 6 homolog (Drosophila) [Source:MGI Symbol;Acc:MGI:2677480]	14.3461	9.94998	6.2562	8.40939	8.74325	9.12698	5.60904	4.30371	5.08084	5.1017	11.0898	3.48692	9.47199	5.77867
ENSMUSG00000084998	1.35726	0.440695	7.14423	7.06017	0.00788164	0.212231	17	35896946	35912215	1	Gm16279	predicted gene 16279 [Source:MGI Symbol;Acc:MGI:3826576]	164.502	140.792	147.803	155.25	158.173	161.026	116.927	149.4	134.642	135.427	139.316	122.623	154.591	133.056
ENSMUSG00000081605	2.77016	1.46997	2.92386	7.12419	0.00760509	0.212231	16	38512565	38514296	1	Gm15953	predicted gene 15953 [Source:MGI Symbol;Acc:MGI:3802150]	9.08589	4.97499	13.2944	7.11563	9.53809	4.56349	3.88318	3.07408	6.09701	4.63791	4.85179	5.81153	8.09542	4.72592
ENSMUSG00000034205	2.16545	1.11467	3.65536	7.05801	0.00789115	0.212231	14	69609068	69695834	1	Loxl2	lysyl oxidase-like 2 [Source:MGI Symbol;Acc:MGI:2137913]	12.9115	14.925	13.2944	10.35	14.3071	15.6462	13.3754	6.14816	11.6859	8.34824	8.31736	6.39268	13.5724	9.04463
ENSMUSG00000021892	-1.96535	-0.974787	4.3318	7.0635	0.007867	0.212231	14	31359880	31436078	-1	Sh3bp5	SH3-domain binding protein 5 (BTK-associated) [Source:MGI Symbol;Acc:MGI:1344391]	15.3026	17.91	21.1147	9.70314	11.9226	16.2982	18.1215	20.9037	13.2102	26.8999	20.7934	30.8011	15.3752	21.7883
ENSMUSG00000021254	-33.6316	-5.07175	1.02946	7.08473	0.00777436	0.212231	12	86241890	86291414	1	Gpatch2l	G patch domain containing 2 like [Source:MGI Symbol;Acc:MGI:1917623]	0	0	0	0	0	2.60771	0.86293	0.614816	2.03234	2.31895	0	1.74346	0.434618	1.26208
ENSMUSG00000002741	1.94644	0.960836	3.9958	7.09797	0.00771715	0.212231	11	5955693	5967780	1	Ykt6	YKT6 homolog (S. Cerevisiae) [Source:MGI Symbol;Acc:MGI:1927550]	17.6936	19.9	16.4225	16.1719	11.9226	24.1213	9.06076	11.0667	11.6859	19.0154	12.476	11.6231	17.7053	12.488
ENSMUSG00000085811	-1.27672	-0.352445	8.11144	7.1159	0.00764031	0.212231	11	108820333	108826942	1	Cep112os2	centrosomal protein 112, opposite strand 2 [Source:MGI Symbol;Acc:MGI:3649867]	241.493	278.599	211.929	247.753	263.887	261.423	256.29	306.178	284.019	282.449	294.573	279.534	250.848	283.841
ENSMUSG00000063953	69.6127	6.12128	0.838547	7.14675	0.00750999	0.212231	10	35708691	35711891	-1	Amd2	S-adenosylmethionine decarboxylase 2 [Source:MGI Symbol;Acc:MGI:1333111]	0	4.47749	0	0	2.38452	2.60771	0	0	0	0.927582	0	0	1.57829	0.154597
ENSMUSG00000051346	-4.39629	-2.13629	2.05686	7.05988	0.00788295	0.212231	10	128209908	128211794	-1	Spryd4	SPRY domain containing 4 [Source:MGI Symbol;Acc:MGI:1913951]	0.478205	1.4925	2.34608	1.29375	3.9742	2.60771	3.02025	2.45926	6.09701	3.71033	2.77245	5.81153	2.03207	3.97847
ENSMUSG00000020024	-46.096	-5.52657	0.86891	7.1487	0.00750185	0.212231	10	94688790	94790336	1	Cep83	centrosomal protein 83 [Source:MGI Symbol;Acc:MGI:1924298]	0.478205	0	0	0	0	0	1.29439	0.614816	1.52425	0.927582	0.693114	0	0.0797008	0.84236
ENSMUSG00000030735	36.6955	5.19753	0.679093	7.08718	0.00776371	0.212231	8	67514000	67515606	-1	Gm9755	predicted pseudogene 9755 [Source:MGI Symbol;Acc:MGI:3642279]	1.43461	1.99	0.782026	0.646876	0.794841	0	0.431465	0	0.508084	0	0	0	0.941392	0.156592
ENSMUSG00000049482	2.0881	1.06219	3.82589	7.09072	0.00774841	0.212231	8	122476143	122484138	1	Ctu2	cytosolic thiouridylase subunit 2 homolog (S. pombe) [Source:MGI Symbol;Acc:MGI:1914215]	15.7808	13.4325	17.9866	17.4656	15.8968	11.7347	14.6698	13.5259	7.11318	11.131	7.62425	9.29844	15.3828	10.5604
ENSMUSG00000031913	-1.9012	-0.92691	4.44009	7.1428	0.00752654	0.212231	8	107031222	107045755	1	Vps4a	vacuolar protein sorting 4a (yeast) [Source:MGI Symbol;Acc:MGI:1890520]	17.6936	17.91	22.6787	10.9969	17.4865	11.0828	21.1418	30.126	24.8961	17.1603	20.7934	23.2461	16.3081	22.8939
ENSMUSG00000091811	35.1661	5.13611	0.996963	7.06633	0.0078546	0.212231	7	16272014	16273692	-1	Inafm1	InaF motif containing 1 [Source:MGI Symbol;Acc:MGI:1913550]	0	3.48249	3.91013	0.646876	0	0	0	0	0	0.927582	0.693114	0.581153	1.33992	0.366975
ENSMUSG00000029456	-7.87693	-2.97763	1.82685	7.07273	0.00782661	0.212231	5	121621026	121660514	-1	Acad10	acyl-Coenzyme A dehydrogenase family, member 10 [Source:MGI Symbol;Acc:MGI:1919235]	3.82564	0.994998	0.782026	0	0.794841	1.30385	1.29439	4.30371	2.03234	3.24654	4.85179	3.48692	1.28356	3.20261
ENSMUSG00000028906	-1.7087	-0.772896	5.11302	7.14251	0.00752775	0.212231	4	131923413	132075321	-1	Epb4.1	erythrocyte protein band 4.1 [Source:MGI Symbol;Acc:MGI:95401]	32.9961	34.8249	20.3327	23.9344	30.204	24.7732	30.2025	47.9556	33.5336	38.9584	31.1901	37.1938	27.8442	36.5057
ENSMUSG00000049225	-10.5072	-3.3933	1.51856	7.1114	0.00765953	0.212231	4	11958184	11966452	-1	Pdp1	pyruvate dehyrogenase phosphatase catalytic subunit 1 [Source:MGI Symbol;Acc:MGI:2685870]	0.478205	0.497499	0.782026	1.29375	0	0.651927	3.45172	1.22963	1.52425	2.78275	0.693114	2.90576	0.617235	2.09787
ENSMUSG00000073988	-143.988	-7.16981	0.479834	7.1147	0.00764543	0.212231	4	20007938	20030785	1	Ttpa	tocopherol (alpha) transfer protein [Source:MGI Symbol;Acc:MGI:1354168]	0	0	0	0	0	0	0	1.22963	0.508084	0	2.77245	0.581153	0	0.848554
ENSMUSG00000027857	-1.84718	-0.885322	5.17202	7.05707	0.00789531	0.212231	3	102775465	102782718	-1	Tshb	thyroid stimulating hormone, beta subunit [Source:MGI Symbol;Acc:MGI:98848]	24.3884	30.3474	35.9732	22.6407	30.9988	20.8617	35.8116	30.7408	37.0902	38.4946	52.6766	30.2199	27.535	37.5056
ENSMUSG00000037894	-8.48842	-3.0855	1.53895	7.06056	0.00787993	0.212231	3	137864487	137866922	1	H2afz	H2A histone family, member Z [Source:MGI Symbol;Acc:MGI:1888388]	0.95641	0	0.782026	0.646876	0.794841	0.651927	2.15732	3.07408	2.54042	0.463791	2.07934	2.32461	0.63868	2.10659
ENSMUSG00000051000	-12.5987	-3.65521	1.34799	7.09733	0.00771988	0.212231	3	85660061	85817291	-1	Fam160a1	family with sequence similarity 160, member A1 [Source:MGI Symbol;Acc:MGI:2444746]	0.95641	0.497499	1.56405	0	0.794841	0	1.29439	4.91853	5.58893	1.39137	0	2.90576	0.635467	2.68316
ENSMUSG00000027447	-2.43917	-1.28639	3.48499	7.0613	0.00787669	0.212231	2	148871722	148875692	-1	Cst3	cystatin C [Source:MGI Symbol;Acc:MGI:102519]	9.5641	5.47249	6.2562	10.35	6.35873	8.47505	10.3552	14.7556	7.11318	12.9861	15.2485	14.5288	7.7461	12.4979
ENSMUSG00000027180	-5.04346	-2.33441	2.01172	7.12842	0.00758716	0.212231	2	104027721	104063240	1	Fbxo3	F-box protein 3 [Source:MGI Symbol;Acc:MGI:1929084]	4.78205	0.497499	0	0.646876	3.17936	3.91156	4.74611	3.07408	4.06467	5.56549	6.23802	2.90576	2.16956	4.43236
ENSMUSG00000042800	-5.76195	-2.52656	1.94145	7.06271	0.00787047	0.212231	1	170308803	170312125	1	1700015E13Rik	RIKEN cDNA 1700015E13 gene [Source:MGI Symbol;Acc:MGI:1924175]	0	0.994998	2.34608	3.23438	6.35873	0.651927	3.02025	3.07408	4.06467	3.71033	4.15868	4.06807	2.26435	3.68268
ENSMUSG00000001138	-32.1333	-5.006	0.982344	7.13381	0.00756437	0.212231	1	36511867	36528237	1	Cnnm3	cyclin M3 [Source:MGI Symbol;Acc:MGI:2151055]	0	0	0	1.29375	0	0	1.72586	0	0.508084	0.927582	0.693114	2.32461	0.215625	1.02987
ENSMUSG00000025348	-37.7995	-5.2403	0.774713	7.05377	0.00790984	0.212254	10	128933813	128958277	1	Itga7	integrin alpha 7 [Source:MGI Symbol;Acc:MGI:102700]	0.478205	0.497499	0	0	0	0	1.72586	1.84445	1.52425	0.463791	1.38623	0	0.162617	1.15743
ENSMUSG00000021194	-2.09101	-1.0642	4.23664	7.03488	0.00799372	0.213033	12	102554969	102565027	1	Chga	chromogranin A [Source:MGI Symbol;Acc:MGI:88394]	12.9115	12.935	14.8585	21.3469	13.5123	17.602	24.5935	20.2889	25.4042	19.4792	31.1901	14.5288	15.5277	22.5808
ENSMUSG00000013160	66.5432	6.05622	0.928683	7.0441	0.00795266	0.213033	8	105524465	105566047	-1	Atp6v0d1	ATPase, H+ transporting, lysosomal V0 subunit D1 [Source:MGI Symbol;Acc:MGI:1201778]	0	2.98499	0	0	2.38452	0.651927	0.431465	0	0	0	0	0	1.00357	0.0719108
ENSMUSG00000062995	18.8732	4.23826	0.96041	7.03533	0.0079917	0.213033	6	8630527	8778488	-1	Ica1	islet cell autoantigen 1 [Source:MGI Symbol;Acc:MGI:96391]	1.91282	0.994998	0.782026	1.94063	1.58968	0.651927	0	0.614816	0.508084	0.463791	0	0	1.31201	0.264448
ENSMUSG00000074529	4.14084	2.04992	2.03667	7.03931	0.00797396	0.213033	2	177903340	177925613	-1	C330013J21Rik	RIKEN cDNA C330013J21 gene [Source:MGI Symbol;Acc:MGI:1925953]	4.30384	3.97999	2.34608	3.88126	4.76904	6.51927	3.02025	1.84445	1.52425	1.39137	1.38623	2.90576	4.29991	2.01205
ENSMUSG00000028801	6.8252	2.77087	1.88548	7.02765	0.00802605	0.213529	4	135494790	135537803	1	Stpg1	sperm tail PG rich repeat containing 1 [Source:MGI Symbol;Acc:MGI:1926056]	1.91282	4.47749	2.34608	5.17501	0.794841	6.51927	1.29439	2.45926	1.52425	0.463791	2.77245	0	3.53758	1.41903
ENSMUSG00000021785	-29.7758	-4.89607	1.0417	7.02139	0.00805416	0.21391	14	16249280	16311926	1	Ngly1	N-glycanase 1 [Source:MGI Symbol;Acc:MGI:1913276]	1.43461	0	0	0	0	0.651927	1.29439	1.22963	0	1.39137	1.38623	2.32461	0.347757	1.27104
ENSMUSG00000104514	51.3475	5.68222	0.992335	7.01644	0.00807646	0.214137	3	13669509	13670145	-1	Gm37164	predicted gene, 37164 [Source:MGI Symbol;Acc:MGI:5610392]	3.34743	0	2.34608	1.94063	3.9742	0	0	0.614816	0	0	0.693114	0	1.93472	0.217988
ENSMUSG00000091542	1.37054	0.454747	6.85729	7.01083	0.00810183	0.214443	4	42206998	42235313	1	Gm17167	predicted gene 17167 [Source:MGI Symbol;Acc:MGI:4937994]	147.765	124.375	126.688	121.613	120.816	116.043	129.008	98.9853	120.416	90.4392	103.967	106.351	126.217	108.194
ENSMUSG00000005370	-3.09828	-1.63147	2.44178	7.00062	0.00814816	0.215303	17	87975050	87990883	1	Msh6	mutS homolog 6 (E. coli) [Source:MGI Symbol;Acc:MGI:1343961]	2.39102	2.98499	5.47418	2.5875	3.17936	2.60771	6.47197	6.14816	5.58893	5.1017	4.85179	5.23037	3.20413	5.56549
ENSMUSG00000027582	2.15005	1.10437	3.91985	6.98105	0.00823772	0.2173	2	181364928	181383628	1	Zgpat	zinc finger, CCCH-type with G patch domain [Source:MGI Symbol;Acc:MGI:2449939]	15.7808	16.915	13.2944	12.9375	19.871	23.4694	13.3754	10.4519	13.7183	6.95686	16.6347	8.71729	17.0447	11.6424
ENSMUSG00000070730	-8.51074	-3.08928	1.09413	6.97479	0.00826658	0.217691	2	119137001	119157034	-1	Rmdn3	regulator of microtubule dynamics 3 [Source:MGI Symbol;Acc:MGI:1915059]	0	0.497499	0.782026	0.646876	0.794841	1.30385	1.72586	3.07408	1.01617	2.31895	2.07934	1.74346	0.670849	1.99298
ENSMUSG00000024782	-1.25814	-0.331289	8.17538	6.9488	0.00838756	0.220503	19	29020833	29047961	-1	Ak3	adenylate kinase 3 [Source:MGI Symbol;Acc:MGI:1860835]	285.488	267.655	236.954	230.288	281.374	307.71	280.884	277.897	295.197	312.131	298.732	333	268.245	299.64
ENSMUSG00000107305	-7.26052	-2.86007	1.33644	6.93758	0.00844033	0.221177		53403950	53414830	-1	RP23-340E6.3	13	0.95641	0.497499	0.782026	0.646876	2.38452	0	1.72586	2.45926	2.54042	3.71033	0.693114	2.32461	0.877889	2.24227
ENSMUSG00000026174	12.6136	3.65691	1.15322	6.93729	0.00844167	0.221177	1	74506058	74530842	1	Rqcd1	rcd1 (required for cell differentiation) homolog 1 (S. pombe) [Source:MGI Symbol;Acc:MGI:1928902]	1.43461	3.48249	3.1281	1.29375	0.794841	0	0.86293	0.614816	0	0.463791	0.693114	0	1.68897	0.439108
ENSMUSG00000030209	-1.78389	-0.835027	4.78918	6.93216	0.00846595	0.22144	6	135713233	136173511	-1	Grin2b	glutamate receptor, ionotropic, NMDA2B (epsilon 2) [Source:MGI Symbol;Acc:MGI:95821]	18.65	19.4025	19.5506	24.5813	30.204	25.4252	36.2431	27.0519	27.9446	31.5378	24.259	33.7069	22.9689	30.1239
ENSMUSG00000074896	108.969	6.76777	0.699789	6.928	0.00848565	0.221509	19	34583531	34588731	1	Ifit3	interferon-induced protein with tetratricopeptide repeats 3 [Source:MGI Symbol;Acc:MGI:1101055]	0.95641	1.4925	0	0	1.58968	0	0	0	0	0	0	0	0.673098	0
ENSMUSG00000041534	-114.87	-6.84386	0.45563	6.92239	0.00851233	0.221509	14	33954022	33964216	1	Rbp3	retinol binding protein 3, interstitial [Source:MGI Symbol;Acc:MGI:97878]	0	0	0	0	0	0	0	1.22963	0	0.463791	2.77245	0.581153	0	0.841171
ENSMUSG00000020628	-3.08892	-1.6271	3.35929	6.92213	0.00851357	0.221509	12	28690629	28750453	-1	Trappc12	trafficking protein particle complex 12 [Source:MGI Symbol;Acc:MGI:2445089]	6.21666	5.96999	3.1281	9.05626	7.15357	5.21542	5.60904	17.8297	14.2264	11.5948	10.3967	6.97383	6.12333	11.1051
ENSMUSG00000011257	26.2402	4.71371	1.11044	6.9196	0.00852561	0.221509	4	123262351	123298925	1	Pabpc4	poly(A) binding protein, cytoplasmic 4 [Source:MGI Symbol;Acc:MGI:2385206]	1.91282	0.497499	3.91013	2.5875	0	0.651927	1.72586	0	2.03234	0	0	0	1.59331	0.626366
ENSMUSG00000015027	8.01581	3.00285	1.42063	6.90829	0.0085797	0.222372	8	122578238	122611487	-1	Galns	galactosamine (N-acetyl)-6-sulfate sulfatase [Source:MGI Symbol;Acc:MGI:1355303]	0.95641	1.4925	3.1281	1.94063	1.58968	2.60771	0	1.22963	1.01617	0	0.693114	1.16231	1.9525	0.683536
ENSMUSG00000057229	-5.72166	-2.51643	2.04378	6.90667	0.00858746	0.222372	7	25619414	25625551	1	Atp5sl	ATP5S-like [Source:MGI Symbol;Acc:MGI:1913599]	1.43461	1.99	3.1281	1.94063	0.794841	0.651927	2.58879	6.14816	5.58893	1.39137	7.62425	2.32461	1.65668	4.27768
ENSMUSG00000028559	1.33694	0.418932	7.44238	6.89664	0.0086358	0.22321	4	109061145	109202272	-1	Osbpl9	oxysterol binding protein-like 9 [Source:MGI Symbol;Acc:MGI:1923784]	188.891	182.085	175.956	184.36	181.224	200.793	146.698	176.452	154.458	166.501	165.654	154.005	185.551	160.628
ENSMUSG00000073889	-11.2003	-3.48547	1.69023	6.894	0.00864856	0.22321	4	41699989	41769474	1	Il11ra1	interleukin 11 receptor, alpha chain 1 [Source:MGI Symbol;Acc:MGI:107426]	0.95641	1.4925	0.782026	0	0	1.95578	3.02025	4.30371	1.52425	0.927582	2.07934	2.32461	0.864452	2.36329
ENSMUSG00000026638	7.22653	2.8533	1.3895	6.88834	0.00867596	0.223546	1	193153111	193172023	1	Irf6	interferon regulatory factor 6 [Source:MGI Symbol;Acc:MGI:1859211]	3.34743	1.4925	3.1281	4.52813	2.38452	3.25963	1.72586	0	4.06467	0.463791	0.693114	0.581153	3.02339	1.25477
ENSMUSG00000102179	-102.394	-6.67799	0.637619	6.86907	0.00877002	0.225596	1	128143614	128146348	1	Gm37868	predicted gene, 37868 [Source:MGI Symbol;Acc:MGI:5611096]	0	0	0	0	0	0	0.431465	0	0.508084	0.463791	1.38623	1.74346	0	0.755504
ENSMUSG00000050953	-1.96358	-0.973485	4.02558	6.8626	0.00880185	0.22604	10	56377300	56390419	1	Gja1	gap junction protein, alpha 1 [Source:MGI Symbol;Acc:MGI:95713]	13.3897	6.96499	11.7304	19.4063	15.102	10.4308	18.1215	17.2148	17.783	17.6241	15.9416	19.7592	12.8374	17.7407
ENSMUSG00000033837	23.8656	4.57686	0.96019	6.8583	0.00882303	0.22621	15	76668284	76669948	-1	Foxh1	forkhead box H1 [Source:MGI Symbol;Acc:MGI:1347465]	1.43461	0.994998	1.56405	0.646876	1.58968	0	0.86293	0	1.01617	0	0	0	1.03837	0.313183
ENSMUSG00000051705	2.46258	1.30017	3.4872	6.83698	0.00892896	0.228549	9	59734259	59750649	-1	Senp8	SUMO/sentrin specific peptidase 8 [Source:MGI Symbol;Acc:MGI:1918849]	10.9987	8.95498	13.2944	14.2313	17.4865	15.6462	13.3754	7.37779	8.12935	6.95686	8.31736	6.39268	13.4354	8.42491
ENSMUSG00000060935	1.98157	0.986642	4.15298	6.81853	0.00902169	0.230164	10	85102627	85117747	1	Tmem263	transmembrane protein 263 [Source:MGI Symbol;Acc:MGI:2143652]	13.3897	17.4125	31.281	19.4063	23.0504	18.9059	16.8271	15.3704	15.7506	9.73961	18.021	11.0419	20.5743	14.4584
ENSMUSG00000093739	2.6787	1.42153	3.37016	6.81989	0.00901483	0.230164	6	120512449	120513232	1	Gm20692	predicted gene 20692 [Source:MGI Symbol;Acc:MGI:5313139]	10.5205	7.46249	16.4225	13.5844	16.6917	4.56349	5.17758	8.60742	5.08084	7.42065	11.0898	3.48692	11.5408	6.81054
ENSMUSG00000020541	-1.28703	-0.364043	7.51553	6.81302	0.00904954	0.23037	11	90643465	90688366	-1	Tom1l1	target of myb1-like 1 (chicken) [Source:MGI Symbol;Acc:MGI:1919193]	161.155	172.135	164.225	161.719	166.917	169.501	188.55	191.208	166.652	203.604	192.686	185.969	165.942	188.111
ENSMUSG00000085624	-68.5459	-6.099	0.611777	6.81107	0.00905942	0.23037	6	91158713	91159256	-1	Gm14573	predicted gene 14573 [Source:MGI Symbol;Acc:MGI:3705150]	0	0	0	0	0	0	0.86293	0	1.01617	0.463791	0	0.581153	0	0.48734
ENSMUSG00000013419	-3.3172	-1.72997	2.59674	6.80372	0.00909679	0.230566	9	121760033	121771742	1	Zfp651	zinc finger protein 651 [Source:MGI Symbol;Acc:MGI:2670992]	4.30384	4.47749	2.34608	2.5875	2.38452	5.86734	7.76637	9.22224	5.08084	4.17412	4.15868	8.13614	3.66113	6.42306
ENSMUSG00000100454	-1.31649	-0.396692	7.39867	6.80638	0.00908328	0.230566	1	97024516	97025565	-1	Gm28901	predicted gene 28901 [Source:MGI Symbol;Acc:MGI:5579607]	170.241	175.617	147.021	143.606	159.763	164.286	173.88	205.348	189.007	193.865	168.427	169.697	160.089	183.371
ENSMUSG00000039159	-3.60416	-1.84966	2.81642	6.79838	0.00912405	0.23088	6	30211289	30304539	-1	Ube2h	ubiquitin-conjugating enzyme E2H [Source:MGI Symbol;Acc:MGI:104632]	2.86923	3.97999	2.34608	3.88126	1.58968	8.47505	5.17758	13.5259	5.58893	6.95686	4.85179	6.39268	3.85688	7.0823
ENSMUSG00000106860	1.42523	0.511192	6.57264	6.76656	0.00928817	0.231512		82119679	82121362	-1	RP23-393A24.1	5	102.336	90.5448	101.663	97.0314	112.073	92.5736	87.1559	68.8594	90.9471	92.2944	75.5494	80.7802	99.3703	82.5977
ENSMUSG00000025381	-72.3855	-6.17763	0.714172	6.76467	0.00929803	0.231512	10	128322459	128327187	1	Cnpy2	canopy 2 homolog (zebrafish) [Source:MGI Symbol;Acc:MGI:1928477]	0	0	0	0	0	0	0.431465	0	1.01617	1.39137	0	0	0	0.473168
ENSMUSG00000059355	19.4914	4.28477	0.802661	6.77337	0.00925279	0.231512	8	85080740	85082339	1	Wdr83os	WD repeat domain 83 opposite strand [Source:MGI Symbol;Acc:MGI:3041257]	0.478205	0.994998	2.34608	1.29375	0.794841	0.651927	0	0.614816	0	0	0.693114	0	1.0933	0.217988
ENSMUSG00000003437	-2.88522	-1.52868	3.46973	6.7831	0.0092025	0.231512	7	28392951	28399388	1	Paf1	Paf1, RNA polymerase II associated factor, homolog (S. cerevisiae) [Source:MGI Symbol;Acc:MGI:1923988]	12.9115	5.96999	1.56405	5.17501	7.94841	11.7347	13.3754	14.1408	15.7506	7.88444	9.70359	12.7854	7.55061	12.2734
ENSMUSG00000005364	2.43206	1.28218	2.98661	6.77765	0.00923066	0.231512	6	106710357	106749037	-1	Il5ra	interleukin 5 receptor, alpha [Source:MGI Symbol;Acc:MGI:96558]	9.08589	9.45248	6.2562	7.11563	11.9226	12.3866	5.17758	3.68889	4.57276	4.63791	8.31736	10.4607	9.36991	6.14254
ENSMUSG00000028889	-2.24925	-1.16944	3.6001	6.77933	0.00922194	0.231512	4	124850679	124855242	1	Yrdc	yrdC domain containing (E.coli) [Source:MGI Symbol;Acc:MGI:2387201]	10.5205	10.4475	3.1281	8.40939	5.56389	8.47505	13.8069	9.83705	10.1617	9.73961	12.476	12.7854	7.7574	11.4678
ENSMUSG00000100755	4.17005	2.06007	3.11334	6.78499	0.00919273	0.231512	3	37714740	37715164	1	Rps23-ps1	ribosomal protein S23, pseudogene 1 [Source:MGI Symbol;Acc:MGI:3705429]	10.9987	16.915	14.8585	5.17501	10.3329	11.7347	9.49223	5.53334	5.08084	8.34824	2.07934	2.90576	11.6691	5.57329
ENSMUSG00000026743	-1.77558	-0.828293	5.16006	6.76635	0.00928924	0.231512	2	18055237	18212388	1	Mllt10	myeloid/lymphoid or mixed-lineage leukemia (trithorax homolog, Drosophila); translocated to, 10 [Source:MGI Symbol;Acc:MGI:1329038]	27.7359	35.3224	26.5889	31.6969	27.8194	26.0771	33.2228	40.5778	40.6467	42.6688	39.5075	38.3561	29.2068	39.1633
ENSMUSG00000027439	-3.04335	-1.60566	3.09464	6.78964	0.00916882	0.231512	2	148681023	148692949	1	Gzf1	GDNF-inducible zinc finger protein 1 [Source:MGI Symbol;Acc:MGI:1921783]	6.21666	5.47249	3.91013	4.52813	7.15357	4.56349	10.7866	3.07408	11.1779	12.5224	13.1692	4.64922	5.30741	9.22988
ENSMUSG00000097819	5.77005	2.52858	1.89572	6.76633	0.00928935	0.231512	1	59488480	59492605	-1	Gm26813	predicted gene, 26813 [Source:MGI Symbol;Acc:MGI:5477307]	4.30384	1.99	3.1281	1.94063	7.15357	4.56349	3.88318	3.07408	2.03234	0.463791	0.693114	1.16231	3.8466	1.8848
ENSMUSG00000002105	5.30529	2.40743	2.09486	6.75246	0.00936183	0.232728	2	91061791	91070417	-1	Slc39a13	solute carrier family 39 (metal ion transporter), member 13 [Source:MGI Symbol;Acc:MGI:1915677]	3.34743	4.47749	0.782026	6.46876	7.94841	1.30385	0.86293	3.07408	1.01617	2.31895	1.38623	1.74346	4.05466	1.73364
ENSMUSG00000105836	7.01021	2.80946	1.73991	6.72121	0.00952731	0.236463		113631578	113632184	-1	RP24-237D17.3	3	2.86923	6.96499	5.47418	2.5875	3.9742	0.651927	1.29439	1.22963	3.55659	0.927582	0.693114	1.16231	3.75367	1.47727
ENSMUSG00000032091	-85.0026	-6.40944	0.403149	6.70159	0.00963268	0.238697	9	45172726	45204092	-1	Tmprss4	transmembrane protease, serine 4 [Source:MGI Symbol;Acc:MGI:2384877]	0	0	0	0	0	0	0.86293	1.84445	0	0.463791	0	0.581153	0	0.625387
ENSMUSG00000096549	2.22824	1.1559	3.4106	6.69798	0.0096522	0.2388	17	47688517	47694736	-1	Prickle4	prickle homolog 4 (Drosophila) [Source:MGI Symbol;Acc:MGI:2685785]	12.9115	12.4375	10.1663	10.9969	8.74325	7.82312	8.6293	4.30371	7.11318	8.34824	9.01048	4.64922	10.5131	7.00902
ENSMUSG00000026356	11.2164	3.48753	1.18611	6.69325	0.00967787	0.239054	1	128363707	128417368	-1	Dars	aspartyl-tRNA synthetase [Source:MGI Symbol;Acc:MGI:2442544]	2.86923	2.98499	2.34608	1.29375	1.58968	0.651927	0.431465	1.22963	0	0.463791	0.693114	0.581153	1.95594	0.566526
ENSMUSG00000104094	6.64096	2.73139	1.41548	6.68915	0.00970012	0.239188	9	101188598	101191282	-1	Gm37314	predicted gene, 37314 [Source:MGI Symbol;Acc:MGI:5610542]	1.91282	2.98499	2.34608	2.5875	1.58968	1.30385	0.86293	1.22963	0.508084	0.927582	1.38623	0	2.12082	0.819076
ENSMUSG00000053714	25.1259	4.6511	0.724908	6.68292	0.00973412	0.239188	7	25384805	25385573	1	4732471J01Rik	RIKEN cDNA 4732471J01 gene [Source:MGI Symbol;Acc:MGI:3603586]	0	0.994998	0	1.94063	1.58968	1.30385	0.431465	0.614816	0.508084	0	0	0	0.971527	0.259061
ENSMUSG00000030806	-1.58355	-0.663166	5.10171	6.68617	0.00971637	0.239188	7	127803900	127824549	-1	Stx1b	syntaxin 1B [Source:MGI Symbol;Acc:MGI:1930705]	29.6487	29.3524	35.1911	31.6969	27.8194	26.0771	42.2836	31.9704	43.1872	34.7843	33.9626	39.5184	29.9643	37.6177
ENSMUSG00000074681	29.538	4.8845	0.873847	6.68095	0.00974487	0.239188	2	152459055	152464620	-1	Defb23	defensin beta 23 [Source:MGI Symbol;Acc:MGI:3644405]	0.478205	0.994998	1.56405	0.646876	0	1.95578	0	0	0	0	0.693114	0.581153	0.939985	0.212378
ENSMUSG00000093954	1.40285	0.488361	7.13312	6.6769	0.00976706	0.239355	14	69363504	69503362	-1	Gm16867	predicted gene, 16867 [Source:MGI Symbol;Acc:MGI:4439791]	151.113	172.632	150.149	158.485	161.353	146.684	148.424	127.267	134.642	138.21	136.543	108.676	156.736	132.294
ENSMUSG00000001420	-2.08208	-1.05803	3.71732	6.6515	0.00990723	0.242026	3	88328655	88336148	-1	Tmem79	transmembrane protein 79 [Source:MGI Symbol;Acc:MGI:1919163]	12.4333	8.95498	8.60228	9.70314	8.74325	9.7789	15.1013	11.6815	13.2102	13.9137	15.2485	15.11	9.70265	14.0442
ENSMUSG00000102070	-15.4342	-3.94806	6.54242	6.65193	0.00990484	0.242026	1	24614885	24615565	-1	Gm28661	predicted gene 28661 [Source:MGI Symbol;Acc:MGI:5579367]	210.888	151.24	15.6405	0	0	72.3639	18.9845	103.904	115.335	238.389	1.38623	202.241	75.0221	113.373
ENSMUSG00000097305	2.21575	1.1478	3.20994	6.64166	0.00996212	0.242669	17	32113429	32141839	1	Gm17276	predicted gene, 17276 [Source:MGI Symbol;Acc:MGI:4936910]	12.4333	8.95498	13.2944	8.40939	7.94841	9.12698	8.19783	8.60742	8.12935	5.56549	4.85179	5.81153	10.0279	6.86057
ENSMUSG00000020228	-4.47415	-2.16161	2.20999	6.6356	0.00999603	0.242669	10	120083608	120112987	-1	Helb	helicase (DNA) B [Source:MGI Symbol;Acc:MGI:2152895]	3.34743	2.4875	2.34608	2.5875	1.58968	0.651927	5.60904	4.91853	3.04851	8.34824	2.07934	4.06807	2.16835	4.67862
ENSMUSG00000030411	-3.27474	-1.71138	2.91467	6.63629	0.00999218	0.242669	7	18925888	18965319	1	Nova2	neuro-oncological ventral antigen 2 [Source:MGI Symbol;Acc:MGI:104296]	3.34743	3.48249	5.47418	4.52813	2.38452	3.91156	8.19783	6.14816	3.55659	5.56549	6.23802	12.7854	3.85472	7.08191
ENSMUSG00000069094	2.44104	1.2875	4.02739	6.63812	0.00998192	0.242669	3	19223108	19311322	-1	Pde7a	phosphodiesterase 7A [Source:MGI Symbol;Acc:MGI:1202402]	19.1282	15.92	9.38431	32.9907	14.3071	18.254	23.2991	14.7556	10.6698	6.95686	7.62425	11.0419	18.3307	12.3912
ENSMUSG00000015474	2.7454	1.45702	3.10529	6.61908	0.0100892	0.243032	17	34616662	34628510	-1	Ppt2	palmitoyl-protein thioesterase 2 [Source:MGI Symbol;Acc:MGI:1860075]	11.4769	7.95999	7.82026	10.35	7.94841	9.12698	3.88318	9.83705	7.11318	4.17412	4.15868	5.23037	9.11376	5.73276
ENSMUSG00000035960	-2.72863	-1.44818	3.34559	6.62058	0.0100807	0.243032	14	50924968	50927139	1	Apex1	apurinic/apyrimidinic endonuclease 1 [Source:MGI Symbol;Acc:MGI:88042]	8.60769	8.95498	0.782026	7.11563	6.35873	6.51927	10.7866	8.60742	10.6698	12.0586	6.93114	12.7854	6.38972	10.3065
ENSMUSG00000014245	1.97174	0.979469	4.89374	6.62394	0.0100617	0.243032	11	62458460	62514417	1	Pigl	phosphatidylinositol glycan anchor biosynthesis, class L [Source:MGI Symbol;Acc:MGI:2681271]	28.2141	33.8299	29.717	41.4001	31.7936	33.2483	20.7103	23.363	26.4204	20.8706	22.8727	27.3142	33.0338	23.5919
ENSMUSG00000057058	-102.146	-6.67449	0.65695	6.627	0.0100444	0.243032	11	96464593	96759130	1	Skap1	src family associated phosphoprotein 1 [Source:MGI Symbol;Acc:MGI:1925723]	0	0	0	0	0	0	0	0.614816	1.01617	0.927582	1.38623	0	0	0.657466
ENSMUSG00000032181	-3.82987	-1.9373	2.97457	6.62834	0.0100369	0.243032	9	75643264	75683996	-1	Scg3	secretogranin III [Source:MGI Symbol;Acc:MGI:103032]	4.78205	7.95999	6.2562	3.23438	4.76904	0.651927	10.7866	8.60742	4.57276	4.17412	11.0898	16.8534	4.60893	9.34736
ENSMUSG00000042138	7.17563	2.8431	1.9446	6.58892	0.0102616	0.246562	9	37489321	37524148	1	Msantd2	Myb/SANT-like DNA-binding domain containing 2 [Source:MGI Symbol;Acc:MGI:2384579]	3.34743	1.99	3.91013	3.23438	2.38452	3.25963	0	1.22963	1.52425	0	1.38623	2.90576	3.02102	1.17431
ENSMUSG00000055943	-4.63878	-2.21375	2.29315	6.58789	0.0102675	0.246562	2	112454997	112472162	1	Emc7	ER membrane protein complex subunit 7 [Source:MGI Symbol;Acc:MGI:1920274]	2.86923	0.994998	0	3.23438	4.76904	1.30385	4.31465	6.14816	2.03234	3.24654	5.54491	8.13614	2.19525	4.90379
ENSMUSG00000106785	47.3629	5.56569	5.11027	6.57722	0.0103292	0.247661		67038432	67039376	-1	RP24-383P24.3	5	0.478205	0.497499	2.34608	0.646876	283.758	0	2.15732	0.614816	2.54042	0.463791	0.693114	0	47.9545	1.07824
ENSMUSG00000097209	-45.9677	-5.52255	0.821488	6.56917	0.010376	0.247827	15	85581142	85593708	1	AU022754	expressed sequence AU022754 [Source:MGI Symbol;Acc:MGI:2146143]	0	0	0	0	0	1.95578	0.431465	1.22963	2.54042	1.39137	2.77245	0	0.325963	1.39422
ENSMUSG00000029231	-8.41433	-3.07285	1.52792	6.56781	0.0103839	0.247827	5	75152292	75198215	1	Pdgfra	platelet derived growth factor receptor, alpha polypeptide [Source:MGI Symbol;Acc:MGI:97530]	1.91282	1.4925	0	0.646876	0	1.95578	2.58879	1.84445	1.52425	1.85516	1.38623	3.48692	1.00133	2.1143
ENSMUSG00000028636	32.8113	5.03612	0.617029	6.57296	0.010354	0.247827	4	119418530	119422420	-1	Ppcs	phosphopantothenoylcysteine synthetase [Source:MGI Symbol;Acc:MGI:1915237]	0.95641	0.994998	1.56405	0	1.58968	0.651927	0	0	0	0.463791	0.693114	0	0.959511	0.192817
ENSMUSG00000108278	5.96207	2.57581	1.74043	6.55911	0.0104348	0.247887		71538510	71541738	-1	RP23-402P24.6	6	4.30384	1.99	4.69215	3.23438	3.17936	3.91156	0	2.45926	1.01617	1.85516	2.07934	1.74346	3.55188	1.52557
ENSMUSG00000024743	-2.02367	-1.01697	4.12651	6.55218	0.0104756	0.247887	19	10389090	10453181	1	Syt7	synaptotagmin VII [Source:MGI Symbol;Acc:MGI:1859545]	12.9115	14.4275	18.7686	10.35	8.74325	13.0385	22.4362	17.2148	17.2749	22.262	18.021	12.7854	13.0399	18.3324
ENSMUSG00000056880	1.20456	0.268506	8.31218	6.56161	0.0104202	0.247887	9	115909455	116076176	1	Gadl1	glutamate decarboxylase-like 1 [Source:MGI Symbol;Acc:MGI:1920998]	331.396	352.229	350.347	329.907	305.219	348.129	297.711	292.652	319.585	298.218	298.732	330.095	336.205	306.165
ENSMUSG00000053656	24.8008	4.63231	0.597998	6.56355	0.0104089	0.247887	5	74093077	74094337	1	Dancr	differentiation antagonizing non-protein coding RNA [Source:MGI Symbol;Acc:MGI:1917286]	0.478205	0.994998	2.34608	0	2.38452	1.30385	0.431465	0	0	0	0.693114	0	1.25128	0.18743
ENSMUSG00000028797	1.62163	0.697445	5.39772	6.5506	0.0104849	0.247887	4	129600668	129624059	1	Tmem234	transmembrane protein 234 [Source:MGI Symbol;Acc:MGI:1924049]	45.4295	56.2174	43.0114	34.9313	50.075	57.3696	34.9487	28.8963	39.6306	45.4515	36.0419	36.6126	47.839	36.9303
ENSMUSG00000026399	50.8913	5.66935	0.657802	6.55369	0.0104667	0.247887	1	130439027	130462744	-1	Cd55	CD55 molecule, decay accelerating factor for complement [Source:MGI Symbol;Acc:MGI:104850]	0.478205	2.4875	0	0.646876	1.58968	0	0	0	0	0.463791	0	0	0.867043	0.0772985
ENSMUSG00000103178	-1.50484	-0.589609	6.22844	6.54835	0.0104982	0.247887	1	181091129	181092265	1	Fgfr3-ps	fibroblast growth factor receptor 3, pseudogene [Source:MGI Symbol;Acc:MGI:109607]	64.0795	60.6949	68.8182	51.1032	55.6389	83.4466	71.1917	81.1557	68.0833	83.0186	94.2634	70.9006	63.9635	78.1022
ENSMUSG00000089837	-72.3731	-6.17738	1.21549	6.54564	0.0105141	0.247888	15	79789675	79834237	-1	Npcd	neuronal pentraxin chromo domain [Source:MGI Symbol;Acc:MGI:3845555]	0.95641	0.497499	0	0	0	0	3.88318	0	0.508084	0	5.54491	0	0.242318	1.65603
ENSMUSG00000080845	-34.3008	-5.10017	0.717115	6.4945	0.0108209	0.249382	X	102724402	102725749	-1	Gm9115	predicted gene 9115 [Source:MGI Symbol;Acc:MGI:3648181]	0	0.994998	0	0	0	0	0.86293	0.614816	0	2.31895	2.07934	0.581153	0.165833	1.0762
ENSMUSG00000025008	-76.9339	-6.26555	0.453497	6.50795	0.0107393	0.249382	19	40596446	40612233	-1	Tctn3	tectonic family member 3 [Source:MGI Symbol;Acc:MGI:1914840]	0	0	0	0	0	0	0.431465	0	1.01617	0	0.693114	1.16231	0	0.550509
ENSMUSG00000024430	-1.42878	-0.514784	6.43998	6.51314	0.010708	0.249382	18	12741324	12755146	1	Cabyr	calcium-binding tyrosine-(Y)-phosphorylation regulated (fibrousheathin 2) [Source:MGI Symbol;Acc:MGI:1918382]	86.5551	67.6599	79.7666	65.9813	85.048	64.5408	72.9176	87.3038	90.9471	99.715	89.4116	98.7959	74.9253	89.8485
ENSMUSG00000023905	63.4891	5.98844	0.715817	6.47032	0.0109691	0.249382	17	23675447	23677449	-1	Tnfrsf12a	tumor necrosis factor receptor superfamily, member 12a [Source:MGI Symbol;Acc:MGI:1351484]	2.86923	0.497499	2.34608	0	0	0	0.431465	0	0	0	0	0	0.952134	0.0719108
ENSMUSG00000097049	12.837	3.68224	0.876514	6.50884	0.010734	0.249382	17	9147719	9167836	-1	6530411M01Rik	RIKEN cDNA 6530411M01 gene [Source:MGI Symbol;Acc:MGI:1915041]	2.39102	0.497499	1.56405	2.5875	0.794841	2.60771	0.86293	0	0	0	0	1.74346	1.74044	0.434398
ENSMUSG00000002835	-2.68281	-1.42375	3.15985	6.5141	0.0107023	0.249382	17	56040416	56068026	1	Chaf1a	chromatin assembly factor 1, subunit A (p150) [Source:MGI Symbol;Acc:MGI:1351331]	3.34743	7.95999	7.82026	3.23438	8.74325	3.25963	8.19783	8.60742	7.62127	8.34824	9.70359	13.9477	5.72749	9.40433
ENSMUSG00000023800	-2.82103	-1.49622	3.12608	6.49455	0.0108205	0.249382	17	3326573	3519397	1	Tiam2	T cell lymphoma invasion and metastasis 2 [Source:MGI Symbol;Acc:MGI:1344338]	8.60769	3.48249	6.2562	3.88126	2.38452	7.82312	6.47197	12.2963	7.62127	12.0586	9.70359	5.23037	5.40588	8.89701
ENSMUSG00000022674	-6.00169	-2.58537	1.98718	6.49793	0.0108	0.249382	16	15552677	15594524	-1	Ube2v2	ubiquitin-conjugating enzyme E2 variant 2 [Source:MGI Symbol;Acc:MGI:1917870]	0.478205	0	4.69215	1.29375	1.58968	2.60771	2.58879	1.22963	5.58893	4.17412	4.85179	4.64922	1.77692	3.84708
ENSMUSG00000020069	-1.74891	-0.806454	4.52847	6.48574	0.0108743	0.249382	10	63014664	63024217	-1	Hnrnph3	heterogeneous nuclear ribonucleoprotein H3 [Source:MGI Symbol;Acc:MGI:1926462]	20.5628	14.925	14.0765	21.3469	16.6917	20.2097	27.1823	31.3556	22.8638	18.0878	22.1796	23.8273	17.9688	24.2494
ENSMUSG00000103103	82.9239	6.37372	0.681209	6.50855	0.0107357	0.249382	9	108567533	108569174	1	4833445I07Rik	RIKEN cDNA 4833445I07 gene [Source:MGI Symbol;Acc:MGI:2143268]	2.86923	0	1.56405	0	1.58968	0.651927	0	0	0.508084	0	0	0	1.11248	0.0846807
ENSMUSG00000061559	-1.27266	-0.347845	8.51924	6.47783	0.0109228	0.249382	9	54714735	54734519	-1	Wdr61	WD repeat domain 61 [Source:MGI Symbol;Acc:MGI:1917493]	332.831	367.154	346.437	316.969	371.986	344.869	356.39	340.608	365.821	464.255	398.54	427.147	346.708	392.127
ENSMUSG00000074194	-31.5262	-4.97848	1.01291	6.50382	0.0107643	0.249382	8	85109647	85119637	-1	Zfp791	zinc finger protein 791 [Source:MGI Symbol;Acc:MGI:3648473]	2.39102	0	0	0	0	0	1.72586	1.84445	2.03234	0	2.07934	1.16231	0.398504	1.47405
ENSMUSG00000045441	4.17012	2.06009	2.2897	6.46875	0.0109788	0.249382	6	59347226	59426294	-1	Gprin3	GPRIN family member 3 [Source:MGI Symbol;Acc:MGI:1924785]	6.69487	7.95999	4.69215	5.17501	11.9226	3.91156	3.88318	1.84445	2.54042	1.39137	7.62425	2.90576	6.72603	3.36491
ENSMUSG00000029823	-1.64218	-0.715613	5.40568	6.48426	0.0108834	0.249382	6	38551334	38609470	1	Luc7l2	LUC7-like 2 (S. cerevisiae) [Source:MGI Symbol;Acc:MGI:2183260]	34.4308	39.7999	23.4608	34.9313	42.9214	41.0714	47.0297	47.9556	40.6467	45.9153	40.2006	54.6283	36.1026	46.0627
ENSMUSG00000029402	-4.66935	-2.22322	1.9269	6.51798	0.0106789	0.249382	5	124483134	124491124	1	Snrnp35	small nuclear ribonucleoprotein 35 (U11/U12) [Source:MGI Symbol;Acc:MGI:1923417]	2.86923	2.98499	0.782026	1.29375	0.794841	2.60771	3.88318	4.30371	4.06467	4.17412	3.46557	2.32461	1.88876	3.70264
ENSMUSG00000086682	-1.45877	-0.544755	6.01353	6.46912	0.0109765	0.249382	4	155608300	155624755	-1	Gm16023	predicted gene 16023 [Source:MGI Symbol;Acc:MGI:3802146]	58.8192	73.1324	51.6137	58.2188	47.6904	61.2811	48.7555	65.7853	64.5267	82.091	86.6392	83.686	58.4593	71.9139
ENSMUSG00000097728	-1.50464	-0.589421	6.22389	6.53186	0.0105959	0.249382	4	155769969	155776161	1	Gm26840	predicted gene, 26840 [Source:MGI Symbol;Acc:MGI:5477334]	64.5577	77.1124	74.2924	53.6907	77.8944	61.9331	67.74	77.4668	99.5845	89.9754	75.5494	90.6598	68.2468	83.496
ENSMUSG00000084274	-3.53138	-1.82023	2.70181	6.48046	0.0109067	0.249382	4	44121893	44124123	1	Gm12504	predicted pseudogene 12504 [Source:MGI Symbol;Acc:MGI:3651567]	2.86923	1.4925	0	5.17501	3.17936	5.86734	5.17758	6.14816	1.52425	5.1017	9.01048	10.4607	3.09724	6.23715
ENSMUSG00000028412	-5.92451	-2.5667	1.51148	6.52136	0.0106587	0.249382	4	53440413	53622478	1	Slc44a1	solute carrier family 44, member 1 [Source:MGI Symbol;Acc:MGI:2140592]	1.91282	0.497499	0.782026	1.29375	0.794841	0.651927	1.72586	2.45926	2.54042	2.31895	4.15868	2.90576	0.988811	2.68482
ENSMUSG00000050714	25.0932	4.64922	0.819812	6.5	0.0107875	0.249382	2	37432168	37443135	-1	Zbtb26	zinc finger and BTB domain containing 26 [Source:MGI Symbol;Acc:MGI:2444402]	1.43461	0.497499	1.56405	0.646876	1.58968	0	0.86293	0.614816	0	0	0	0	0.955454	0.246291
ENSMUSG00000086436	6.23661	2.64076	2.2372	6.47467	0.0109423	0.249382	2	80629284	80629568	-1	Gm13690	predicted gene 13690 [Source:MGI Symbol;Acc:MGI:3652065]	2.86923	4.97499	3.1281	5.17501	10.3329	3.91156	0.431465	0	2.03234	6.95686	2.07934	3.48692	5.0653	2.49782
ENSMUSG00000048222	-3.0045	-1.58712	3.77427	6.48412	0.0108843	0.249382	2	121460235	121474067	-1	Mfap1b	microfibrillar-associated protein 1B [Source:MGI Symbol;Acc:MGI:3694697]	10.0423	12.935	0	7.76251	18.2813	7.1712	22.4362	18.4445	12.7021	13.9137	16.6347	13.9477	9.36539	16.3465
ENSMUSG00000026930	-5.4797	-2.4541	1.75493	6.484	0.010885	0.249382	2	26315515	26348237	1	Gpsm1	G-protein signalling modulator 1 (AGS3-like, C. elegans) [Source:MGI Symbol;Acc:MGI:1915089]	0.95641	0.994998	3.91013	1.94063	1.58968	0	0.86293	4.30371	5.58893	3.71033	2.07934	2.90576	1.56531	3.24183
ENSMUSG00000032908	-2.4024	-1.26448	3.49592	6.50835	0.0107369	0.249382	1	78310345	78420289	1	Sgpp2	sphingosine-1-phosphate phosphotase 2 [Source:MGI Symbol;Acc:MGI:3589109]	9.08589	3.97999	9.38431	7.11563	11.9226	1.95578	9.92369	9.83705	8.63743	11.5948	10.3967	15.6911	7.2407	11.0135
ENSMUSG00000026276	-9.1132	-3.18796	1.6454	6.51866	0.0106749	0.249382	1	93478964	93510260	1	2019-09-02	septin 2 [Source:MGI Symbol;Acc:MGI:97298]	0	0	0.782026	3.88126	2.38452	0.651927	3.02025	2.45926	2.03234	0.463791	2.07934	4.06807	1.28329	2.35384
ENSMUSG00000078881	110.045	6.78195	1.25291	6.45348	0.0110735	0.251167	2	176473278	176486783	-1	Gm14434	predicted gene 14434 [Source:MGI Symbol;Acc:MGI:3702417]	0	2.98499	0.782026	0	11.1278	0	0	0	0	1.39137	0	0	2.48247	0.231895
ENSMUSG00000042271	-36.0727	-5.17283	0.925654	6.43319	0.0112007	0.251221	X	142226770	142239692	1	Nxt2	nuclear transport factor 2-like export factor 2 [Source:MGI Symbol;Acc:MGI:2147914]	0	0.497499	0	0	0	0.651927	0.431465	0.614816	1.52425	1.85516	0.693114	0.581153	0.191571	0.949994
ENSMUSG00000071647	2.53539	1.34221	3.2677	6.4494	0.011099	0.251221	19	8929694	8941563	1	Eml3	echinoderm microtubule associated protein like 3 [Source:MGI Symbol;Acc:MGI:2387612]	11.4769	9.45248	19.5506	11.6438	11.9226	7.1712	5.17758	8.60742	10.1617	7.42065	7.62425	5.23037	11.8696	7.37033
ENSMUSG00000025323	-28.6365	-4.83978	0.956938	6.43663	0.011179	0.251221	12	118234933	118301440	-1	Sp4	trans-acting transcription factor 4 [Source:MGI Symbol;Acc:MGI:107595]	0.478205	1.4925	0	0	0	0.651927	2.58879	1.84445	1.01617	1.39137	0.693114	0.581153	0.437105	1.35251
ENSMUSG00000037876	-2.76541	-1.46749	2.5919	6.442	0.0111453	0.251221	10	67096125	67256326	1	Jmjd1c	jumonji domain containing 1C [Source:MGI Symbol;Acc:MGI:1918614]	4.78205	3.48249	3.1281	3.88126	3.9742	2.60771	9.06076	6.14816	4.06467	6.49307	6.23802	4.64922	3.64264	6.10898
ENSMUSG00000031833	2.31072	1.20834	3.54522	6.43828	0.0111686	0.251221	8	70778117	70792433	-1	Mast3	microtubule associated serine/threonine kinase 3 [Source:MGI Symbol;Acc:MGI:2683541]	11.9551	12.4375	17.2046	10.9969	11.1278	11.0828	5.17758	6.14816	9.6536	11.5948	11.7829	5.23037	12.4674	8.26457
ENSMUSG00000046947	4.17782	2.06275	2.15947	6.43247	0.0112053	0.251221	6	39573873	39588769	1	Adck2	aarF domain containing kinase 2 [Source:MGI Symbol;Acc:MGI:1889336]	4.78205	6.46749	6.2562	4.52813	3.17936	4.56349	3.02025	1.84445	3.04851	0	4.15868	2.90576	4.96279	2.49628
ENSMUSG00000027679	-2.20523	-1.14093	3.96069	6.44213	0.0111445	0.251221	3	34056020	34081321	-1	Dnajc19	DnaJ (Hsp40) homolog, subfamily C, member 19 [Source:MGI Symbol;Acc:MGI:1914963]	27.2577	10.4475	7.82026	9.70314	5.56389	16.2982	19.8474	13.5259	16.7668	16.6965	20.7934	18.5969	12.8484	17.7045
ENSMUSG00000026349	2.67831	1.42132	2.78902	6.43399	0.0111957	0.251221	1	127774164	127808061	1	Ccnt2	cyclin T2 [Source:MGI Symbol;Acc:MGI:1920199]	7.65128	5.47249	6.2562	7.11563	6.35873	8.47505	6.04051	3.68889	7.11318	3.71033	4.15868	1.16231	6.88823	4.31232
ENSMUSG00000075224	12.2422	3.6138	1.65641	6.42771	0.0112354	0.251533	2	85162334	85196699	-1	Lrrc55	leucine rich repeat containing 55 [Source:MGI Symbol;Acc:MGI:2685197]	3.82564	2.98499	1.56405	1.29375	7.94841	3.25963	0.431465	1.22963	3.04851	0.927582	0.693114	0	3.47941	1.05505
ENSMUSG00000028949	1.23435	0.303755	8.51378	6.41983	0.0112853	0.252287	5	24590818	24624411	-1	Smarcd3	SWI/SNF related, matrix associated, actin dependent regulator of chromatin, subfamily d, member 3 [Source:MGI Symbol;Acc:MGI:1914243]	399.301	400.487	391.795	356.429	360.063	370.295	324.893	325.237	342.957	351.553	350.022	356.828	379.728	341.915
ENSMUSG00000098630	-121.236	-6.92167	0.480145	6.4101	0.0113473	0.252583	14	118727794	118735145	-1	Gm27198	predicted gene 27198 [Source:MGI Symbol;Acc:MGI:5521041]	0	0	0	0	0	0	0	1.22963	0	0	2.77245	1.16231	0	0.860732
ENSMUSG00000059878	-1.42407	-0.510017	6.55809	6.41248	0.0113321	0.252583	6	116624016	116628999	-1	Zfp422	zinc finger protein 422 [Source:MGI Symbol;Acc:MGI:1914505]	78.9038	91.5398	86.8048	85.3876	83.4583	84.7505	86.293	113.126	97.5522	106.672	97.0359	110.419	85.1408	101.85
ENSMUSG00000040740	28.9782	4.8569	0.801726	6.4117	0.0113371	0.252583	4	141618824	141623821	-1	Slc25a34	solute carrier family 25, member 34 [Source:MGI Symbol;Acc:MGI:2686215]	0.478205	0	0.782026	1.94063	0	1.95578	0.431465	0.614816	0	0	0	0	0.85944	0.17438
ENSMUSG00000090100	-2.66796	-1.41574	3.47226	6.39927	0.0114168	0.253766	2	120732816	120850604	-1	Ttbk2	tau tubulin kinase 2 [Source:MGI Symbol;Acc:MGI:2155779]	3.82564	6.46749	11.7304	9.05626	15.8968	3.91156	15.9642	12.2963	14.7344	6.02928	13.1692	13.9477	8.48136	12.6902
ENSMUSG00000038102	-36.8163	-5.20227	0.854957	6.39083	0.0114712	0.254247	8	47490115	47533470	-1	Trappc11	trafficking protein particle complex 11 [Source:MGI Symbol;Acc:MGI:2444585]	0	0.497499	0	0	0	0.651927	0.86293	1.84445	0.508084	0.927582	0	1.74346	0.191571	0.981083
ENSMUSG00000097911	1.31349	0.393408	7.94437	6.39189	0.0114643	0.254247	3	133830668	134240641	-1	Gm26691	predicted gene, 26691 [Source:MGI Symbol;Acc:MGI:5477185]	236.233	267.655	240.082	278.804	243.221	262.075	230.402	222.563	229.654	232.823	228.727	189.456	254.678	222.271
ENSMUSG00000004892	-3.17016	-1.66456	2.34438	6.38799	0.0114895	0.254291	3	87987531	88000230	-1	Bcan	brevican [Source:MGI Symbol;Acc:MGI:1096385]	4.30384	2.98499	3.1281	3.23438	1.58968	2.60771	5.60904	3.68889	7.11318	5.56549	6.23802	4.06807	2.97478	5.38045
ENSMUSG00000075302	46.8539	5.5501	0.742602	6.37949	0.0115447	0.255149	2	70508819	70540884	1	Erich2	glutamate rich 2 [Source:MGI Symbol;Acc:MGI:1913998]	0.478205	0.497499	2.34608	1.29375	0	0.651927	0	0	0.508084	0	0	0	0.87791	0.0846807
ENSMUSG00000103985	1.3044	0.383392	7.33905	6.37687	0.0115617	0.255163	18	37433412	37437547	-1	Gm37446	predicted gene, 37446 [Source:MGI Symbol;Acc:MGI:5610674]	152.547	162.185	188.468	186.947	195.531	154.507	149.718	147.556	181.894	141.92	143.475	142.964	173.364	151.254
ENSMUSG00000051703	-2.37518	-1.24804	3.32503	6.3691	0.0116124	0.255918	1	75479532	75485705	1	Tmem198	transmembrane protein 198 [Source:MGI Symbol;Acc:MGI:2443133]	7.65128	6.96499	5.47418	3.88126	7.94841	7.1712	6.90344	14.7556	9.6536	10.6672	9.70359	8.71729	6.51522	10.0668
ENSMUSG00000019359	-26.82	-4.74524	0.791643	6.35953	0.0116753	0.256439	X	100729873	100738895	1	Gdpd2	glycerophosphodiester phosphodiesterase domain containing 2 [Source:MGI Symbol;Acc:MGI:1918834]	0.95641	0.497499	0	0	0	0.651927	1.72586	0	1.52425	1.85516	0.693114	0.581153	0.350973	1.06326
ENSMUSG00000063698	-2.62403	-1.39178	2.75783	6.36294	0.0116528	0.256439	19	60837277	60861479	-1	Sfxn4	sideroflexin 4 [Source:MGI Symbol;Acc:MGI:2137680]	4.30384	3.97999	7.82026	5.82188	3.17936	2.60771	7.3349	11.6815	7.11318	8.34824	4.85179	5.81153	4.61884	7.52352
ENSMUSG00000028104	-2.99837	-1.58418	2.70382	6.35546	0.0117021	0.256439	3	96577872	96594181	-1	Polr3gl	polymerase (RNA) III (DNA directed) polypeptide G like [Source:MGI Symbol;Acc:MGI:1917120]	2.86923	5.47249	2.34608	5.17501	2.38452	4.56349	9.49223	6.14816	5.08084	9.27582	3.46557	5.23037	3.8018	6.44883
ENSMUSG00000089990	-1.56152	-0.642947	5.50853	6.35566	0.0117007	0.256439	1	169932698	169934248	-1	Gm15852	predicted gene 15852 [Source:MGI Symbol;Acc:MGI:3801733]	36.3436	37.8099	46.1395	42.0469	38.9472	39.7675	56.0904	51.0297	55.8893	41.7412	45.0524	51.7226	40.1758	50.2543
ENSMUSG00000020009	-72.762	-6.18511	0.781819	6.35069	0.0117336	0.256767	10	19591949	19610229	1	Ifngr1	interferon gamma receptor 1 [Source:MGI Symbol;Acc:MGI:107655]	0	0	0	0	0	0	0.431465	1.22963	0.508084	0	1.38623	0	0	0.592568
ENSMUSG00000097730	43.2048	5.43312	0.616329	6.34185	0.0117922	0.257687	6	88716422	88725860	-1	Gm26588	predicted gene, 26588 [Source:MGI Symbol;Acc:MGI:5477082]	0.478205	1.4925	0.782026	0	0.794841	1.95578	0	0	0	0.463791	0	0	0.917225	0.0772985
ENSMUSG00000097447	21.2696	4.41072	0.783876	6.33798	0.0118179	0.257886	14	6352044	6446960	1	Gm26630	predicted gene, 26630 [Source:MGI Symbol;Acc:MGI:5477124]	1.91282	0	0.782026	0.646876	2.38452	3.25963	0	0	0.508084	0.463791	0.693114	0	1.49765	0.277498
ENSMUSG00000035601	-1.71012	-0.7741	4.75689	6.33345	0.0118482	0.258184	4	45297127	45316131	1	Trmt10b	tRNA methyltransferase 10B [Source:MGI Symbol;Acc:MGI:1917184]	24.3884	24.3775	21.1147	19.4063	14.3071	31.2925	22.4362	27.0519	30.4851	35.2481	23.5659	33.7069	22.4811	28.749
ENSMUSG00000049439	1.71476	0.778009	4.85285	6.32578	0.0118995	0.258939	1	60343323	60388060	1	Cyp20a1	cytochrome P450, family 20, subfamily a, polypeptide 1 [Source:MGI Symbol;Acc:MGI:1925201]	31.5615	29.8499	27.3709	36.8719	32.5885	35.2041	27.1823	27.6667	32.0093	20.4068	24.259	18.5969	32.2411	25.0202
ENSMUSG00000104283	1.46091	0.546865	5.95107	6.32219	0.0119236	0.259101	3	32939314	32983301	1	Gm37459	predicted gene, 37459 [Source:MGI Symbol;Acc:MGI:5610687]	68.8615	69.1524	68.0362	60.8063	68.3563	78.8832	54.3646	64.5556	45.7276	60.2928	60.3009	56.953	69.016	57.0324
ENSMUSG00000043487	5.62288	2.49131	1.42445	6.3099	0.0120066	0.260539	12	84100654	84111349	1	Acot6	acyl-CoA thioesterase 6 [Source:MGI Symbol;Acc:MGI:1921287]	4.30384	0.497499	3.1281	3.23438	3.17936	3.25963	2.58879	0.614816	1.01617	1.39137	1.38623	0	2.9338	1.16623
ENSMUSG00000090713	-52.7323	-5.72062	0.715864	6.30647	0.0120298	0.26068	14	43288312	43293813	-1	Gm8127	predicted gene 8127 [Source:MGI Symbol;Acc:MGI:3646865]	0.478205	0	0	0	0	0	0.431465	1.22963	0.508084	1.85516	1.38623	0	0.0797008	0.901762
ENSMUSG00000105389	-11.128	-3.47612	1.66753	6.29745	0.0120912	0.261645		57654404	57655579	-1	RP23-132D7.4	3	0	1.99	0	0.646876	0	2.60771	2.58879	3.68889	2.54042	0.927582	1.38623	2.90576	0.874097	2.33961
ENSMUSG00000073236	3.20663	1.68106	2.21148	6.29153	0.0121316	0.262154	2	153341157	153346073	-1	2500004C02Rik	RIKEN cDNA 2500004C02 gene [Source:MGI Symbol;Acc:MGI:1919576]	4.78205	3.48249	4.69215	3.88126	7.15357	4.56349	1.29439	1.84445	4.57276	3.71033	2.77245	1.16231	4.75917	2.55945
ENSMUSG00000021033	7.0601	2.81969	1.46909	6.28538	0.0121738	0.2627	12	87147707	87164721	1	Gstz1	glutathione transferase zeta 1 (maleylacetoacetate isomerase) [Source:MGI Symbol;Acc:MGI:1341859]	1.43461	1.4925	3.1281	2.5875	3.17936	4.56349	1.72586	0.614816	1.01617	0	2.07934	0.581153	2.73093	1.00289
ENSMUSG00000025231	-9.65841	-3.27179	1.35105	6.2613	0.0123404	0.263368	19	46396896	46488804	1	Sufu	suppressor of fused homolog (Drosophila) [Source:MGI Symbol;Acc:MGI:1345643]	0.95641	0.497499	0	0.646876	0.794841	0.651927	0.86293	2.45926	2.03234	1.85516	2.77245	2.32461	0.591259	2.05113
ENSMUSG00000045178	-35.6706	-5.15666	0.502179	6.26786	0.0122948	0.263368	16	66892503	66910841	1	4933411O13Rik	RIKEN cDNA 4933411O13 gene [Source:MGI Symbol;Acc:MGI:1918385]	0	0	0	0	0	0.651927	0.431465	0.614816	1.01617	0.463791	1.38623	0.581153	0.108654	0.748937
ENSMUSG00000022089	69.7229	6.12356	0.568401	6.26323	0.0123269	0.263368	14	70100145	70138191	1	Bin3	bridging integrator 3 [Source:MGI Symbol;Acc:MGI:1929883]	0	1.4925	0	0	1.58968	0	0	0	0	0	0	0	0.513696	0
ENSMUSG00000085232	31.2866	4.96747	0.678795	6.27585	0.0122394	0.263368	11	5495192	5495446	-1	Gm11962	predicted gene 11962 [Source:MGI Symbol;Acc:MGI:3652247]	0.478205	1.99	2.34608	0	1.58968	0	0.431465	0	1.01617	0	0	0	1.06733	0.241272
ENSMUSG00000087480	-2.21778	-1.14912	3.49289	6.26477	0.0123162	0.263368	10	120857629	120863326	1	Gm15910	predicted gene 15910 [Source:MGI Symbol;Acc:MGI:3802158]	7.17307	9.94998	8.60228	8.40939	7.94841	7.1712	12.9439	9.22224	13.7183	15.3051	10.3967	11.0419	8.20905	12.1047
ENSMUSG00000019464	-1.26918	-0.343893	8.39317	6.2766	0.0122343	0.263368	8	83666833	83672753	1	Ptger1	prostaglandin E receptor 1 (subtype EP1) [Source:MGI Symbol;Acc:MGI:97793]	315.137	337.304	317.502	305.972	299.655	326.615	359.41	384.875	318.569	347.843	386.757	347.529	317.031	357.497
ENSMUSG00000038371	-2.45471	-1.29555	2.79365	6.26376	0.0123232	0.263368	7	110308013	110614922	-1	Sbf2	SET binding factor 2 [Source:MGI Symbol;Acc:MGI:1921831]	4.78205	6.96499	1.56405	3.88126	7.15357	5.21542	7.3349	7.9926	5.58893	8.81203	8.31736	8.13614	4.92689	7.69699
ENSMUSG00000102085	-35.6896	-5.15743	0.47538	6.26842	0.0122909	0.263368	7	39903767	39910970	-1	4930435C17Rik	RIKEN cDNA 4930435C17 gene [Source:MGI Symbol;Acc:MGI:1925412]	0.478205	0	0	0	0	0	0.431465	0.614816	1.01617	0.463791	0.693114	1.16231	0.0797008	0.730276
ENSMUSG00000087522	36.0411	5.17157	0.527873	6.25553	0.0123806	0.263448	X	94997439	94998683	-1	Gm371	predicted pseudogene 371 [Source:MGI Symbol;Acc:MGI:2685217]	0	0.994998	1.56405	0	1.58968	0.651927	0	0	0	0	0	0.581153	0.80011	0.0968588
ENSMUSG00000101133	2.30834	1.20686	3.72814	6.23928	0.0124947	0.263448	17	5388763	5419652	1	Gm29050	predicted gene 29050 [Source:MGI Symbol;Acc:MGI:5579756]	10.9987	14.4275	17.9866	22.6407	15.102	8.47505	9.92369	9.83705	10.6698	8.81203	13.1692	5.81153	14.9384	9.70387
ENSMUSG00000060727	-32.2835	-5.01272	0.777046	6.239	0.0124967	0.263448	11	78149196	78149438	-1	Gm12571	predicted gene 12571 [Source:MGI Symbol;Acc:MGI:3649675]	0.95641	0.497499	0	0	0	0	0.431465	1.22963	0.508084	1.85516	2.07934	1.16231	0.242318	1.211
ENSMUSG00000031709	2.62335	1.39141	3.03986	6.24216	0.0124744	0.263448	8	83165352	83272934	1	Tbc1d9	TBC1 domain family, member 9 [Source:MGI Symbol;Acc:MGI:1918560]	11.4769	6.46749	10.1663	9.05626	11.1278	6.51927	5.17758	5.53334	6.09701	5.56549	4.85179	6.39268	9.13567	5.60298
ENSMUSG00000037563	-111.889	-6.80592	0.881072	6.2433	0.0124664	0.263448	7	28350652	28352696	1	Rps16	ribosomal protein S16 [Source:MGI Symbol;Acc:MGI:98118]	0	0	0	0	0	0	2.58879	0	1.01617	0.927582	0	0	0	0.755423
ENSMUSG00000030291	1.1889	0.249631	10.1715	6.24798	0.0124335	0.263448	6	146642547	146650732	1	Med21	mediator complex subunit 21 [Source:MGI Symbol;Acc:MGI:1347064]	1159.65	1188.03	1227	1249.76	1184.31	1256.92	1033.36	1091.3	1043.1	1122.84	1170.67	1212.28	1210.94	1112.26
ENSMUSG00000029869	-7.60664	-2.92726	1.23698	6.24259	0.0124714	0.263448	6	41605482	41620509	1	Ephb6	Eph receptor B6 [Source:MGI Symbol;Acc:MGI:1096338]	0.478205	0	0.782026	0.646876	0.794841	1.30385	2.58879	0.614816	1.01617	2.31895	2.07934	2.32461	0.667633	1.82378
ENSMUSG00000027610	-1.36184	-0.445556	7.10333	6.25757	0.0123664	0.263448	2	155563181	155592810	-1	Gss	glutathione synthetase [Source:MGI Symbol;Acc:MGI:95852]	126.246	139.3	106.355	124.847	127.175	111.48	142.815	141.408	162.587	138.21	162.189	115.068	122.567	143.713
ENSMUSG00000045259	1.3657	0.449638	6.93527	6.2495	0.0124229	0.263448	1	171358446	171360798	-1	Klhdc9	kelch domain containing 9 [Source:MGI Symbol;Acc:MGI:1916124]	127.681	130.345	140.765	124.847	131.149	130.385	101.394	127.882	106.19	115.02	101.195	120.299	130.862	111.996
ENSMUSG00000027166	11.4578	3.51825	1.40636	6.23105	0.0125529	0.264275	2	105966709	106003549	-1	Dnajc24	DnaJ (Hsp40) homolog, subfamily C, member 24 [Source:MGI Symbol;Acc:MGI:1919522]	0	3.97999	1.56405	3.23438	3.9742	1.30385	0	1.84445	0.508084	0.927582	0	0.581153	2.34275	0.643544
ENSMUSG00000091604	2.28755	1.1938	3.57586	6.22806	0.0125741	0.264363	15	99702176	99705490	-1	Gm17349	predicted gene, 17349 [Source:MGI Symbol;Acc:MGI:4936983]	14.3461	7.46249	16.4225	12.9375	11.1278	19.5578	8.19783	9.83705	10.1617	7.88444	8.31736	9.29844	13.6424	8.94947
ENSMUSG00000078902	2.45038	1.29301	3.48222	6.22178	0.0126188	0.264944	2	175166255	175175871	-1	Gm14443	predicted gene 14443 [Source:MGI Symbol;Acc:MGI:3652324]	7.17307	10.945	12.5124	14.8781	23.0504	16.9501	11.6496	4.30371	9.6536	12.5224	6.23802	6.97383	14.2515	8.55685
ENSMUSG00000041617	-2.4483	-1.29178	3.74688	6.2131	0.0126808	0.265886	16	17646470	17650738	1	Ccdc74a	coiled-coil domain containing 74A [Source:MGI Symbol;Acc:MGI:1919565]	7.65128	14.925	8.60228	5.82188	5.56389	16.2982	9.06076	12.2963	13.7183	20.4068	13.1692	19.7592	9.81041	14.7351
ENSMUSG00000044737	7.75708	2.95551	1.69245	6.20983	0.0127043	0.265985	7	43690418	43695536	1	Klk14	kallikrein related-peptidase 14 [Source:MGI Symbol;Acc:MGI:2447564]	2.86923	4.47749	0.782026	1.94063	2.38452	1.95578	1.29439	0	0.508084	0.927582	0.693114	1.16231	2.40161	0.764247
ENSMUSG00000038375	-2.97703	-1.57387	2.68427	6.20767	0.0127198	0.265985	2	155381059	155389850	1	Trp53inp2	transformation related protein 53 inducible nuclear protein 2 [Source:MGI Symbol;Acc:MGI:1915978]	6.21666	2.4875	3.1281	3.88126	3.17936	2.60771	8.6293	6.76297	4.57276	7.42065	4.85179	5.23037	3.58343	6.24464
ENSMUSG00000029491	-30.6461	-4.93763	0.853365	6.20274	0.0127552	0.266369	5	108388391	108432397	1	Pde6b	phosphodiesterase 6B, cGMP, rod receptor, beta polypeptide [Source:MGI Symbol;Acc:MGI:97525]	0	0.497499	0	0	0	1.30385	1.29439	0.614816	2.54042	0.463791	0.693114	1.16231	0.300225	1.12814
ENSMUSG00000075232	-52.7025	-5.7198	1.10149	6.19754	0.0127928	0.266369	10	40287458	40302188	-1	Amd1	S-adenosylmethionine decarboxylase 1 [Source:MGI Symbol;Acc:MGI:88004]	1.91282	0	0	0	0	0	3.02025	3.07408	1.52425	0.927582	2.07934	0	0.318803	1.77092
ENSMUSG00000027887	4.48761	2.16595	2.27354	6.19714	0.0127957	0.266369	3	108211472	108226648	-1	Sypl2	synaptophysin-like 2 [Source:MGI Symbol;Acc:MGI:1328311]	4.30384	6.46749	6.2562	4.52813	9.53809	7.1712	3.88318	1.84445	2.54042	5.1017	0.693114	2.90576	6.37749	2.8281
ENSMUSG00000009551	17.5115	4.13023	1.1729	6.19562	0.0128067	0.266369	2	32732620	32741016	-1	6330409D20Rik	RIKEN cDNA 6330409D20 gene [Source:MGI Symbol;Acc:MGI:1917980]	1.43461	3.48249	0	0	3.17936	4.56349	0	0	0.508084	0.927582	0.693114	0.581153	2.10999	0.451655
ENSMUSG00000043740	-17.3219	-4.11453	0.94562	6.1923	0.0128307	0.266512	17	48316141	48327024	1	B430306N03Rik	RIKEN cDNA B430306N03 gene [Source:MGI Symbol;Acc:MGI:2443478]	0	0	1.56405	0.646876	0.794841	0	0.86293	1.22963	1.52425	0.927582	0	1.74346	0.500961	1.04798
ENSMUSG00000024870	-26.3404	-4.71921	1.07805	6.1847	0.012886	0.266792	19	5099207	5106996	-1	Rab1b	RAB1B, member RAS oncogene family [Source:MGI Symbol;Acc:MGI:1923558]	0.478205	0.497499	0	0.646876	0	0	0.431465	3.07408	2.54042	0	1.38623	3.48692	0.27043	1.81985
ENSMUSG00000064215	-36.3727	-5.18479	0.69501	6.17631	0.0129472	0.266792	12	103434211	103440239	1	Ifi27	interferon, alpha-inducible protein 27 [Source:MGI Symbol;Acc:MGI:1277180]	0	0.994998	0	0	0	0	1.72586	1.22963	0	0.927582	0	1.74346	0.165833	0.937755
ENSMUSG00000037257	25.0539	4.64696	0.961189	6.17678	0.0129437	0.266792	9	63602655	63641889	1	Aagab	alpha- and gamma-adaptin binding protein [Source:MGI Symbol;Acc:MGI:1914189]	2.86923	0	0	1.29375	1.58968	0	0	0	0	0	1.38623	0.581153	0.958777	0.327897
ENSMUSG00000031684	2.99565	1.58287	2.45349	6.17656	0.0129453	0.266792	8	78509335	78734005	1	Slc10a7	solute carrier family 10 (sodium/bile acid cotransporter family), member 7 [Source:MGI Symbol;Acc:MGI:1924025]	5.73846	5.96999	7.82026	3.88126	4.76904	9.12698	2.58879	1.22963	2.54042	4.17412	3.46557	8.71729	6.21766	3.78597
ENSMUSG00000029687	-7.67237	-2.93967	1.43979	6.18503	0.0128836	0.266792	6	47530139	47595341	-1	Ezh2	enhancer of zeste homolog 2 (Drosophila) [Source:MGI Symbol;Acc:MGI:107940]	0.95641	0.994998	1.56405	0	0	1.30385	3.02025	1.22963	1.01617	0.927582	4.15868	2.90576	0.803219	2.20968
ENSMUSG00000028790	-3.96937	-1.98891	2.5515	6.18151	0.0129092	0.266792	4	129703164	129742303	-1	Khdrbs1	KH domain containing, RNA binding, signal transduction associated 1 [Source:MGI Symbol;Acc:MGI:893579]	2.86923	3.48249	0.782026	1.94063	6.35873	1.30385	3.45172	7.9926	7.11318	6.02928	5.54491	4.06807	2.78949	5.69996
ENSMUSG00000023984	-3.96702	-1.98806	2.44986	6.16447	0.0130342	0.267092	17	47611589	47683861	1	Gm20517	predicted gene 20517 [Source:MGI Symbol;Acc:MGI:5141982]	2.39102	2.4875	4.69215	3.23438	0	1.30385	8.6293	2.45926	5.08084	4.63791	5.54491	2.32461	2.35148	4.77947
ENSMUSG00000022947	34.9999	5.12928	0.592829	6.15693	0.0130898	0.267092	16	93683215	93690990	1	Cbr3	carbonyl reductase 3 [Source:MGI Symbol;Acc:MGI:1309992]	1.43461	0.994998	1.56405	0	0	0.651927	0	0	0	0	0.693114	0	0.774265	0.115519
ENSMUSG00000022371	-28.8239	-4.8492	1.07627	6.15993	0.0130677	0.267092	15	55307750	55520803	1	Col14a1	collagen, type XIV, alpha 1 [Source:MGI Symbol;Acc:MGI:1341272]	0.95641	0.994998	0	0	0	0	1.29439	2.45926	3.55659	0.927582	0.693114	0	0.325235	1.48849
ENSMUSG00000050503	1.47127	0.55706	5.75327	6.15799	0.013082	0.267092	9	66508459	66514593	-1	Fbxl22	F-box and leucine-rich repeat protein 22 [Source:MGI Symbol;Acc:MGI:1921415]	56.4282	64.1774	45.3575	60.1595	56.4337	66.4965	56.9534	51.0297	44.2033	44.0601	44.3593	46.4922	58.1755	47.8497
ENSMUSG00000014791	3.10614	1.63512	2.82232	6.16243	0.0130492	0.267092	8	105305601	105310623	1	Elmo3	engulfment and cell motility 3 [Source:MGI Symbol;Acc:MGI:2679007]	6.69487	6.46749	3.91013	10.9969	8.74325	5.21542	3.88318	4.91853	5.08084	2.31895	4.85179	3.48692	7.00467	4.09004
ENSMUSG00000057788	-1.42499	-0.510949	7.08161	6.16518	0.0130289	0.267092	8	70292866	70302489	-1	Ddx49	DEAD (Asp-Glu-Ala-Asp) box polypeptide 49 [Source:MGI Symbol;Acc:MGI:2136689]	114.769	121.39	102.445	108.028	116.842	101.701	138.5	138.948	107.206	138.21	121.295	150.519	110.862	132.446
ENSMUSG00000026834	8.04215	3.00758	1.40151	6.15565	0.0130993	0.267092	2	58267453	58357895	-1	Acvr1c	activin A receptor, type IC [Source:MGI Symbol;Acc:MGI:2661081]	2.39102	1.99	1.56405	2.5875	1.58968	1.95578	0	0	0.508084	2.31895	0.693114	3.48692	2.01301	1.16784
ENSMUSG00000036975	-26.1515	-4.70882	0.853115	6.16352	0.0130411	0.267092	1	119907890	119913208	-1	Tmem177	transmembrane protein 177 [Source:MGI Symbol;Acc:MGI:1913593]	0.95641	0.497499	0	0	0	0.651927	1.29439	0.614816	0.508084	2.31895	2.07934	0	0.350973	1.13593
ENSMUSG00000051817	4.04174	2.01498	2.43265	6.14848	0.0131525	0.267824	2	152393611	152398063	-1	Sox12	SRY (sex determining region Y)-box 12 [Source:MGI Symbol;Acc:MGI:98360]	3.82564	7.46249	4.69215	4.52813	7.15357	11.0828	1.72586	2.45926	2.54042	5.1017	5.54491	2.32461	6.45746	3.28279
ENSMUSG00000093760	1.38407	0.46892	6.92289	6.14405	0.0131855	0.267845	14	18587517	18590427	-1	Gm20678	predicted gene 20678 [Source:MGI Symbol;Acc:MGI:5313125]	116.682	147.26	121.996	151.369	114.457	125.822	96.2167	121.119	108.222	108.991	117.829	112.744	129.598	110.854
ENSMUSG00000019943	-1.82793	-0.870208	4.80932	6.14372	0.013188	0.267845	10	98915152	99026143	1	Atp2b1	ATPase, Ca++ transporting, plasma membrane 1 [Source:MGI Symbol;Acc:MGI:104653]	15.7808	25.87	21.8967	18.7594	27.0246	24.7732	31.0655	34.4297	22.3557	31.074	33.2694	28.4765	22.3508	30.1118
ENSMUSG00000073433	-11.6525	-3.54257	1.36243	6.14034	0.0132132	0.268008	17	26196226	26207786	-1	Arhgdig	Rho GDP dissociation inhibitor (GDI) gamma [Source:MGI Symbol;Acc:MGI:108430]	0	0.497499	0	1.29375	0.794841	0.651927	2.15732	2.45926	0	2.31895	1.38623	3.48692	0.53967	1.96811
ENSMUSG00000039841	2.79595	1.48334	2.74806	6.13484	0.0132543	0.268491	6	28239927	28398005	-1	Zfp800	zinc finger protein 800 [Source:MGI Symbol;Acc:MGI:1889334]	4.30384	6.46749	8.60228	10.35	6.35873	1.95578	2.58879	3.07408	4.57276	4.17412	2.77245	4.64922	6.33969	3.63857
ENSMUSG00000023259	3.85155	1.94544	2.67456	6.13191	0.0132763	0.268587	9	108853283	108913049	1	Slc26a6	solute carrier family 26, member 6 [Source:MGI Symbol;Acc:MGI:2159728]	8.60769	5.96999	5.47418	10.9969	3.17936	1.95578	5.17758	1.84445	5.58893	2.31895	1.38623	2.90576	6.03065	3.20365
ENSMUSG00000040782	-21.5742	-4.43123	1.37413	6.12684	0.0133144	0.269007	1	159232320	159347640	1	Rfwd2	ring finger and WD repeat domain 2 [Source:MGI Symbol;Acc:MGI:1347046]	0.478205	1.4925	0	0	0	1.95578	1.72586	1.22963	0.508084	0.463791	1.38623	2.90576	0.654414	1.36989
ENSMUSG00000082786	-4.29346	-2.10214	2.25339	6.12449	0.0133322	0.269016	2	181724042	181724942	-1	Gm14489	predicted gene 14489 [Source:MGI Symbol;Acc:MGI:3649726]	1.91282	2.4875	1.56405	2.5875	0	1.30385	3.02025	3.68889	1.52425	3.71033	4.15868	6.39268	1.64262	3.74918
ENSMUSG00000078173	4.47878	2.16311	2.37518	6.11744	0.0133854	0.26974	3	89400988	89402793	-1	Lenep	lens epithelial protein [Source:MGI Symbol;Acc:MGI:1930020]	4.30384	3.48249	7.03823	5.17501	5.56389	6.51927	1.72586	3.68889	1.01617	1.85516	5.54491	1.74346	5.34712	2.59574
ENSMUSG00000026156	1.18982	0.250749	9.40023	6.11381	0.013413	0.269945	1	23761753	23849158	1	B3gat2	beta-1,3-glucuronyltransferase 2 (glucuronosyltransferase S) [Source:MGI Symbol;Acc:MGI:2389490]	669.487	711.921	641.261	664.988	751.125	728.854	608.797	601.905	620.371	666.467	627.268	693.896	694.606	636.451
ENSMUSG00000098638	58.9727	5.88198	0.960835	6.1068	0.0134662	0.270666	4	155789581	155789706	1	Gm27743	predicted gene, 27743 [Source:MGI Symbol;Acc:MGI:5531125]	0	0	0.782026	2.5875	0.794841	1.95578	0	0	0.508084	0	0	0	1.02003	0.0846807
ENSMUSG00000108235	6.84834	2.77575	1.26239	6.08238	0.0136537	0.273348		129848693	129850241	1	RP23-298B23.7	6	1.91282	0.497499	1.56405	2.5875	2.38452	3.25963	0.431465	1.84445	0	0.927582	0.693114	0.581153	2.03434	0.746293
ENSMUSG00000105642	79.2492	6.30832	0.504824	6.08101	0.0136643	0.273348		101748124	101750009	1	RP24-115G23.2	3	0	0.497499	1.56405	0.646876	2.38452	0	0	0	0	0	0	0	0.848825	0
ENSMUSG00000037353	-38.5892	-5.27013	0.782537	6.0817	0.0136589	0.273348	15	100469034	100479252	1	Letmd1	LETM1 domain containing 1 [Source:MGI Symbol;Acc:MGI:1915864]	0.478205	0	0	0	0	0.651927	1.72586	0.614816	0	0	3.46557	0.581153	0.188355	1.06457
ENSMUSG00000035835	1.66731	0.737525	4.94983	6.08026	0.01367	0.273348	10	79860475	79874634	-1	Lppr3	lipid phosphate phosphatase-related protein type 3 [Source:MGI Symbol;Acc:MGI:2388640]	28.6923	42.7849	40.6653	31.6969	31.7936	30.6406	26.3194	24.5926	27.9446	28.2912	29.8039	22.665	34.3789	26.6028
ENSMUSG00000025155	-16.005	-4.00045	0.874351	6.0745	0.0137147	0.273538	11	120789201	120796403	-1	Dus1l	dihydrouridine synthase 1-like (S. cerevisiae) [Source:MGI Symbol;Acc:MGI:1915980]	0	0	0.782026	1.94063	0.794841	0	0.86293	0.614816	1.01617	1.39137	2.77245	0.581153	0.586249	1.20648
ENSMUSG00000004633	2.81967	1.49553	2.58396	6.07522	0.0137091	0.273538	6	54039554	54301810	1	Chn2	chimerin 2 [Source:MGI Symbol;Acc:MGI:1917243]	4.30384	4.47749	9.38431	9.05626	8.74325	5.21542	4.74611	3.07408	2.03234	3.71033	6.93114	2.90576	6.86343	3.89996
ENSMUSG00000035868	33.1829	5.05237	0.612188	6.07022	0.013748	0.273594	17	21657582	21662540	1	3110052M02Rik	RIKEN cDNA 3110052M02 gene [Source:MGI Symbol;Acc:MGI:1920479]	2.39102	1.4925	0	1.29375	0	1.30385	0	0	0	0.927582	0	0	1.08019	0.154597
ENSMUSG00000087047	-5.95099	-2.57313	1.70483	6.0696	0.0137528	0.273594	9	40323426	40343564	1	1700110K17Rik	RIKEN cDNA 1700110K17 gene [Source:MGI Symbol;Acc:MGI:1920808]	0.478205	1.99	1.56405	0.646876	0.794841	1.30385	1.29439	3.68889	2.54042	2.31895	5.54491	2.32461	1.12964	2.95203
ENSMUSG00000106037	51.8113	5.6952	0.719041	6.06176	0.013814	0.274111		119709516	119709861	1	RP23-235E15.1	3	2.86923	0	0.782026	0	0.794841	1.30385	0.431465	0	0	0	0	0	0.958325	0.0719108
ENSMUSG00000028041	6.09072	2.60661	1.5676	6.06375	0.0137984	0.274111	3	89338542	89349996	-1	Adam15	a disintegrin and metallopeptidase domain 15 (metargidin) [Source:MGI Symbol;Acc:MGI:1333882]	4.30384	0.994998	4.69215	2.5875	3.9742	0.651927	0.431465	2.45926	0.508084	0.463791	1.38623	1.74346	2.86744	1.16538
ENSMUSG00000028042	1.88982	0.918247	3.66227	6.05612	0.0138581	0.274635	3	89377644	89394776	-1	Zbtb7b	zinc finger and BTB domain containing 7B [Source:MGI Symbol;Acc:MGI:102755]	10.9987	13.93	20.3327	15.525	15.8968	12.3866	9.92369	7.9926	12.7021	11.5948	11.7829	9.29844	14.845	10.5491
ENSMUSG00000041215	4.36224	2.12507	2.2278	6.05026	0.0139042	0.274771	16	20141063	20232573	1	Yeats2	YEATS domain containing 2 [Source:MGI Symbol;Acc:MGI:2447762]	5.73846	2.98499	6.2562	3.88126	3.9742	3.25963	2.15732	4.30371	4.57276	0	2.77245	1.16231	4.34913	2.49476
ENSMUSG00000102189	11.8817	3.57067	1.08378	6.04609	0.0139371	0.274771	14	50061360	50064390	1	Gm37194	predicted gene, 37194 [Source:MGI Symbol;Acc:MGI:5610422]	0.95641	2.4875	0.782026	1.94063	2.38452	3.25963	0.86293	0	1.01617	0	1.38623	0	1.96845	0.544221
ENSMUSG00000018347	-42.4807	-5.40873	0.714397	6.04726	0.0139279	0.274771	11	65807175	65829239	1	Zkscan6	zinc finger with KRAB and SCAN domains 6 [Source:MGI Symbol;Acc:MGI:1289293]	0	0	0	0	0	0.651927	0.86293	0	1.01617	0.927582	1.38623	0.581153	0.108654	0.795677
ENSMUSG00000102845	14.2221	3.83007	0.897449	6.04403	0.0139534	0.274771	1	36527534	36528237	-1	Gm38033	predicted gene, 38033 [Source:MGI Symbol;Acc:MGI:5611261]	0	0.497499	1.56405	1.94063	1.58968	3.25963	0.431465	0.614816	0.508084	0.463791	0	0	1.47525	0.336359
ENSMUSG00000026204	-2.30214	-1.20297	3.66292	6.05231	0.0138881	0.274771	1	75247027	75264502	-1	Ptprn	protein tyrosine phosphatase, receptor type, N [Source:MGI Symbol;Acc:MGI:102765]	9.5641	11.4425	10.1663	7.11563	10.3329	4.56349	12.5125	12.9111	16.2587	15.3051	14.5554	9.87959	8.86416	13.5704
ENSMUSG00000020211	1.67948	0.748018	4.79157	6.03063	0.0140597	0.275881	10	80798198	80804924	1	Sf3a2	splicing factor 3a, subunit 2 [Source:MGI Symbol;Acc:MGI:104912]	36.3436	33.8299	35.9732	32.3438	25.4349	27.3809	22.4362	23.363	21.3395	24.1171	25.6452	32.5445	31.8844	24.9076
ENSMUSG00000081865	-4.6573	-2.21949	1.65758	6.03041	0.0140615	0.275881	5	110118022	110118849	-1	Gm15484	predicted gene 15484 [Source:MGI Symbol;Acc:MGI:3705726]	2.86923	1.4925	0	1.29375	1.58968	0.651927	3.45172	3.07408	2.54042	2.31895	4.15868	2.32461	1.31618	2.97808
ENSMUSG00000026766	9.18401	3.19912	1.31574	6.03021	0.0140631	0.275881	2	50279881	50296801	-1	Mmadhc	methylmalonic aciduria (cobalamin deficiency) cblD type, with homocystinuria [Source:MGI Symbol;Acc:MGI:1923786]	2.39102	0.994998	0.782026	1.29375	3.9742	1.95578	1.72586	0.614816	2.03234	0	0.693114	0	1.89863	0.844354
ENSMUSG00000024268	-1.45803	-0.544025	5.66127	6.01751	0.0141646	0.27613	18	25477632	25753983	-1	Celf4	CUGBP, Elav-like family member 4 [Source:MGI Symbol;Acc:MGI:1932407]	40.6474	41.7899	44.5755	47.8688	43.7162	44.331	48.3241	51.6445	56.9054	57.5101	50.5973	51.7226	43.8215	52.784
ENSMUSG00000018893	3.41332	1.77118	2.09223	6.02234	0.0141259	0.27613	15	77015489	77050670	-1	Mb	myoglobin [Source:MGI Symbol;Acc:MGI:96922]	3.82564	3.97999	3.91013	3.23438	4.76904	5.86734	3.02025	1.84445	1.52425	2.31895	2.77245	1.74346	4.26442	2.20397
ENSMUSG00000031748	-2.06407	-1.04549	4.09538	6.01795	0.0141611	0.27613	8	93809966	93969388	1	Gnao1	guanine nucleotide binding protein, alpha O [Source:MGI Symbol;Acc:MGI:95775]	14.8244	10.945	9.38431	16.1719	7.15357	14.3424	13.3754	20.2889	13.7183	19.0154	21.4865	19.178	12.1369	17.8438
ENSMUSG00000098130	24.9281	4.6397	0.618207	6.01874	0.0141547	0.27613	6	92561777	92562773	1	Gm17797	predicted gene, 17797 [Source:MGI Symbol;Acc:MGI:5009983]	1.43461	0	0.782026	0.646876	0.794841	1.30385	0	0	0	0.463791	0.693114	0	0.827035	0.192817
ENSMUSG00000050373	-1.49981	-0.58478	6.0845	6.02618	0.0140952	0.27613	2	164785823	164793816	1	Snx21	sorting nexin family member 21 [Source:MGI Symbol;Acc:MGI:1917729]	56.4282	62.6849	57.8699	61.4532	50.8698	48.8945	54.3646	65.7853	60.462	74.2065	94.2634	73.8064	56.3667	70.4814
ENSMUSG00000106650	-7.84509	-2.97179	1.52794	6.01508	0.0141841	0.276163		110634323	110636856	1	RP24-366N1.1	3	2.39102	0.994998	0	0	0.794841	3.91156	3.88318	1.84445	2.03234	1.85516	2.77245	1.74346	1.34874	2.35517
ENSMUSG00000024019	-1.417	-0.502835	5.94193	5.99925	0.0143119	0.27765	17	29660595	29705979	1	Cmtr1	cap methyltransferase 1 [Source:MGI Symbol;Acc:MGI:1921407]	49.2551	59.6999	56.3058	58.2188	52.4595	63.8888	64.7197	75.6223	66.051	58.4376	67.9251	73.2252	56.638	67.6635
ENSMUSG00000023175	2.14115	1.09839	3.69493	5.99899	0.0143141	0.27765	10	79704491	79711969	1	Bsg	basigin [Source:MGI Symbol;Acc:MGI:88208]	12.9115	13.93	18.7686	15.525	18.2813	12.3866	10.3552	15.9852	7.62127	10.2034	10.3967	8.13614	15.3005	10.4496
ENSMUSG00000034908	7.33012	2.87384	1.72494	6.00157	0.0142931	0.27765	9	45937857	45955247	-1	Sidt2	SID1 transmembrane family, member 2 [Source:MGI Symbol;Acc:MGI:2446134]	2.86923	2.4875	1.56405	1.29375	6.35873	0.651927	0.86293	1.22963	1.01617	0.463791	0.693114	1.16231	2.53753	0.904657
ENSMUSG00000052549	60.0609	5.90835	0.640728	5.99153	0.0143748	0.27803	X	134187501	134208028	1	Arl13a	ADP-ribosylation factor-like 13A [Source:MGI Symbol;Acc:MGI:1921698]	0	0	0.782026	3.23438	0	1.95578	0.431465	0	0	0	0	0	0.995364	0.0719108
ENSMUSG00000083332	4.44523	2.15226	1.93112	5.98779	0.0144052	0.27803	18	12742464	12743259	-1	Gm7599	predicted gene 7599 [Source:MGI Symbol;Acc:MGI:3644309]	4.30384	3.97999	4.69215	2.5875	2.38452	1.30385	2.58879	0.614816	2.54042	0.927582	1.38623	1.16231	3.20864	1.53669
ENSMUSG00000034818	-3.26955	-1.70909	2.81639	5.98888	0.0143963	0.27803	10	81459227	81482709	-1	Celf5	CUGBP, Elav-like family member 5 [Source:MGI Symbol;Acc:MGI:2442333]	3.34743	4.97499	3.91013	2.5875	4.76904	7.1712	7.76637	4.30371	8.63743	9.73961	10.3967	6.39268	4.46005	7.87275
ENSMUSG00000040428	5.49023	2.45687	1.74923	5.99417	0.0143532	0.27803	7	45526330	45554229	1	Plekha4	pleckstrin homology domain containing, family A (phosphoinositide binding specific) member 4 [Source:MGI Symbol;Acc:MGI:1916467]	0.478205	3.48249	3.1281	5.82188	3.17936	5.21542	1.72586	1.84445	2.03234	1.85516	0.693114	0.581153	3.55091	1.45535
ENSMUSG00000015291	-2.18788	-1.12954	3.88836	5.98084	0.0144621	0.278526	X	74304998	74311862	1	Gdi1	guanosine diphosphate (GDP) dissociation inhibitor 1 [Source:MGI Symbol;Acc:MGI:99846]	10.9987	6.96499	15.6405	16.1719	8.74325	9.7789	18.553	16.6	14.2264	23.6533	15.2485	10.4607	11.383	16.457
ENSMUSG00000020363	18.8088	4.23334	0.856518	5.9759	0.0145027	0.278526	11	49794178	49838613	1	Gfpt2	glutamine fructose-6-phosphate transaminase 2 [Source:MGI Symbol;Acc:MGI:1338883]	0.478205	0.497499	1.56405	1.29375	1.58968	1.30385	0.431465	1.84445	0.508084	0	0	0	1.12117	0.463999
ENSMUSG00000019785	4.46725	2.15939	2.01646	5.97692	0.0144943	0.278526	10	33512286	33624769	-1	Clvs2	clavesin 2 [Source:MGI Symbol;Acc:MGI:2443223]	2.39102	5.96999	7.82026	5.17501	1.58968	3.25963	1.29439	1.84445	1.01617	3.24654	3.46557	2.32461	4.3676	2.19862
ENSMUSG00000052889	-2.47396	-1.30682	3.42995	5.976	0.0145019	0.278526	7	122288751	122634402	1	Prkcb	protein kinase C, beta [Source:MGI Symbol;Acc:MGI:97596]	8.12948	6.96499	9.38431	5.82188	2.38452	7.1712	9.49223	9.83705	9.14552	14.3775	9.01048	10.4607	6.64273	10.3873
ENSMUSG00000026227	-24.9121	-4.63877	0.549188	5.97339	0.0145233	0.278579	1	86045863	86055456	1	2810459M11Rik	RIKEN cDNA 2810459M11 gene [Source:MGI Symbol;Acc:MGI:1920042]	0	0	0	1.29375	0	0	0.431465	0.614816	1.52425	0.463791	2.07934	0.581153	0.215625	0.949136
ENSMUSG00000033763	-1.69355	-0.760047	4.44295	5.96345	0.0146054	0.279808	8	110721476	110741400	1	Mtss1l	metastasis suppressor 1-like [Source:MGI Symbol;Acc:MGI:3039591]	19.1282	20.3975	10.9484	20.7	15.102	17.602	24.162	21.5185	24.8961	21.7982	23.5659	20.3403	17.313	22.7135
ENSMUSG00000102215	9.24007	3.2079	1.20068	5.96081	0.0146274	0.279883	3	13470439	13471829	-1	Gm2464	predicted gene 2464 [Source:MGI Symbol;Acc:MGI:3780631]	0	2.98499	2.34608	1.94063	1.58968	1.30385	1.29439	0	0.508084	0.463791	0	0.581153	1.69421	0.47457
ENSMUSG00000021927	24.2526	4.60007	0.896807	5.95151	0.0147047	0.280327	15	22713868	22714830	-1	Gm5803	predicted gene 5803 [Source:MGI Symbol;Acc:MGI:3645633]	0.95641	0.497499	0.782026	0	1.58968	3.25963	0.86293	0.614816	0.508084	0	0	0	1.18088	0.330972
ENSMUSG00000046785	-4.15697	-2.05553	1.95588	5.95494	0.0146761	0.280327	9	111271929	111279093	1	Epm2aip1	EPM2A (laforin) interacting protein 1 [Source:MGI Symbol;Acc:MGI:1925031]	2.39102	1.99	3.91013	0.646876	2.38452	1.30385	3.02025	3.68889	4.06467	3.71033	9.70359	2.90576	2.1044	4.51558
ENSMUSG00000015981	-6.71304	-2.74697	2.00245	5.95271	0.0146947	0.280327	7	139103638	139213307	-1	Stk32c	serine/threonine kinase 32C [Source:MGI Symbol;Acc:MGI:2385336]	0.95641	1.99	1.56405	1.94063	0.794841	0.651927	0.431465	3.68889	6.09701	1.85516	3.46557	6.39268	1.31631	3.65513
ENSMUSG00000021268	-1.27252	-0.347693	8.97991	5.94552	0.0147547	0.280592	12	109541001	109571726	1	Meg3	maternally expressed 3 [Source:MGI Symbol;Acc:MGI:1202886]	498.768	475.609	461.395	445.051	440.342	511.111	619.152	550.26	528.916	513.416	503.2	480.032	472.046	532.496
ENSMUSG00000020516	-2.0457	-1.03259	4.11026	5.94697	0.0147426	0.280592	11	86498871	86544805	-1	Rps6kb1	ribosomal protein S6 kinase, polypeptide 1 [Source:MGI Symbol;Acc:MGI:1270849]	8.60769	13.4325	12.5124	14.8781	11.9226	13.6905	13.8069	19.6741	19.8153	13.4499	22.1796	19.7592	12.5073	18.1142
ENSMUSG00000006445	7.74775	2.95378	1.21624	5.94212	0.0147833	0.280792	4	141301240	141329384	1	Epha2	Eph receptor A2 [Source:MGI Symbol;Acc:MGI:95278]	2.39102	2.4875	1.56405	2.5875	0	1.95578	0.86293	0	1.01617	0.927582	0	0.581153	1.83098	0.564639
ENSMUSG00000003235	-9.97658	-3.31855	1.09324	5.927	0.0149106	0.281148	16	20498817	20509955	1	Eif2b5	eukaryotic translation initiation factor 2B, subunit 5 epsilon [Source:MGI Symbol;Acc:MGI:2446176]	1.91282	0	0	0.646876	0	0	1.29439	1.22963	1.01617	1.85516	2.07934	1.74346	0.426616	1.53636
ENSMUSG00000038384	-1.93269	-0.950613	4.14844	5.93419	0.0148499	0.281148	5	123142193	123168629	1	Setd1b	SET domain containing 1B [Source:MGI Symbol;Acc:MGI:2652820]	8.60769	16.4175	14.8585	13.5844	15.102	16.9501	28.9081	19.6741	22.8638	15.7689	18.021	14.5288	14.2534	19.9608
ENSMUSG00000056367	-13.7576	-3.78215	0.891256	5.93138	0.0148736	0.281148	5	25759997	25850688	1	Actr3b	ARP3 actin-related protein 3B [Source:MGI Symbol;Acc:MGI:2661120]	0	0	1.56405	0	0	0.651927	1.29439	1.84445	1.01617	2.31895	0	1.16231	0.36933	1.27271
ENSMUSG00000028245	13.6858	3.77461	1.3825	5.92932	0.014891	0.281148	4	6396207	6454271	-1	Nsmaf	neutral sphingomyelinase (N-SMase) activation associated factor [Source:MGI Symbol;Acc:MGI:1341864]	0	1.99	3.91013	3.88126	0	1.95578	0.431465	0.614816	0	0	0.693114	1.16231	1.95619	0.483617
ENSMUSG00000026942	2.19658	1.13526	3.5124	5.93104	0.0148765	0.281148	2	25517982	25546940	-1	Traf2	TNF receptor-associated factor 2 [Source:MGI Symbol;Acc:MGI:101835]	13.3897	12.935	19.5506	12.9375	11.1278	10.4308	6.47197	11.0667	11.6859	6.95686	6.93114	11.6231	13.3952	9.12261
ENSMUSG00000016921	-3.40536	-1.76781	2.19125	5.92753	0.0149061	0.281148	2	162931528	162937121	1	Srsf6	serine/arginine-rich splicing factor 6 [Source:MGI Symbol;Acc:MGI:1915246]	2.39102	2.4875	2.34608	2.5875	1.58968	1.95578	3.45172	3.68889	3.04851	6.49307	5.54491	3.48692	2.22626	4.28567
ENSMUSG00000066392	-2.46745	-1.30302	3.19003	5.92282	0.014946	0.281474	12	88722876	90334935	1	Nrxn3	neurexin III [Source:MGI Symbol;Acc:MGI:1096389]	5.73846	8.45748	6.2562	4.52813	6.35873	4.56349	10.7866	4.91853	12.194	8.81203	6.23802	12.7854	5.98375	9.2891
ENSMUSG00000041912	-7.49312	-2.90557	1.47837	5.9206	0.0149648	0.281487	3	94413273	94434668	1	Tdrkh	tudor and KH domain containing protein [Source:MGI Symbol;Acc:MGI:1919884]	2.39102	0.994998	0.782026	2.5875	0	0	3.45172	1.84445	9.14552	3.24654	1.38623	2.32461	1.12593	3.56651
ENSMUSG00000097057	1.53229	0.615685	5.31335	5.91657	0.0149991	0.281791	15	77961674	77967126	1	Gm17638	predicted gene, 17638 [Source:MGI Symbol;Acc:MGI:4937272]	43.0384	48.2574	35.9732	38.8126	48.4853	40.4195	28.4767	27.0519	40.1387	37.1033	37.4281	36.0315	42.4977	34.3717
ENSMUSG00000022540	-38.4621	-5.26537	0.994954	5.90218	0.0151222	0.283085	16	5008730	5013553	-1	Rogdi	rogdi homolog (Drosophila) [Source:MGI Symbol;Acc:MGI:1913299]	0	0.497499	0	0	0	0.651927	0	0	2.03234	1.39137	0	2.90576	0.191571	1.05491
ENSMUSG00000021244	-2.0784	-1.05548	4.07789	5.90421	0.0151047	0.283085	12	84996321	85070515	1	Ylpm1	YLP motif containing 1 [Source:MGI Symbol;Acc:MGI:1926195]	13.3897	13.93	19.5506	9.70314	7.94841	13.0385	11.6496	24.5926	20.8315	19.943	17.3278	18.0157	12.9267	18.7267
ENSMUSG00000097675	1.13405	0.181491	9.74098	5.9	0.0151409	0.283085	6	129531950	129533817	-1	1700101I11Rik	RIKEN cDNA 1700101I11 gene [Source:MGI Symbol;Acc:MGI:1915180]	896.156	955.696	868.048	899.158	833.788	963.548	816.763	818.32	839.355	875.637	866.392	867.08	902.732	847.258
ENSMUSG00000029713	3.04224	1.60513	2.45172	5.90082	0.0151338	0.283085	5	137528127	137533510	-1	Gnb2	guanine nucleotide binding protein (G protein), beta 2 [Source:MGI Symbol;Acc:MGI:95784]	4.30384	4.97499	4.69215	6.46876	7.94841	4.56349	2.15732	3.07408	2.03234	1.85516	6.93114	4.06807	5.49194	3.35302
ENSMUSG00000023266	39.3333	5.29768	0.840535	5.86732	0.0154245	0.284813	17	47689030	47704286	1	Frs3	fibroblast growth factor receptor substrate 3 [Source:MGI Symbol;Acc:MGI:2135965]	2.86923	0.497499	0.782026	0.646876	1.58968	0	0	0	0	0	1.38623	0	1.06422	0.231038
ENSMUSG00000022636	-3.75429	-1.90854	2.43298	5.86726	0.015425	0.284813	16	52248996	52454074	-1	Alcam	activated leukocyte cell adhesion molecule [Source:MGI Symbol;Acc:MGI:1313266]	1.91282	1.99	3.91013	2.5875	5.56389	3.25963	9.92369	3.07408	4.57276	5.56549	6.23802	5.81153	3.20399	5.86426
ENSMUSG00000085609	1.48751	0.572903	5.59669	5.86686	0.0154285	0.284813	11	75172560	75177633	1	1700016P03Rik	RIKEN cDNA 1700016P03 gene [Source:MGI Symbol;Acc:MGI:1922792]	56.9064	52.2374	52.3957	51.1032	51.6647	48.8945	35.3801	49.1853	47.7599	49.6256	35.3488	39.5184	52.2003	42.803
ENSMUSG00000033009	-5.61854	-2.49019	1.81601	5.8821	0.0152956	0.284813	8	94037198	94067921	1	Ogfod1	2-oxoglutarate and iron-dependent oxygenase domain containing 1 [Source:MGI Symbol;Acc:MGI:2442978]	0.478205	0.994998	0.782026	5.17501	3.9742	0.651927	4.31465	3.68889	4.06467	6.02928	1.38623	2.90576	2.00939	3.73158
ENSMUSG00000030689	-1.33918	-0.421349	6.64495	5.86997	0.0154013	0.284813	7	126851580	126862377	-1	Ino80e	INO80 complex subunit E [Source:MGI Symbol;Acc:MGI:2141881]	83.6859	97.5098	95.4071	82.8001	77.0996	90.6178	97.9425	101.445	102.633	108.063	100.501	98.2148	87.8534	101.467
ENSMUSG00000023140	1.45801	0.543996	5.66301	5.87584	0.01535	0.284813	6	78395623	78408106	1	Reg2	regenerating islet-derived 2 [Source:MGI Symbol;Acc:MGI:97896]	52.1243	56.2174	65.6901	54.9845	72.3305	45.6349	50.9129	44.8815	53.3489	39.4222	57.5284	41.2618	57.8303	47.8926
ENSMUSG00000034021	-2.72339	-1.4454	2.76582	5.87376	0.0153682	0.284813	5	150673739	150810690	1	Pds5b	PDS5, regulator of cohesion maintenance, homolog B (S. cerevisiae) [Source:MGI Symbol;Acc:MGI:2140945]	1.91282	6.96499	2.34608	5.82188	4.76904	3.25963	4.74611	6.14816	6.09701	9.73961	10.3967	6.39268	4.17907	7.25338
ENSMUSG00000029072	2.13893	1.09689	3.82067	5.87451	0.0153616	0.284813	4	155859268	155863362	-1	Tas1r3	taste receptor, type 1, member 3 [Source:MGI Symbol;Acc:MGI:1933547]	10.9987	16.915	15.6405	11.6438	17.4865	20.8617	6.47197	11.6815	6.6051	15.7689	15.9416	9.29844	15.591	10.9613
ENSMUSG00000042997	27.4576	4.77913	0.815239	5.87911	0.0153216	0.284813	3	53448583	53463332	-1	Nhlrc3	NHL repeat containing 3 [Source:MGI Symbol;Acc:MGI:2444520]	1.43461	0.497499	0	0.646876	1.58968	0.651927	0.86293	0	0	0	0	0	0.803433	0.143822
ENSMUSG00000083004	43.9313	5.45718	0.653696	5.86613	0.015435	0.284813	2	32406055	32406656	1	Gm13413	predicted gene 13413 [Source:MGI Symbol;Acc:MGI:3650613]	0.95641	1.4925	0.782026	0.646876	0	1.30385	0	0	0.508084	0	0	0	0.86361	0.0846807
ENSMUSG00000104106	-4.98058	-2.31631	2.10942	5.8856	0.0152652	0.284813	2	14706834	14739722	-1	Gm10848	predicted gene 10848 [Source:MGI Symbol;Acc:MGI:3641917]	1.91282	4.47749	1.56405	1.29375	0.794841	1.30385	6.04051	3.07408	3.04851	6.02928	4.15868	1.74346	1.89113	4.01575
ENSMUSG00000032607	-1.60374	-0.681438	5.10494	5.86161	0.0154747	0.285207	9	108296853	108302302	1	Amt	aminomethyltransferase [Source:MGI Symbol;Acc:MGI:3646700]	24.3884	39.7999	35.9732	25.875	23.0504	29.9886	31.4969	30.7408	40.1387	38.9584	49.9042	37.1938	29.8459	38.0721
ENSMUSG00000040661	3.27781	1.71273	2.71192	5.85919	0.0154959	0.28526	9	106688082	106789194	-1	Rad54l2	RAD54 like 2 (S. cerevisiae) [Source:MGI Symbol;Acc:MGI:1933196]	7.17307	6.96499	5.47418	9.05626	3.9742	5.86734	8.19783	2.45926	3.04851	2.31895	3.46557	2.32461	6.41834	3.63579
ENSMUSG00000103082	-83.7359	-6.38777	0.39806	5.8563	0.0155214	0.285391	3	45269987	45272567	-1	Gm38124	predicted gene, 38124 [Source:MGI Symbol;Acc:MGI:5611352]	0	0	0	0	0	0	1.29439	0	0.508084	1.39137	0	0	0	0.532309
ENSMUSG00000048216	2.08178	1.05782	3.83615	5.85326	0.0155482	0.285546	6	13834458	13839942	-1	Gpr85	G protein-coupled receptor 85 [Source:MGI Symbol;Acc:MGI:1927851]	15.7808	11.94	12.5124	23.2875	16.6917	11.7347	14.2383	8.60742	10.1617	8.34824	11.0898	11.0419	15.3245	10.5812
ENSMUSG00000024910	-30.4682	-4.92923	0.888339	5.84947	0.0155818	0.285825	19	5465240	5468498	-1	Ctsw	cathepsin W [Source:MGI Symbol;Acc:MGI:1338045]	0.478205	0.497499	0	0	0	1.30385	0.431465	0	3.55659	1.39137	1.38623	0.581153	0.379926	1.22447
ENSMUSG00000047495	-6.37917	-2.67337	1.54016	5.84683	0.0156052	0.285917	8	14095865	14847680	1	Dlgap2	discs, large (Drosophila) homolog-associated protein 2 [Source:MGI Symbol;Acc:MGI:2443181]	0.478205	0	0.782026	2.5875	1.58968	1.30385	2.58879	3.68889	2.03234	3.71033	0.693114	2.32461	1.12354	2.50635
ENSMUSG00000107184	47.4329	5.56782	0.404781	5.83886	0.0156759	0.286875	6	3318530	3319916	1	Gm18222	predicted gene, 18222 [Source:MGI Symbol;Acc:MGI:5010407]	1.43461	0.497499	2.34608	0.646876	0	0	0	0	0.508084	0	0	0	0.820844	0.0846807
ENSMUSG00000031446	1.20776	0.272335	8.13701	5.83672	0.015695	0.286887	8	13105621	13147940	1	Cul4a	cullin 4A [Source:MGI Symbol;Acc:MGI:1914487]	320.875	302.977	286.221	266.513	301.245	290.107	252.407	265.6	262.68	284.304	273.087	270.236	294.656	268.052
ENSMUSG00000000149	-2.41704	-1.27324	3.54873	5.8296	0.0157587	0.287374	5	140758408	140830431	-1	Gna12	guanine nucleotide binding protein, alpha 12 [Source:MGI Symbol;Acc:MGI:95767]	8.60769	7.46249	5.47418	7.11563	7.94841	10.4308	9.92369	12.2963	10.6698	15.7689	11.7829	12.2042	7.83987	12.1076
ENSMUSG00000039686	2.53843	1.34393	2.67638	5.83097	0.0157464	0.287374	2	30097283	30124585	-1	Zer1	zyg-11 related, cell cycle regulator [Source:MGI Symbol;Acc:MGI:2442511]	8.60769	7.46249	8.60228	7.76251	7.94841	3.25963	6.04051	4.91853	7.62127	4.17412	2.07934	3.48692	7.27383	4.72011
ENSMUSG00000062456	318.941	8.31715	0.483936	5.82447	0.0158047	0.287538	19	32465885	32466575	-1	Rpl9-ps6	ribosomal protein L9, pseudogene 6 [Source:MGI Symbol;Acc:MGI:3642682]	0	0	3.91013	0	0	3.25963	0	0	0	0	0	0	1.19496	0
ENSMUSG00000053318	41.8477	5.38708	0.433197	5.82625	0.0157887	0.287538	1	172581758	172590568	-1	Slamf8	SLAM family member 8 [Source:MGI Symbol;Acc:MGI:1921998]	0	0	0.782026	1.29375	2.38452	1.30385	0.431465	0	0	0	0	0	0.960692	0.0719108
ENSMUSG00000105981	2.52578	1.33673	3.43203	5.8141	0.0158982	0.287729		135425237	135427932	-1	RP24-372J15.5	3	10.5205	13.4325	17.9866	14.8781	6.35873	8.47505	11.2181	6.14816	13.2102	5.56549	5.54491	5.23037	11.9419	7.81953
ENSMUSG00000055945	4.20454	2.07195	1.65628	5.81459	0.0158938	0.287729	17	8340406	8344112	1	Prr18	proline rich 18 [Source:MGI Symbol;Acc:MGI:2443403]	3.34743	2.98499	3.91013	3.23438	1.58968	2.60771	0.86293	2.45926	0.508084	2.31895	1.38623	1.16231	2.94572	1.44963
ENSMUSG00000018217	8.21167	3.03768	1.46953	5.811	0.0159263	0.287729	11	63128982	63159547	1	Pmp22	peripheral myelin protein 22 [Source:MGI Symbol;Acc:MGI:97631]	3.82564	2.4875	2.34608	1.94063	0.794841	1.95578	1.29439	0	2.54042	0.463791	0	0.581153	2.22508	0.813293
ENSMUSG00000086296	1.64138	0.714908	4.85965	5.81645	0.015877	0.287729	9	106148687	106160201	1	D030055H07Rik	RIKEN cDNA D030055H07 gene [Source:MGI Symbol;Acc:MGI:3605036]	32.9961	39.3024	33.6271	38.1657	23.8452	35.2041	26.3194	28.2815	27.9446	30.6102	24.259	20.9215	33.8568	26.3894
ENSMUSG00000030172	-3.32571	-1.73366	2.34971	5.81254	0.0159123	0.287729	6	119570796	119848167	-1	Erc1	ELKS/RAB6-interacting/CAST family member 1 [Source:MGI Symbol;Acc:MGI:2151013]	2.86923	2.4875	2.34608	5.17501	0.794841	2.60771	7.76637	3.68889	5.58893	3.71033	2.77245	6.97383	2.71339	5.08347
ENSMUSG00000054892	-31.7968	-4.99081	0.613307	5.81567	0.015884	0.287729	5	72695978	72752777	-1	Txk	TXK tyrosine kinase [Source:MGI Symbol;Acc:MGI:102960]	0	0	0	0	0.794841	0	0.86293	0	1.01617	1.85516	0	0.581153	0.132473	0.719236
ENSMUSG00000044021	1.99993	0.999951	3.95725	5.80707	0.0159619	0.287966	15	91838326	91934555	1	Muc19	mucin 19 [Source:MGI Symbol;Acc:MGI:2676278]	26.3013	16.4175	12.5124	14.2313	17.4865	28.6848	14.6698	14.7556	14.2264	14.3775	8.31736	12.2042	19.2723	13.0918
ENSMUSG00000049657	-2.23246	-1.15864	3.72863	5.80546	0.0159765	0.287966	4	44991242	45012412	-1	Zbtb5	zinc finger and BTB domain containing 5 [Source:MGI Symbol;Acc:MGI:1924601]	10.5205	13.93	6.2562	11.6438	5.56389	9.12698	9.06076	16.6	12.194	22.262	13.8623	12.2042	9.50689	14.3639
ENSMUSG00000044827	-9.29642	-3.21668	1.17207	5.80226	0.0160056	0.288002	5	64924679	64933563	-1	Tlr1	toll-like receptor 1 [Source:MGI Symbol;Acc:MGI:1341295]	0	0.497499	0	0.646876	0.794841	0.651927	0.86293	1.84445	2.03234	0.927582	2.77245	0.581153	0.431857	1.50348
ENSMUSG00000062006	-19.6033	-4.29303	0.976636	5.80116	0.0160156	0.288002	3	130726831	130730398	-1	Rpl34	ribosomal protein L34 [Source:MGI Symbol;Acc:MGI:1915686]	0	0	0	0.646876	3.17936	0	0.86293	0.614816	3.55659	0.927582	1.38623	0.581153	0.637707	1.32155
ENSMUSG00000034867	-47.7151	-5.57638	0.907025	5.79897	0.0160356	0.288029	7	35586244	35639226	1	Ankrd27	ankyrin repeat domain 27 (VPS9 domain) [Source:MGI Symbol;Acc:MGI:2444103]	0	0	0	0	0	1.30385	2.58879	4.30371	0	0.463791	0.693114	0.581153	0.217309	1.43843
ENSMUSG00000096996	1.39344	0.478655	6.45349	5.79012	0.0161165	0.289148	19	46335287	46338538	1	Gm26792	predicted gene, 26792 [Source:MGI Symbol;Acc:MGI:5477286]	102.814	105.47	78.2026	81.5064	99.3551	86.0544	77.6637	78.6964	93.4875	73.7427	76.9356	69.1572	92.2337	78.2805
ENSMUSG00000097451	-2.16059	-1.11142	4.30908	5.78554	0.0161585	0.289567	12	109603940	109661716	1	Rian	RNA imprinted and accumulated in nucleus [Source:MGI Symbol;Acc:MGI:1922995]	17.6936	14.925	17.2046	9.05626	11.9226	20.2097	30.2025	15.9852	19.3072	18.5516	22.1796	24.4084	15.1686	21.7724
ENSMUSG00000026750	-3.73074	-1.89946	2.44622	5.78017	0.0162079	0.290118	2	38588036	38644087	-1	Psmb7	proteasome (prosome, macropain) subunit, beta type 7 [Source:MGI Symbol;Acc:MGI:107637]	3.34743	2.98499	4.69215	1.94063	0.794841	1.30385	9.49223	3.68889	3.04851	6.49307	2.77245	3.48692	2.51065	4.83035
ENSMUSG00000043131	-28.1758	-4.81638	0.799044	5.77249	0.0162789	0.291054	6	83326016	83343776	1	Mob1a	MOB kinase activator 1A [Source:MGI Symbol;Acc:MGI:2442631]	1.43461	0	0	0	0	0	0.86293	0	1.01617	0.927582	0.693114	2.90576	0.239102	1.06759
ENSMUSG00000086814	7.85242	2.97314	1.25871	5.76036	0.0163917	0.292734	7	132154171	132155301	1	Gm15677	predicted gene 15677 [Source:MGI Symbol;Acc:MGI:3783119]	1.91282	1.99	3.1281	2.5875	1.58968	0	0.86293	0	1.01617	0.463791	0.693114	0.581153	1.86802	0.602859
ENSMUSG00000020181	-6.15275	-2.62123	1.7239	5.75566	0.0164356	0.293181	10	109682660	110456204	-1	Nav3	neuron navigator 3 [Source:MGI Symbol;Acc:MGI:2183703]	0.95641	0	1.56405	2.5875	0	2.60771	3.02025	3.07408	3.04851	4.17412	6.23802	0	1.28595	3.25916
ENSMUSG00000008658	-2.86101	-1.51653	3.25636	5.75217	0.0164683	0.293426	16	6809222	7412479	1	Rbfox1	RNA binding protein, fox-1 homolog (C. elegans) 1 [Source:MGI Symbol;Acc:MGI:1926224]	8.12948	2.4875	5.47418	8.40939	5.56389	5.21542	15.9642	9.83705	6.6051	8.81203	7.62425	11.0419	5.87997	9.98075
ENSMUSG00000019984	3.20198	1.67897	2.7295	5.74766	0.0165107	0.293508	10	24869986	24913681	1	Med23	mediator complex subunit 23 [Source:MGI Symbol;Acc:MGI:1917458]	6.21666	6.46749	4.69215	4.52813	7.94841	7.82312	1.29439	4.30371	1.52425	1.85516	11.0898	4.06807	6.27933	4.02257
ENSMUSG00000075419	-15.1857	-3.92464	0.91335	5.74814	0.0165061	0.293508	2	30284231	30286334	-1	Dolk	dolichol kinase [Source:MGI Symbol;Acc:MGI:2677836]	0	0.497499	0.782026	0	0.794841	0	1.72586	1.22963	0	1.85516	2.77245	1.16231	0.345728	1.45757
ENSMUSG00000029575	-43.4026	-5.43971	0.743158	5.74093	0.0165741	0.293986	5	114431034	114444060	-1	Mmab	methylmalonic aciduria (cobalamin deficiency) type B homolog (human) [Source:MGI Symbol;Acc:MGI:1924947]	0	0	0.782026	0	0	0	0.431465	3.07408	0	0.463791	0	1.74346	0.130338	0.952132
ENSMUSG00000006221	-7.06953	-2.82161	1.27219	5.74079	0.0165754	0.293986	4	141420779	141425311	1	Hspb7	heat shock protein family, member 7 (cardiovascular) [Source:MGI Symbol;Acc:MGI:1352494]	1.91282	0.497499	0	0	1.58968	0.651927	2.15732	1.84445	2.03234	2.31895	2.77245	1.16231	0.775321	2.04797
ENSMUSG00000097632	3.95387	1.98326	2.05045	5.73003	0.0166772	0.294447	19	55640589	55702204	-1	4930552P12Rik	RIKEN cDNA 4930552P12 gene [Source:MGI Symbol;Acc:MGI:1924844]	7.65128	2.98499	5.47418	1.29375	4.76904	2.60771	1.72586	3.07408	2.03234	2.78275	2.07934	0.581153	4.13016	2.04592
ENSMUSG00000019768	11.0002	3.45946	1.42704	5.73353	0.016644	0.294447	10	4611593	5005614	1	Esr1	estrogen receptor 1 (alpha) [Source:MGI Symbol;Acc:MGI:1352467]	0.478205	3.97999	1.56405	3.23438	1.58968	0.651927	0	0.614816	0	2.31895	0.693114	1.16231	1.91637	0.798198
ENSMUSG00000042178	2.32461	1.21699	3.75461	5.73307	0.0166484	0.294447	7	128237357	128245100	1	Armc5	armadillo repeat containing 5 [Source:MGI Symbol;Acc:MGI:2384586]	14.8244	12.4375	17.9866	14.8781	16.6917	11.7347	9.92369	9.83705	18.291	4.63791	8.31736	9.29844	14.7588	10.0509
ENSMUSG00000029601	-2.17764	-1.12276	3.24603	5.73135	0.0166647	0.294447	5	120589016	120607118	1	Iqcd	IQ motif containing D [Source:MGI Symbol;Acc:MGI:1922982]	7.17307	7.46249	6.2562	7.76251	7.94841	11.0828	12.5125	8.60742	7.62127	10.2034	14.5554	17.4346	7.94757	11.8224
ENSMUSG00000084519	34.3703	5.10309	0.477582	5.72543	0.0167209	0.294884	7	45388531	45388684	1	Gm22478	predicted gene, 22478 [Source:MGI Symbol;Acc:MGI:5452255]	0	0.994998	0	1.29375	1.58968	0.651927	0	0	0	0	0.693114	0	0.75506	0.115519
ENSMUSG00000103310	-10.9472	-3.4525	1.34318	5.72039	0.016769	0.295397	18	37020149	37187657	1	Pcdha12	protocadherin alpha 12 [Source:MGI Symbol;Acc:MGI:1298370]	0.478205	0	0.782026	0	0	1.30385	2.58879	0	2.03234	1.85516	0.693114	0.581153	0.427347	1.29176
ENSMUSG00000039852	2.15775	1.10953	3.90216	5.7145	0.0168254	0.295925	4	150281646	150621966	1	Rere	arginine glutamic acid dipeptide (RE) repeats [Source:MGI Symbol;Acc:MGI:2683486]	19.1282	12.935	17.9866	16.8188	8.74325	14.9943	13.3754	7.37779	7.62127	10.2034	13.8623	9.29844	15.101	10.2898
ENSMUSG00000103706	3.7404	1.90319	2.8376	5.71129	0.0168561	0.295925	1	66793645	66796298	-1	6820402A03Rik	RIKEN cDNA 6820402A03 gene [Source:MGI Symbol;Acc:MGI:1922992]	10.5205	4.97499	4.69215	5.82188	11.1278	5.21542	9.06076	1.84445	5.58893	1.39137	3.46557	2.32461	7.05879	3.94595
ENSMUSG00000103059	2.80514	1.48807	3.00462	5.71247	0.0168449	0.295925	1	165493422	165495001	1	Gm18186	predicted gene, 18186 [Source:MGI Symbol;Acc:MGI:5010371]	11.4769	6.96499	6.2562	6.46876	9.53809	5.21542	3.02025	4.30371	5.08084	4.17412	6.93114	4.64922	7.6534	4.69321
ENSMUSG00000107086	-1.45429	-0.54032	6.8892	5.70386	0.0169276	0.296676		30868764	30870828	-1	RP23-113M20.5	5	108.074	127.857	79.7666	104.147	97.7654	126.474	118.221	111.282	106.19	179.023	140.702	120.88	107.347	129.383
ENSMUSG00000085042	-5.06159	-2.33959	1.91442	5.70288	0.0169371	0.296676	5	135012114	135013253	-1	Abhd11os	abhydrolase domain containing 11, opposite strand [Source:MGI Symbol;Acc:MGI:1917062]	2.39102	1.4925	0.782026	1.94063	0.794841	2.60771	1.72586	4.91853	4.57276	6.49307	2.07934	2.32461	1.66812	3.68569
ENSMUSG00000044533	-2.40548	-1.26633	3.07931	5.69737	0.0169903	0.296783	17	24718116	24721929	1	Rps2	ribosomal protein S2 [Source:MGI Symbol;Acc:MGI:105110]	3.34743	2.98499	7.03823	7.11563	7.94841	5.21542	8.6293	6.14816	5.58893	7.42065	13.8623	8.71729	5.60835	8.39443
ENSMUSG00000072582	-1.40851	-0.494174	6.36318	5.69911	0.0169735	0.296783	11	86683985	86692457	1	Ptrh2	peptidyl-tRNA hydrolase 2 [Source:MGI Symbol;Acc:MGI:2444848]	78.4256	65.1724	68.8182	65.3345	55.6389	69.1043	73.7805	83.6149	86.8824	75.1341	77.6287	81.9425	67.0823	79.8305
ENSMUSG00000048686	35.958	5.16824	0.758142	5.69632	0.0170005	0.296783	4	128260212	128260957	-1	Hmgb4	high-mobility group box 4 [Source:MGI Symbol;Acc:MGI:1916567]	2.39102	0.994998	0	1.29375	0	1.95578	0.431465	0	0.508084	0	0	0	1.10593	0.156592
ENSMUSG00000035067	5.98812	2.5821	1.85123	5.68622	0.0170986	0.297124	14	63606503	63820809	1	Xkr6	X Kell blood group precursor related family member 6 homolog [Source:MGI Symbol;Acc:MGI:2447765]	1.43461	5.96999	3.1281	0.646876	3.9742	5.86734	3.02025	2.45926	1.01617	0	1.38623	1.16231	3.50352	1.50737
ENSMUSG00000045064	2.56531	1.35914	2.9711	5.69212	0.0170412	0.297124	12	85288591	85299358	1	Zc2hc1c	zinc finger, C2HC-type containing 1C [Source:MGI Symbol;Acc:MGI:1919600]	5.26025	6.96499	10.1663	5.17501	13.5123	9.12698	5.17758	4.30371	7.11318	4.17412	6.23802	3.48692	8.36764	5.08225
ENSMUSG00000041961	-43.1263	-5.4305	0.774119	5.68713	0.0170898	0.297124	11	5276324	5444847	-1	Znrf3	zinc and ring finger 3 [Source:MGI Symbol;Acc:MGI:3039616]	0.478205	0	0	0	0	0	0.86293	0.614816	0.508084	0.927582	0	1.74346	0.0797008	0.776145
ENSMUSG00000063856	19.0492	4.25166	0.683473	5.68448	0.0171156	0.297124	9	108338903	108340343	1	Gpx1	glutathione peroxidase 1 [Source:MGI Symbol;Acc:MGI:104887]	0.95641	1.4925	2.34608	1.29375	0.794841	0.651927	0.431465	3.07408	0.508084	0	0	0	1.25592	0.668938
ENSMUSG00000027804	-3.33164	-1.73623	2.10733	5.68666	0.0170944	0.297124	3	79591342	79603650	1	Ppid	peptidylprolyl isomerase D (cyclophilin D) [Source:MGI Symbol;Acc:MGI:1914988]	3.82564	1.99	1.56405	2.5875	2.38452	2.60771	5.17758	3.68889	3.04851	4.63791	5.54491	5.81153	2.49324	4.65155
ENSMUSG00000025475	-4.64135	-2.21455	1.8246	5.681	0.0171496	0.29738	7	139834174	139878088	1	Adgra1	adhesion G protein-coupled receptor A1 [Source:MGI Symbol;Acc:MGI:1277167]	0.95641	2.98499	2.34608	1.94063	0.794841	1.30385	3.45172	3.68889	3.04851	5.56549	6.93114	0.581153	1.72113	3.87782
ENSMUSG00000042303	-9.12187	-3.18933	1.35836	5.67407	0.0172175	0.298225	15	80977765	81012289	1	Sgsm3	small G protein signaling modulator 3 [Source:MGI Symbol;Acc:MGI:1916329]	0.95641	1.99	0	0.646876	0	2.60771	1.29439	3.07408	2.03234	2.78275	2.07934	2.32461	1.0335	2.26458
ENSMUSG00000022983	2.38384	1.25329	3.14026	5.66797	0.0172774	0.298931	16	90228957	90284425	-1	Scaf4	SR-related CTD-associated factor 4 [Source:MGI Symbol;Acc:MGI:2146350]	9.08589	9.94998	8.60228	9.70314	11.1278	9.12698	4.74611	5.53334	4.06467	9.73961	11.0898	3.48692	9.59934	6.44341
ENSMUSG00000049807	-2.06487	-1.04605	3.53889	5.66244	0.017332	0.299208	11	97415533	97502402	1	Arhgap23	Rho GTPase activating protein 23 [Source:MGI Symbol;Acc:MGI:3697726]	7.17307	6.96499	13.2944	8.40939	11.9226	5.21542	12.9439	12.9111	14.2264	11.5948	9.01048	12.7854	8.82998	12.2453
ENSMUSG00000026577	-11.0219	-3.4623	1.22201	5.66298	0.0173266	0.299208	1	164289800	164307489	-1	Blzf1	basic leucine zipper nuclear factor 1 [Source:MGI Symbol;Acc:MGI:1201607]	1.43461	0	0.782026	0	0.794841	0	2.58879	1.84445	1.01617	2.78275	2.77245	0	0.501913	1.8341
ENSMUSG00000068130	49.9725	5.64306	0.715365	5.6553	0.0174027	0.300095	2	150407141	150451486	-1	Zfp442	zinc finger protein 442 [Source:MGI Symbol;Acc:MGI:3651999]	0.478205	1.99	0	0.646876	1.58968	0.651927	0	0	0	0	0	0.581153	0.892781	0.0968588
ENSMUSG00000105692	1.47847	0.564102	5.58021	5.64745	0.0174808	0.300527		89210425	89213164	1	RP23-350K3.2	3	66.4705	56.2174	50.8317	46.5751	54.844	56.7176	37.106	41.1927	47.2518	57.5101	41.5868	46.4922	55.276	45.1899
ENSMUSG00000097536	11.8028	3.56106	0.844777	5.64695	0.0174858	0.300527	15	96134819	96284495	-1	2610037D02Rik	RIKEN cDNA 2610037D02 gene [Source:MGI Symbol;Acc:MGI:1917290]	0	0.994998	3.91013	1.29375	1.58968	1.30385	0	0.614816	0	0.927582	0	0.581153	1.5154	0.353925
ENSMUSG00000046321	-4.52331	-2.17738	1.92788	5.64918	0.0174635	0.300527	7	121392296	121501768	1	Hs3st2	heparan sulfate (glucosamine) 3-O-sulfotransferase 2 [Source:MGI Symbol;Acc:MGI:1333802]	1.91282	0.994998	1.56405	1.94063	2.38452	1.95578	5.60904	3.07408	2.54042	2.31895	6.93114	2.90576	1.79213	3.89657
ENSMUSG00000105456	-5.50582	-2.46096	1.82486	5.64369	0.0175183	0.300754		107885966	107887848	1	RP23-313F7.4	3	1.43461	1.99	0	3.23438	0.794841	0	2.58879	3.07408	5.08084	0.927582	2.77245	5.23037	1.24231	3.27902
ENSMUSG00000081471	1.24341	0.314299	8.30543	5.63852	0.0175701	0.300977	X	72467302	72470389	1	Gm14735	predicted gene 14735 [Source:MGI Symbol;Acc:MGI:3705690]	330.44	345.762	319.066	316.322	368.806	327.267	307.203	278.512	286.56	305.174	325.763	296.969	334.611	300.03
ENSMUSG00000087350	3.15148	1.65603	2.71432	5.63975	0.0175577	0.300977	10	7606084	7606813	-1	Gm16254	predicted gene 16254 [Source:MGI Symbol;Acc:MGI:3826579]	2.86923	5.96999	8.60228	7.11563	7.94841	3.25963	3.45172	6.14816	4.06467	3.24654	2.07934	1.16231	5.96086	3.35879
ENSMUSG00000038323	-22.6337	-4.5004	0.868883	5.63451	0.0176102	0.301333	1	57377620	57385423	1	1700066M21Rik	RIKEN cDNA 1700066M21 gene [Source:MGI Symbol;Acc:MGI:1920717]	1.43461	0.497499	0	0	0	0.651927	0.86293	0.614816	2.03234	0.927582	0.693114	1.74346	0.430673	1.14571
ENSMUSG00000106891	1.82303	0.866335	4.55975	5.62443	0.0177118	0.301569		147428830	147429886	1	RP24-544J6.6	5	28.6923	22.885	21.1147	36.8719	23.8452	25.4252	25.4564	17.8297	19.8153	14.3775	22.1796	19.178	26.4724	19.8061
ENSMUSG00000102440	5.55194	2.47299	1.83145	5.59728	0.0179884	0.301569	18	37736936	37841870	1	Pcdhga9	protocadherin gamma subfamily A, 9 [Source:MGI Symbol;Acc:MGI:1935226]	4.30384	3.97999	2.34608	1.29375	7.15357	1.95578	2.15732	2.45926	3.55659	0.463791	0	1.74346	3.5055	1.73007
ENSMUSG00000048027	-20.1352	-4.33164	0.995261	5.60336	0.0179261	0.301569	17	15806253	15826586	-1	Rgmb	repulsive guidance molecule family member B [Source:MGI Symbol;Acc:MGI:1916049]	0.95641	0.497499	0	0	0	1.95578	2.58879	0.614816	1.01617	0.463791	2.07934	0.581153	0.568282	1.22401
ENSMUSG00000096169	-123.656	-6.95018	0.380843	5.60317	0.017928	0.301569	17	33215261	33216351	-1	Gm4461	predicted gene 4461 [Source:MGI Symbol;Acc:MGI:3782645]	0	0	0	0	0	0	0	1.84445	0.508084	0	2.07934	0	0	0.738645
ENSMUSG00000037487	-2.38268	-1.25259	3.33802	5.59685	0.0179929	0.301569	15	37967328	38078853	-1	Ubr5	ubiquitin protein ligase E3 component n-recognin 5 [Source:MGI Symbol;Acc:MGI:1918040]	5.73846	6.96499	4.69215	5.82188	3.9742	7.82312	11.6496	14.7556	9.14552	6.95686	9.01048	4.64922	5.8358	9.3612
ENSMUSG00000022194	2.82246	1.49695	2.8887	5.62074	0.0177491	0.301569	14	54892500	54898169	1	Pabpn1	poly(A) binding protein, nuclear 1 [Source:MGI Symbol;Acc:MGI:1859158]	9.08589	7.46249	6.2562	5.82188	8.74325	5.86734	2.58879	2.45926	4.06467	6.49307	4.15868	6.97383	7.20618	4.45639
ENSMUSG00000039275	-7.08506	-2.82478	1.26903	5.59872	0.0179736	0.301569	11	121259990	121309896	1	Foxk2	forkhead box K2 [Source:MGI Symbol;Acc:MGI:1916087]	0.95641	1.99	0	1.29375	0	0.651927	1.72586	4.30371	2.03234	2.31895	2.07934	1.16231	0.815347	2.27042
ENSMUSG00000020163	-6.91669	-2.79008	1.33894	5.60711	0.0178877	0.301569	10	80402997	80406830	-1	Uqcr11	ubiquinol-cytochrome c reductase, complex III subunit XI [Source:MGI Symbol;Acc:MGI:1913844]	2.39102	0.497499	0.782026	0	0.794841	1.30385	1.29439	3.07408	3.04851	1.39137	1.38623	4.06807	0.961541	2.37711
ENSMUSG00000091745	36.1332	5.17525	0.478191	5.60791	0.0178796	0.301569	9	66834699	66835534	1	Gm17098	predicted gene 17098 [Source:MGI Symbol;Acc:MGI:4937925]	0	0.497499	0	1.29375	0.794841	1.95578	0	0	0	0	0	0.581153	0.756979	0.0968588
ENSMUSG00000031952	18.7365	4.22778	0.929953	5.62022	0.0177545	0.301569	8	111889135	111910199	-1	Chst5	carbohydrate (N-acetylglucosamine 6-O) sulfotransferase 5 [Source:MGI Symbol;Acc:MGI:1931825]	0.478205	0.497499	1.56405	2.5875	1.58968	1.95578	0.431465	0	0.508084	0	0.693114	0	1.44545	0.27211
ENSMUSG00000063802	-24.0692	-4.58912	0.888532	5.60228	0.0179371	0.301569	7	4660521	4684963	-1	Hspbp1	HSPA (heat shock 70kDa) binding protein, cytoplasmic cochaperone 1 [Source:MGI Symbol;Acc:MGI:1913495]	0.478205	0.497499	0	0	0	0.651927	0.86293	1.22963	2.54042	0.927582	0.693114	0	0.271272	1.04228
ENSMUSG00000098404	-139.635	-7.12552	0.477321	5.6036	0.0179236	0.301569	7	15288251	15289190	-1	Mrip-ps	Mom radiation induced polyposis, pseudogene [Source:MGI Symbol;Acc:MGI:3645947]	0	0	0	0	0	0	0	1.22963	1.01617	0	0	2.32461	0	0.761735
ENSMUSG00000072662	-3.42801	-1.77737	2.38076	5.60478	0.0179115	0.301569	6	147075060	147087032	-1	Mansc4	MANSC domain containing 4 [Source:MGI Symbol;Acc:MGI:3645619]	3.34743	5.96999	0	1.94063	1.58968	5.21542	6.04051	3.07408	5.58893	3.71033	2.77245	5.81153	3.01052	4.49964
ENSMUSG00000037892	80.6323	6.33329	0.506932	5.62261	0.0177302	0.301569	3	49743296	49757325	-1	Pcdh18	protocadherin 18 [Source:MGI Symbol;Acc:MGI:1920423]	0.478205	0	1.56405	0	3.17936	0	0	0	0	0	0	0	0.87027	0
ENSMUSG00000097338	1.58982	0.668862	5.2971	5.61883	0.0177685	0.301569	3	13471906	13474596	-1	Gm2464	predicted gene 2464 [Source:MGI Symbol;Acc:MGI:3780631]	46.8641	35.3224	26.5889	51.1032	41.3317	44.983	38.8318	39.963	34.0417	32.9292	26.3383	24.9896	41.0322	32.8489
ENSMUSG00000042390	-1.61355	-0.690238	5.12197	5.61208	0.0178371	0.301569	3	90293184	90363407	1	Gatad2b	GATA zinc finger domain containing 2B [Source:MGI Symbol;Acc:MGI:2443225]	37.7782	28.3574	21.8967	28.4625	19.871	41.7233	28.9081	38.1186	35.5659	46.8429	35.3488	37.1938	29.6815	36.9963
ENSMUSG00000040310	3.07144	1.61892	2.61058	5.60215	0.0179385	0.301569	2	93642384	93681339	1	Alx4	aristaless-like homeobox 4 [Source:MGI Symbol;Acc:MGI:108359]	7.17307	4.47749	4.69215	7.76251	10.3329	6.51927	5.17758	6.14816	0.508084	4.17412	5.54491	1.74346	6.82624	3.88272
ENSMUSG00000015839	2.15493	1.10764	3.01385	5.6039	0.0179206	0.301569	2	75675513	75704641	-1	Nfe2l2	nuclear factor, erythroid derived 2, like 2 [Source:MGI Symbol;Acc:MGI:108420]	9.5641	10.4475	10.1663	9.70314	7.94841	4.56349	7.76637	6.14816	6.6051	4.63791	4.85179	6.39268	8.73216	6.067
ENSMUSG00000055926	-1.46061	-0.546575	5.44582	5.61725	0.0177846	0.301569	2	119174509	119177575	1	Gm14137	predicted gene 14137 [Source:MGI Symbol;Acc:MGI:3651144]	41.1256	41.7899	39.8833	40.1063	31.7936	42.3753	37.9689	47.3408	43.6953	54.7273	53.3697	52.3037	39.5123	48.2343
ENSMUSG00000082985	1.99228	0.994422	4.15858	5.59021	0.0180611	0.302387	2	130400437	130401269	1	Gm14042	predicted gene 14042 [Source:MGI Symbol;Acc:MGI:3650956]	17.6936	21.3925	15.6405	21.9938	21.4607	9.12698	18.1215	14.7556	11.1779	10.2034	15.2485	8.13614	17.8847	12.9405
ENSMUSG00000028106	2.99152	1.58088	3.0563	5.58238	0.0181421	0.303416	3	95760341	95818863	-1	Rprd2	regulation of nuclear pre-mRNA domain containing 2 [Source:MGI Symbol;Acc:MGI:1922387]	11.4769	6.96499	7.82026	7.11563	11.1278	9.12698	6.47197	4.91853	8.12935	4.17412	7.62425	0.581153	8.93876	5.31656
ENSMUSG00000006920	-1.90871	-0.932597	3.66258	5.57953	0.0181716	0.303584	11	101191115	101226463	-1	Ezh1	enhancer of zeste homolog 1 (Drosophila) [Source:MGI Symbol;Acc:MGI:1097695]	10.9987	11.4425	7.03823	10.35	7.94841	5.21542	12.5125	11.6815	13.7183	13.9137	11.0898	11.6231	8.83221	12.4231
ENSMUSG00000072571	2.62065	1.38993	2.94713	5.57457	0.0182232	0.30406	14	52016865	52019787	1	Tmem253	transmembrane protein 253 [Source:MGI Symbol;Acc:MGI:3588246]	9.08589	13.4325	9.38431	8.40939	5.56389	6.51927	2.15732	7.37779	5.58893	6.02928	6.93114	5.23037	8.73254	5.55247
ENSMUSG00000071281	2.44469	1.28965	3.47067	5.57302	0.0182393	0.30406	13	67705306	67729119	-1	Zfp65	zinc finger protein 65 [Source:MGI Symbol;Acc:MGI:107769]	5.26025	15.92	17.9866	8.40939	16.6917	13.6905	9.06076	7.37779	8.12935	10.2034	9.70359	4.06807	12.9931	8.09049
ENSMUSG00000030729	-2.54881	-1.34982	3.23949	5.56469	0.0183262	0.304605	7	100227394	100278868	1	Pgm2l1	phosphoglucomutase 2-like 1 [Source:MGI Symbol;Acc:MGI:1918224]	6.69487	5.47249	4.69215	4.52813	6.35873	3.91156	13.3754	11.6815	6.6051	10.2034	4.15868	5.23037	5.27632	8.54241
ENSMUSG00000087473	-1.68671	-0.754212	5.14445	5.56426	0.0183308	0.304605	2	104256672	104275757	1	Gm13883	predicted gene 13883 [Source:MGI Symbol;Acc:MGI:3650051]	35.8654	29.8499	28.9349	29.1094	29.4091	24.1213	29.3396	43.6519	37.5982	46.8429	30.497	43.5864	29.5483	38.586
ENSMUSG00000026335	-2.76898	-1.46935	2.78282	5.56652	0.0183071	0.304605	1	97795114	98095646	-1	Pam	peptidylglycine alpha-amidating monooxygenase [Source:MGI Symbol;Acc:MGI:97475]	2.86923	2.98499	6.2562	4.52813	4.76904	3.91156	5.60904	9.83705	8.12935	5.56549	6.23802	6.39268	4.21986	6.96194
ENSMUSG00000004665	21.214	4.40695	0.980935	5.56009	0.0183745	0.304836	10	79988584	79996062	1	Cnn2	calponin 2 [Source:MGI Symbol;Acc:MGI:105093]	1.91282	1.4925	0	1.94063	0	1.95578	0	0	0	1.39137	0	1.16231	1.21695	0.425613
ENSMUSG00000059246	-11.3579	-3.50563	0.991636	5.55919	0.018384	0.304836	9	69757710	69760940	-1	Foxb1	forkhead box B1 [Source:MGI Symbol;Acc:MGI:1927549]	0	0	0	1.29375	0	1.30385	2.58879	0	1.01617	1.39137	2.77245	1.74346	0.432934	1.58537
ENSMUSG00000090939	6.469	2.69354	1.54012	5.55438	0.0184345	0.305348	6	65128571	65129002	1	Gm17147	predicted gene 17147 [Source:MGI Symbol;Acc:MGI:4937974]	0.95641	2.98499	0.782026	2.5875	3.9742	3.25963	1.72586	1.22963	3.04851	0.463791	0.693114	0	2.42413	1.19348
ENSMUSG00000105509	1.44154	0.527611	5.58082	5.54509	0.0185326	0.306093		110250015	110253706	1	RP23-327M1.1	3	54.9936	53.2324	55.5238	53.6907	52.4595	55.4138	40.1262	44.2667	45.7276	50.5532	49.9042	40.6807	54.219	45.2098
ENSMUSG00000022672	-39.2621	-5.29507	0.693256	5.53495	0.0186403	0.306093	16	15637866	15842235	1	Prkdc	protein kinase, DNA activated, catalytic polypeptide [Source:MGI Symbol;Acc:MGI:104779]	0	0	0	0.646876	0	0	2.15732	0.614816	2.54042	0	0	1.16231	0.107813	1.07914
ENSMUSG00000018160	-1.52122	-0.605228	5.54115	5.53427	0.0186475	0.306093	11	98152154	98193293	-1	Med1	mediator complex subunit 1 [Source:MGI Symbol;Acc:MGI:1100846]	43.9948	39.3024	32.8451	30.4032	46.1008	41.0714	50.4814	60.2519	46.2357	53.3359	39.5075	37.1938	38.9529	47.8344
ENSMUSG00000058230	-2.62445	-1.39202	3.14072	5.53291	0.018662	0.306093	7	16493719	16614993	-1	Arhgap35	Rho GTPase activating protein 35 [Source:MGI Symbol;Acc:MGI:1929494]	8.60769	7.46249	5.47418	1.94063	4.76904	3.91156	6.04051	11.0667	7.62127	7.42065	9.70359	9.87959	5.36093	8.62205
ENSMUSG00000030203	2.41347	1.27111	3.2354	5.53545	0.018635	0.306093	6	134715468	134792625	-1	Dusp16	dual specificity phosphatase 16 [Source:MGI Symbol;Acc:MGI:1917936]	8.12948	11.4425	12.5124	9.05626	23.0504	12.3866	9.06076	12.2963	3.04851	6.95686	9.01048	8.13614	12.7629	8.08484
ENSMUSG00000029814	-1.3365	-0.418463	7.15315	5.53156	0.0186765	0.306093	6	49085223	49214957	-1	Igf2bp3	insulin-like growth factor 2 mRNA binding protein 3 [Source:MGI Symbol;Acc:MGI:1890359]	123.377	113.43	129.034	143.606	145.456	109.524	142.383	141.408	128.037	153.051	154.564	163.885	127.404	147.221
ENSMUSG00000029817	-3.7579	-1.90993	2.06779	5.53406	0.0186497	0.306093	6	49243924	49264033	-1	Tra2a	transformer 2 alpha homolog (Drosophila) [Source:MGI Symbol;Acc:MGI:1933972]	1.43461	3.97999	1.56405	1.29375	1.58968	1.30385	4.31465	3.07408	5.58893	2.78275	2.77245	3.48692	1.86099	3.66996
ENSMUSG00000078486	1.5013	0.586213	5.66673	5.54	0.0185865	0.306093	4	156215868	156221307	1	Perm1	PPARGC1 and ESRR induced regulator, muscle 1 [Source:MGI Symbol;Acc:MGI:1921433]	62.6448	61.1924	53.1777	44.6344	69.1512	50.8503	38.8318	42.4223	52.8408	45.4515	57.5284	43.0053	56.9418	46.68
ENSMUSG00000087103	1.95033	0.963719	3.49746	5.54294	0.0185554	0.306093	2	19429104	19431983	-1	Gm13344	predicted gene 13344 [Source:MGI Symbol;Acc:MGI:3649239]	14.3461	14.4275	15.6405	7.76251	13.5123	11.7347	8.6293	9.22224	10.1617	9.27582	5.54491	11.6231	12.9039	9.07617
ENSMUSG00000042272	-7.64716	-2.93492	1.62148	5.53428	0.0186475	0.306093	2	77180340	77280592	-1	Sestd1	SEC14 and spectrin domains 1 [Source:MGI Symbol;Acc:MGI:1916262]	2.39102	0.497499	0	0	1.58968	1.30385	3.02025	2.45926	2.03234	2.78275	0.693114	3.48692	0.963676	2.41244
ENSMUSG00000020376	-8.61734	-3.10724	1.18759	5.51839	0.0188176	0.306922	11	50025346	50104758	1	Rnf130	ring finger protein 130 [Source:MGI Symbol;Acc:MGI:1891717]	0.478205	0.497499	1.56405	1.29375	1.58968	0	0.431465	2.45926	3.04851	3.24654	0.693114	4.06807	0.903865	2.32449
ENSMUSG00000004815	1.50137	0.586283	5.54244	5.51763	0.0188258	0.306922	5	108646693	108669672	-1	Dgkq	diacylglycerol kinase, theta [Source:MGI Symbol;Acc:MGI:102918]	39.2128	45.7699	71.1643	45.2813	61.2027	42.3753	38.4004	42.4223	46.2357	32.4654	45.0524	41.843	50.8344	41.0698
ENSMUSG00000080846	12.9994	3.70037	0.9113	5.52192	0.0187796	0.306922	2	21442909	21443529	-1	Gm13379	predicted gene 13379 [Source:MGI Symbol;Acc:MGI:3649905]	2.39102	0	0.782026	1.94063	0.794841	1.95578	0.431465	0.614816	0.508084	0.463791	0	0	1.31072	0.336359
ENSMUSG00000103009	1.92958	0.948289	4.0878	5.52462	0.0187507	0.306922	2	129197252	129199194	-1	Gm4430	predicted gene 4430 [Source:MGI Symbol;Acc:MGI:3782614]	23.432	15.92	12.5124	17.4656	13.5123	21.5136	9.49223	9.22224	12.7021	16.2327	13.8623	13.3665	17.3927	12.4797
ENSMUSG00000050840	12.9992	3.70035	1.11622	5.51908	0.0188102	0.306922	1	104768529	104995481	1	Cdh20	cadherin 20 [Source:MGI Symbol;Acc:MGI:1346069]	1.91282	0.994998	1.56405	1.94063	0.794841	0.651927	0	0.614816	1.01617	0	0.693114	0	1.30988	0.38735
ENSMUSG00000015957	22.4285	4.48726	0.722499	5.51442	0.0188604	0.307102	7	98835112	98855195	1	Wnt11	wingless-type MMTV integration site family, member 11 [Source:MGI Symbol;Acc:MGI:101948]	1.43461	1.99	0	0.646876	1.58968	0	0	0	0	0	1.38623	0.581153	0.943528	0.327897
ENSMUSG00000029255	48.2156	5.59143	0.704974	5.51293	0.0188764	0.307102	5	86180754	86197901	-1	Gnrhr	gonadotropin releasing hormone receptor [Source:MGI Symbol;Acc:MGI:95790]	0	0.497499	0	0.646876	6.35873	1.30385	0	0	0	0	0	1.16231	1.46783	0.193718
ENSMUSG00000074652	4.88499	2.28835	2.03812	5.50879	0.0189212	0.307508	2	155611212	155634307	1	Myh7b	myosin, heavy chain 7B, cardiac muscle, beta [Source:MGI Symbol;Acc:MGI:3710243]	4.30384	2.4875	3.1281	7.11563	0.794841	1.95578	3.45172	4.30371	1.01617	0.463791	1.38623	0.581153	3.29762	1.86713
ENSMUSG00000048489	10.7087	3.4207	1.2105	5.50586	0.0189529	0.307532	6	116650609	116652794	1	8430408G22Rik	RIKEN cDNA 8430408G22 gene [Source:MGI Symbol;Acc:MGI:1918730]	3.34743	0.994998	0	3.88126	1.58968	0.651927	0	0	0.508084	0.927582	0.693114	2.32461	1.74422	0.742232
ENSMUSG00000045624	-4.92432	-2.29992	1.95831	5.505	0.0189622	0.307532	2	140119883	140170564	-1	Esf1	ESF1, nucleolar pre-rRNA processing protein, homolog (S. cerevisiae) [Source:MGI Symbol;Acc:MGI:1913830]	1.91282	3.97999	0.782026	0	0.794841	3.91156	3.02025	3.07408	3.04851	3.71033	0.693114	3.48692	1.89687	2.83887
ENSMUSG00000036002	15.2084	3.9268	1.0685	5.50303	0.0189836	0.307558	4	43032414	43046220	-1	Fam214b	family with sequence similarity 214, member B [Source:MGI Symbol;Acc:MGI:2441854]	0.95641	1.4925	5.47418	1.94063	0	0.651927	0.431465	0	1.52425	0.463791	0	0	1.75261	0.403251
ENSMUSG00000023055	-5.19469	-2.37704	1.68508	5.49529	0.0190678	0.308279	15	102706779	102722178	-1	Calcoco1	calcium binding and coiled coil domain 1 [Source:MGI Symbol;Acc:MGI:1914738]	0	1.4925	1.56405	0.646876	0.794841	2.60771	2.15732	1.84445	2.03234	4.17412	4.15868	1.74346	1.18433	2.68506
ENSMUSG00000044795	7.48048	2.90313	1.49927	5.4962	0.0190579	0.308279	11	69391925	69395631	-1	Cyb5d1	cytochrome b5 domain containing 1 [Source:MGI Symbol;Acc:MGI:2685586]	2.86923	2.98499	5.47418	0	0.794841	2.60771	0.431465	0	0.508084	1.39137	2.77245	1.74346	2.45516	1.14114
ENSMUSG00000068574	23.9294	4.58071	0.852766	5.48964	0.0191295	0.308956	6	42460076	42461017	-1	Olfr458	olfactory receptor 458 [Source:MGI Symbol;Acc:MGI:3030292]	1.43461	2.4875	0	1.29375	1.58968	0	0.86293	0	1.52425	0	0	0	1.13426	0.397864
ENSMUSG00000030465	2.40264	1.26462	3.37677	5.48501	0.0191802	0.309452	8	67689082	68062286	-1	Psd3	pleckstrin and Sec7 domain containing 3 [Source:MGI Symbol;Acc:MGI:1918215]	20.5628	7.46249	10.1663	12.9375	16.6917	13.0385	10.3552	12.2963	8.12935	9.27582	4.15868	8.13614	13.4766	8.72524
ENSMUSG00000106459	-66.6441	-6.05841	0.400846	5.47922	0.0192438	0.309836		102389540	102390007	-1	RP24-409P22.2	3	0	0	0	0	0	0	0.86293	1.22963	1.52425	0.463791	0	0	0	0.680101
ENSMUSG00000028369	4.01503	2.00541	1.96902	5.48002	0.019235	0.309836	4	58042442	58206859	-1	Svep1	sushi, von Willebrand factor type A, EGF and pentraxin domain containing 1 [Source:MGI Symbol;Acc:MGI:1928849]	2.86923	2.4875	2.34608	2.5875	4.76904	3.91156	3.02025	0.614816	2.03234	1.39137	0.693114	1.16231	3.16182	1.4857
ENSMUSG00000044067	5.78519	2.53236	1.98072	5.47578	0.0192818	0.310125	12	31706867	31713947	-1	Gpr22	G protein-coupled receptor 22 [Source:MGI Symbol;Acc:MGI:1920260]	2.86923	1.99	4.69215	0.646876	9.53809	3.91156	2.15732	0.614816	1.52425	0.927582	2.07934	1.74346	3.94132	1.5078
ENSMUSG00000020288	1.13918	0.187999	8.90845	5.46765	0.0193717	0.310816	11	23487882	23498030	-1	Ahsa2	AHA1, activator of heat shock protein ATPase 2 [Source:MGI Symbol;Acc:MGI:1916133]	482.987	498.992	519.265	487.098	476.11	495.464	449.155	431.601	438.985	481.415	478.941	493.399	493.319	462.249
ENSMUSG00000090334	104.209	6.70333	0.480231	5.46688	0.0193802	0.310816	8	18656615	18656989	-1	Gm17149	predicted gene 17149 [Source:MGI Symbol;Acc:MGI:4937976]	0	0	2.34608	0.646876	0	1.30385	0	0	0	0	0	0	0.716134	0
ENSMUSG00000003812	1.20607	0.270315	8.92364	5.46467	0.0194047	0.310816	8	84908560	84922915	1	Dnase2a	deoxyribonuclease II alpha [Source:MGI Symbol;Acc:MGI:1329019]	539.893	566.651	517.701	451.519	479.289	498.072	434.485	456.808	430.856	493.937	485.179	479.451	508.854	463.453
ENSMUSG00000039611	-7.37042	-2.88175	1.58075	5.46468	0.0194046	0.310816	4	49584506	49597876	-1	Tmem246	transmembrane protein 246 [Source:MGI Symbol;Acc:MGI:1914313]	0.95641	0.994998	0.782026	0.646876	2.38452	0	3.45172	1.22963	2.54042	2.78275	3.46557	2.32461	0.960805	2.63245
ENSMUSG00000027506	1.70529	0.770015	4.34661	5.45687	0.0194915	0.311848	3	8925593	9004723	-1	Tpd52	tumor protein D52 [Source:MGI Symbol;Acc:MGI:107749]	24.8667	21.3925	22.6787	20.7	22.2555	20.2097	17.6901	17.2148	18.7991	20.4068	15.9416	10.4607	22.0172	16.7522
ENSMUSG00000083469	6.1488	2.6203	1.56802	5.45528	0.0195093	0.311848	2	131846395	131847688	1	Gm14281	predicted gene 14281 [Source:MGI Symbol;Acc:MGI:3650417]	4.30384	2.4875	2.34608	2.5875	7.15357	3.91156	1.29439	3.68889	3.55659	0	0.693114	1.74346	3.79834	1.82941
ENSMUSG00000039660	1.58782	0.667048	5.12895	5.44927	0.0195765	0.3126	2	30173453	30178459	-1	D2Wsu81e	DNA segment, Chr 2, Wayne State University 81, expressed [Source:MGI Symbol;Acc:MGI:106544]	39.2128	29.8499	37.5372	34.9313	30.204	34.5521	30.2025	30.7408	24.8961	28.2912	27.0314	22.665	34.3812	27.3045
ENSMUSG00000090608	1.37709	0.461621	6.18777	5.44202	0.0196579	0.313578	9	123678096	123701046	1	Gm17200	predicted gene 17200 [Source:MGI Symbol;Acc:MGI:4938027]	76.0346	87.5598	83.6767	69.2157	92.2015	80.8389	66.8771	63.326	71.1318	70.4962	78.3218	66.2514	81.5879	69.4007
ENSMUSG00000097147	-23.2858	-4.54138	0.721415	5.43515	0.0197354	0.314491	11	76614467	76622204	1	Gm26780	predicted gene, 26780 [Source:MGI Symbol;Acc:MGI:5477274]	0	0	0	0.646876	0.794841	0	1.29439	1.84445	1.01617	0.463791	0	1.16231	0.240286	0.963518
ENSMUSG00000020992	1.6066	0.684007	4.73449	5.42996	0.0197942	0.315105	12	69790288	69840479	1	4930512B01Rik	RIKEN cDNA 4930512B01 gene [Source:MGI Symbol;Acc:MGI:1921974]	27.2577	29.8499	32.8451	23.2875	32.5885	22.1655	30.634	19.6741	24.388	21.3344	20.1003	15.6911	27.999	21.9703
ENSMUSG00000108219	-1.34425	-0.426803	6.49004	5.41964	0.0199115	0.315213		108470355	108472575	-1	RP24-266P6.3	6	80.8166	85.0723	86.0228	84.7407	69.946	78.8832	99.2369	85.4594	101.109	89.9754	91.491	95.8902	80.9136	93.8603
ENSMUSG00000020918	13.0582	3.70689	0.840789	5.41865	0.0199227	0.315213	11	100704746	100712465	-1	Kat2a	K(lysine) acetyltransferase 2A [Source:MGI Symbol;Acc:MGI:1343101]	1.43461	0	2.34608	1.94063	0.794841	0.651927	0	0	0.508084	0.463791	0	0.581153	1.19468	0.258838
ENSMUSG00000054517	3.48303	1.80034	2.50558	5.42108	0.0198951	0.315213	11	116121846	116131128	-1	Trim65	tripartite motif-containing 65 [Source:MGI Symbol;Acc:MGI:2442815]	4.78205	9.94998	6.2562	6.46876	3.17936	5.86734	2.15732	1.22963	2.54042	6.95686	2.07934	5.81153	6.08395	3.46252
ENSMUSG00000044499	23.4648	4.55243	0.781636	5.41894	0.0199194	0.315213	10	36506814	36834397	1	Hs3st5	heparan sulfate (glucosamine) 3-O-sulfotransferase 5 [Source:MGI Symbol;Acc:MGI:2441996]	0.95641	0.497499	1.56405	0	0.794841	1.95578	0.431465	0.614816	0.508084	0	0	0	0.96143	0.259061
ENSMUSG00000030309	2.01211	1.00871	4.66247	5.42736	0.0198237	0.315213	6	148842492	148896237	-1	Caprin2	caprin family member 2 [Source:MGI Symbol;Acc:MGI:2448541]	33.4743	34.3274	26.5889	38.8126	11.1278	42.3753	22.4362	20.9037	25.4042	21.3344	14.5554	24.9896	31.1177	21.6039
ENSMUSG00000029840	-1.9138	-0.936443	4.44458	5.42087	0.0198974	0.315213	6	35508906	35539888	-1	Mtpn	myotrophin [Source:MGI Symbol;Acc:MGI:99445]	19.1282	11.4425	7.82026	18.7594	15.102	21.5136	26.7508	22.1334	18.291	19.943	17.3278	24.4084	15.6276	21.4757
ENSMUSG00000055489	3.79119	1.92265	2.4386	5.41612	0.0199516	0.31535	7	51511029	51598709	1	Ano5	anoctamin 5 [Source:MGI Symbol;Acc:MGI:3576659]	4.78205	9.45248	8.60228	7.11563	3.9742	2.60771	3.88318	1.22963	2.54042	2.31895	6.23802	2.90576	6.08906	3.186
ENSMUSG00000106549	-1.39605	-0.481352	6.62424	5.40841	0.02004	0.316424		70561265	70564103	1	RP23-332O18.2	5	80.3384	95.0223	79.7666	91.2095	95.3809	98.441	105.709	106.978	92.4714	111.31	119.909	102.283	90.0265	106.443
ENSMUSG00000048960	-3.54155	-1.82438	2.19404	5.4038	0.020093	0.316938	1	10993465	11303681	1	Prex2	phosphatidylinositol-3,4,5-trisphosphate-dependent Rac exchange factor 2 [Source:MGI Symbol;Acc:MGI:1923385]	2.86923	2.4875	3.1281	4.52813	2.38452	0.651927	7.76637	1.84445	4.57276	4.63791	4.85179	6.39268	2.6749	5.01099
ENSMUSG00000024556	32.3777	5.01693	0.551027	5.40003	0.0201364	0.317301	18	73770040	73815392	-1	Me2	malic enzyme 2, NAD(+)-dependent, mitochondrial [Source:MGI Symbol;Acc:MGI:2147351]	0	0.497499	0	0.646876	2.38452	1.95578	0.86293	0	0	0	0	0	0.914113	0.143822
ENSMUSG00000104003	1.70793	0.772247	4.69504	5.39706	0.0201707	0.31752	1	181806001	181815774	1	Dnah14	dynein, axonemal, heavy chain 14 [Source:MGI Symbol;Acc:MGI:2444525]	26.7795	33.3324	30.499	21.9938	29.4091	35.856	22.8676	27.0519	16.2587	23.1895	25.6452	20.3403	29.645	22.5589
ENSMUSG00000105368	-10.8664	-3.4418	0.799344	5.39178	0.0202318	0.317788		112367212	112368472	1	RP23-459I1.3	5	0	0.497499	0	0.646876	0.794841	0	1.29439	1.22963	1.01617	0.927582	1.38623	1.16231	0.323203	1.16938
ENSMUSG00000072889	-30.2653	-4.91959	0.568678	5.39273	0.0202208	0.317788	5	72513301	72559684	-1	Nfxl1	nuclear transcription factor, X-box binding-like 1 [Source:MGI Symbol;Acc:MGI:1923646]	0	0	0	0.646876	0	0	0.86293	0	0.508084	1.39137	0	1.74346	0.107813	0.750974
ENSMUSG00000085438	-1.66532	-0.735803	4.44481	5.39029	0.0202491	0.317788	2	119594297	119607502	1	1700020I14Rik	RIKEN cDNA 1700020I14 gene [Source:MGI Symbol;Acc:MGI:1913852]	19.1282	16.4175	18.7686	14.2313	13.5123	21.5136	26.7508	23.363	19.3072	21.3344	18.021	22.665	17.2619	21.9069
ENSMUSG00000022538	-21.3318	-4.41493	0.955743	5.37953	0.0203743	0.319109	16	30560494	30587592	-1	Lsg1	large subunit GTPase 1 homolog (S. cerevisiae) [Source:MGI Symbol;Acc:MGI:107236]	1.43461	0	0	0	0	0	0.431465	0.614816	1.01617	1.39137	0.693114	1.16231	0.239102	0.884873
ENSMUSG00000097722	2.22341	1.15277	3.11633	5.3812	0.0203549	0.319109	2	152694733	152696692	-1	Gm26841	predicted gene, 26841 [Source:MGI Symbol;Acc:MGI:5477335]	10.0423	8.45748	11.7304	6.46876	11.9226	3.25963	6.90344	3.68889	6.6051	6.02928	6.23802	4.64922	8.64686	5.68566
ENSMUSG00000025217	-4.16889	-2.05966	2.04028	5.3769	0.0204051	0.319269	19	45363734	45533341	1	Btrc	beta-transducin repeat containing protein [Source:MGI Symbol;Acc:MGI:1338871]	1.91282	2.98499	3.1281	1.94063	0.794841	1.95578	2.58879	8.60742	4.57276	1.39137	2.77245	7.55498	2.11953	4.5813
ENSMUSG00000107329	-39.0971	-5.28899	0.636553	5.3746	0.0204321	0.319369		119526425	119528224	1	AC132393.1	1	0	0	0	0.646876	0	0	0	1.84445	0	1.85516	0.693114	1.16231	0.107813	0.925838
ENSMUSG00000107277	2.23707	1.16161	3.57688	5.36092	0.0205929	0.320925		32607020	32611805	-1	RP23-149A1.6	5	15.3026	12.935	8.60228	12.2906	11.9226	12.3866	8.19783	7.37779	8.12935	6.02928	11.0898	8.71729	12.2399	8.25689
ENSMUSG00000022974	-7.14992	-2.83793	1.7236	5.35416	0.0206729	0.320925	16	91014037	91044543	-1	Paxbp1	PAX3 and PAX7 binding protein 1 [Source:MGI Symbol;Acc:MGI:1914617]	1.91282	0.497499	0	0.646876	0.794841	1.30385	1.29439	4.91853	4.06467	2.31895	1.38623	0.581153	0.859315	2.42732
ENSMUSG00000021262	-2.33082	-1.22084	3.182	5.35712	0.0206379	0.320925	12	108554720	108688513	1	Evl	Ena-vasodilator stimulated phosphoprotein [Source:MGI Symbol;Acc:MGI:1194884]	5.73846	8.45748	3.91013	3.23438	6.35873	7.82312	9.92369	4.30371	11.1779	6.95686	7.62425	11.6231	5.92038	8.60157
ENSMUSG00000020964	-3.17042	-1.66468	2.62073	5.35574	0.0206542	0.320925	12	91806043	91849157	-1	Sel1l	sel-1 suppressor of lin-12-like (C. elegans) [Source:MGI Symbol;Acc:MGI:1329016]	3.82564	6.96499	1.56405	4.52813	0.794841	3.91156	6.90344	3.68889	4.06467	8.81203	11.7829	2.90576	3.5982	6.35962
ENSMUSG00000041308	-34.3644	-5.10284	0.718434	5.35388	0.0206762	0.320925	8	106935750	107014192	1	Sntb2	syntrophin, basic 2 [Source:MGI Symbol;Acc:MGI:101771]	0.478205	0	0	0	0	0	0.431465	0.614816	1.01617	1.85516	0	0	0.0797008	0.652935
ENSMUSG00000101906	1.36991	0.454078	6.64602	5.35472	0.0206663	0.320925	7	47966679	47968194	-1	Mrgprc2-ps	MAS-related GPR, member C2, pseudogene [Source:MGI Symbol;Acc:MGI:3033137]	107.596	126.365	95.4071	93.1501	108.098	103.004	90.6076	97.1409	108.73	79.772	79.0149	87.754	105.603	90.5033
ENSMUSG00000002797	-4.48846	-2.16622	1.95643	5.3558	0.0206535	0.320925	6	54982580	54992950	-1	Ggct	gamma-glutamyl cyclotransferase [Source:MGI Symbol;Acc:MGI:95700]	0.95641	1.4925	3.1281	2.5875	0.794841	0	1.72586	3.68889	3.55659	3.71033	4.15868	1.74346	1.49323	3.0973
ENSMUSG00000029461	-2.475	-1.30743	3.08603	5.34807	0.0207453	0.321676	7	100706651	100841628	1	Fam168a	family with sequence similarity 168, member A [Source:MGI Symbol;Acc:MGI:2442372]	9.08589	3.48249	1.56405	9.05626	5.56389	5.21542	10.3552	9.22224	7.11318	9.27582	6.93114	11.6231	5.66133	9.08676
ENSMUSG00000032633	-6.53884	-2.70904	1.73699	5.33464	0.0209056	0.323195	11	59791408	59810016	-1	Flcn	folliculin [Source:MGI Symbol;Acc:MGI:2442184]	0.95641	0.994998	0.782026	1.94063	0	0.651927	2.15732	2.45926	3.55659	2.31895	2.07934	2.32461	0.887665	2.48268
ENSMUSG00000037808	10.5481	3.39891	0.894908	5.33652	0.0208831	0.323195	9	13827716	13846541	1	Fam76b	family with sequence similarity 76, member B [Source:MGI Symbol;Acc:MGI:1920076]	1.91282	0.994998	1.56405	0.646876	3.17936	0	1.29439	0	0.508084	0	0.693114	0	1.38302	0.415932
ENSMUSG00000091512	-7.21481	-2.85096	1.25836	5.33471	0.0209048	0.323195	3	137918506	137928900	1	Lamtor3	late endosomal/lysosomal adaptor, MAPK and MTOR activator 3 [Source:MGI Symbol;Acc:MGI:1929467]	0	0.497499	1.56405	0	2.38452	0.651927	2.58879	1.22963	2.03234	2.31895	1.38623	1.74346	0.849667	1.88323
ENSMUSG00000058441	-2.71835	-1.44273	2.75084	5.32909	0.0209723	0.323765	15	89059734	89073567	1	Panx2	pannexin 2 [Source:MGI Symbol;Acc:MGI:1890615]	5.73846	0.994998	2.34608	3.88126	6.35873	3.91156	5.60904	6.14816	6.09701	9.27582	4.85179	5.81153	3.87185	6.29889
ENSMUSG00000034949	-4.01522	-2.00548	1.95204	5.3281	0.0209842	0.323765	10	81233155	81252123	1	Zfr2	zinc finger RNA binding protein 2 [Source:MGI Symbol;Acc:MGI:2143792]	2.86923	1.4925	0.782026	1.94063	0.794841	3.25963	2.15732	2.45926	5.58893	4.17412	5.54491	1.74346	1.85648	3.61133
ENSMUSG00000097842	-4.50786	-2.17244	2.05602	5.32576	0.0210125	0.32388	7	16871354	16874886	-1	9330104G04Rik	RIKEN cDNA 9330104G04 gene [Source:MGI Symbol;Acc:MGI:2445112]	0.95641	4.47749	1.56405	0	3.17936	1.95578	1.72586	2.45926	4.06467	6.49307	4.85179	7.55498	2.02218	4.52494
ENSMUSG00000027014	-4.94016	-2.30456	1.95768	5.32219	0.0210556	0.324223	2	77881159	77946375	-1	Cwc22	CWC22 spliceosome-associated protein homolog (S. cerevisiae) [Source:MGI Symbol;Acc:MGI:2136773]	1.91282	0.994998	1.56405	0.646876	3.17936	1.95578	8.6293	1.84445	2.54042	3.24654	2.77245	3.48692	1.70898	3.75335
ENSMUSG00000057982	16.6298	4.0557	0.879859	5.31605	0.0211299	0.325044	9	22225714	22243197	1	Zfp809	zinc finger protein 809 [Source:MGI Symbol;Acc:MGI:2143362]	1.43461	0.497499	2.34608	0	0.794841	1.30385	0	0	0	0	2.07934	1.16231	1.06281	0.540274
ENSMUSG00000049246	32.4174	5.0187	0.762129	5.30796	0.0212282	0.326233	12	81399812	81400123	1	Hspe1-ps2	heat shock protein 1 (chaperonin 10), pseudogene 2 [Source:MGI Symbol;Acc:MGI:1935162]	0.95641	0	0	1.29375	0	1.95578	0	0	0.508084	0	0	0	0.70099	0.0846807
ENSMUSG00000031539	-3.23688	-1.6946	2.31702	5.30257	0.0212939	0.326659	8	22787354	22805654	-1	Ap3m2	adaptor-related protein complex 3, mu 2 subunit [Source:MGI Symbol;Acc:MGI:1929214]	1.43461	2.4875	3.91013	3.23438	1.58968	1.95578	5.17758	4.30371	5.58893	2.78275	2.07934	6.39268	2.43535	4.3875
ENSMUSG00000027810	-4.30616	-2.1064	1.8502	5.30225	0.0212979	0.326659	3	58525821	58557501	1	Eif2a	eukaryotic translation initiation factor 2A [Source:MGI Symbol;Acc:MGI:1098684]	0	0.994998	1.56405	1.94063	3.9742	1.95578	1.29439	3.07408	3.55659	5.1017	3.46557	2.90576	1.73828	3.23302
ENSMUSG00000041028	3.44254	1.78347	2.1766	5.29899	0.0213378	0.326949	14	37120444	37135322	-1	Ghitm	growth hormone inducible transmembrane protein [Source:MGI Symbol;Acc:MGI:1913342]	7.17307	3.97999	4.69215	6.46876	2.38452	3.91156	2.15732	3.07408	4.57276	2.31895	2.07934	1.74346	4.76834	2.65765
ENSMUSG00000021774	1.41574	0.501553	5.88578	5.29564	0.0213789	0.327022	14	18282722	18331859	-1	Ube2e1	ubiquitin-conjugating enzyme E2E 1 [Source:MGI Symbol;Acc:MGI:107411]	68.8615	68.6549	73.5104	58.2188	54.844	77.5793	58.2478	59.0223	55.3812	47.3067	63.7664	54.0472	66.9448	56.2953
ENSMUSG00000066108	5.72221	2.51657	1.98499	5.28733	0.0214811	0.327022	7	141839070	141873084	1	Muc5b	mucin 5, subtype B, tracheobronchial [Source:MGI Symbol;Acc:MGI:1921430]	4.30384	3.48249	5.47418	1.29375	4.76904	6.51927	0.86293	0.614816	3.04851	1.39137	4.15868	0.581153	4.3071	1.77624
ENSMUSG00000035585	-2.41143	-1.26989	3.21792	5.29087	0.0214376	0.327022	7	3693375	3701023	1	Tsen34	tRNA splicing endonuclease 34 homolog (S. cerevisiae) [Source:MGI Symbol;Acc:MGI:1913328]	5.73846	9.45248	9.38431	5.17501	7.94841	3.91156	16.8271	12.2963	10.1617	10.2034	11.7829	4.64922	6.93504	10.9868
ENSMUSG00000028843	15.0401	3.91074	0.928238	5.28918	0.0214584	0.327022	4	134127406	134128789	-1	Sh3bgrl3	SH3 domain binding glutamic acid-rich protein-like 3 [Source:MGI Symbol;Acc:MGI:1920973]	0.478205	1.99	0.782026	1.29375	0	1.30385	0	0	0	1.39137	0.693114	0.581153	0.974639	0.444273
ENSMUSG00000100813	1.96288	0.972975	4.17261	5.29127	0.0214326	0.327022	4	132265708	132268841	1	Gm28874	predicted gene 28874 [Source:MGI Symbol;Acc:MGI:5579580]	19.6064	15.4225	15.6405	19.4063	19.871	22.8174	10.3552	12.2963	16.2587	19.0154	8.31736	12.7854	18.794	13.1714
ENSMUSG00000103018	-3.35947	-1.74823	2.58066	5.28661	0.02149	0.327022	1	182127406	182128189	-1	Gm17968	predicted gene, 17968 [Source:MGI Symbol;Acc:MGI:5010153]	5.73846	7.95999	1.56405	2.5875	0.794841	1.95578	5.17758	3.07408	4.57276	8.34824	8.31736	5.23037	3.43344	5.78673
ENSMUSG00000084106	-18.7788	-4.23103	1.64785	5.29381	0.0214014	0.327022	1	86908793	86909683	-1	Gm6136	predicted pseudogene 6136 [Source:MGI Symbol;Acc:MGI:3646897]	2.39102	0	1.56405	0	0	0	3.88318	5.53334	0	2.78275	2.07934	4.06807	0.659179	3.05778
ENSMUSG00000062127	2.3445	1.22928	3.48802	5.28228	0.0215436	0.327517	3	105001915	105053146	-1	Cttnbp2nl	CTTNBP2 N-terminal like [Source:MGI Symbol;Acc:MGI:1933137]	10.9987	9.45248	21.1147	10.9969	14.3071	7.82312	9.49223	7.37779	8.12935	9.73961	2.77245	8.71729	12.4488	7.70479
ENSMUSG00000040688	2.00008	1.00006	3.93556	5.27059	0.0216886	0.329078	17	24697949	24707660	-1	Tbl3	transducin (beta)-like 3 [Source:MGI Symbol;Acc:MGI:2384863]	15.7808	15.92	16.4225	16.1719	15.102	16.9501	10.3552	6.76297	14.7344	12.9861	6.93114	15.11	16.0579	11.1466
ENSMUSG00000029475	-1.92455	-0.94452	4.64604	5.27153	0.0216769	0.329078	5	122870665	122989823	-1	Kdm2b	lysine (K)-specific demethylase 2B [Source:MGI Symbol;Acc:MGI:1354737]	25.3449	17.91	10.1663	25.875	17.4865	12.3866	23.7306	37.5038	25.4042	18.0878	24.259	27.3142	18.1949	26.0499
ENSMUSG00000106232	-21.9648	-4.45712	0.976985	5.2642	0.0217685	0.329656		111561423	111562036	1	RP24-362N9.4	9	0.478205	0.994998	0	0	0	0	0.431465	0	2.03234	1.39137	0.693114	0.581153	0.245534	0.854907
ENSMUSG00000057409	46.9565	5.55325	0.660982	5.26245	0.0217904	0.329656	17	21491256	21509764	1	Zfp53	zinc finger protein 53 [Source:MGI Symbol;Acc:MGI:99200]	1.43461	0	0	1.29375	3.17936	0	0	0	0	0	0.693114	0	0.984622	0.115519
ENSMUSG00000040717	3.0821	1.62391	2.99034	5.26256	0.0217889	0.329656	14	27039001	27107286	1	Il17rd	interleukin 17 receptor D [Source:MGI Symbol;Acc:MGI:2159727]	11.4769	11.4425	7.82026	9.05626	3.9742	4.56349	6.90344	7.37779	4.57276	3.71033	2.07934	4.06807	8.0556	4.78529
ENSMUSG00000033610	4.02002	2.0072	1.71804	5.25699	0.0218588	0.330068	19	34810894	34879455	-1	Pank1	pantothenate kinase 1 [Source:MGI Symbol;Acc:MGI:1922985]	3.34743	3.97999	2.34608	2.5875	4.76904	2.60771	1.29439	1.84445	2.03234	1.39137	2.07934	1.16231	3.27296	1.63403
ENSMUSG00000034111	1.80614	0.852911	4.29993	5.25671	0.0218624	0.330068	12	87166242	87200229	-1	Tmed8	transmembrane emp24 domain containing 8 [Source:MGI Symbol;Acc:MGI:1923480]	20.0846	14.925	17.2046	21.3469	23.0504	20.2097	25.025	15.9852	22.8638	8.81203	10.3967	9.87959	19.4702	15.4937
ENSMUSG00000029730	1.87826	0.909398	4.18968	5.25351	0.0219025	0.330068	5	138164583	138172422	-1	Mcm7	minichromosome maintenance deficient 7 (S. cerevisiae) [Source:MGI Symbol;Acc:MGI:1298398]	15.7808	22.885	17.2046	18.7594	15.8968	25.4252	15.1013	12.2963	9.6536	19.4792	13.8623	12.7854	19.3253	13.863
ENSMUSG00000005802	-26.2118	-4.71214	0.780519	5.25466	0.0218881	0.330068	2	122681233	122702663	-1	Slc30a4	solute carrier family 30 (zinc transporter), member 4 [Source:MGI Symbol;Acc:MGI:1345282]	0	0	0	0.646876	0	0	0.431465	2.45926	1.01617	0	1.38623	0	0.107813	0.882187
ENSMUSG00000107352	1.39333	0.478532	7.16019	5.23702	0.0221111	0.330645		31560812	31569072	-1	RP24-80F7.3	5	141.07	162.682	121.996	183.066	146.251	133.645	135.911	130.956	141.756	131.253	120.602	95.8902	148.118	126.061
ENSMUSG00000024008	2.12485	1.08736	3.36749	5.24736	0.0219801	0.330645	17	29156550	29237797	-1	Cpne5	copine V [Source:MGI Symbol;Acc:MGI:2385908]	9.5641	10.4475	16.4225	9.05626	12.7175	9.7789	7.76637	7.9926	8.63743	5.1017	7.62425	9.29844	11.3311	7.7368
ENSMUSG00000025876	5.90412	2.56172	1.36862	5.23711	0.02211	0.330645	13	54949411	55006018	1	Unc5a	unc-5 homolog A (C. elegans) [Source:MGI Symbol;Acc:MGI:894682]	1.91282	1.99	2.34608	1.94063	0.794841	3.25963	0.86293	0	0	1.39137	2.07934	1.74346	2.04067	1.01285
ENSMUSG00000061436	-1.45557	-0.54158	5.57496	5.23885	0.0220879	0.330645	6	38694390	38876165	-1	Hipk2	homeodomain interacting protein kinase 2 [Source:MGI Symbol;Acc:MGI:1314872]	45.9077	36.3174	39.1013	42.6938	43.7162	52.8061	47.4611	54.7186	53.3489	50.0894	60.3009	48.8168	43.4238	52.456
ENSMUSG00000004347	-4.10119	-2.03604	1.98824	5.23772	0.0221022	0.330645	6	56069804	56569103	-1	Pde1c	phosphodiesterase 1C [Source:MGI Symbol;Acc:MGI:108413]	0.478205	0	4.69215	3.23438	2.38452	1.95578	5.17758	0.614816	2.54042	2.78275	4.15868	4.06807	2.12417	3.22372
ENSMUSG00000041261	-3.28456	-1.7157	2.82439	5.24263	0.0220399	0.330645	4	8143362	8239041	-1	Car8	carbonic anhydrase 8 [Source:MGI Symbol;Acc:MGI:88253]	10.0423	3.97999	4.69215	0.646876	1.58968	7.1712	11.2181	7.9926	3.55659	7.42065	5.54491	7.55498	4.68703	7.21464
ENSMUSG00000037197	4.68136	2.22693	2.21888	5.24073	0.022064	0.330645	2	11585437	11604153	-1	Rbm17	RNA binding motif protein 17 [Source:MGI Symbol;Acc:MGI:1924188]	6.69487	3.97999	1.56405	9.70314	4.76904	3.91156	2.15732	4.30371	2.54042	1.85516	2.07934	1.74346	5.10378	2.44657
ENSMUSG00000026966	-2.66038	-1.41163	3.5118	5.24418	0.0220203	0.330645	2	25271039	25272438	-1	Ssna1	Sjogren's syndrome nuclear autoantigen 1 [Source:MGI Symbol;Acc:MGI:1915725]	10.0423	5.47249	5.47418	4.52813	5.56389	13.0385	10.3552	7.9926	13.2102	8.34824	13.1692	15.6911	7.35325	11.4611
ENSMUSG00000097399	7.06863	2.82143	1.44067	5.23427	0.0221461	0.33085	13	58281183	58299145	1	Gm26555	predicted gene, 26555 [Source:MGI Symbol;Acc:MGI:5477049]	3.82564	0.994998	1.56405	1.94063	2.38452	1.95578	1.29439	0.614816	1.01617	0.927582	0.693114	0	2.11094	0.757679
ENSMUSG00000048997	13.7965	3.78623	1.08415	5.22964	0.0222051	0.331095	3	108202222	108210934	-1	Atxn7l2	ataxin 7-like 2 [Source:MGI Symbol;Acc:MGI:1919772]	1.43461	0.994998	0.782026	1.29375	3.17936	0.651927	0.86293	0	0.508084	0	0	0.581153	1.38945	0.325361
ENSMUSG00000083674	20.4633	4.35497	0.697194	5.23029	0.0221969	0.331095	2	144459280	144500267	1	Zfp133-ps	zinc finger protein 133, pseudogene [Source:MGI Symbol;Acc:MGI:2176612]	0.95641	0.994998	0	1.29375	0	1.30385	0	0	0	0.463791	0	0.581153	0.758169	0.174157
ENSMUSG00000031314	-2.78269	-1.47648	2.62812	5.21887	0.022343	0.331798	X	101532734	101601789	1	Taf1	TAF1 RNA polymerase II, TATA box binding protein (TBP)-associated factor [Source:MGI Symbol;Acc:MGI:1336878]	1.91282	3.48249	2.34608	4.52813	4.76904	6.51927	10.7866	3.68889	7.62127	5.56549	5.54491	5.23037	3.92631	6.40626
ENSMUSG00000022708	-2.35266	-1.23429	3.74216	5.21802	0.022354	0.331798	16	42875881	43642602	1	Zbtb20	zinc finger and BTB domain containing 20 [Source:MGI Symbol;Acc:MGI:1929213]	11.4769	5.47249	10.1663	14.2313	10.3329	6.51927	21.5732	16.6	15.2425	14.3775	8.31736	13.3665	9.69987	14.9129
ENSMUSG00000022246	26.5494	4.73061	0.782555	5.21608	0.022379	0.331798	15	10568979	10714631	-1	Rai14	retinoic acid induced 14 [Source:MGI Symbol;Acc:MGI:1922896]	2.86923	0	3.1281	0	0.794841	0.651927	0	0	0.508084	0	0.693114	0	1.24068	0.2002
ENSMUSG00000031660	-2.62003	-1.38958	2.9093	5.22009	0.0223274	0.331798	8	88331039	88362194	-1	Brd7	bromodomain containing 7 [Source:MGI Symbol;Acc:MGI:1349766]	4.78205	5.96999	5.47418	4.52813	5.56389	2.60771	11.6496	9.22224	7.62127	6.95686	3.46557	8.71729	4.82099	7.9388
ENSMUSG00000000627	-25.9904	-4.69991	0.948216	5.21597	0.0223804	0.331798	6	82911885	82939769	-1	Sema4f	sema domain, immunoglobulin domain (Ig), TM domain, and short cytoplasmic domain [Source:MGI Symbol;Acc:MGI:1340055]	0.95641	0.497499	0	0	0	0.651927	0	3.07408	0	0.463791	1.38623	2.32461	0.350973	1.20812
ENSMUSG00000102145	1.19193	0.253295	8.79229	5.22069	0.0223197	0.331798	1	55440904	55445930	1	Gm38056	predicted gene, 38056 [Source:MGI Symbol;Acc:MGI:5611284]	471.032	460.187	463.741	435.994	468.956	475.255	403.851	416.23	425.267	424.369	432.503	439.351	462.527	423.595
ENSMUSG00000029924	-6.70213	-2.74462	1.81903	5.21078	0.0224472	0.332472	6	39334773	39377675	-1	Slc37a3	solute carrier family 37 (glycerol-3-phosphate transporter), member 3 [Source:MGI Symbol;Acc:MGI:1919394]	3.34743	0.497499	0.782026	0.646876	0.794841	0.651927	3.02025	4.30371	3.55659	0.927582	3.46557	2.90576	1.1201	3.02991
ENSMUSG00000023170	8.15418	3.02754	1.31466	5.20686	0.0224979	0.332904	11	69913888	69916591	1	Gps2	G protein pathway suppressor 2 [Source:MGI Symbol;Acc:MGI:1891751]	1.91282	1.4925	1.56405	3.23438	4.76904	0.651927	0.431465	0	2.03234	0.463791	1.38623	0	2.27079	0.71897
ENSMUSG00000095253	-7.09869	-2.82755	1.66084	5.20109	0.0225727	0.333693	17	32815449	32830261	-1	Zfp799	zinc finger protein 799 [Source:MGI Symbol;Acc:MGI:2443934]	0.478205	0.497499	1.56405	0	0.794841	2.60771	1.72586	2.45926	3.04851	2.78275	4.85179	0.581153	0.990384	2.57489
ENSMUSG00000052749	25.9724	4.69891	0.636227	5.19686	0.0226277	0.333903	7	104355382	104369884	-1	Trim30b	tripartite motif-containing 30B [Source:MGI Symbol;Acc:MGI:4821256]	1.91282	0.497499	1.56405	0	0	1.30385	0.431465	0.614816	0	0	0	0	0.879704	0.17438
ENSMUSG00000097004	1.44945	0.535509	5.6844	5.1967	0.0226299	0.333903	3	89337850	89347831	1	4731419I09Rik	RIKEN cDNA 4731419I09 gene [Source:MGI Symbol;Acc:MGI:3704222]	70.2961	63.1824	45.3575	40.7532	54.0492	65.1927	40.9892	41.1927	40.6467	49.6256	56.1422	50.5603	56.4718	46.5261
ENSMUSG00000022185	-1.45253	-0.53857	5.6558	5.1899	0.0227185	0.334258	14	54642161	54686931	-1	Acin1	apoptotic chromatin condensation inducer 1 [Source:MGI Symbol;Acc:MGI:1891824]	48.7769	52.7349	50.8317	38.8126	27.0246	46.2868	63.8568	50.4149	56.3974	51.4808	49.2111	45.3299	44.0779	52.7818
ENSMUSG00000078653	1.24801	0.319632	7.76057	5.19064	0.0227089	0.334258	11	101279012	101296317	1	Cntd1	cyclin N-terminal domain containing 1 [Source:MGI Symbol;Acc:MGI:1923965]	240.059	217.905	211.147	232.875	235.273	231.434	188.982	201.045	190.024	202.213	205.855	240.597	228.115	204.786
ENSMUSG00000034000	-105.033	-6.71471	0.522387	5.18997	0.0227176	0.334258	1	94020451	94028334	1	Neu4	sialidase 4 [Source:MGI Symbol;Acc:MGI:2661364]	0	0	0	0	0	0	0	0.614816	1.01617	0	0	2.32461	0	0.659266
ENSMUSG00000079553	-4.08846	-2.03156	2.18295	5.18257	0.0228146	0.335022	17	33875666	33890661	-1	Kifc1	kinesin family member C1 [Source:MGI Symbol;Acc:MGI:109596]	5.73846	0.994998	1.56405	0	2.38452	2.60771	5.17758	3.68889	5.08084	4.17412	3.46557	2.90576	2.21496	4.08213
ENSMUSG00000090861	22.6161	4.49928	0.681094	5.18187	0.0228237	0.335022	14	26628407	26638183	-1	Arf4os	ADP-ribosylation factor 4, opposite strand [Source:MGI Symbol;Acc:MGI:3642411]	0.95641	0	1.56405	1.29375	0.794841	1.95578	0	0	0	0.463791	0	1.74346	1.09414	0.367875
ENSMUSG00000018569	-64.7985	-6.01789	0.402894	5.18101	0.0228351	0.335022	11	69964779	69967885	1	Cldn7	claudin 7 [Source:MGI Symbol;Acc:MGI:1859285]	0	0	0	0	0	0	0	0	1.01617	1.39137	0	0.581153	0	0.498116
ENSMUSG00000059486	-3.55439	-1.8296	1.87837	5.17872	0.0228651	0.335146	6	56777524	56797813	-1	Kbtbd2	kelch repeat and BTB (POZ) domain containing 2 [Source:MGI Symbol;Acc:MGI:2384811]	3.34743	1.4925	3.91013	1.29375	0	1.95578	4.31465	1.84445	5.08084	3.71033	2.77245	4.64922	1.99993	3.72866
ENSMUSG00000035235	-1.88319	-0.913181	4.05514	5.16897	0.0229939	0.336058	14	61598226	61605946	1	Trim13	tripartite motif-containing 13 [Source:MGI Symbol;Acc:MGI:1913847]	18.65	13.4325	8.60228	9.05626	14.3071	16.2982	16.3957	22.1334	21.3395	15.7689	11.0898	21.5026	13.3911	18.0383
ENSMUSG00000020297	-2.36706	-1.24309	3.16114	5.1662	0.0230306	0.336058	11	32000463	32059202	1	Nsg2	neuron specific gene family member 2 [Source:MGI Symbol;Acc:MGI:1202070]	5.73846	3.97999	8.60228	3.23438	8.74325	7.1712	11.6496	14.1408	9.6536	7.88444	6.93114	7.55498	6.24493	9.63575
ENSMUSG00000035569	-1.55542	-0.6373	5.06631	5.16601	0.0230331	0.336058	8	122883337	122974793	-1	Ankrd11	ankyrin repeat domain 11 [Source:MGI Symbol;Acc:MGI:1924337]	25.3449	32.8349	27.3709	26.5219	28.6143	37.8118	39.6948	44.2667	31.5012	36.6395	33.9626	34.8692	29.7498	36.8223
ENSMUSG00000054083	-1.45701	-0.543014	5.74625	5.16583	0.0230355	0.336058	7	28881656	28893585	1	Capn12	calpain 12 [Source:MGI Symbol;Acc:MGI:1891369]	46.8641	54.7249	37.5372	38.8126	55.6389	48.8945	50.4814	65.7853	54.365	58.9014	42.2799	67.4137	47.0787	56.5378
ENSMUSG00000029202	-1.38911	-0.474158	6.5224	5.1659	0.0230345	0.336058	5	65605721	65698273	-1	Pds5a	PDS5, regulator of cohesion maintenance, homolog A (S. cerevisiae) [Source:MGI Symbol;Acc:MGI:1918771]	77.4692	90.0473	82.1127	80.2126	70.7408	65.1927	96.6481	84.8446	91.9633	92.7582	72.7769	109.838	77.6292	91.4715
ENSMUSG00000050107	34.2479	5.09794	0.761813	5.16375	0.023063	0.336145	11	73135485	73138294	-1	Gsg2	germ cell-specific gene 2 [Source:MGI Symbol;Acc:MGI:1194498]	0	2.98499	0.782026	1.94063	0	1.30385	0	1.84445	0	0	0	0	1.16858	0.307408
ENSMUSG00000038836	-3.30375	-1.7241	2.40755	5.16173	0.0230898	0.33622	6	34780432	34859459	1	Agbl3	ATP/GTP binding protein-like 3 [Source:MGI Symbol;Acc:MGI:1923473]	4.30384	4.47749	2.34608	0	2.38452	3.25963	3.02025	3.07408	8.12935	4.63791	4.85179	3.48692	2.79526	4.53338
ENSMUSG00000031119	-29.1643	-4.86613	0.593143	5.15409	0.0231916	0.337386	X	52053021	52165252	-1	Gpc4	glypican 4 [Source:MGI Symbol;Acc:MGI:104902]	0	0	0	0	0.794841	0	0.431465	0.614816	1.01617	0.463791	2.07934	0	0.132473	0.767597
ENSMUSG00000051339	-6.50527	-2.70161	1.57437	5.14782	0.0232756	0.338291	5	113086323	113163351	-1	2900026A02Rik	RIKEN cDNA 2900026A02 gene [Source:MGI Symbol;Acc:MGI:1920194]	1.43461	1.4925	0	0.646876	1.58968	0.651927	1.29439	3.68889	2.03234	1.39137	2.07934	5.23037	0.969266	2.61945
ENSMUSG00000084957	1.47823	0.563867	5.07299	5.14064	0.023372	0.339327	19	53929677	53944627	-1	Bbip1	BBSome interacting protein 1 [Source:MGI Symbol;Acc:MGI:1913610]	31.0833	31.3424	42.2294	40.1063	37.3575	40.4195	30.634	31.9704	36.074	27.3637	24.9521	30.8011	37.0897	30.2992
ENSMUSG00000015656	-1.65099	-0.72333	4.78327	5.13516	0.0234459	0.339327	9	40800984	40805200	1	Hspa8	heat shock protein 8 [Source:MGI Symbol;Acc:MGI:105384]	30.6051	22.885	21.1147	24.5813	19.871	18.9059	26.3194	26.4371	22.3557	32.4654	38.1212	36.6126	22.9938	30.3852
ENSMUSG00000035151	1.34166	0.424022	7.13072	5.12957	0.0235216	0.339327	8	83312632	83332486	-1	Elmod2	ELMO/CED-12 domain containing 2 [Source:MGI Symbol;Acc:MGI:2445165]	162.59	139.797	122.778	145.547	163.737	142.12	116.064	113.741	127.021	143.775	121.988	134.246	146.095	126.139
ENSMUSG00000038797	13.7525	3.78163	0.843822	5.13362	0.0234667	0.339327	7	80860920	80876516	1	Zscan2	zinc finger and SCAN domain containing 2 [Source:MGI Symbol;Acc:MGI:99176]	0	0.497499	0.782026	1.94063	2.38452	1.95578	0.431465	0	0.508084	0.463791	0	0	1.26008	0.23389
ENSMUSG00000087317	16.0894	4.00804	0.966022	5.13039	0.0235104	0.339327	6	92012394	92016117	-1	4930466I24Rik	RIKEN cDNA 4930466I24 gene [Source:MGI Symbol;Acc:MGI:1923066]	0	0.497499	0.782026	1.29375	0.794841	3.25963	0.431465	1.22963	1.52425	0	0	0	1.10463	0.530892
ENSMUSG00000015189	4.18232	2.0643	1.69847	5.13806	0.0234067	0.339327	6	4600839	4643355	1	Casd1	CAS1 domain containing 1 [Source:MGI Symbol;Acc:MGI:2384865]	5.73846	1.99	1.56405	2.5875	3.9742	3.25963	2.15732	2.45926	1.52425	1.85516	0.693114	0.581153	3.18564	1.54504
ENSMUSG00000073557	-1.35359	-0.436792	6.76414	5.13131	0.0234979	0.339327	1	134754658	134955942	-1	Ppp1r12b	protein phosphatase 1, regulatory (inhibitor) subunit 12B [Source:MGI Symbol;Acc:MGI:1916417]	100.423	95.5198	88.3689	99.6189	94.5861	93.8775	112.181	111.896	110.762	116.875	108.819	105.77	95.399	111.051
ENSMUSG00000050711	-1.67037	-0.740164	4.58317	5.13058	0.0235079	0.339327	1	79434669	79440120	-1	Scg2	secretogranin II [Source:MGI Symbol;Acc:MGI:103033]	19.1282	19.4025	24.2428	18.1125	21.4607	15.6462	28.4767	29.5112	23.3719	28.755	27.7245	14.5288	19.6655	25.3947
ENSMUSG00000055421	-2.65386	-1.40809	2.90853	5.12711	0.0235549	0.339492	14	93013410	93890679	-1	Pcdh9	protocadherin 9 [Source:MGI Symbol;Acc:MGI:1306801]	10.9987	5.96999	4.69215	4.52813	2.38452	5.86734	7.76637	6.76297	11.1779	7.42065	6.23802	14.5288	5.74014	8.98245
ENSMUSG00000033767	3.93108	1.97493	1.88068	5.12487	0.0235853	0.339615	3	83897655	84040175	-1	D930015E06Rik	RIKEN cDNA D930015E06 gene [Source:MGI Symbol;Acc:MGI:2443399]	2.39102	2.98499	6.2562	3.23438	1.58968	3.25963	1.72586	0.614816	1.52425	0.927582	2.07934	2.90576	3.28599	1.6296
ENSMUSG00000105873	28.5955	4.83772	0.949393	5.11967	0.0236561	0.340319		141297143	141298103	-1	RP23-49G7.2	5	2.39102	0.497499	1.56405	0	0.794841	0	0	0	0	0.463791	0.693114	0	0.874569	0.192817
ENSMUSG00000058831	22.963	4.52124	0.52415	5.11735	0.0236877	0.340459	6	29376671	29388468	-1	Opn1sw	opsin 1 (cone pigments), short-wave-sensitive (color blindness, tritan) [Source:MGI Symbol;Acc:MGI:99438]	1.91282	0.497499	0.782026	1.29375	0	0	0	0	0	0	0.693114	0.581153	0.747683	0.212378
ENSMUSG00000004846	-1.89828	-0.92469	4.11853	5.11575	0.0237097	0.34046	5	136987019	136996648	1	Plod3	procollagen-lysine, 2-oxoglutarate 5-dioxygenase 3 [Source:MGI Symbol;Acc:MGI:1347008]	10.9987	11.4425	10.9484	12.2906	19.0762	14.9943	15.9642	20.2889	16.2587	20.4068	18.7141	17.4346	13.2918	18.1779
ENSMUSG00000005225	-25.8012	-4.68936	1.06165	5.11399	0.0237336	0.340489	6	54595111	54645839	1	Plekha8	pleckstrin homology domain containing, family A (phosphoinositide binding specific) member 8 [Source:MGI Symbol;Acc:MGI:2681164]	0.478205	0.497499	0	0	0	0.651927	0.431465	0.614816	1.52425	1.39137	0.693114	1.16231	0.271272	0.969554
ENSMUSG00000040586	-3.2345	-1.69354	2.24263	5.10494	0.0238578	0.340697	X	166390033	166440704	-1	Ofd1	oral-facial-digital syndrome 1 gene homolog (human) [Source:MGI Symbol;Acc:MGI:1350328]	2.86923	2.4875	2.34608	3.88126	0.794841	0.651927	4.74611	2.45926	2.54042	4.17412	8.31736	3.48692	2.1718	4.28737
ENSMUSG00000023966	-25.338	-4.66323	0.61153	5.10579	0.0238461	0.340697	17	46122035	46144216	-1	Rsph9	radial spoke head 9 homolog (Chlamydomonas) [Source:MGI Symbol;Acc:MGI:1922814]	0	0	0	0.646876	0	0	1.29439	0.614816	0.508084	1.39137	0	0	0.107813	0.634778
ENSMUSG00000023015	1.42007	0.505961	5.74514	5.10723	0.0238263	0.340697	15	99620496	99651656	-1	Racgap1	Rac GTPase-activating protein 1 [Source:MGI Symbol;Acc:MGI:1349423]	58.8192	69.1524	57.0879	51.7501	46.1008	72.3639	39.2633	52.8741	42.6791	55.1911	49.2111	58.1153	59.2124	49.5557
ENSMUSG00000029622	-1.69179	-0.758548	4.27548	5.11003	0.0237879	0.340697	5	145114215	145130705	1	Arpc1b	actin related protein 2/3 complex, subunit 1B [Source:MGI Symbol;Acc:MGI:1343142]	19.6064	18.905	14.8585	14.8781	13.5123	16.9501	19.8474	20.2889	25.9123	25.5085	15.9416	19.178	16.4517	21.1128
ENSMUSG00000097152	-22.2949	-4.47864	0.891132	5.10972	0.0237922	0.340697	5	110779882	110781127	1	Gm26515	predicted gene, 26515 [Source:MGI Symbol;Acc:MGI:5477009]	0.478205	1.4925	0	0	0	0	0.431465	1.84445	2.03234	0.463791	0	1.74346	0.32845	1.08592
ENSMUSG00000028126	-7.76663	-2.95729	1.19686	5.09957	0.0239317	0.341439	3	95058530	95106930	-1	Pip5k1a	phosphatidylinositol-4-phosphate 5-kinase, type 1 alpha [Source:MGI Symbol;Acc:MGI:107929]	0.95641	0.994998	0	0.646876	0	1.30385	2.58879	2.45926	0	1.39137	2.07934	1.16231	0.650356	1.61351
ENSMUSG00000041930	-25.9206	-4.69603	0.717529	5.09538	0.0239897	0.341952	5	114568016	114613220	1	Fam222a	family with sequence similarity 222, member A [Source:MGI Symbol;Acc:MGI:3605543]	0	0	0	0	0	1.30385	0.431465	0	1.01617	1.85516	0.693114	1.16231	0.217309	0.859703
ENSMUSG00000026782	-1.55907	-0.640681	5.09077	5.0877	0.0240961	0.343154	1	60409619	60481158	1	Abi2	abl-interactor 2 [Source:MGI Symbol;Acc:MGI:106913]	21.5192	24.3775	22.6787	27.8157	31.7936	24.1213	34.5172	24.5926	24.8961	36.1757	33.2694	35.4503	25.3843	31.4836
ENSMUSG00000064351	-1.35507	-0.438366	8.88104	5.07651	0.0242522	0.344023	MT	5328	6872	1	mt-Co1	mitochondrially encoded cytochrome c oxidase I [Source:MGI Symbol;Acc:MGI:102504]	509.288	336.309	516.919	415.941	422.06	395.068	530.702	572.393	448.13	473.067	416.561	578.828	432.598	503.28
ENSMUSG00000033918	-10.4286	-3.38247	0.76409	5.07888	0.024219	0.344023	16	20279820	20302387	-1	Parl	presenilin associated, rhomboid-like [Source:MGI Symbol;Acc:MGI:1277152]	0	0.497499	0	0	1.58968	0	0.431465	1.22963	1.01617	1.39137	2.07934	1.16231	0.347863	1.21838
ENSMUSG00000097358	1.6906	0.757534	4.69219	5.07539	0.0242678	0.344023	14	118107831	118117100	1	Gm26773	predicted gene, 26773 [Source:MGI Symbol;Acc:MGI:5477267]	21.5192	35.8199	25.0248	38.1657	40.5369	18.9059	20.2789	25.8223	26.4204	24.1171	22.8727	18.5969	29.9954	23.018
ENSMUSG00000001558	2.63394	1.39722	2.62033	5.07606	0.0242584	0.344023	11	100441917	100457022	1	Klhl10	kelch-like 10 [Source:MGI Symbol;Acc:MGI:2181067]	5.26025	4.97499	3.91013	5.82188	8.74325	5.86734	5.60904	3.68889	2.54042	2.78275	4.85179	1.74346	5.76297	3.53606
ENSMUSG00000031548	-24.9534	-4.64117	0.637785	5.07777	0.0242345	0.344023	8	23411502	23449632	1	Sfrp1	secreted frizzled-related protein 1 [Source:MGI Symbol;Acc:MGI:892014]	0	0	0	0	1.58968	0	0.431465	2.45926	0	0.927582	1.38623	0.581153	0.264947	0.964282
ENSMUSG00000086047	8.67511	3.11688	1.43458	5.07114	0.0243274	0.344553	5	117115218	117118723	1	9530046B11Rik	RIKEN cDNA 9530046B11 gene [Source:MGI Symbol;Acc:MGI:1925671]	1.43461	3.97999	3.91013	1.29375	3.17936	1.95578	1.72586	1.84445	0	0	1.38623	0.581153	2.62561	0.922948
ENSMUSG00000050830	-13.708	-3.77695	1.15223	5.06887	0.0243593	0.344691	11	11114223	11268931	1	Vwc2	von Willebrand factor C domain containing 2 [Source:MGI Symbol;Acc:MGI:2442987]	0	0.994998	0	1.29375	0	0	2.15732	1.84445	0	0.927582	2.77245	2.90576	0.381458	1.76793
ENSMUSG00000081255	-4.18971	-2.06685	1.96214	5.06178	0.0244591	0.345307	X	13302285	13304420	1	Gm5380	predicted gene 5380 [Source:MGI Symbol;Acc:MGI:3643773]	1.91282	0.994998	2.34608	3.23438	3.17936	0	5.60904	4.30371	1.01617	1.39137	6.23802	4.06807	1.94461	3.77106
ENSMUSG00000022951	-3.93905	-1.97785	1.89625	5.05912	0.0244966	0.345307	16	92391953	92466146	-1	Rcan1	regulator of calcineurin 1 [Source:MGI Symbol;Acc:MGI:1890564]	2.39102	0.994998	0.782026	1.29375	1.58968	3.25963	3.02025	3.68889	3.04851	4.63791	1.38623	3.48692	1.71852	3.21145
ENSMUSG00000022858	-5.83819	-2.54552	1.46382	5.05476	0.0245584	0.345307	16	22244549	22266005	-1	Tra2b	transformer 2 beta homolog (Drosophila) [Source:MGI Symbol;Acc:MGI:106016]	0.95641	0.994998	2.34608	1.29375	0.794841	0	1.29439	1.84445	2.03234	6.02928	3.46557	1.74346	1.06435	2.73491
ENSMUSG00000037989	2.37958	1.2507	2.88561	5.06007	0.0244833	0.345307	13	49036303	49148014	-1	Wnk2	WNK lysine deficient protein kinase 2 [Source:MGI Symbol;Acc:MGI:1922857]	7.17307	4.97499	3.91013	10.9969	5.56389	6.51927	3.88318	4.91853	3.04851	4.63791	4.15868	5.23037	6.52304	4.31286
ENSMUSG00000018846	-5.74612	-2.52259	1.35272	5.05577	0.0245441	0.345307	11	35769484	35791285	1	Pank3	pantothenate kinase 3 [Source:MGI Symbol;Acc:MGI:2387464]	0	0.994998	1.56405	1.94063	0	1.30385	1.72586	3.68889	1.52425	1.85516	2.07934	3.48692	0.967255	2.3934
ENSMUSG00000031570	7.41763	2.89096	1.52785	5.05558	0.0245468	0.345307	8	25720061	25724887	1	Ppapdc1b	phosphatidic acid phosphatase type 2 domain containing 1B [Source:MGI Symbol;Acc:MGI:1919160]	1.91282	1.4925	8.60228	1.29375	5.56389	1.30385	2.58879	0.614816	2.03234	1.39137	0	0	3.36151	1.10455
ENSMUSG00000034023	-7.06147	-2.81997	1.37571	5.05838	0.0245072	0.345307	6	113531682	113597017	1	Fancd2	Fanconi anemia, complementation group D2 [Source:MGI Symbol;Acc:MGI:2448480]	0.95641	1.99	0.782026	0.646876	0	1.30385	1.72586	1.84445	1.52425	1.85516	3.46557	4.64922	0.946527	2.51075
ENSMUSG00000020241	5.98508	2.58137	1.61398	5.05164	0.0246027	0.345616	10	76595762	76623630	-1	Col6a2	collagen, type VI, alpha 2 [Source:MGI Symbol;Acc:MGI:88460]	0.95641	1.99	2.34608	2.5875	7.94841	5.21542	0	1.22963	2.03234	2.31895	1.38623	1.16231	3.5073	1.35491
ENSMUSG00000092443	-2.34767	-1.23123	2.89515	5.02753	0.0249475	0.347632	14	54632329	54632781	1	Gm20726	predicted gene, 20726 [Source:MGI Symbol;Acc:MGI:5313035]	4.78205	2.4875	3.91013	5.82188	5.56389	3.25963	8.6293	7.37779	6.09701	6.95686	6.23802	4.06807	4.30418	6.56118
ENSMUSG00000041625	-2.44133	-1.28767	3.49559	5.02849	0.0249336	0.347632	14	122816223	122913757	-1	Ggact	gamma-glutamylamine cyclotransferase [Source:MGI Symbol;Acc:MGI:2385008]	12.9115	10.4475	1.56405	7.11563	5.56389	3.91156	6.90344	14.1408	9.14552	11.5948	9.01048	13.3665	6.91902	10.6936
ENSMUSG00000021798	-11.9094	-3.57402	1.13909	5.02858	0.0249323	0.347632	14	34526699	34588681	-1	Ldb3	LIM domain binding 3 [Source:MGI Symbol;Acc:MGI:1344412]	0.478205	0	0	0.646876	0.794841	0.651927	1.72586	4.30371	2.54042	1.39137	0.693114	0.581153	0.428641	1.8726
ENSMUSG00000021488	-1.49505	-0.580196	5.39698	5.03174	0.0248868	0.347632	13	55209782	55318325	1	Nsd1	nuclear receptor-binding SET-domain protein 1 [Source:MGI Symbol;Acc:MGI:1276545]	39.2128	46.7649	37.5372	32.9907	33.3833	35.856	39.6948	44.8815	49.2842	52.8722	46.4386	42.4241	37.6242	45.9326
ENSMUSG00000076617	11.852	3.56706	0.778994	5.03336	0.0248637	0.347632	12	113418558	113422730	-1	Ighm	immunoglobulin heavy constant mu [Source:MGI Symbol;Acc:MGI:96448]	0.95641	0.497499	0.782026	1.94063	0.794841	1.30385	0.431465	0	0.508084	0.463791	0	0	1.04588	0.23389
ENSMUSG00000020123	-16.4315	-4.03839	0.871142	5.03341	0.0248629	0.347632	10	122448499	122453453	1	Avpr1a	arginine vasopressin receptor 1A [Source:MGI Symbol;Acc:MGI:1859216]	1.43461	0.497499	0	0	0	2.60771	1.72586	0.614816	1.01617	0.927582	0.693114	2.32461	0.756637	1.21702
ENSMUSG00000085589	-13.2504	-3.72796	0.925232	5.03436	0.0248492	0.347632	6	86470277	86480830	-1	A430078I02Rik	RIKEN cDNA A430078I02 gene [Source:MGI Symbol;Acc:MGI:2444132]	0	0.497499	0.782026	0	0	0	1.29439	0.614816	1.52425	0.463791	0.693114	1.16231	0.213254	0.958779
ENSMUSG00000028525	-2.78907	-1.47978	2.59479	5.02754	0.0249473	0.347632	4	102087543	102607259	1	Pde4b	phosphodiesterase 4B, cAMP specific [Source:MGI Symbol;Acc:MGI:99557]	2.39102	6.46749	2.34608	6.46876	1.58968	1.30385	4.74611	4.30371	5.08084	7.88444	6.23802	8.71729	3.42781	6.16174
ENSMUSG00000052033	-13.2598	-3.72899	0.779606	5.03068	0.0249021	0.347632	2	170496428	170519123	1	Pfdn4	prefoldin 4 [Source:MGI Symbol;Acc:MGI:1923512]	0	0.497499	0	0.646876	0	0	1.29439	1.84445	0.508084	0.927582	0.693114	0.581153	0.190729	0.974796
ENSMUSG00000027456	-4.26249	-2.0917	1.98831	5.02302	0.0250125	0.348225	2	151572622	151590005	1	Sdcbp2	syndecan binding protein (syntenin) 2 [Source:MGI Symbol;Acc:MGI:2385156]	1.91282	2.4875	0.782026	0.646876	2.38452	1.95578	1.72586	4.91853	3.55659	2.78275	2.07934	5.81153	1.69492	3.4791
ENSMUSG00000105449	1.70087	0.766269	4.55021	5.01679	0.0251026	0.348555		135428163	135435888	-1	RP24-372J15.4	3	33.4743	22.885	18.7686	34.9313	25.4349	32.5963	25.025	22.1334	33.0255	18.5516	18.021	15.11	28.0151	21.9777
ENSMUSG00000090061	1.62845	0.703496	4.84272	5.01673	0.0251035	0.348555	5	63649102	63810546	1	Nwd2	NACHT and WD repeat domain containing 2 [Source:MGI Symbol;Acc:MGI:1920464]	36.8218	32.8349	28.9349	36.8719	21.4607	29.9886	18.9845	29.5112	23.88	27.3637	29.1108	19.7592	31.1522	24.7682
ENSMUSG00000039205	-1.465	-0.550905	6.04588	5.01704	0.0250991	0.348555	2	32352327	32380970	1	Ciz1	CDKN1A interacting zinc finger protein 1 [Source:MGI Symbol;Acc:MGI:1920234]	61.2102	62.6849	53.1777	47.2219	63.5873	52.1542	59.1107	57.7927	69.6076	82.091	67.232	76.131	56.6727	68.6608
ENSMUSG00000060878	7.64971	2.9354	0.978883	5.0012	0.0253298	0.348677	19	11895999	11897050	1	Olfr1420	olfactory receptor 1420 [Source:MGI Symbol;Acc:MGI:3031254]	2.39102	0.994998	0.782026	2.5875	0.794841	1.30385	0	0	1.01617	1.39137	0	0.581153	1.47571	0.498116
ENSMUSG00000024736	-2.25217	-1.17132	3.44093	5.00566	0.0252646	0.348677	19	10857822	10869940	-1	Tmem132a	transmembrane protein 132A [Source:MGI Symbol;Acc:MGI:2147810]	4.78205	7.95999	7.03823	9.05626	7.94841	5.86734	15.1013	4.30371	11.6859	9.27582	10.3967	12.2042	7.10871	10.4946
ENSMUSG00000097781	2.07492	1.05306	3.24414	5.0007	0.0253371	0.348677	17	21528194	21535878	-1	9330136K24Rik	RIKEN cDNA 9330136K24 gene [Source:MGI Symbol;Acc:MGI:2442883]	10.0423	10.4475	14.8585	10.35	6.35873	9.12698	7.76637	5.53334	8.12935	9.27582	3.46557	6.97383	10.1973	6.85738
ENSMUSG00000074892	10.5428	3.39818	1.01031	4.99919	0.0253591	0.348677	16	96235801	96319859	1	B3galt5	UDP-Gal:betaGlcNAc beta 1,3-galactosyltransferase, polypeptide 5 [Source:MGI Symbol;Acc:MGI:2136878]	0.478205	1.4925	0.782026	1.29375	3.9742	0	0	0	0.508084	1.39137	0	0	1.33678	0.316576
ENSMUSG00000104324	48.2237	5.59167	0.55114	5.00305	0.0253027	0.348677	15	68321381	68326333	-1	Gm37320	predicted gene, 37320 [Source:MGI Symbol;Acc:MGI:5610548]	0.95641	0	3.91013	1.94063	0	0	0	0	0	0.463791	0	0	1.13453	0.0772985
ENSMUSG00000040433	2.38538	1.25422	3.00197	4.99936	0.0253566	0.348677	9	96682770	96752831	-1	Zbtb38	zinc finger and BTB domain containing 38 [Source:MGI Symbol;Acc:MGI:2442866]	8.12948	4.47749	10.1663	9.05626	7.15357	8.47505	4.74611	6.76297	6.6051	6.95686	2.07934	2.90576	7.9097	5.00936
ENSMUSG00000100130	1.4625	0.548433	6.00127	5.01192	0.0251734	0.348677	9	66417746	66448496	-1	Gm28379	predicted gene 28379 [Source:MGI Symbol;Acc:MGI:5579085]	79.8602	79.1024	57.8699	65.9813	76.3047	68.4523	47.4611	54.7186	70.6237	61.2204	54.756	64.5079	71.2618	58.8813
ENSMUSG00000006235	-19.0063	-4.24841	1.16543	5.00384	0.0252912	0.348677	9	21958899	21963576	-1	Epor	erythropoietin receptor [Source:MGI Symbol;Acc:MGI:95408]	1.43461	0	0	0	0	0.651927	1.29439	0	0.508084	0.927582	1.38623	1.74346	0.347757	0.976624
ENSMUSG00000073867	-1.55486	-0.636781	4.79008	5.00306	0.0253025	0.348677	7	110057987	110061325	-1	AA474408	expressed sequence AA474408 [Source:MGI Symbol;Acc:MGI:3034216]	25.3449	23.88	18.7686	16.1719	19.871	21.5136	25.025	25.2074	26.9285	27.8275	23.5659	26.1519	20.925	25.7843
ENSMUSG00000029093	-8.5243	-3.09158	1.2689	5.0116	0.025178	0.348677	5	36017180	36398139	-1	Sorcs2	sortilin-related VPS10 domain containing receptor 2 [Source:MGI Symbol;Acc:MGI:1932289]	0	0	0	0.646876	2.38452	0.651927	1.72586	0.614816	1.52425	1.39137	0.693114	2.32461	0.613888	1.379
ENSMUSG00000053398	5.18789	2.37515	2.10446	4.99934	0.025357	0.348677	3	98313170	98339990	-1	Phgdh	3-phosphoglycerate dehydrogenase [Source:MGI Symbol;Acc:MGI:1355330]	1.43461	2.98499	2.34608	5.17501	1.58968	9.12698	2.15732	2.45926	3.04851	0.463791	2.07934	0.581153	3.77623	1.79823
ENSMUSG00000085417	14.6586	3.87367	0.910209	4.99637	0.0254005	0.348937	2	102039629	102066725	1	Gm13919	predicted gene 13919 [Source:MGI Symbol;Acc:MGI:3651616]	1.43461	0.994998	2.34608	0.646876	0	0.651927	0	0	0	2.31895	0.693114	0	1.01242	0.502011
ENSMUSG00000033769	-3.86609	-1.95087	2.45237	4.99372	0.0254395	0.349164	6	84618487	85069513	-1	Exoc6b	exocyst complex component 6B [Source:MGI Symbol;Acc:MGI:1923164]	7.17307	8.45748	1.56405	2.5875	0.794841	0	8.19783	9.83705	4.06467	5.1017	2.77245	6.97383	3.42949	6.15792
ENSMUSG00000020064	21.3962	4.41928	0.573097	4.99218	0.0254621	0.349166	10	63243797	63317881	1	Herc4	hect domain and RLD 4 [Source:MGI Symbol;Acc:MGI:1914595]	0	0	1.56405	1.29375	0	1.95578	0	0	0	0.463791	0	0.581153	0.802264	0.174157
ENSMUSG00000020653	-3.9792	-1.99248	2.19289	4.98618	0.0255506	0.349273	12	24651371	24662774	1	Klf11	Kruppel-like factor 11 [Source:MGI Symbol;Acc:MGI:2653368]	1.91282	5.47249	1.56405	3.23438	1.58968	1.30385	3.45172	6.76297	2.54042	7.88444	9.01048	2.32461	2.51288	5.32911
ENSMUSG00000040447	12.5796	3.65302	1.04744	4.98759	0.0255298	0.349273	11	72451638	72489904	-1	Spns2	spinster homolog 2 [Source:MGI Symbol;Acc:MGI:2384936]	4.30384	0	0.782026	1.29375	0.794841	1.95578	0.431465	0	0.508084	0.463791	0.693114	0	1.52171	0.349409
ENSMUSG00000018727	-1.82038	-0.864238	3.78135	4.98919	0.0255061	0.349273	11	113698172	113710017	-1	Cpsf4l	cleavage and polyadenylation specific factor 4-like [Source:MGI Symbol;Acc:MGI:1277182]	7.17307	12.4375	13.2944	10.35	13.5123	16.9501	18.9845	13.5259	19.8153	17.1603	13.1692	13.9477	12.2862	16.1005
ENSMUSG00000051391	-1.62757	-0.702717	4.78653	4.98555	0.0255599	0.349273	5	135908409	135934616	-1	Ywhag	tyrosine 3-monooxygenase/tryptophan 5-monooxygenase activation protein, gamma polypeptide [Source:MGI Symbol;Acc:MGI:108109]	24.8667	25.3725	21.1147	20.7	29.4091	22.1655	32.3599	22.7482	39.1225	32.9292	29.1108	25.5707	23.9381	30.3069
ENSMUSG00000102205	2.07426	1.05259	3.49783	4.97945	0.0256501	0.350198	16	77413643	77414916	1	9430092D12Rik	RIKEN cDNA 9430092D12 gene [Source:MGI Symbol;Acc:MGI:1924677]	13.8679	10.4475	13.2944	13.5844	15.8968	9.12698	8.19783	8.60742	8.63743	6.95686	10.3967	10.4607	12.703	8.87617
ENSMUSG00000052516	-2.31663	-1.21203	3.45353	4.97282	0.0257486	0.351171	16	73892306	74411825	-1	Robo2	roundabout homolog 2 (Drosophila) [Source:MGI Symbol;Acc:MGI:1890110]	12.4333	3.48249	11.7304	9.70314	4.76904	5.86734	12.081	15.9852	12.194	12.5224	8.31736	12.7854	7.99762	12.3142
ENSMUSG00000029708	-2.60187	-1.37955	2.49075	4.9701	0.0257891	0.351171	6	28416091	28428390	-1	Gcc1	golgi coiled coil 1 [Source:MGI Symbol;Acc:MGI:1921625]	5.26025	6.46749	2.34608	2.5875	2.38452	3.91156	3.88318	6.14816	5.58893	4.63791	7.62425	8.71729	3.82623	6.09995
ENSMUSG00000097135	-30.6057	-4.93573	0.872756	4.97106	0.0257748	0.351171	5	92804220	92809488	-1	4932430I15Rik	RIKEN cDNA 4932430I15 gene [Source:MGI Symbol;Acc:MGI:3588223]	0.478205	0.497499	0	0	0	0	0.86293	0.614816	0	1.39137	0.693114	2.32461	0.162617	0.98114
ENSMUSG00000036904	2.45422	1.29527	3.15623	4.96112	0.0259234	0.3517	18	9212856	9216201	1	Fzd8	frizzled homolog 8 (Drosophila) [Source:MGI Symbol;Acc:MGI:108460]	10.5205	7.46249	17.2046	8.40939	8.74325	8.47505	3.45172	3.68889	7.11318	8.81203	4.15868	12.2042	10.1359	6.57145
ENSMUSG00000097502	4.00615	2.00222	2.11118	4.95222	0.0260572	0.3517	13	59733645	59737470	1	4930528D03Rik	RIKEN cDNA 4930528D03 gene [Source:MGI Symbol;Acc:MGI:1922473]	8.12948	2.4875	3.91013	5.82188	3.17936	3.91156	2.58879	0.614816	1.52425	3.71033	0	5.23037	4.57332	2.27809
ENSMUSG00000050944	27.9148	4.80296	0.57234	4.94808	0.0261196	0.3517	11	77089915	77188968	-1	Efcab5	EF-hand calcium binding domain 5 [Source:MGI Symbol;Acc:MGI:2442440]	0.478205	0	0	2.5875	0.794841	1.30385	0.431465	0	0.508084	0	0	0	0.860734	0.156592
ENSMUSG00000020886	-1.93755	-0.954233	4.61312	4.95177	0.0260639	0.3517	11	70017085	70045532	1	Dlg4	discs, large homolog 4 (Drosophila) [Source:MGI Symbol;Acc:MGI:1277959]	19.6064	12.4375	17.2046	16.1719	38.1524	13.0385	25.8879	26.4371	21.8476	32.9292	21.4865	29.0576	19.4352	26.2743
ENSMUSG00000020684	-2.56574	-1.35937	3.0648	4.96321	0.0258921	0.3517	11	83409137	83421039	1	Rasl10b	RAS-like, family 10, member B [Source:MGI Symbol;Acc:MGI:2685575]	4.78205	4.47749	3.1281	9.70314	3.9742	5.86734	6.90344	10.4519	9.6536	8.81203	7.62425	8.71729	5.32205	8.69375
ENSMUSG00000055872	2.96746	1.56923	2.22336	4.94944	0.0260992	0.3517	10	75590142	75590653	-1	Gm9985	predicted gene 9985 [Source:MGI Symbol;Acc:MGI:3708539]	5.26025	6.96499	2.34608	3.88126	3.9742	5.21542	2.15732	1.22963	3.04851	2.31895	2.77245	4.06807	4.60703	2.59916
ENSMUSG00000097393	1.86907	0.902319	4.08127	4.95133	0.0260706	0.3517	8	109075222	109273811	1	D030068K23Rik	RIKEN cDNA D030068K23 gene [Source:MGI Symbol;Acc:MGI:3037424]	21.9974	21.3925	24.2428	15.525	24.6401	12.3866	12.9439	25.2074	16.2587	15.3051	9.70359	10.4607	20.0307	14.9799
ENSMUSG00000059447	14.4942	3.85741	0.928878	4.96021	0.025937	0.3517	5	30155248	30184593	1	Hadhb	hydroxyacyl-Coenzyme A dehydrogenase/3-ketoacyl-Coenzyme A thiolase/enoyl-Coenzyme A hydratase (trifunctional protein), beta subunit [Source:MGI Symbol;Acc:MGI:2136381]	0	2.4875	2.34608	0.646876	2.38452	0.651927	0.86293	0	0.508084	0.463791	0	0	1.41948	0.305801
ENSMUSG00000028527	-6.2531	-2.64457	1.29959	4.95061	0.0260814	0.3517	4	101419277	101466995	1	Ak4	adenylate kinase 4 [Source:MGI Symbol;Acc:MGI:87979]	0.478205	0.497499	0	1.29375	2.38452	0	1.29439	1.22963	2.54042	1.85516	1.38623	2.32461	0.775663	1.77174
ENSMUSG00000023087	-1.17772	-0.236002	9.18866	4.95149	0.0260682	0.3517	3	51224447	51251644	1	Ccrn4l	CCR4 carbon catabolite repression 4-like (S. cerevisiae) [Source:MGI Symbol;Acc:MGI:109382]	561.891	617.396	542.726	507.151	630.309	586.082	572.554	587.149	589.886	673.888	692.42	627.645	574.259	623.924
ENSMUSG00000039117	-10.8009	-3.43307	1.21106	4.96286	0.0258974	0.3517	2	179912152	179976646	-1	Taf4a	TAF4A RNA polymerase II, TATA box binding protein (TBP)-associated factor [Source:MGI Symbol;Acc:MGI:2152346]	0	0.994998	0	0	1.58968	0	3.88318	0	1.01617	0.927582	2.07934	1.16231	0.43078	1.51143
ENSMUSG00000095648	-51.7446	-5.69334	0.477796	4.94791	0.0261223	0.3517	2	176141591	176149825	-1	Gm2004	predicted gene 2004 [Source:MGI Symbol;Acc:MGI:3780174]	0	0	0	0	0	0	0.86293	0	0.508084	0	0	1.16231	0	0.42222
ENSMUSG00000048096	-1.74173	-0.800517	4.07985	4.95818	0.0259675	0.3517	1	135324807	135368065	1	Lmod1	leiomodin 1 (smooth muscle) [Source:MGI Symbol;Acc:MGI:2135671]	15.7808	15.4225	14.0765	10.9969	8.74325	15.6462	15.9642	16.6	18.291	20.8706	15.2485	17.4346	13.4443	17.4015
ENSMUSG00000105207	1.16891	0.225166	11.3499	4.94228	0.0262074	0.352237		120735721	120739561	-1	RP23-324P1.1	3	2767.37	2694.95	2666.71	2762.16	3097.49	2607.06	2642.72	2465.41	2419.5	2514.21	2739.18	2566.95	2765.96	2558
ENSMUSG00000030655	-2.75709	-1.46315	2.74027	4.94078	0.0262301	0.352237	7	118131308	118243637	-1	Smg1	SMG1 homolog, phosphatidylinositol 3-kinase-related kinase (C. elegans) [Source:MGI Symbol;Acc:MGI:1919742]	6.69487	1.4925	2.34608	4.52813	6.35873	5.86734	9.06076	7.9926	4.06467	7.88444	6.93114	9.29844	4.54794	7.53868
ENSMUSG00000027193	-1.46469	-0.550593	5.36592	4.94197	0.0262121	0.352237	2	94411682	94438136	-1	Api5	apoptosis inhibitor 5 [Source:MGI Symbol;Acc:MGI:1888993]	38.2564	38.3074	30.499	29.1094	46.8956	49.5464	44.4409	50.4149	46.2357	47.3067	43.6662	45.9111	38.769	46.3292
ENSMUSG00000094649	1.71329	0.776768	4.67666	4.93678	0.0262909	0.352748	19	61174686	61176309	-1	Gm7102	predicted gene 7102 [Source:MGI Symbol;Acc:MGI:3648735]	33.9525	26.3675	18.7686	23.2875	40.5369	29.3367	15.5327	23.363	18.291	26.4361	27.0314	22.665	28.7083	22.2199
ENSMUSG00000104104	11.6433	3.54143	0.875855	4.93488	0.0263199	0.352832	1	99847984	99850692	1	Gm37877	predicted gene, 37877 [Source:MGI Symbol;Acc:MGI:5611105]	1.43461	0	3.1281	1.29375	0.794841	1.95578	0.86293	0	0	0.463791	0.693114	0	1.43452	0.336639
ENSMUSG00000067424	-2.7967	-1.48372	2.74817	4.93232	0.0263589	0.35305	17	33089310	33106203	1	Zfp563	zinc finger protein 563 [Source:MGI Symbol;Acc:MGI:2677168]	2.86923	2.98499	2.34608	2.5875	5.56389	6.51927	7.3349	4.91853	2.54042	8.81203	7.62425	6.39268	3.81183	6.27047
ENSMUSG00000040591	1.18569	0.245721	8.73714	4.93052	0.0263863	0.353113	2	91275068	91444704	-1	1110051M20Rik	RIKEN cDNA 1110051M20 gene [Source:MGI Symbol;Acc:MGI:1915079]	462.902	437.302	435.588	424.351	470.546	423.753	385.298	403.319	388.176	389.584	435.968	441.095	442.407	407.24
ENSMUSG00000040720	-5.09842	-2.35005	1.93022	4.92794	0.0264257	0.353336	4	11485958	11550684	1	1110037F02Rik	RIKEN cDNA 1110037F02 gene [Source:MGI Symbol;Acc:MGI:1913435]	0	2.98499	3.1281	1.29375	1.58968	0.651927	3.45172	6.14816	3.04851	2.78275	0.693114	5.81153	1.60808	3.65596
ENSMUSG00000022634	8.93926	3.16016	1.10016	4.92077	0.0265357	0.353911	15	93284278	93336935	-1	Yaf2	YY1 associated factor 2 [Source:MGI Symbol;Acc:MGI:1914307]	0.95641	0	3.1281	3.23438	2.38452	2.60771	1.72586	0	0.508084	0.463791	0	0.581153	2.05185	0.546481
ENSMUSG00000009073	2.07968	1.05636	3.1469	4.9192	0.0265598	0.353911	11	4765845	4849536	-1	Nf2	neurofibromatosis 2 [Source:MGI Symbol;Acc:MGI:97307]	6.69487	11.4425	7.82026	10.9969	14.3071	7.1712	6.90344	6.14816	6.6051	4.63791	8.31736	8.13614	9.7388	6.79135
ENSMUSG00000034430	-6.6027	-2.72306	1.40689	4.92014	0.0265454	0.353911	6	90369492	90403490	1	Zxdc	ZXD family zinc finger C [Source:MGI Symbol;Acc:MGI:1933108]	0	0.497499	3.1281	0.646876	2.38452	0	0.431465	1.84445	2.03234	1.85516	2.77245	2.32461	1.1095	1.87675
ENSMUSG00000086740	1.336	0.417918	6.46741	4.91944	0.0265561	0.353911	4	148960297	148984671	1	Gm17029	predicted gene 17029 [Source:MGI Symbol;Acc:MGI:4937856]	91.3371	87.0623	89.9329	101.56	92.9964	97.1371	86.293	78.6964	98.5684	70.0324	71.3907	80.7802	93.3376	80.9602
ENSMUSG00000022219	-2.2579	-1.17498	3.25393	4.91655	0.0266006	0.35415	14	55754045	55758458	-1	Cideb	cell death-inducing DNA fragmentation factor, alpha subunit-like effector B [Source:MGI Symbol;Acc:MGI:1270844]	6.69487	8.45748	3.91013	7.76251	4.76904	3.25963	9.49223	8.60742	8.12935	7.42065	6.23802	13.9477	5.80895	8.97256
ENSMUSG00000043384	-1.44575	-0.531815	5.09791	4.85093	0.0276312	0.35461	X	135742733	135803474	1	Gprasp1	G protein-coupled receptor associated sorting protein 1 [Source:MGI Symbol;Acc:MGI:1917418]	28.2141	24.875	39.1013	35.5782	33.3833	31.9444	43.578	33.8149	37.5982	38.9584	37.4281	36.6126	32.1827	37.9984
ENSMUSG00000106629	-70.6775	-6.14318	0.589313	4.86154	0.0274619	0.35461		137875925	137878126	-1	RP23-209N19.2	3	0	0	0	0	0	0	1.29439	0	0	0	0	1.74346	0	0.506309
ENSMUSG00000105881	1.27078	0.345711	8.28565	4.85835	0.0275127	0.35461		123138931	123141569	1	RP23-371A16.3	5	285.01	318.897	312.028	343.491	314.757	323.356	324.893	258.223	310.44	262.506	296.653	232.461	316.257	280.862
ENSMUSG00000105798	-48.6265	-5.60367	0.543778	4.88733	0.0270545	0.35461		99180753	99181281	-1	RP23-200E11.3	3	0	0	0	0	0	0	0.86293	0.614816	1.01617	0.463791	0	0	0	0.492951
ENSMUSG00000024831	-19.0865	-4.25448	0.759181	4.90025	0.0268528	0.35461	19	3260924	3283017	-1	Ighmbp2	immunoglobulin mu binding protein 2 [Source:MGI Symbol;Acc:MGI:99954]	0	0	0	1.29375	0	0	1.72586	0	0	0.927582	1.38623	0.581153	0.215625	0.770137
ENSMUSG00000023868	-2.27837	-1.188	2.88053	4.89689	0.0269052	0.35461	17	8525372	8986648	1	Pde10a	phosphodiesterase 10A [Source:MGI Symbol;Acc:MGI:1345143]	5.26025	4.47749	5.47418	6.46876	3.17936	5.21542	6.04051	7.9926	6.6051	7.88444	8.31736	9.87959	5.01258	7.7866
ENSMUSG00000052146	-10.9493	-3.45276	1.53164	4.85591	0.0275515	0.35461	17	27630422	27636629	-1	Rps10	ribosomal protein S10 [Source:MGI Symbol;Acc:MGI:1914347]	0	0	0	2.5875	0	1.95578	0.86293	4.91853	0.508084	2.31895	4.85179	2.90576	0.757214	2.72768
ENSMUSG00000090199	15.7407	3.97643	1.01037	4.9107	0.0266908	0.35461	15	7397897	7411381	1	Gm16029	predicted gene 16029 [Source:MGI Symbol;Acc:MGI:3801714]	1.43461	0.994998	0	1.29375	0.794841	0.651927	0	0	0	0.463791	0	1.74346	0.861689	0.367875
ENSMUSG00000068206	3.81003	1.9298	1.74329	4.87262	0.027286	0.35461	15	79229173	79256674	1	Pick1	protein interacting with C kinase 1 [Source:MGI Symbol;Acc:MGI:894645]	4.30384	4.47749	3.91013	4.52813	3.9742	1.30385	1.72586	0.614816	4.06467	1.85516	0.693114	2.32461	3.74961	1.87971
ENSMUSG00000047565	3.72527	1.89735	2.18949	4.89095	0.0269979	0.35461	15	20665219	20666750	-1	Acot10	acyl-CoA thioesterase 10 [Source:MGI Symbol;Acc:MGI:1928940]	3.82564	2.98499	0.782026	8.40939	4.76904	5.21542	1.29439	4.30371	4.57276	1.39137	0.693114	2.32461	4.33108	2.42999
ENSMUSG00000051786	1.27394	0.349292	6.53794	4.86635	0.0273854	0.35461	15	89098357	89123087	-1	Tubgcp6	tubulin, gamma complex associated protein 6 [Source:MGI Symbol;Acc:MGI:2146071]	105.683	104.475	94.6251	99.6189	97.7654	102.353	93.1964	97.7557	91.4552	89.0478	87.3323	77.8745	100.753	89.4437
ENSMUSG00000042535	-9.44866	-3.24011	1.53183	4.8784	0.0271948	0.35461	15	79690895	79721478	1	Gtpbp1	GTP binding protein 1 [Source:MGI Symbol;Acc:MGI:109443]	0.478205	1.4925	0.782026	1.29375	0	0	3.02025	0	2.54042	5.1017	0	2.90576	0.674413	2.26136
ENSMUSG00000058070	-1.99279	-0.994793	3.96682	4.86147	0.027463	0.35461	12	108370957	108539617	1	Eml1	echinoderm microtubule associated protein like 1 [Source:MGI Symbol;Acc:MGI:1915769]	11.4769	8.95498	10.1663	20.0532	16.6917	4.56349	13.8069	15.3704	20.8315	17.1603	15.9416	15.6911	11.9844	16.467
ENSMUSG00000066632	-78.5203	-6.29499	0.905154	4.85752	0.0275259	0.35461	12	10898566	10900296	-1	Pgk1-rs7	phosphoglycerate kinase-1, related sequence-7 [Source:MGI Symbol;Acc:MGI:97562]	0	0	0	0	0	0	1.29439	0	0	0	2.07934	0	0	0.562289
ENSMUSG00000020520	-9.03409	-3.17538	1.17722	4.87332	0.0272749	0.35461	11	57645442	57787514	1	Galnt10	UDP-N-acetyl-alpha-D-galactosamine:polypeptide N-acetylgalactosaminyltransferase 10 [Source:MGI Symbol;Acc:MGI:1890480]	0.478205	0.994998	0.782026	0	0	0.651927	1.72586	0.614816	2.03234	0.463791	2.07934	1.74346	0.484526	1.44327
ENSMUSG00000035486	-44.9815	-5.49126	0.65517	4.88005	0.0271688	0.35461	10	80356459	80365489	1	Plk5	polo-like kinase 5 [Source:MGI Symbol;Acc:MGI:3026984]	0	0.497499	0	0	0	0	0	0	2.54042	0.927582	1.38623	0	0.0829165	0.809038
ENSMUSG00000051243	3.39084	1.76164	2.38742	4.87157	0.0273026	0.35461	9	58196298	58204319	-1	Islr2	immunoglobulin superfamily containing leucine-rich repeat 2 [Source:MGI Symbol;Acc:MGI:2444277]	4.30384	10.4475	4.69215	3.88126	10.3329	5.21542	3.02025	2.45926	5.58893	2.31895	4.15868	3.48692	6.47885	3.5055
ENSMUSG00000102882	1.66035	0.731487	4.49604	4.87493	0.0272496	0.35461	9	83114108	83116864	1	Gm2065	predicted gene 2065 [Source:MGI Symbol;Acc:MGI:3780232]	28.2141	20.3975	25.8068	23.9344	27.0246	26.729	23.7306	27.6667	20.3234	15.7689	15.9416	16.8534	25.3511	20.0474
ENSMUSG00000000740	2.46524	1.30173	3.40585	4.84961	0.0276523	0.35461	8	123102350	123105244	1	Rpl13	ribosomal protein L13 [Source:MGI Symbol;Acc:MGI:105922]	7.65128	8.95498	10.1663	12.9375	14.3071	9.12698	8.6293	11.6815	4.57276	6.49307	6.23802	2.90576	10.524	6.7534
ENSMUSG00000031601	2.02175	1.0156	3.70343	4.88837	0.0270381	0.35461	8	40492540	40515847	-1	Cnot7	CCR4-NOT transcription complex, subunit 7 [Source:MGI Symbol;Acc:MGI:1298230]	14.3461	20.895	12.5124	9.70314	11.9226	17.602	9.06076	10.4519	10.6698	8.34824	7.62425	13.3665	14.4969	9.92023
ENSMUSG00000050097	1.41512	0.500924	5.94847	4.86497	0.0274073	0.35461	8	104831572	104840093	1	Ces2b	carboxyesterase 2B [Source:MGI Symbol;Acc:MGI:2448547]	61.2102	60.1974	52.3957	73.7439	76.3047	68.4523	54.796	52.8741	55.8893	57.9739	58.2215	49.398	65.384	54.8588
ENSMUSG00000098001	1.09555	0.13166	12.3516	4.89106	0.0269961	0.35461	8	80933534	80938667	-1	Gm27048	predicted gene, 27048 [Source:MGI Symbol;Acc:MGI:5504163]	5357.33	5495.87	5523.45	5054.69	5230.85	5470.97	4671.9	5102.97	5080.34	5206.52	5278.06	5375.08	5355.53	5119.14
ENSMUSG00000013033	-1.99325	-0.995122	3.90271	4.89927	0.026868	0.35461	8	83900105	83941954	1	Adgrl1	adhesion G protein-coupled receptor L1 [Source:MGI Symbol;Acc:MGI:1929461]	9.5641	14.4275	7.82026	10.9969	7.94841	9.7789	9.92369	14.7556	15.2425	17.6241	18.7141	10.4607	10.0893	14.4534
ENSMUSG00000034875	2.38478	1.25386	3.1686	4.90451	0.0267866	0.35461	7	35547185	35556304	-1	Nudt19	nudix (nucleoside diphosphate linked moiety X)-type motif 19 [Source:MGI Symbol;Acc:MGI:94203]	14.3461	11.94	14.8585	6.46876	4.76904	7.1712	6.47197	5.53334	4.57276	8.34824	9.01048	4.64922	9.9256	6.431
ENSMUSG00000035357	-7.19336	-2.84667	0.854913	4.86333	0.0274333	0.35461	6	101149609	101377897	-1	Pdzrn3	PDZ domain containing RING finger 3 [Source:MGI Symbol;Acc:MGI:1933157]	0.478205	0.497499	1.56405	0.646876	0	0	1.29439	1.22963	1.01617	0.927582	2.07934	2.90576	0.531105	1.57548
ENSMUSG00000061118	5.98853	2.5822	1.21432	4.89382	0.0269529	0.35461	5	135064202	135065862	1	Dnajc30	DnaJ (Hsp40) homolog, subfamily C, member 30 [Source:MGI Symbol;Acc:MGI:1913364]	1.43461	1.99	0.782026	2.5875	2.38452	2.60771	0.431465	0.614816	0.508084	1.39137	0	1.74346	1.9644	0.781533
ENSMUSG00000083907	-1.74418	-0.802551	4.22733	4.91128	0.0266818	0.35461	5	35554184	35555970	1	Plk-ps1	polo-like kinase, pseudogene 1 [Source:MGI Symbol;Acc:MGI:103247]	10.9987	20.895	14.0765	10.9969	12.7175	18.9059	16.3957	17.8297	19.8153	18.0878	22.8727	20.9215	14.7651	19.3204
ENSMUSG00000089871	-5.04414	-2.33461	1.46898	4.86301	0.0274385	0.35461	5	15680710	15714596	1	Speer4cos	spermatogenesis associated glutamate (E)-rich protein 4C, opposite strand transcript [Source:MGI Symbol;Acc:MGI:1923108]	1.43461	0.994998	1.56405	1.29375	0.794841	1.30385	3.02025	1.22963	2.54042	5.56549	3.46557	1.16231	1.23102	2.83061
ENSMUSG00000097995	11.0489	3.46584	1.1412	4.88665	0.0270651	0.35461	4	136018071	136018486	-1	Gm24362	predicted gene, 24362 [Source:MGI Symbol;Acc:MGI:5454139]	1.91282	1.4925	0.782026	0.646876	2.38452	0	0	0.614816	0	0.927582	0.693114	0	1.20312	0.372585
ENSMUSG00000078491	-28.4061	-4.82813	0.567294	4.89632	0.0269139	0.35461	4	151089570	151091449	1	Gm13090	predicted gene 13090 [Source:MGI Symbol;Acc:MGI:3650445]	0	0.497499	0	0	0	0	0.431465	0.614816	0	1.39137	1.38623	0.581153	0.0829165	0.734172
ENSMUSG00000028339	-35.0375	-5.13083	0.613359	4.8495	0.0276542	0.35461	4	47208161	47313167	1	Col15a1	collagen, type XV, alpha 1 [Source:MGI Symbol;Acc:MGI:88449]	0	0	0	0.646876	0	0	0	1.22963	2.03234	0.463791	1.38623	0	0.107813	0.851998
ENSMUSG00000061175	3.51408	1.81315	2.0288	4.849	0.0276622	0.35461	3	79455974	79567796	-1	Fnip2	folliculin interacting protein 2 [Source:MGI Symbol;Acc:MGI:2683054]	2.39102	4.47749	3.91013	3.88126	5.56389	3.91156	3.02025	1.22963	4.06467	1.39137	3.46557	0	4.02256	2.19525
ENSMUSG00000025758	-2.04068	-1.02905	4.01534	4.85695	0.0275349	0.35461	3	40800019	40816883	1	Plk4	polo-like kinase 4 [Source:MGI Symbol;Acc:MGI:101783]	13.8679	10.945	7.82026	9.05626	7.94841	15.6462	14.2383	7.9926	16.7668	23.1895	10.3967	16.8534	10.8807	14.9062
ENSMUSG00000027601	-2.17916	-1.12377	3.91443	4.8974	0.0268972	0.35461	3	19187327	19220817	1	Mtfr1	mitochondrial fission regulator 1 [Source:MGI Symbol;Acc:MGI:1914722]	14.8244	13.4325	5.47418	7.76251	7.94841	9.12698	16.8271	12.9111	10.6698	15.3051	15.2485	12.7854	9.76148	13.9578
ENSMUSG00000105504	-3.0039	-1.58684	2.6522	4.8762	0.0272295	0.35461	3	142493978	142522344	1	Gbp5	guanylate binding protein 5 [Source:MGI Symbol;Acc:MGI:2429943]	1.43461	3.97999	5.47418	6.46876	3.17936	0	3.45172	6.14816	5.58893	3.71033	9.01048	6.39268	3.42282	5.71705
ENSMUSG00000036249	10.0953	3.33561	0.875395	4.89888	0.0268741	0.35461	2	51924448	51935163	-1	Rbm43	RNA binding motif protein 43 [Source:MGI Symbol;Acc:MGI:1918934]	1.91282	0.994998	1.56405	0	3.17936	1.30385	1.29439	0.614816	0.508084	0.463791	0	0	1.49251	0.480181
ENSMUSG00000009566	7.18395	2.84478	1.02755	4.84986	0.0276484	0.35461	2	32682609	32704145	-1	Fpgs	folylpolyglutamyl synthetase [Source:MGI Symbol;Acc:MGI:95576]	1.91282	2.4875	1.56405	1.94063	1.58968	0.651927	2.15732	2.45926	0.508084	0	0.693114	0	1.6911	0.969631
ENSMUSG00000039157	-3.01034	-1.58993	2.13986	4.87081	0.0273147	0.35461	2	32535332	32569756	1	Fam102a	family with sequence similarity 102, member A [Source:MGI Symbol;Acc:MGI:2138935]	1.91282	1.4925	4.69215	3.23438	1.58968	2.60771	3.88318	6.14816	3.04851	3.71033	5.54491	4.64922	2.58821	4.49738
ENSMUSG00000026786	-20.8613	-4.38276	0.818707	4.85883	0.0275049	0.35461	2	22774094	22875653	1	Apbb1ip	amyloid beta (A4) precursor protein-binding, family B, member 1 interacting protein [Source:MGI Symbol;Acc:MGI:1861354]	0.478205	0.994998	0	0	0	0.651927	0	0	1.52425	1.39137	1.38623	2.90576	0.354188	1.20127
ENSMUSG00000061897	-28.7182	-4.84389	0.616558	4.89974	0.0268608	0.35461	2	179177425	179177880	1	Gm14292	predicted gene 14292 [Source:MGI Symbol;Acc:MGI:3649964]	0	0	0	0	0.794841	0	0.431465	0	1.52425	0.463791	2.07934	0	0.132473	0.749808
ENSMUSG00000085513	-52.5813	-5.71648	0.376905	4.85415	0.0275797	0.35461	2	177541681	177542557	-1	Gm16363	predicted gene 16363 [Source:MGI Symbol;Acc:MGI:3840139]	0	0	0	0	0	0	0.86293	0	0	0.463791	1.38623	0	0	0.452158
ENSMUSG00000026698	19.7249	4.30195	0.94862	4.87006	0.0273265	0.35461	1	161969186	161973435	1	Pigc	phosphatidylinositol glycan anchor biosynthesis, class C [Source:MGI Symbol;Acc:MGI:1914542]	0	0.994998	3.1281	2.5875	0	0.651927	0	0.614816	0	0.463791	0	0	1.22709	0.179768
ENSMUSG00000014226	2.24579	1.16722	3.40854	4.8917	0.026986	0.35461	1	160202367	160212875	-1	Cacybp	calcyclin binding protein [Source:MGI Symbol;Acc:MGI:1270839]	11.9551	20.895	14.0765	11.6438	11.9226	9.7789	13.3754	10.4519	4.57276	10.2034	6.23802	8.13614	13.3786	8.8296
ENSMUSG00000026511	2.0798	1.05645	2.97139	4.88613	0.0270734	0.35461	1	182124737	182132407	1	Srp9	signal recognition particle 9 [Source:MGI Symbol;Acc:MGI:1350930]	10.0423	9.45248	8.60228	7.76251	5.56389	11.0828	4.31465	6.76297	7.62127	6.02928	6.23802	5.23037	8.75104	6.03276
ENSMUSG00000026201	1.16871	0.224921	9.52734	4.85699	0.0275343	0.35461	1	75210838	75215606	1	Stk16	serine/threonine kinase 16 [Source:MGI Symbol;Acc:MGI:1313271]	800.515	806.944	800.012	696.038	760.663	782.964	629.939	725.483	681.849	768.501	729.155	768.284	774.523	717.202
ENSMUSG00000041297	1.62291	0.698582	4.71405	4.84004	0.0278062	0.354759	13	17715962	17805097	-1	Cdk13	cyclin-dependent kinase 13 [Source:MGI Symbol;Acc:MGI:1916812]	35.3872	31.3424	32.063	26.5219	28.6143	30.6406	23.2991	28.8963	17.783	26.8999	24.259	23.8273	30.7616	24.1607
ENSMUSG00000015837	1.41814	0.504001	5.88728	4.84249	0.0277668	0.354759	11	50199366	50210827	-1	Sqstm1	sequestosome 1 [Source:MGI Symbol;Acc:MGI:107931]	68.3833	50.7449	63.3441	62.747	74.715	52.8061	53.5016	52.2593	53.8569	49.1618	54.756	49.398	62.1234	52.1556
ENSMUSG00000031993	5.46411	2.44999	1.68258	4.83976	0.0278108	0.354759	9	30427329	30466726	1	Snx19	sorting nexin 19 [Source:MGI Symbol;Acc:MGI:1921581]	2.39102	2.4875	1.56405	5.17501	3.9742	1.30385	1.29439	1.84445	2.03234	0.463791	1.38623	0.581153	2.81594	1.26706
ENSMUSG00000051950	16.1945	4.01743	0.740665	4.84614	0.0277081	0.354759	5	149678230	149762599	1	B3glct	beta-3-glucosyltransferase [Source:MGI Symbol;Acc:MGI:2685903]	0	0.497499	1.56405	0.646876	1.58968	1.95578	0.431465	1.22963	1.01617	0	0	0	1.04231	0.446211
ENSMUSG00000007080	-2.54235	-1.34616	2.72924	4.84056	0.0277978	0.354759	5	110286306	110337474	1	Pole	polymerase (DNA directed), epsilon [Source:MGI Symbol;Acc:MGI:1196391]	3.82564	4.97499	3.1281	1.29375	7.15357	3.25963	5.60904	6.76297	9.14552	6.02928	4.85179	5.23037	3.93928	6.2715
ENSMUSG00000028086	-2.13958	-1.09733	3.50667	4.84175	0.0277786	0.354759	3	84815268	84979198	1	Fbxw7	F-box and WD-40 domain protein 7 [Source:MGI Symbol;Acc:MGI:1354695]	9.08589	8.45748	9.38431	5.82188	8.74325	7.1712	16.3957	12.9111	7.11318	14.8413	9.01048	9.87959	8.11067	11.6919
ENSMUSG00000037847	1.98359	0.988117	4.2743	4.83569	0.0278766	0.354793	19	18631950	18652194	1	Nmrk1	nicotinamide riboside kinase 1 [Source:MGI Symbol;Acc:MGI:2147434]	26.7795	16.4175	17.9866	27.8157	19.0762	20.8617	18.553	13.5259	18.291	14.8413	13.8623	12.7854	21.4895	15.3098
ENSMUSG00000095779	2.01816	1.01304	4.70453	4.83535	0.027882	0.354793	4	42466752	42589938	1	Gm2163	predicted gene 2163 [Source:MGI Symbol;Acc:MGI:3780332]	32.5179	42.2874	29.717	14.2313	23.0504	35.856	22.8676	28.2815	19.3072	25.5085	18.7141	6.97383	29.61	20.2755
ENSMUSG00000028552	-2.17626	-1.12185	3.1404	4.83688	0.0278572	0.354793	4	109280268	109387817	1	Eps15	epidermal growth factor receptor pathway substrate 15 [Source:MGI Symbol;Acc:MGI:104583]	4.30384	6.46749	5.47418	5.17501	9.53809	5.86734	8.6293	17.2148	9.6536	5.56549	9.01048	6.97383	6.13766	9.50792
ENSMUSG00000019892	-39.5102	-5.30415	0.720003	4.8304	0.0279621	0.355521	10	103063198	103236322	-1	Lrriq1	leucine-rich repeats and IQ motif containing 1 [Source:MGI Symbol;Acc:MGI:1922228]	0	0.497499	0	0	0	0	0.86293	0	0.508084	1.39137	2.07934	0	0.0829165	0.806955
ENSMUSG00000034263	-2.13072	-1.09134	3.01493	4.8283	0.0279962	0.355664	9	64960832	64986974	1	Vwa9	von Willebrand factor A domain containing 9 [Source:MGI Symbol;Acc:MGI:1917132]	5.73846	5.47249	6.2562	7.11563	7.15357	3.25963	8.6293	6.14816	9.14552	8.81203	6.23802	11.6231	5.83266	8.43268
ENSMUSG00000013663	2.05077	1.03616	3.52525	4.82549	0.0280419	0.355953	19	32757497	32826160	1	Pten	phosphatase and tensin homolog [Source:MGI Symbol;Acc:MGI:109583]	15.7808	8.95498	10.1663	14.2313	19.871	7.82312	5.17758	9.83705	6.09701	13.4499	9.70359	11.0419	12.8046	9.21784
ENSMUSG00000051726	-1.48248	-0.56801	5.00499	4.82324	0.0280785	0.356127	12	17172100	17176888	-1	Kcnf1	potassium voltage-gated channel, subfamily F, member 1 [Source:MGI Symbol;Acc:MGI:2687399]	32.0397	27.3625	29.717	22.6407	30.9988	27.3809	31.4969	32.5852	33.5336	34.3205	33.9626	41.2618	28.3566	34.5268
ENSMUSG00000025272	3.54087	1.8241	1.99767	4.80436	0.0283878	0.356358	X	150645304	150657583	-1	Tro	trophinin [Source:MGI Symbol;Acc:MGI:1928994]	4.78205	3.48249	2.34608	4.52813	1.58968	1.30385	0.86293	1.22963	1.52425	1.85516	2.07934	2.90576	3.00538	1.74285
ENSMUSG00000085396	2.33306	1.22222	2.94017	4.80393	0.0283948	0.356358	X	50555744	50635321	-1	Firre	functional intergenic repeating RNA element [Source:MGI Symbol;Acc:MGI:2147989]	10.5205	6.46749	7.03823	9.70314	10.3329	6.51927	3.88318	3.07408	4.06467	8.81203	4.85179	10.4607	8.43026	5.85775
ENSMUSG00000052364	-2.37076	-1.24535	3.06641	4.81339	0.0282394	0.356358	X	8892382	8894964	1	B630019K06Rik	RIKEN cDNA B630019K06 gene [Source:MGI Symbol;Acc:MGI:2147918]	8.12948	5.96999	2.34608	7.11563	2.38452	7.82312	6.47197	7.9926	7.11318	9.27582	5.54491	15.11	5.62814	8.58474
ENSMUSG00000022503	1.34839	0.431243	6.80995	4.81908	0.0281464	0.356358	16	10411948	10424428	1	Nubp1	nucleotide binding protein 1 [Source:MGI Symbol;Acc:MGI:1347073]	113.335	147.26	114.958	118.378	116.842	106.916	91.4706	101.445	98.5684	109.918	104.66	114.487	119.615	103.425
ENSMUSG00000021340	1.26486	0.338983	7.37194	4.80715	0.0283419	0.356358	13	24943152	24990753	1	Gpld1	glycosylphosphatidylinositol specific phospholipase D1 [Source:MGI Symbol;Acc:MGI:106604]	197.02	180.095	168.918	179.832	161.353	175.368	139.795	166	164.111	158.153	157.337	162.142	177.098	157.923
ENSMUSG00000021248	-2.77803	-1.47406	2.56516	4.80664	0.0283502	0.356358	12	85340614	85374717	-1	Tmed10	transmembrane emp24-like trafficking protein 10 (yeast) [Source:MGI Symbol;Acc:MGI:1915831]	4.78205	4.47749	3.91013	3.23438	3.17936	3.91156	3.45172	6.14816	7.11318	8.34824	4.85179	9.87959	3.91583	6.63211
ENSMUSG00000032212	-2.29395	-1.19783	3.0731	4.81438	0.0282232	0.356358	9	70542920	70592237	1	Sltm	SAFB-like, transcription modulator [Source:MGI Symbol;Acc:MGI:1913910]	6.21666	6.46749	6.2562	5.82188	2.38452	7.82312	8.19783	6.76297	8.63743	7.88444	10.3967	11.0419	5.82831	8.82021
ENSMUSG00000032024	-8.36229	-3.0639	1.43988	4.80788	0.0283298	0.356358	9	40685962	40785319	1	Clmp	CXADR-like membrane protein [Source:MGI Symbol;Acc:MGI:1918816]	0.95641	1.99	0	0	0.794841	1.30385	1.29439	3.07408	1.52425	1.39137	4.15868	0.581153	0.84085	2.00399
ENSMUSG00000011837	-54.4101	-5.7658	0.50222	4.80563	0.0283669	0.356358	8	4253102	4256219	1	Snapc2	small nuclear RNA activating complex, polypeptide 2 [Source:MGI Symbol;Acc:MGI:1914861]	0	0	0	0	0	0	0.86293	0	0	0	1.38623	0.581153	0	0.471718
ENSMUSG00000019738	1.92194	0.942562	3.83593	4.80708	0.028343	0.356358	7	30231948	30233390	1	Polr2i	polymerase (RNA) II (DNA directed) polypeptide I [Source:MGI Symbol;Acc:MGI:1917170]	18.65	13.4325	18.7686	19.4063	11.9226	10.4308	12.081	13.5259	11.6859	10.2034	11.0898	9.29844	15.4351	11.3141
ENSMUSG00000019188	3.68059	1.87994	2.14574	4.82012	0.0281294	0.356358	2	152669461	152708670	1	H13	histocompatibility 13 [Source:MGI Symbol;Acc:MGI:95886]	3.82564	3.48249	4.69215	4.52813	4.76904	6.51927	3.45172	1.84445	2.54042	1.85516	2.07934	2.32461	4.63612	2.34928
ENSMUSG00000054770	1.77752	0.829863	3.97481	4.81621	0.0281933	0.356358	1	57955101	58018956	-1	Kctd18	potassium channel tetramerisation domain containing 18 [Source:MGI Symbol;Acc:MGI:3603813]	13.8679	14.4275	18.7686	16.1719	17.4865	17.602	14.2383	11.6815	9.6536	13.9137	7.62425	14.5288	16.3874	11.94
ENSMUSG00000004872	-68.1631	-6.09092	0.40066	4.81568	0.0282019	0.356358	1	78101267	78197134	-1	Pax3	paired box 3 [Source:MGI Symbol;Acc:MGI:97487]	0	0	0	0	0	0	0	0	1.52425	1.39137	0	0	0	0.485938
ENSMUSG00000024209	-6.19734	-2.63165	1.70908	4.79898	0.0284767	0.356945	17	56875477	56888904	1	1700061G19Rik	RIKEN cDNA 1700061G19 gene [Source:MGI Symbol;Acc:MGI:1925875]	0.478205	0.994998	0.782026	0	1.58968	1.95578	6.04051	1.22963	3.04851	0.927582	0.693114	2.90576	0.966782	2.47418
ENSMUSG00000057666	-1.58468	-0.664193	5.67608	4.79831	0.0284876	0.356945	6	125161715	125166467	-1	Gapdh	glyceraldehyde-3-phosphate dehydrogenase [Source:MGI Symbol;Acc:MGI:95640]	54.9936	34.8249	36.7552	40.1063	38.9472	46.9387	41.4206	57.7927	56.3974	57.9739	50.5973	53.466	42.0943	52.9413
ENSMUSG00000097990	2.34794	1.23139	2.5214	4.79371	0.0285639	0.357612	19	47512982	47516578	1	Gm19557	predicted gene, 19557 [Source:MGI Symbol;Acc:MGI:5011742]	4.78205	4.47749	10.9484	5.82188	7.94841	5.21542	4.31465	4.91853	4.57276	4.17412	4.15868	2.32461	6.53227	4.07722
ENSMUSG00000050147	2.39894	1.2624	2.87443	4.79105	0.028608	0.357877	8	72761880	72763874	1	F2rl3	coagulation factor II (thrombin) receptor-like 3 [Source:MGI Symbol;Acc:MGI:1298207]	7.17307	8.45748	10.9484	7.11563	5.56389	9.12698	5.17758	3.07408	3.04851	8.34824	2.07934	9.29844	8.06424	5.17103
ENSMUSG00000082277	3.63281	1.86109	2.14747	4.78024	0.0287881	0.358999	16	14037734	14038861	-1	Gm15807	predicted gene 15807 [Source:MGI Symbol;Acc:MGI:3802044]	2.39102	4.97499	5.47418	3.88126	3.17936	4.56349	5.17758	3.68889	4.57276	0.463791	0	2.32461	4.07738	2.70461
ENSMUSG00000049502	2.88473	1.52844	2.45147	4.78006	0.0287912	0.358999	16	35926511	35939151	-1	Dtx3l	deltex 3-like (Drosophila) [Source:MGI Symbol;Acc:MGI:2656973]	5.26025	3.97999	7.03823	7.76251	4.76904	3.91156	2.15732	0.614816	4.06467	2.31895	6.93114	4.06807	5.4536	3.35916
ENSMUSG00000021270	-1.26297	-0.336826	8.0102	4.77708	0.028841	0.358999	12	110690605	110702728	-1	Hsp90aa1	heat shock protein 90, alpha (cytosolic), class A member 1 [Source:MGI Symbol;Acc:MGI:96250]	268.751	275.117	265.107	234.169	253.554	222.307	302.888	265.6	229.654	284.768	298.732	330.095	253.168	285.29
ENSMUSG00000078921	17.3808	4.11942	0.599559	4.77597	0.0288595	0.358999	11	49057194	49064206	-1	Tgtp2	T cell specific GTPase 2 [Source:MGI Symbol;Acc:MGI:3710083]	0	0.994998	3.1281	1.94063	2.38452	0	0.431465	0	0	0	0.693114	0	1.40804	0.18743
ENSMUSG00000002028	-2.60708	-1.38243	3.46509	4.77664	0.0288484	0.358999	9	44803355	44881296	-1	Kmt2a	lysine (K)-specific methyltransferase 2A [Source:MGI Symbol;Acc:MGI:96995]	10.9987	4.47749	3.91013	13.5844	5.56389	8.47505	11.6496	7.9926	7.62127	22.262	13.8623	17.4346	7.83494	13.4704
ENSMUSG00000100005	-26.7227	-4.73999	0.776225	4.77704	0.0288417	0.358999	7	70365159	70411146	1	B130024G19Rik	RIKEN cDNA B130024G19 gene [Source:MGI Symbol;Acc:MGI:3604353]	0	0	0.782026	0	0	0	0.431465	0	2.03234	0.463791	1.38623	0	0.130338	0.71897
ENSMUSG00000074682	1.9257	0.945382	3.94849	4.77805	0.0288247	0.358999	2	152411955	152415027	-1	Zcchc3	zinc finger, CCHC domain containing 3 [Source:MGI Symbol;Acc:MGI:1915167]	19.1282	14.925	14.8585	13.5844	27.0246	22.1655	10.3552	15.3704	14.2264	17.6241	13.8623	8.13614	18.6144	13.2624
ENSMUSG00000036196	-56.8729	-5.82967	0.612123	4.77187	0.0289283	0.359568	17	28637783	28689987	-1	Slc26a8	solute carrier family 26, member 8 [Source:MGI Symbol;Acc:MGI:2385046]	0	0	0	0	0	0	0.86293	0	2.03234	0	0	0.581153	0	0.579403
ENSMUSG00000074922	17.3058	4.11318	0.761966	4.74946	0.0293075	0.359951	19	24476502	24477356	-1	Fam122a	family with sequence similarity 122, member A [Source:MGI Symbol;Acc:MGI:1915284]	0.478205	1.4925	0.782026	1.94063	1.58968	0	0	2.45926	0.508084	0	0	0	1.04717	0.494558
ENSMUSG00000067148	6.034	2.59311	1.54806	4.75909	0.0291439	0.359951	17	46243920	46248054	-1	Polr1c	polymerase (RNA) I polypeptide C [Source:MGI Symbol;Acc:MGI:103288]	3.82564	1.4925	2.34608	1.94063	0.794841	3.91156	1.29439	0.614816	0.508084	0.463791	0	2.32461	2.38521	0.867616
ENSMUSG00000001524	-29.5232	-4.88378	0.738688	4.75809	0.0291609	0.359951	17	35667730	35673739	-1	Gtf2h4	general transcription factor II H, polypeptide 4 [Source:MGI Symbol;Acc:MGI:1338799]	0.478205	0	0	0	0	0.651927	0.86293	1.84445	0.508084	1.39137	0.693114	0	0.188355	0.883325
ENSMUSG00000063410	-1.90784	-0.93194	3.9055	4.75871	0.0291504	0.359951	14	121286343	121379334	-1	Stk24	serine/threonine kinase 24 [Source:MGI Symbol;Acc:MGI:2385007]	10.5205	8.45748	17.2046	10.35	11.1278	10.4308	15.1013	14.1408	10.6698	19.0154	13.8623	20.3403	11.3485	15.5216
ENSMUSG00000021556	-2.57322	-1.36358	2.40905	4.74957	0.0293056	0.359951	13	59634996	59675784	-1	Golm1	golgi membrane protein 1 [Source:MGI Symbol;Acc:MGI:1917329]	2.86923	2.4875	3.91013	3.23438	2.38452	4.56349	5.60904	4.30371	3.55659	6.95686	5.54491	4.64922	3.24154	5.10339
ENSMUSG00000042320	-1.47456	-0.560284	5.87302	4.75819	0.0291592	0.359951	12	85086385	85106431	-1	Prox2	prospero homeobox 2 [Source:MGI Symbol;Acc:MGI:1920672]	48.7769	55.2224	37.5372	43.9876	50.075	65.8446	50.9129	61.4816	60.9701	63.0756	64.4596	62.1833	50.2406	60.5138
ENSMUSG00000025375	-2.1075	-1.07553	3.43002	4.75386	0.0292327	0.359951	11	120007313	120047167	-1	Aatk	apoptosis-associated tyrosine kinase [Source:MGI Symbol;Acc:MGI:1197518]	8.12948	8.45748	10.1663	9.70314	4.76904	6.51927	14.2383	15.3704	11.6859	9.27582	9.01048	11.6231	7.95746	11.8673
ENSMUSG00000063804	15.0277	3.90955	0.858614	4.75689	0.0291813	0.359951	10	45376620	45470201	-1	Lin28b	lin-28 homolog B (C. elegans) [Source:MGI Symbol;Acc:MGI:3584032]	0.478205	0	2.34608	0.646876	0.794841	1.30385	0.86293	0	1.01617	0	0	0	0.928309	0.313183
ENSMUSG00000056073	-3.28175	-1.71447	2.21584	4.75092	0.0292827	0.359951	10	49099460	49788766	-1	Grik2	glutamate receptor, ionotropic, kainate 2 (beta 2) [Source:MGI Symbol;Acc:MGI:95815]	4.30384	2.4875	2.34608	2.5875	0.794841	1.95578	3.88318	3.07408	4.06467	4.17412	6.93114	5.23037	2.41259	4.55959
ENSMUSG00000003484	14.1251	3.82019	0.929695	4.76433	0.0290554	0.359951	8	71988482	72009626	-1	Cyp4f18	cytochrome P450, family 4, subfamily f, polypeptide 18 [Source:MGI Symbol;Acc:MGI:1919304]	0.478205	1.4925	0	3.23438	0.794841	1.95578	0.431465	0	0	1.39137	0	0	1.32595	0.303806
ENSMUSG00000030166	-6.95534	-2.79812	1.64906	4.75095	0.0292822	0.359951	6	119902698	119922828	1	Rad52	RAD52 homolog (S. cerevisiae) [Source:MGI Symbol;Acc:MGI:101949]	0.95641	1.99	0.782026	0	0	3.25963	1.72586	1.84445	1.52425	2.31895	4.85179	0.581153	1.16468	2.14108
ENSMUSG00000000085	11.6278	3.53951	0.723012	4.75424	0.0292261	0.359951	4	120405281	120530186	1	Scmh1	sex comb on midleg homolog 1 [Source:MGI Symbol;Acc:MGI:1352762]	0	0.497499	1.56405	2.5875	1.58968	1.30385	0.431465	0.614816	0	0	0	0.581153	1.2571	0.271239
ENSMUSG00000073684	-21.9876	-4.45862	0.924845	4.76395	0.0290618	0.359951	4	155249802	155256687	1	Faap20	Fanconi anemia core complex associated protein 20 [Source:MGI Symbol;Acc:MGI:1914763]	0.478205	1.4925	0	0	0	0	0	1.84445	1.52425	0.463791	1.38623	1.16231	0.32845	1.0635
ENSMUSG00000058174	1.15192	0.204039	11.0977	4.75957	0.0291358	0.359951	3	37714190	37724490	-1	Gm5148	predicted gene 5148 [Source:MGI Symbol;Acc:MGI:3646006]	2309.25	2340.73	2422.72	2208.43	2251.78	2246.54	1939	2169.07	2077.05	2100.51	2146.57	2419.34	2296.58	2141.92
ENSMUSG00000041722	11.3994	3.51089	1.13863	4.74815	0.0293299	0.359951	1	21368331	21370845	1	Khdc1c	KH domain containing 1C [Source:MGI Symbol;Acc:MGI:3583007]	1.91282	6.96499	2.34608	1.94063	0.794841	0	0.86293	0	0.508084	0.463791	2.07934	0	2.32656	0.652358
ENSMUSG00000026021	2.02489	1.01784	3.68574	4.75326	0.0292429	0.359951	1	59586558	59670834	-1	Sumo1	small ubiquitin-like modifier 1 [Source:MGI Symbol;Acc:MGI:1197010]	10.5205	13.4325	13.2944	10.9969	15.102	12.3866	10.7866	8.60742	11.1779	6.95686	6.93114	8.71729	12.6221	8.86286
ENSMUSG00000096083	7.93393	2.98804	0.947709	4.74208	0.0294335	0.360086	11	62753100	62753498	1	Gm10428	predicted gene 10428 [Source:MGI Symbol;Acc:MGI:3704375]	0.478205	0.994998	1.56405	1.29375	1.58968	3.91156	0.431465	0	0.508084	0.927582	1.38623	0	1.63871	0.542226
ENSMUSG00000036972	2.44624	1.29056	2.64169	4.74267	0.0294233	0.360086	9	91362413	91389348	1	Zic4	zinc finger protein of the cerebellum 4 [Source:MGI Symbol;Acc:MGI:107201]	8.12948	5.47249	7.82026	5.82188	5.56389	5.86734	4.31465	8.60742	3.55659	2.78275	2.07934	4.64922	6.44589	4.33166
ENSMUSG00000030699	18.1201	4.17952	0.59633	4.74505	0.0293828	0.360086	7	126781483	126785560	1	Tbx6	T-box 6 [Source:MGI Symbol;Acc:MGI:102539]	0.95641	0.994998	0	1.29375	1.58968	0	0	0	0	0.463791	0	1.16231	0.805807	0.271016
ENSMUSG00000097283	1.34367	0.426182	6.27478	4.74324	0.0294136	0.360086	1	128770599	128774421	-1	Gm26686	predicted gene, 26686 [Source:MGI Symbol;Acc:MGI:5477180]	98.5102	87.0623	96.9712	87.3282	85.048	82.7947	81.1154	66.4001	71.6399	87.1927	83.1736	73.8064	89.6191	77.2213
ENSMUSG00000030386	5.61241	2.48862	1.1938	4.74021	0.0294655	0.360193	7	12478293	12496235	1	Zfp606	zinc finger protein 606 [Source:MGI Symbol;Acc:MGI:1914620]	0.478205	2.98499	4.69215	4.52813	2.38452	2.60771	0.86293	1.84445	1.52425	1.39137	1.38623	0	2.94595	1.1682
ENSMUSG00000045767	2.43545	1.28419	2.54763	4.73778	0.0295072	0.360419	13	55693124	55703499	1	B230219D22Rik	RIKEN cDNA B230219D22 gene [Source:MGI Symbol;Acc:MGI:1925771]	6.21666	5.96999	5.47418	5.17501	6.35873	7.1712	3.88318	5.53334	2.54042	5.1017	1.38623	4.06807	6.06096	3.75216
ENSMUSG00000040521	-20.2709	-4.34133	1.39562	4.73335	0.0295832	0.360507	10	127011572	127030840	-1	Tsfm	Ts translation elongation factor, mitochondrial [Source:MGI Symbol;Acc:MGI:1913649]	1.43461	0.497499	0	0	0	2.60771	0	1.84445	3.04851	2.31895	0	1.16231	0.756637	1.3957
ENSMUSG00000066687	-5.83771	-2.5454	1.63791	4.7333	0.029584	0.360507	9	48654311	48835945	-1	Zbtb16	zinc finger and BTB domain containing 16 [Source:MGI Symbol;Acc:MGI:103222]	1.91282	0.994998	0	1.29375	0	1.95578	1.29439	1.84445	2.03234	3.24654	2.77245	2.90576	1.02623	2.34932
ENSMUSG00000085830	1.17646	0.234455	9.35355	4.73356	0.0295796	0.360507	2	25291220	25298925	1	Grin1os	glutamate receptor, ionotropic, NMDA1 (zeta 1), opposite strand [Source:MGI Symbol;Acc:MGI:2443867]	632.187	681.574	595.903	639.113	704.229	715.816	605.777	633.875	599.031	603.856	647.368	568.367	661.47	609.712
ENSMUSG00000047466	-16.403	-4.03589	0.990524	4.73128	0.0296189	0.36065	18	77633281	77714010	-1	8030462N17Rik	RIKEN cDNA 8030462N17 gene [Source:MGI Symbol;Acc:MGI:2444951]	0.478205	0.497499	0	0	0	1.95578	0.86293	0.614816	1.01617	0.927582	2.07934	0.581153	0.488581	1.01366
ENSMUSG00000020166	-16.6112	-4.05409	0.997274	4.72917	0.0296552	0.360809	10	116485161	116581511	-1	Cnot2	CCR4-NOT transcription complex, subunit 2 [Source:MGI Symbol;Acc:MGI:1919318]	0.478205	0.497499	0	0.646876	0	0	1.72586	3.68889	0	1.85516	1.38623	0	0.27043	1.44269
ENSMUSG00000107254	1.47201	0.557787	5.21704	4.72247	0.0297709	0.361651		65911624	65915946	1	RP23-42O8.9	5	43.0384	36.8149	42.2294	50.4563	40.5369	43.0272	35.3801	25.8223	41.1548	33.3929	44.3593	31.3822	42.6839	35.2486
ENSMUSG00000105328	-7.75034	-2.95426	1.17752	4.72292	0.0297632	0.361651		52239336	52242221	1	RP24-309H3.6	5	0.478205	0	0.782026	0.646876	0.794841	0.651927	3.88318	1.22963	1.01617	1.39137	1.38623	0.581153	0.558979	1.58129
ENSMUSG00000031137	2.1264	1.08841	3.21026	4.71595	0.029884	0.361771	X	59062145	59568071	-1	Fgf13	fibroblast growth factor 13 [Source:MGI Symbol;Acc:MGI:109178]	9.5641	11.4425	10.9484	5.82188	9.53809	9.12698	9.06076	8.60742	3.04851	3.71033	6.93114	7.55498	9.40698	6.48552
ENSMUSG00000038344	1.91271	0.93562	3.9087	4.71766	0.0298544	0.361771	X	162778919	162829454	-1	Txlng	taxilin gamma [Source:MGI Symbol;Acc:MGI:3590652]	15.7808	18.905	14.8585	20.0532	20.6659	11.7347	12.081	15.3704	8.63743	12.5224	9.70359	15.6911	16.9997	12.3343
ENSMUSG00000036572	-2.21556	-1.14767	2.97445	4.71385	0.0299206	0.361771	X	37091678	37110322	-1	Upf3b	UPF3 regulator of nonsense transcripts homolog B (yeast) [Source:MGI Symbol;Acc:MGI:1915384]	8.60769	8.45748	7.82026	3.88126	0.794841	6.51927	10.7866	6.76297	11.6859	9.73961	4.85179	6.97383	6.01347	8.46679
ENSMUSG00000105218	13.32	3.73552	0.781669	4.71851	0.0298396	0.361771		99730854	99753973	-1	RP23-438O22.1	5	1.43461	0	0.782026	0.646876	1.58968	0.651927	0.431465	0	0	0	0	0.581153	0.850854	0.16877
ENSMUSG00000095930	7.28098	2.86413	1.2268	4.71628	0.0298783	0.361771	13	119710094	119755882	-1	Nim1k	NIM1 serine/threonine protein kinase [Source:MGI Symbol;Acc:MGI:2442399]	0.478205	1.99	3.1281	2.5875	2.38452	0	1.29439	0	0	0.927582	0.693114	0	1.76139	0.485848
ENSMUSG00000029625	8.5789	3.10079	1.31278	4.7143	0.0299127	0.361771	5	145167213	145182041	1	Cpsf4	cleavage and polyadenylation specific factor 4 [Source:MGI Symbol;Acc:MGI:1861602]	2.86923	1.4925	1.56405	1.94063	0.794841	3.91156	0.86293	1.84445	0.508084	0	0	1.16231	2.09547	0.729628
ENSMUSG00000054626	37.0279	5.21054	0.570937	4.70906	0.0300041	0.362448	X	53777118	53797706	-1	Xlr	X-linked lymphocyte-regulated [Source:MGI Symbol;Acc:MGI:98976]	1.91282	0	0	3.23438	0.794841	0	0	0	0	0.927582	0	0	0.99034	0.154597
ENSMUSG00000048332	-3.85333	-1.94611	1.95476	4.70796	0.0300232	0.362448	3	53041528	53261679	1	Lhfp	lipoma HMGIC fusion partner [Source:MGI Symbol;Acc:MGI:1920048]	1.91282	1.99	0.782026	1.94063	1.58968	1.95578	6.04051	3.68889	3.04851	1.85516	1.38623	4.64922	1.69516	3.44475
ENSMUSG00000044150	-40.5702	-5.34235	0.714976	4.69911	0.0301783	0.362778	X	159526688	159593081	1	A830080D01Rik	RIKEN cDNA A830080D01 gene [Source:MGI Symbol;Acc:MGI:2685992]	0	0	0	0	0	0.651927	1.72586	0.614816	0	0.463791	0.693114	1.16231	0.108654	0.776647
ENSMUSG00000024298	-4.34421	-2.11909	2.08315	4.69543	0.0302429	0.362778	17	32771236	32788287	-1	Zfp871	zinc finger protein 871 [Source:MGI Symbol;Acc:MGI:1921793]	2.39102	3.97999	0	0.646876	2.38452	0.651927	5.17758	4.30371	1.52425	3.24654	2.07934	3.48692	1.67572	3.30306
ENSMUSG00000094891	-4.77115	-2.25434	1.97221	4.70058	0.0301525	0.362778	17	33176416	33177363	1	Olfr55	olfactory receptor 55 [Source:MGI Symbol;Acc:MGI:1333751]	6.21666	1.4925	1.56405	1.29375	0.794841	1.30385	2.15732	7.9926	2.03234	6.49307	6.23802	1.74346	2.11094	4.4428
ENSMUSG00000021806	6.2556	2.64515	1.63032	4.69309	0.0302841	0.362778	14	19751257	19811787	1	Nid2	nidogen 2 [Source:MGI Symbol;Acc:MGI:1298229]	1.91282	3.48249	7.82026	2.5875	2.38452	0.651927	0.431465	1.22963	1.01617	1.85516	2.77245	0	3.13992	1.21748
ENSMUSG00000021357	-7.59561	-2.92517	1.19669	4.6974	0.0302082	0.362778	13	30813919	30974047	-1	Exoc2	exocyst complex component 2 [Source:MGI Symbol;Acc:MGI:1913732]	1.91282	0.497499	0.782026	0	0	1.30385	1.72586	1.22963	0.508084	2.78275	2.77245	1.74346	0.749366	1.79371
ENSMUSG00000021364	-59.4407	-5.89338	0.697714	4.69343	0.0302781	0.362778	13	41182495	41220405	-1	Elovl2	elongation of very long chain fatty acids (FEN1/Elo2, SUR4/Elo3, yeast)-like 2 [Source:MGI Symbol;Acc:MGI:1858960]	0.478205	0	0	0	0	0	0	3.07408	0	1.39137	0	1.16231	0.0797008	0.937959
ENSMUSG00000032977	-21.6837	-4.43854	0.854913	4.69964	0.0301689	0.362778	10	77486656	77515813	-1	Fam207a	family with sequence similarity 207, member A [Source:MGI Symbol;Acc:MGI:1916334]	1.43461	0.497499	0	0	0	0	0.431465	1.22963	2.54042	1.39137	0	0.581153	0.322019	1.02901
ENSMUSG00000044199	-23.1487	-4.53286	0.925516	4.70304	0.0301093	0.362778	10	81497745	81500132	-1	S1pr4	sphingosine-1-phosphate receptor 4 [Source:MGI Symbol;Acc:MGI:1333809]	0	1.99	0	0	0	0	0.86293	0.614816	1.52425	1.85516	0	1.16231	0.331666	1.00324
ENSMUSG00000028057	3.12541	1.64405	2.4073	4.69951	0.0301713	0.362778	3	88716838	88731049	1	Rit1	Ras-like without CAAX 1 [Source:MGI Symbol;Acc:MGI:108053]	2.86923	3.48249	7.82026	7.11563	5.56389	4.56349	2.15732	5.53334	5.08084	2.78275	0	2.32461	5.23583	2.97981
ENSMUSG00000044708	-1.8695	-0.90265	4.29607	4.69487	0.0302529	0.362778	1	172341210	172374085	1	Kcnj10	potassium inwardly-rectifying channel, subfamily J, member 10 [Source:MGI Symbol;Acc:MGI:1194504]	21.041	12.935	22.6787	16.1719	20.6659	13.6905	20.2789	29.5112	29.977	16.2327	19.4072	31.9634	17.8638	24.5617
ENSMUSG00000108239	-6.46082	-2.69172	1.32146	4.68994	0.0303397	0.363165		135188480	135194960	1	RP23-171B16.2	6	0	0.994998	3.1281	0	0.794841	1.30385	1.29439	2.45926	2.03234	3.71033	3.46557	2.90576	1.03697	2.64461
ENSMUSG00000028980	86.8145	6.43986	0.523807	4.68694	0.0303927	0.36324	4	149979475	150009023	-1	H6pd	hexose-6-phosphate dehydrogenase (glucose 1-dehydrogenase) [Source:MGI Symbol;Acc:MGI:2140356]	1.91282	0	1.56405	0	0	0	0	0	0	0	0	0	0.579478	0
ENSMUSG00000045573	-3.12448	-1.64362	2.72906	4.6871	0.0303898	0.36324	4	4133531	4138819	-1	Penk	preproenkephalin [Source:MGI Symbol;Acc:MGI:104629]	6.69487	1.4925	2.34608	3.23438	5.56389	2.60771	3.88318	10.4519	7.62127	5.56549	5.54491	6.97383	3.65657	6.67342
ENSMUSG00000042401	7.1635	2.84067	1.36399	4.68431	0.0304392	0.363516	19	42283037	42431783	-1	Crtac1	cartilage acidic protein 1 [Source:MGI Symbol;Acc:MGI:1920082]	2.39102	1.99	0.782026	1.29375	2.38452	3.25963	1.29439	0.614816	1.52425	0.463791	0.693114	0	2.01683	0.765061
ENSMUSG00000071265	-49.6895	-5.63487	0.400647	4.68297	0.030463	0.36352	12	74284281	74295945	1	1700086L19Rik	RIKEN cDNA 1700086L19 gene [Source:MGI Symbol;Acc:MGI:1921534]	0	0	0	0	0	0	0.86293	0	0	0.463791	0	1.16231	0	0.414838
ENSMUSG00000024507	-9.83729	-3.29826	1.19996	4.67436	0.030616	0.364016	18	50128201	50196269	1	Hsd17b4	hydroxysteroid (17-beta) dehydrogenase 4 [Source:MGI Symbol;Acc:MGI:105089]	0.478205	1.99	0	0.646876	0	0	1.29439	1.84445	0.508084	2.31895	0.693114	3.48692	0.51918	1.69098
ENSMUSG00000022552	-2.63857	-1.39976	2.54786	4.67296	0.030641	0.364016	15	76347040	76351111	-1	Sharpin	SHANK-associated RH domain interacting protein [Source:MGI Symbol;Acc:MGI:1913331]	4.30384	5.96999	3.91013	1.29375	0.794841	5.86734	3.45172	4.91853	5.08084	4.63791	9.01048	6.39268	3.68998	5.58203
ENSMUSG00000039994	2.3534	1.23475	3.1458	4.67273	0.0306451	0.364016	10	128232065	128252941	1	Timeless	timeless circadian clock 1 [Source:MGI Symbol;Acc:MGI:1321393]	9.08589	15.4225	7.82026	7.11563	5.56389	10.4308	4.31465	6.76297	6.6051	4.63791	3.46557	9.29844	9.23983	5.84744
ENSMUSG00000085099	35.2759	5.14061	0.663188	4.67402	0.0306222	0.364016	5	30240082	30240448	-1	Gm16288	predicted gene 16288 [Source:MGI Symbol;Acc:MGI:3826608]	0.95641	0	1.56405	2.5875	0	0	0	0	0	0.463791	0	0	0.851327	0.0772985
ENSMUSG00000060708	20.633	4.36688	0.65721	4.67385	0.0306251	0.364016	5	36747378	36748650	-1	Bloc1s4	biogenesis of lysosomal organelles complex-1, subunit 4, cappuccino [Source:MGI Symbol;Acc:MGI:1929230]	0.95641	0.497499	2.34608	0	0	1.30385	1.29439	0	0	0	0	0	0.85064	0.215732
ENSMUSG00000039873	1.60647	0.683893	5.12969	4.67365	0.0306287	0.364016	2	164830732	164833456	-1	Neurl2	neuralized E3 ubiquitin protein ligase 2 [Source:MGI Symbol;Acc:MGI:3043305]	50.2115	29.3524	35.9732	43.3407	36.5627	31.9444	25.4564	19.6741	34.5497	28.2912	35.3488	38.3561	37.8975	30.2794
ENSMUSG00000031393	-2.52831	-1.33817	2.86264	4.6714	0.030669	0.364022	X	74026592	74135363	-1	Mecp2	methyl CpG binding protein 2 [Source:MGI Symbol;Acc:MGI:99918]	7.17307	4.47749	2.34608	2.5875	4.76904	5.86734	6.47197	7.9926	6.6051	9.27582	4.85179	5.81153	4.53676	6.8348
ENSMUSG00000056755	3.93818	1.97753	1.89833	4.66727	0.0307428	0.364619	6	110645581	111567230	1	Grm7	glutamate receptor, metabotropic 7 [Source:MGI Symbol;Acc:MGI:1351344]	3.82564	4.47749	1.56405	5.17501	4.76904	1.30385	1.29439	1.84445	2.54042	1.85516	1.38623	1.74346	3.51918	1.77735
ENSMUSG00000081801	8.42023	3.07386	0.896983	4.66179	0.0308409	0.365504	2	83744484	83745736	-1	Dnmt3l-ps1	DNA methyltransferase 3-like, pseudogene 1 [Source:MGI Symbol;Acc:MGI:2674156]	1.43461	0.497499	3.1281	2.5875	0.794841	0.651927	0.431465	0	1.01617	0.463791	0.693114	0	1.51575	0.43409
ENSMUSG00000047888	-2.29612	-1.1992	3.42494	4.65729	0.0309219	0.365658	15	80711319	80941086	1	Tnrc6b	trinucleotide repeat containing 6b [Source:MGI Symbol;Acc:MGI:2443730]	9.08589	7.95999	10.1663	5.82188	7.15357	9.7789	15.5327	8.60742	12.7021	11.5948	11.0898	15.11	8.32776	12.4395
ENSMUSG00000021767	-3.70478	-1.88939	2.46681	4.65454	0.0309716	0.365658	14	21481434	21672478	1	Kat6b	K(lysine) acetyltransferase 6B [Source:MGI Symbol;Acc:MGI:1858746]	2.86923	1.4925	1.56405	3.23438	2.38452	4.56349	6.90344	9.22224	7.62127	2.31895	1.38623	6.39268	2.68469	5.6408
ENSMUSG00000042628	-19.8683	-4.3124	1.15355	4.65489	0.0309652	0.365658	12	83546941	83597147	-1	Zfyve1	zinc finger, FYVE domain containing 1 [Source:MGI Symbol;Acc:MGI:3026685]	1.43461	0	0	0	0	0.651927	2.15732	0	0.508084	0.463791	1.38623	1.16231	0.347757	0.946289
ENSMUSG00000044574	-7.18567	-2.84512	1.44389	4.65594	0.0309463	0.365658	6	112285593	112288837	-1	5031434C07Rik	RIKEN cDNA 5031434C07 gene [Source:MGI Symbol;Acc:MGI:2442810]	2.39102	0.994998	0	0.646876	0	0.651927	1.72586	2.45926	3.04851	2.78275	0	0.581153	0.780804	1.76625
ENSMUSG00000055963	21.227	4.40783	0.778498	4.65645	0.0309372	0.365658	4	12906838	12983553	1	Triqk	triple QxxK/R motif containing [Source:MGI Symbol;Acc:MGI:3650048]	0.478205	3.48249	0	0.646876	1.58968	0.651927	0	0	0.508084	0	0	0.581153	1.14153	0.181539
ENSMUSG00000020333	-2.74835	-1.45856	2.60133	4.65117	0.0310324	0.366098	11	54303798	54364756	1	Acsl6	acyl-CoA synthetase long-chain family member 6 [Source:MGI Symbol;Acc:MGI:894291]	4.30384	3.48249	1.56405	2.5875	5.56389	3.25963	6.90344	5.53334	3.04851	7.42065	5.54491	5.81153	3.46024	5.7104
ENSMUSG00000041852	-2.27695	-1.18711	3.0495	4.64855	0.0310798	0.366378	15	82808629	82912134	-1	Tcf20	transcription factor 20 [Source:MGI Symbol;Acc:MGI:108399]	1.43461	5.47249	4.69215	9.05626	5.56389	7.1712	10.7866	7.37779	6.6051	8.81203	7.62425	7.55498	5.5651	8.12679
ENSMUSG00000000134	-7.28377	-2.86468	1.57451	4.64515	0.0311414	0.366821	X	7762560	7775202	1	Tfe3	transcription factor E3 [Source:MGI Symbol;Acc:MGI:98511]	4.30384	0.497499	0.782026	0	0	1.95578	2.15732	1.22963	4.06467	3.24654	1.38623	1.16231	1.25652	2.20778
ENSMUSG00000024588	-12.201	-3.60893	1.15782	4.64387	0.0311646	0.366821	18	64456550	64489066	-1	Fech	ferrochelatase [Source:MGI Symbol;Acc:MGI:95513]	0	0	1.56405	1.29375	1.58968	0	0.431465	2.45926	0	1.39137	2.77245	0	0.741247	1.17576
ENSMUSG00000073008	8.87948	3.15047	1.0782	4.63709	0.031288	0.366964	X	107255878	107296769	1	Gpr174	G protein-coupled receptor 174 [Source:MGI Symbol;Acc:MGI:2685222]	1.43461	1.99	2.34608	1.29375	0.794841	1.95578	1.72586	0	0	0.463791	0.693114	0	1.63584	0.480461
ENSMUSG00000106158	-2.11279	-1.07915	3.21171	4.63639	0.0313008	0.366964		21031752	21033084	1	RP23-234P16.4	5	6.21666	9.45248	6.2562	6.46876	7.94841	5.86734	10.3552	15.9852	7.62127	10.2034	7.62425	10.4607	7.03498	10.375
ENSMUSG00000090840	24.5004	4.61473	0.50348	4.63026	0.0314129	0.366964	19	8740718	8741225	1	1700092M07Rik	RIKEN cDNA 1700092M07 gene [Source:MGI Symbol;Acc:MGI:1921557]	0.478205	1.4925	0	1.94063	0.794841	0	0	0	0	0.463791	0.693114	0	0.784362	0.192817
ENSMUSG00000022421	-1.95532	-0.967408	3.74078	4.63592	0.0313094	0.366964	15	79786352	79804766	-1	Nptxr	neuronal pentraxin receptor [Source:MGI Symbol;Acc:MGI:1920590]	10.0423	4.97499	12.5124	10.9969	7.94841	14.3424	14.2383	14.1408	12.7021	11.5948	11.7829	19.7592	10.1362	14.0364
ENSMUSG00000022407	-4.96164	-2.31082	1.83455	4.63178	0.0313851	0.366964	15	80948490	80970947	1	Adsl	adenylosuccinate lyase [Source:MGI Symbol;Acc:MGI:103202]	0.478205	0.994998	3.1281	1.29375	3.17936	0.651927	3.88318	4.30371	1.52425	4.63791	2.07934	1.74346	1.62106	3.02864
ENSMUSG00000020074	-3.12528	-1.64399	2.4505	4.63161	0.0313881	0.366964	10	62743928	62792368	-1	Ccar1	cell division cycle and apoptosis regulator 1 [Source:MGI Symbol;Acc:MGI:1914750]	3.34743	3.97999	0.782026	3.88126	3.17936	7.1712	6.47197	4.30371	8.12935	6.49307	2.07934	9.87959	3.72354	6.22617
ENSMUSG00000036091	13.4457	3.74907	0.860509	4.63444	0.0313364	0.366964	9	107580818	107587359	1	Hyal3	hyaluronoglucosaminidase 3 [Source:MGI Symbol;Acc:MGI:1330288]	1.91282	0.497499	0.782026	0.646876	0.794841	5.21542	0.431465	0.614816	0.508084	0	0	0.581153	1.64158	0.35592
ENSMUSG00000032435	-3.21216	-1.68354	2.32594	4.63125	0.0313947	0.366964	9	114688790	114724302	1	Dync1li1	dynein cytoplasmic 1 light intermediate chain 1 [Source:MGI Symbol;Acc:MGI:2135610]	3.34743	0.994998	3.1281	1.29375	5.56389	2.60771	7.3349	2.45926	6.6051	4.63791	5.54491	2.90576	2.82265	4.91464
ENSMUSG00000031508	6.13659	2.61744	1.49941	4.63851	0.031262	0.366964	8	11611583	11635754	-1	Ankrd10	ankyrin repeat domain 10 [Source:MGI Symbol;Acc:MGI:1921840]	1.43461	2.98499	4.69215	3.88126	1.58968	4.56349	0.86293	6.14816	1.01617	0	1.38623	0.581153	3.19103	1.66577
ENSMUSG00000052759	2.86338	1.51772	2.53547	4.6343	0.0313389	0.366964	1	136259797	136260873	-1	Gpr25	G protein-coupled receptor 25 [Source:MGI Symbol;Acc:MGI:2686146]	7.65128	3.48249	4.69215	5.82188	5.56389	6.51927	4.31465	3.07408	1.52425	4.17412	5.54491	1.16231	5.62183	3.29905
ENSMUSG00000107102	1.78394	0.83507	3.58644	4.62733	0.0314664	0.367076		65587716	65591440	-1	RP23-403P24.3	5	10.5205	12.935	12.5124	12.2906	17.4865	13.0385	12.9439	9.83705	10.1617	11.5948	8.31736	4.64922	13.1306	9.58401
ENSMUSG00000031657	-8.94227	-3.16064	1.29986	4.62587	0.0314933	0.367076	8	88137855	88172027	1	Heatr3	HEAT repeat containing 3 [Source:MGI Symbol;Acc:MGI:2444491]	0.478205	0	0	0	1.58968	1.95578	2.15732	1.84445	2.03234	1.39137	1.38623	2.90576	0.670611	1.95291
ENSMUSG00000028920	7.5363	2.91386	1.46863	4.62625	0.0314863	0.367076	4	141147913	141204062	1	Fbxo42	F-box protein 42 [Source:MGI Symbol;Acc:MGI:1924992]	0.95641	1.4925	3.1281	1.29375	1.58968	3.25963	0	2.45926	1.01617	0	1.38623	0	1.95335	0.810276
ENSMUSG00000108256	5.69262	2.50909	1.48456	4.61698	0.0316569	0.368154		93194941	93197851	1	RP23-157G22.2	6	1.43461	3.48249	1.56405	6.46876	0	4.56349	1.72586	3.07408	2.54042	0	1.38623	0.581153	2.9189	1.55129
ENSMUSG00000058400	14.7506	3.88271	0.855015	4.61758	0.0316458	0.368154	3	36179424	36222313	-1	Qrfpr	pyroglutamylated RFamide peptide receptor [Source:MGI Symbol;Acc:MGI:2677633]	1.43461	0	1.56405	0	3.17936	1.30385	0.431465	0	0.508084	0	0	0.581153	1.24698	0.25345
ENSMUSG00000027848	-22.2228	-4.47397	0.572697	4.61763	0.0316449	0.368154	3	103722222	103738001	-1	Olfml3	olfactomedin-like 3 [Source:MGI Symbol;Acc:MGI:1914877]	0	0	0.782026	0	0	0	0.86293	1.22963	1.01617	0	0	1.16231	0.130338	0.711839
TRANSG_CR2CR1_TM1B	84.1287	6.39453	0.301477	4.61538	0.0316865	0.368223	NA	NA	NA	NA	NA	NA	0	0	0	0	1.58968	1.95578	0	0	0	0	0	0	0.59091	0
ENSMUSG00000106500	6.40258	2.67865	1.57991	4.60626	0.0318555	0.369288		154247493	154249500	-1	RP24-527P22.4	3	3.34743	2.4875	0	7.11563	7.94841	3.25963	2.15732	3.07408	0	0.927582	0.693114	2.32461	4.02643	1.52945
ENSMUSG00000020482	-2.54946	-1.35019	2.85435	4.60604	0.0318595	0.369288	11	5528887	5542187	-1	Ccdc117	coiled-coil domain containing 117 [Source:MGI Symbol;Acc:MGI:2144383]	1.43461	5.47249	7.82026	4.52813	7.15357	3.91156	10.7866	5.53334	8.63743	7.42065	6.93114	6.39268	5.05344	7.61698
ENSMUSG00000042165	34.9587	5.12758	0.528359	4.6053	0.0318733	0.369288	3	92428032	92429423	-1	Gm9774	predicted pseudogene 9774 [Source:MGI Symbol;Acc:MGI:3642386]	0.95641	0.497499	1.56405	0	3.17936	0	0.86293	0	0	0	0	0	1.03289	0.143822
ENSMUSG00000102436	2.47074	1.30494	3.18388	4.60913	0.0318021	0.369288	3	41648118	41649250	-1	Gm38047	predicted gene, 38047 [Source:MGI Symbol;Acc:MGI:5611275]	8.60769	7.46249	5.47418	5.17501	18.2813	9.12698	4.74611	8.60742	4.57276	4.63791	2.77245	8.71729	9.02128	5.67566
ENSMUSG00000107195	-5.2994	-2.40583	1.51701	4.59114	0.0321377	0.37152		65493096	65494015	1	RP23-477N9.6	5	0.95641	2.4875	0.782026	1.29375	0	0.651927	1.29439	3.68889	3.04851	1.39137	3.46557	2.32461	1.0286	2.53556
ENSMUSG00000091269	-2.33687	-1.22458	2.73893	4.59141	0.0321325	0.37152	12	4782215	4782511	1	Gm6682	predicted gene 6682 [Source:MGI Symbol;Acc:MGI:3647156]	4.30384	3.97999	5.47418	4.52813	3.9742	5.86734	7.76637	7.9926	11.1779	5.1017	8.31736	4.06807	4.68795	7.40399
ENSMUSG00000000916	-1.31288	-0.392733	6.5757	4.59159	0.0321292	0.37152	5	135369953	135376805	1	Nsun5	NOL1/NOP2/Sun domain family, member 5 [Source:MGI Symbol;Acc:MGI:2140844]	89.4243	99.9973	97.7532	76.9782	73.9202	93.2256	92.765	101.445	102.125	108.991	100.501	101.121	88.5498	101.158
ENSMUSG00000032221	1.37156	0.455813	6.95502	4.58823	0.0321922	0.371597	9	72438011	72462025	1	Mns1	meiosis-specific nuclear structural protein 1 [Source:MGI Symbol;Acc:MGI:107933]	111.422	131.34	125.906	140.372	134.328	123.866	112.181	124.808	108.222	96.4685	115.057	100.539	127.872	109.546
ENSMUSG00000083594	1.15106	0.202957	9.32169	4.58874	0.0321827	0.371597	2	86090336	86093401	-1	Gm13722	predicted gene 13722 [Source:MGI Symbol;Acc:MGI:3651668]	664.227	636.799	607.634	648.17	710.588	681.264	580.752	616.045	577.692	646.061	661.923	600.912	658.113	613.897
ENSMUSG00000027820	2.54951	1.35022	2.61469	4.58602	0.0322338	0.371801	3	63241537	63386030	1	Mme	membrane metallo endopeptidase [Source:MGI Symbol;Acc:MGI:97004]	8.12948	9.94998	9.38431	5.82188	3.17936	3.25963	3.02025	3.07408	6.6051	4.63791	3.46557	4.06807	6.62078	4.14516
ENSMUSG00000058260	7.53385	2.91339	1.43676	4.58175	0.0323143	0.372177	12	103994743	104013755	-1	Serpina9	serine (or cysteine) peptidase inhibitor, clade A (alpha-1 antiproteinase, antitrypsin), member 9 [Source:MGI Symbol;Acc:MGI:1919157]	0.95641	2.98499	0	1.94063	2.38452	0.651927	0.431465	0.614816	0	0.927582	1.38623	0	1.48641	0.560015
ENSMUSG00000048000	-1.62664	-0.701897	4.93732	4.58193	0.0323108	0.372177	1	87326998	87450796	1	Gigyf2	GRB10 interacting GYF protein 2 [Source:MGI Symbol;Acc:MGI:2138584]	15.3026	20.3975	27.3709	31.05	31.7936	29.9886	35.8116	38.1186	27.4366	29.2188	25.6452	38.3561	25.9839	32.4311
ENSMUSG00000034708	2.65029	1.40615	2.52239	4.57828	0.0323797	0.372379	11	102430315	102437048	1	Grn	granulin [Source:MGI Symbol;Acc:MGI:95832]	9.08589	7.95999	4.69215	3.88126	3.17936	6.51927	3.45172	2.45926	1.01617	4.17412	5.54491	5.23037	5.88632	3.64609
ENSMUSG00000039356	5.30796	2.40816	1.40165	4.57832	0.0323789	0.372379	2	31670715	31681349	1	Exosc2	exosome component 2 [Source:MGI Symbol;Acc:MGI:2385133]	4.78205	0	2.34608	3.23438	3.17936	2.60771	2.58879	2.45926	1.52425	0.463791	0.693114	0.581153	2.6916	1.38506
ENSMUSG00000047694	-6.14853	-2.62024	1.54245	4.57504	0.0324409	0.372807	X	98936316	98949017	1	Yipf6	Yip1 domain family, member 6 [Source:MGI Symbol;Acc:MGI:1925179]	2.39102	0.994998	1.56405	0	0.794841	0	2.58879	1.84445	1.52425	3.24654	3.46557	2.32461	0.957486	2.49903
ENSMUSG00000105270	1.43958	0.525649	6.21275	4.56687	0.0325961	0.37294		145504097	145507054	-1	RP24-127J3.1	5	84.1641	80.5949	55.5238	75.6845	92.2015	89.314	68.6029	43.6519	72.148	75.5979	60.3009	74.3875	79.5805	65.7815
ENSMUSG00000107429	-3.31571	-1.72932	2.39299	4.57094	0.0325188	0.37294		115824499	115842525	1	RP23-5D6.6	6	4.78205	3.48249	5.47418	1.94063	2.38452	1.30385	7.76637	8.60742	3.55659	5.1017	3.46557	7.55498	3.22795	6.00877
ENSMUSG00000092365	20.4348	4.35296	0.892355	4.57083	0.0325208	0.37294	17	36111426	36117121	1	BC023719	cDNA sequence BC023719 [Source:MGI Symbol;Acc:MGI:3574836]	0	0.994998	1.56405	0	2.38452	0.651927	0.431465	0	1.01617	0	0	0	0.932583	0.241272
ENSMUSG00000055737	4.86399	2.28214	1.4831	4.56433	0.0326445	0.37294	15	3317760	3583492	-1	Ghr	growth hormone receptor [Source:MGI Symbol;Acc:MGI:95708]	2.39102	2.4875	3.1281	2.5875	1.58968	2.60771	1.72586	1.84445	1.01617	0.463791	2.07934	0	2.46525	1.18827
ENSMUSG00000043061	-32.5105	-5.02284	0.654097	4.56821	0.0325707	0.37294	12	30584443	30591213	1	Tmem18	transmembrane protein 18 [Source:MGI Symbol;Acc:MGI:2387176]	0.478205	0	0	0	0	0	0.86293	0.614816	0	1.39137	0	1.16231	0.0797008	0.671904
ENSMUSG00000010025	-7.00025	-2.80741	1.30744	4.56554	0.0326214	0.37294	11	61223417	61267464	-1	Aldh3a2	aldehyde dehydrogenase family 3, subfamily A2 [Source:MGI Symbol;Acc:MGI:1353452]	1.91282	0.497499	0	2.5875	0	0	2.58879	1.22963	2.54042	2.31895	4.85179	1.74346	0.83297	2.54551
ENSMUSG00000097731	1.28324	0.359795	6.93651	4.56491	0.0326334	0.37294	4	139376549	139380379	-1	2700016F22Rik	RIKEN cDNA 2700016F22 gene [Source:MGI Symbol;Acc:MGI:1919807]	134.854	136.812	141.547	125.494	123.995	127.126	109.592	130.956	132.102	95.0771	113.671	120.88	131.638	117.046
ENSMUSG00000103013	-7.84519	-2.97181	1.41709	4.56509	0.0326299	0.37294	1	74287542	74287860	-1	Gm37503	predicted gene, 37503 [Source:MGI Symbol;Acc:MGI:5610731]	2.86923	0	0	0.646876	0.794841	1.95578	0.431465	1.84445	4.06467	3.24654	1.38623	5.23037	1.04445	2.70062
ENSMUSG00000014039	-7.90878	-2.98345	1.27761	4.55965	0.0327338	0.373685	16	97791467	97851850	-1	Prdm15	PR domain containing 15 [Source:MGI Symbol;Acc:MGI:1930121]	0.478205	0	0	1.29375	2.38452	0	0.86293	0.614816	2.54042	1.39137	2.07934	1.74346	0.692747	1.53872
ENSMUSG00000019564	-22.4758	-4.4903	1.07259	4.55651	0.0327939	0.373779	10	79927043	79955018	1	Arid3a	AT rich interactive domain 3A (BRIGHT-like) [Source:MGI Symbol;Acc:MGI:1328360]	0.478205	0.994998	0	0	0	0.651927	0.431465	0.614816	1.52425	2.31895	0.693114	0.581153	0.354188	1.02729
ENSMUSG00000031980	-16.6652	-4.05876	1.12118	4.55399	0.0328421	0.373779	8	124556534	124569706	-1	Agt	angiotensinogen (serpin peptidase inhibitor, clade A, member 8) [Source:MGI Symbol;Acc:MGI:87963]	0.478205	1.99	0	0	0	1.30385	3.02025	0.614816	3.04851	0.463791	0.693114	0.581153	0.628676	1.40361
ENSMUSG00000028399	-1.8163	-0.861002	3.44629	4.55294	0.0328623	0.373779	4	75941238	78211961	-1	Ptprd	protein tyrosine phosphatase, receptor type, D [Source:MGI Symbol;Acc:MGI:97812]	9.08589	8.95498	7.82026	8.40939	9.53809	7.82312	10.7866	8.60742	9.14552	13.4499	15.2485	13.9477	8.60529	11.8643
ENSMUSG00000048647	4.43521	2.149	1.7078	4.55626	0.0327986	0.373779	2	119516505	119547627	-1	Exd1	exonuclease 3'-5' domain containing 1 [Source:MGI Symbol;Acc:MGI:3045306]	0.95641	5.96999	2.34608	3.88126	0.794841	6.51927	2.58879	1.22963	2.03234	0.927582	0.693114	1.74346	3.41131	1.53582
ENSMUSG00000027107	1.63936	0.71313	4.38676	4.5553	0.0328171	0.373779	2	73563215	73580338	-1	Chrna1	cholinergic receptor, nicotinic, alpha polypeptide 1 (muscle) [Source:MGI Symbol;Acc:MGI:87885]	25.3449	27.3625	25.8068	20.7	22.2555	20.8617	12.5125	20.2889	12.194	29.6826	20.7934	18.5969	23.7219	19.0114
ENSMUSG00000025226	8.60908	3.10586	1.29665	4.54835	0.0329504	0.374233	19	46328184	46330446	1	Fbxl15	F-box and leucine-rich repeat protein 15 [Source:MGI Symbol;Acc:MGI:1915681]	3.34743	0.994998	0.782026	1.94063	1.58968	0	0	0.614816	0	1.39137	1.38623	0.581153	1.44246	0.662261
ENSMUSG00000093031	6.37984	2.67352	1.47978	4.54893	0.0329393	0.374233	4	133654002	133654257	1	Gm22662	predicted gene, 22662 [Source:MGI Symbol;Acc:MGI:5452439]	0.478205	1.4925	1.56405	5.17501	1.58968	3.25963	1.29439	2.45926	1.52425	0.463791	0	0.581153	2.25985	1.05381
ENSMUSG00000008855	-2.1508	-1.10487	3.5329	4.54355	0.033043	0.37501	11	102194432	102230166	-1	Hdac5	histone deacetylase 5 [Source:MGI Symbol;Acc:MGI:1333784]	7.17307	13.4325	5.47418	10.35	5.56389	10.4308	14.2383	10.4519	11.1779	15.3051	13.8623	11.0419	8.73741	12.6796
ENSMUSG00000067870	-48.2237	-5.59167	0.594247	4.541	0.0330922	0.375046	15	90764279	90764656	-1	Rpl31-ps8	ribosomal protein L31, pseudogene 8 [Source:MGI Symbol;Acc:MGI:3647726]	0	0	0	0	0.794841	0	0	0	3.04851	1.39137	1.38623	0	0.132473	0.971018
ENSMUSG00000001440	1.56924	0.65007	4.63681	4.54089	0.0330945	0.375046	11	97159714	97187881	-1	Kpnb1	karyopherin (importin) beta 1 [Source:MGI Symbol;Acc:MGI:107532]	25.8231	31.3424	33.6271	17.4656	24.6401	30.6406	22.8676	17.2148	16.7668	25.0447	24.259	22.665	27.2565	21.4696
ENSMUSG00000102752	16.5493	4.0487	0.952334	4.53472	0.0332139	0.376126	1	170298199	170306332	-1	Gm7694	predicted gene 7694 [Source:MGI Symbol;Acc:MGI:3649135]	0.478205	0.994998	0	2.5875	0	1.30385	0	0	0	0	0.693114	1.74346	0.894093	0.406095
ENSMUSG00000047953	8.08807	3.0158	1.15376	4.53151	0.0332762	0.376282	16	30307686	30310779	-1	Gp5	glycoprotein 5 (platelet) [Source:MGI Symbol;Acc:MGI:1096363]	0.95641	5.96999	3.91013	1.29375	0.794841	0.651927	0.86293	0	0.508084	1.39137	1.38623	0.581153	2.26284	0.788294
ENSMUSG00000053977	5.70396	2.51196	1.44869	4.53271	0.0332529	0.376282	6	71373427	71379173	1	Cd8a	CD8 antigen, alpha chain [Source:MGI Symbol;Acc:MGI:88346]	0.95641	1.4925	2.34608	5.82188	1.58968	2.60771	0.86293	1.84445	2.03234	0.463791	0	1.16231	2.46904	1.06097
ENSMUSG00000020883	-2.95004	-1.56073	1.91669	4.52665	0.0333709	0.376805	11	98082556	98150403	-1	Fbxl20	F-box and leucine-rich repeat protein 20 [Source:MGI Symbol;Acc:MGI:1919444]	1.43461	2.4875	1.56405	3.88126	3.9742	1.95578	6.04051	4.30371	2.54042	5.56549	2.07934	4.64922	2.54957	4.19645
ENSMUSG00000022245	-47.4274	-5.56765	0.39999	4.52786	0.0333473	0.376805	9	63138170	63148961	-1	Skor1	SKI family transcriptional corepressor 1 [Source:MGI Symbol;Acc:MGI:2443473]	0	0	0	0	0	0	1.29439	1.22963	0	0.463791	0	0	0	0.497969
ENSMUSG00000036641	7.89526	2.98099	1.57627	4.52252	0.0334514	0.37744	2	58821697	59160683	-1	Ccdc148	coiled-coil domain containing 148 [Source:MGI Symbol;Acc:MGI:3039583]	3.82564	1.99	5.47418	3.23438	0.794841	2.60771	3.02025	0.614816	1.52425	0	0	1.74346	2.98779	1.15046
ENSMUSG00000025777	-2.89528	-1.5337	2.62654	4.5211	0.0334793	0.37748	1	17145362	17164271	1	Gdap1	ganglioside-induced differentiation-associated-protein 1 [Source:MGI Symbol;Acc:MGI:1338002]	1.43461	3.48249	6.2562	2.5875	6.35873	3.25963	3.02025	6.76297	7.62127	5.56549	9.70359	5.81153	3.89653	6.41418
ENSMUSG00000034473	-22.6227	-4.4997	0.720461	4.51828	0.0335345	0.377644	16	35311131	35363918	-1	Sec22a	SEC22 vesicle trafficking protein homolog A (S. cerevisiae) [Source:MGI Symbol;Acc:MGI:2447876]	0	0.994998	0	0	0	0.651927	0	1.84445	1.52425	0.463791	1.38623	0.581153	0.274488	0.966645
ENSMUSG00000078143	-1.16511	-0.220466	8.43311	4.51664	0.0335667	0.377644	8	109859984	109868455	-1	Gm17344	predicted gene, 17344 [Source:MGI Symbol;Acc:MGI:4936978]	314.181	344.269	312.81	338.963	338.602	342.914	356.821	360.282	329.747	365.931	376.361	362.058	331.956	358.533
ENSMUSG00000029999	18.6146	4.21836	0.855647	4.51669	0.0335657	0.377644	6	86195223	86275719	1	Tgfa	transforming growth factor alpha [Source:MGI Symbol;Acc:MGI:98724]	0.478205	0.994998	0	1.29375	0	2.60771	0.86293	0.614816	0	0	0	0	0.895777	0.246291
ENSMUSG00000034009	11.2604	3.49318	0.875089	4.5137	0.0336245	0.377864	3	79641611	79737880	-1	Rxfp1	relaxin/insulin-like family peptide receptor 1 [Source:MGI Symbol;Acc:MGI:2682211]	0.95641	0.497499	1.56405	0.646876	2.38452	0.651927	0	0.614816	0	0.463791	0.693114	0	1.11688	0.295287
ENSMUSG00000026944	2.59524	1.37587	2.65803	4.51317	0.0336349	0.377864	2	25428703	25448540	1	Abca2	ATP-binding cassette, sub-family A (ABC1), member 2 [Source:MGI Symbol;Acc:MGI:99606]	6.21666	7.95999	6.2562	11.6438	5.56389	3.25963	5.17758	1.84445	4.06467	4.63791	6.23802	3.48692	6.81669	4.24159
ENSMUSG00000060534	-16.4201	-4.03739	0.888357	4.50869	0.0337231	0.378162	18	71258738	72351069	-1	Dcc	deleted in colorectal carcinoma [Source:MGI Symbol;Acc:MGI:94869]	0.478205	0.497499	0	0	0	1.30385	0.86293	0.614816	1.52425	0.463791	1.38623	0.581153	0.379926	0.905528
ENSMUSG00000039914	2.88468	1.52841	2.68695	4.50905	0.0337159	0.378162	10	128363097	128370032	-1	Coq10a	coenzyme Q10 homolog A (yeast) [Source:MGI Symbol;Acc:MGI:2684847]	4.78205	3.48249	6.2562	7.11563	9.53809	10.4308	4.31465	3.07408	2.54042	6.02928	5.54491	2.32461	6.93422	3.97132
ENSMUSG00000001467	-3.63768	-1.86302	1.65768	4.50811	0.0337345	0.378162	5	4081145	4104746	-1	Cyp51	cytochrome P450, family 51 [Source:MGI Symbol;Acc:MGI:106040]	2.86923	0.497499	1.56405	1.29375	0.794841	1.95578	3.02025	3.68889	3.55659	1.85516	4.15868	1.74346	1.49586	3.00384
ENSMUSG00000045659	-17.8212	-4.15552	1.20365	4.50685	0.0337593	0.378168	7	116123493	116308376	-1	Plekha7	pleckstrin homology domain containing, family A member 7 [Source:MGI Symbol;Acc:MGI:2445094]	3.82564	0.497499	0	0	0	0	1.29439	1.22963	3.04851	0.463791	0.693114	1.74346	0.720523	1.41215
ENSMUSG00000051730	-1.64707	-0.719905	4.38289	4.50525	0.033791	0.378249	2	69871198	69885615	-1	Mettl5	methyltransferase like 5 [Source:MGI Symbol;Acc:MGI:1922672]	18.65	21.3925	17.2046	20.7	21.4607	13.0385	25.4564	22.1334	25.4042	25.5085	26.3383	20.3403	18.741	24.1969
ENSMUSG00000085304	1.42939	0.515402	5.52476	4.50372	0.0338212	0.378316	4	107126613	107136252	1	Gm12802	predicted gene 12802 [Source:MGI Symbol;Acc:MGI:3649683]	51.6461	51.7399	44.5755	40.1063	50.8698	56.0657	44.0094	31.3556	37.0902	49.1618	38.1212	43.0053	49.1672	40.4573
ENSMUSG00000022957	-1.93734	-0.95408	4.07312	4.499	0.0339147	0.378433	16	91729281	91920597	1	Itsn1	intersectin 1 (SH3 domain protein 1A) [Source:MGI Symbol;Acc:MGI:1338069]	17.2154	13.4325	13.2944	10.9969	11.1278	15.6462	25.025	17.2148	17.2749	17.1603	22.8727	13.3665	13.6189	18.819
ENSMUSG00000020083	-46.069	-5.52573	0.427395	4.50028	0.0338893	0.378433	10	62107655	62143920	-1	2010107G23Rik	RIKEN cDNA 2010107G23 gene [Source:MGI Symbol;Acc:MGI:1917144]	0	0	0	0	0	0	0.86293	0	0	1.39137	0	0	0	0.375717
ENSMUSG00000040111	-1.79862	-0.846886	3.82012	4.49906	0.0339136	0.378433	9	40293233	40531383	-1	Gramd1b	GRAM domain containing 1B [Source:MGI Symbol;Acc:MGI:1925037]	13.3897	8.95498	14.8585	11.6438	11.9226	9.12698	17.6901	11.6815	15.7506	14.8413	13.1692	19.7592	11.6494	15.482
ENSMUSG00000041355	1.27807	0.353964	7.06239	4.49827	0.0339292	0.378433	3	88575876	88588419	1	Ssr2	signal sequence receptor, beta [Source:MGI Symbol;Acc:MGI:1913506]	141.07	132.832	135.29	151.369	155.789	148.639	130.302	127.882	121.94	131.253	127.533	124.948	144.165	127.31
ENSMUSG00000082587	10.0143	3.324	0.822207	4.49651	0.0339641	0.378551	11	38219069	38220215	1	Gm12129	predicted gene 12129 [Source:MGI Symbol;Acc:MGI:3651508]	0.95641	0.497499	2.34608	0.646876	1.58968	1.30385	0	0.614816	0	1.39137	0	0	1.2234	0.334365
ENSMUSG00000086506	2.34913	1.23213	2.65346	4.49237	0.0340464	0.378639	13	55602182	55604783	-1	Gm15911	predicted gene 15911 [Source:MGI Symbol;Acc:MGI:3802139]	7.65128	4.47749	5.47418	8.40939	5.56389	3.25963	2.58879	4.30371	1.52425	6.02928	3.46557	6.39268	5.80598	4.05071
ENSMUSG00000058669	-31.2031	-4.96362	0.634476	4.48987	0.0340963	0.378639	12	56611389	56613284	-1	Nkx2-9	NK2 homeobox 9 [Source:MGI Symbol;Acc:MGI:1270158]	0	0	0	0	0.794841	0	0.431465	0	1.52425	1.85516	0.693114	0	0.132473	0.750666
ENSMUSG00000049571	4.98946	2.31888	1.79259	4.48937	0.0341062	0.378639	7	139600951	139683817	-1	Cfap46	cilia and flagella associated protein 46 [Source:MGI Symbol;Acc:MGI:2444387]	4.30384	6.46749	1.56405	2.5875	4.76904	2.60771	1.29439	3.68889	0.508084	2.31895	0.693114	1.16231	3.71661	1.61096
ENSMUSG00000030298	2.33082	1.22084	2.93751	4.4888	0.0341176	0.378639	6	113728062	113740743	-1	Sec13	SEC13 homolog (S. cerevisiae) [Source:MGI Symbol;Acc:MGI:99832]	10.9987	10.945	5.47418	9.05626	5.56389	7.1712	5.17758	4.30371	2.54042	8.81203	4.15868	7.55498	8.20154	5.42457
ENSMUSG00000104211	1.26917	0.343888	7.11483	4.48877	0.0341182	0.378639	4	12597388	12671843	1	Gm37985	predicted gene, 37985 [Source:MGI Symbol;Acc:MGI:5611213]	135.332	152.732	155.623	142.96	138.302	159.722	127.282	119.274	127.529	136.818	135.157	137.733	147.445	130.632
ENSMUSG00000050150	-6.90479	-2.7876	1.45861	4.49426	0.0340088	0.378639	3	135348029	135397827	1	Slc9b1	solute carrier family 9, subfamily B (NHA1, cation proton antiporter 1), member 1 [Source:MGI Symbol;Acc:MGI:1921696]	0	0.497499	0	1.94063	1.58968	0	1.72586	1.22963	0.508084	1.85516	1.38623	1.74346	0.671301	1.40807
ENSMUSG00000025085	-3.46077	-1.79109	2.1701	4.4857	0.0341795	0.378778	19	57032733	57314919	-1	Ablim1	actin-binding LIM protein 1 [Source:MGI Symbol;Acc:MGI:1194500]	1.91282	3.97999	3.1281	1.29375	0.794841	4.56349	6.04051	5.53334	3.04851	6.02928	4.85179	1.74346	2.61217	4.54115
ENSMUSG00000029534	3.30332	1.72392	2.04045	4.4861	0.0341716	0.378778	6	17692933	17943025	1	St7	suppression of tumorigenicity 7 [Source:MGI Symbol;Acc:MGI:1927450]	3.82564	6.46749	3.91013	5.17501	3.17936	1.30385	2.15732	3.07408	3.55659	1.85516	2.77245	0.581153	3.97691	2.33279
ENSMUSG00000097002	2.63501	1.39781	2.74635	4.48262	0.0342412	0.379116	14	28508074	28511392	-1	Gm2670	predicted gene 2670 [Source:MGI Symbol;Acc:MGI:3780839]	4.30384	9.45248	10.9484	5.82188	10.3329	7.82312	4.74611	6.14816	4.57276	5.56549	5.54491	2.90576	8.11377	4.91387
ENSMUSG00000020530	-3.03687	-1.60259	2.22931	4.48162	0.0342612	0.379116	11	84832361	84870817	-1	Ggnbp2	gametogenetin binding protein 2 [Source:MGI Symbol;Acc:MGI:2387356]	2.39102	3.97999	1.56405	1.94063	1.58968	3.25963	5.17758	4.91853	3.55659	4.17412	2.07934	4.64922	2.45417	4.09256
ENSMUSG00000037788	-2.76912	-1.46943	3.38403	4.48053	0.0342832	0.379116	6	57727807	57825159	-1	Vopp1	vesicular, overexpressed in cancer, prosurvival protein 1 [Source:MGI Symbol;Acc:MGI:2141658]	3.82564	5.47249	12.5124	1.29375	6.35873	9.12698	12.5125	7.9926	10.6698	7.42065	9.01048	15.11	6.43167	10.4527
ENSMUSG00000021981	4.9971	2.32109	1.22667	4.47897	0.0343144	0.379191	14	59440981	59548903	1	Cab39l	calcium binding protein 39-like [Source:MGI Symbol;Acc:MGI:1914081]	2.39102	0.497499	2.34608	3.23438	1.58968	1.30385	1.72586	0	0.508084	0.927582	0	1.16231	1.89375	0.720639
ENSMUSG00000072844	-2.63886	-1.39992	6.86254	4.47475	0.0343993	0.379859	X	169975043	169978917	-1	G530011O06Rik	RIKEN cDNA G530011O06 gene [Source:MGI Symbol;Acc:MGI:3603513]	101.858	15.4225	155.623	153.31	89.0222	6.51927	129.439	137.104	152.933	103.425	105.353	104.026	86.959	122.047
ENSMUSG00000063281	-5.40514	-2.43433	1.61763	4.46923	0.0345105	0.380407	18	23989632	24005376	1	Zfp35	zinc finger protein 35 [Source:MGI Symbol;Acc:MGI:99179]	1.91282	2.4875	0.782026	1.29375	0	1.30385	2.58879	5.53334	1.01617	2.78275	1.38623	4.06807	1.29666	2.89589
ENSMUSG00000015337	1.4989	0.5839	5.46902	4.46941	0.0345069	0.380407	2	30171493	30174069	1	Endog	endonuclease G [Source:MGI Symbol;Acc:MGI:1261433]	52.6025	40.2974	48.4856	38.8126	62.7924	56.7176	39.6948	35.6593	32.0093	54.2635	42.2799	39.5184	49.9514	40.5709
ENSMUSG00000042451	-1.20223	-0.265711	8.47996	4.46864	0.0345224	0.380407	1	134193448	134201232	1	Mybph	myosin binding protein H [Source:MGI Symbol;Acc:MGI:1858196]	354.828	325.364	308.9	271.041	329.064	357.256	330.934	387.949	312.472	368.25	365.271	364.964	324.409	354.973
ENSMUSG00000022048	-2.22396	-1.15313	3.17361	4.4635	0.0346265	0.380475	14	66802864	66868688	-1	Dpysl2	dihydropyrimidinase-like 2 [Source:MGI Symbol;Acc:MGI:1349763]	7.17307	4.47749	4.69215	5.17501	8.74325	11.0828	13.8069	6.14816	13.2102	6.02928	10.3967	11.0419	6.89062	10.1055
ENSMUSG00000029334	-26.1173	-4.70694	0.54549	4.46465	0.0346033	0.380475	5	98929773	99037351	-1	Prkg2	protein kinase, cGMP-dependent, type II [Source:MGI Symbol;Acc:MGI:108173]	0	0	0.782026	0	0	0	0.86293	0	0.508084	0.927582	2.07934	0	0.130338	0.729656
ENSMUSG00000039798	1.64059	0.714217	4.07284	4.46686	0.0345584	0.380475	2	29868723	29870317	-1	2600006K01Rik	RIKEN cDNA 2600006K01 gene [Source:MGI Symbol;Acc:MGI:1917569]	17.2154	15.92	17.9866	19.4063	16.6917	16.9501	12.081	9.22224	18.291	10.2034	18.021	14.5288	17.3617	13.7246
ENSMUSG00000101211	2.24121	1.16428	3.53302	4.46467	0.0346027	0.380475	1	71894068	71917125	-1	Gm28818	predicted gene 28818 [Source:MGI Symbol;Acc:MGI:5579524]	9.08589	7.95999	11.7304	12.2906	15.8968	16.9501	11.6496	12.2963	4.06467	7.42065	10.3967	3.48692	12.319	8.21914
ENSMUSG00000030029	2.76961	1.46968	2.52654	4.46078	0.0346816	0.380811	6	94604529	94700158	-1	Lrig1	leucine-rich repeats and immunoglobulin-like domains 1 [Source:MGI Symbol;Acc:MGI:107935]	2.39102	7.95999	5.47418	9.05626	7.94841	5.21542	3.45172	2.45926	3.55659	2.78275	2.07934	8.13614	6.34088	3.7443
ENSMUSG00000037656	2.75698	1.46309	2.42684	4.45778	0.0347426	0.380943	8	22476700	22569607	1	Slc20a2	solute carrier family 20, member 2 [Source:MGI Symbol;Acc:MGI:97851]	3.34743	6.46749	3.1281	5.82188	7.94841	6.51927	1.29439	4.91853	5.08084	3.71033	2.07934	2.90576	5.53876	3.33153
ENSMUSG00000002222	-2.17391	-1.12029	3.16338	4.45883	0.0347213	0.380943	6	71388634	71440637	-1	Rmnd5a	required for meiotic nuclear division 5 homolog A (S. cerevisiae) [Source:MGI Symbol;Acc:MGI:1915727]	8.60769	3.97999	10.1663	6.46876	4.76904	1.95578	6.90344	7.9926	10.6698	9.73961	6.93114	11.0419	5.99127	8.87974
ENSMUSG00000107317	6.21932	2.63676	1.28625	4.44514	0.0350007	0.381134		149282752	149287868	-1	WI1-1993I8.1	5	2.86923	2.4875	2.34608	2.5875	0	2.60771	1.29439	1.22963	1.01617	1.39137	0	0	2.14967	0.821928
ENSMUSG00000104803	-100.867	-6.65631	0.351875	4.44013	0.0351035	0.381134		115913890	115914182	1	RP24-155C13.7	3	0	0	0	0	0	0	0	0	1.52425	0	0	2.32461	0	0.641477
ENSMUSG00000108014	-100.867	-6.65631	0.351875	4.44066	0.0350928	0.381134		4367774	4368066	1	RP23-447L9.2	6	0	0	0	0	0	0	0	0	1.52425	0	0	2.32461	0	0.641477
ENSMUSG00000024943	-2.83945	-1.50561	2.51566	4.44247	0.0350554	0.381134	19	23206441	23273897	-1	Smc5	structural maintenance of chromosomes 5 [Source:MGI Symbol;Acc:MGI:2385088]	2.39102	4.47749	0.782026	5.17501	2.38452	3.91156	6.90344	3.68889	5.58893	5.56549	4.15868	6.39268	3.18694	5.38302
ENSMUSG00000103309	-1.18994	-0.250889	9.43953	4.45051	0.0348908	0.381134	18	37805718	37807922	-1	BC037039	cDNA sequence BC037039 [Source:MGI Symbol;Acc:MGI:3697820]	698.657	663.664	688.964	619.707	701.844	625.85	705.445	742.697	663.558	720.731	695.886	836.279	666.448	727.433
ENSMUSG00000085169	1.78951	0.839562	3.82521	4.44559	0.0349914	0.381134	16	91688911	91715642	1	Gm10785	predicted gene 10785 [Source:MGI Symbol;Acc:MGI:3642149]	15.7808	10.945	17.2046	10.9969	16.6917	19.5578	13.8069	8.60742	10.6698	12.9861	11.7829	8.13614	15.1961	10.9982
ENSMUSG00000039646	1.34202	0.424408	6.92582	4.45514	0.0347963	0.381134	16	4639941	4650802	1	Vasn	vasorin [Source:MGI Symbol;Acc:MGI:2177651]	132.941	130.842	112.612	117.085	139.097	147.335	117.79	105.748	120.924	111.31	108.819	105.77	129.985	111.727
ENSMUSG00000044934	-7.59992	-2.92598	1.07207	4.44996	0.034902	0.381134	13	64133022	64153202	-1	Zfp367	zinc finger protein 367 [Source:MGI Symbol;Acc:MGI:2442266]	0.478205	1.4925	0.782026	0	0.794841	0	1.29439	0.614816	3.55659	2.78275	1.38623	0.581153	0.591261	1.70265
ENSMUSG00000085925	1.21495	0.280892	7.57189	4.44572	0.0349888	0.381134	12	109589194	109600330	-1	Rtl1	retrotransposon-like 1 [Source:MGI Symbol;Acc:MGI:2656842]	213.758	225.367	186.122	172.716	178.839	192.318	158.348	171.534	172.241	185.98	187.141	185.969	194.853	176.869
ENSMUSG00000048856	-42.0585	-5.39433	0.54691	4.44088	0.0350882	0.381134	12	108851129	108856814	1	Slc25a47	solute carrier family 25, member 47 [Source:MGI Symbol;Acc:MGI:2144766]	0	0	0	0	0	0.651927	0	1.84445	0	0.927582	0.693114	1.74346	0.108654	0.8681
ENSMUSG00000087298	2.52095	1.33397	3.12158	4.4455	0.0349934	0.381134	7	46820864	46821417	-1	Gm9392	predicted pseudogene 9392 [Source:MGI Symbol;Acc:MGI:3643262]	10.5205	13.4325	7.82026	9.70314	7.15357	7.1712	3.88318	6.14816	6.6051	6.02928	8.31736	4.64922	9.30019	5.93872
ENSMUSG00000030888	2.39802	1.26185	3.07152	4.44225	0.03506	0.381134	7	105732207	105737376	-1	Rrp8	ribosomal RNA processing 8, methyltransferase, homolog (yeast) [Source:MGI Symbol;Acc:MGI:1914251]	9.5641	9.45248	6.2562	7.11563	8.74325	6.51927	5.60904	4.91853	4.06467	2.78275	7.62425	6.39268	7.94182	5.23199
ENSMUSG00000079144	-6.4578	-2.69104	1.2104	4.44134	0.0350786	0.381134	1	193168046	193177832	1	A130010J15Rik	RIKEN cDNA A130010J15 gene [Source:MGI Symbol;Acc:MGI:2441776]	1.91282	0.994998	0	0	0.794841	1.95578	1.29439	1.84445	1.52425	3.24654	1.38623	1.16231	0.943073	1.74303
ENSMUSG00000033722	-14.4821	-3.85619	1.0451	4.4484	0.034934	0.381134	1	155212471	155244444	-1	BC034090	cDNA sequence BC034090 [Source:MGI Symbol;Acc:MGI:2672904]	1.43461	1.99	0	0	0	0	0.431465	1.22963	1.52425	0.927582	0.693114	1.74346	0.570768	1.09158
ENSMUSG00000083898	1.25997	0.333393	7.04167	4.41207	0.0356854	0.381468	X	111571699	111574450	1	Gm7340	predicted gene 7340 [Source:MGI Symbol;Acc:MGI:3648496]	129.594	138.305	141.547	143.606	120.021	157.766	133.323	132.8	128.037	117.803	120.602	108.094	138.473	123.443
ENSMUSG00000031095	-10.996	-3.45891	1.12695	4.42593	0.0353967	0.381468	X	38533274	38576196	-1	Cul4b	cullin 4B [Source:MGI Symbol;Acc:MGI:1919834]	0	0	0	0.646876	0.794841	1.30385	0	3.68889	2.03234	0.927582	2.77245	0.581153	0.457595	1.66707
ENSMUSG00000105759	-18.8025	-4.23285	0.570345	4.41331	0.0356596	0.381468		124237724	124238435	1	RP24-257M14.2	5	0	0	0	0.646876	0	0	0	0.614816	0.508084	1.39137	0	1.16231	0.107813	0.612763
ENSMUSG00000102697	5.95172	2.57331	1.71794	4.41656	0.0355916	0.381468	18	37143503	37187657	1	Pcdhac2	protocadherin alpha subfamily C, 2 [Source:MGI Symbol;Acc:MGI:1891443]	3.82564	1.99	2.34608	3.23438	0.794841	0	0.86293	0	0.508084	0	0.693114	3.48692	2.03182	0.925174
ENSMUSG00000085612	-2.87721	-1.52467	2.81739	4.41804	0.0355609	0.381468	16	14311841	14314014	1	Gm15868	predicted gene 15868 [Source:MGI Symbol;Acc:MGI:3801810]	4.30384	4.97499	9.38431	1.29375	4.76904	0.651927	7.76637	3.68889	11.1779	6.95686	8.31736	4.64922	4.22964	7.09276
ENSMUSG00000022426	-3.52752	-1.81866	2.20413	4.42135	0.0354919	0.381468	15	79674250	79687872	-1	Josd1	Josephin domain containing 1 [Source:MGI Symbol;Acc:MGI:1921408]	0.478205	2.98499	4.69215	1.29375	1.58968	3.91156	6.47197	3.07408	6.09701	2.78275	2.07934	6.97383	2.49172	4.57983
ENSMUSG00000021918	-9.45275	-3.24073	1.06218	4.43369	0.0352363	0.381468	14	30951486	30987439	1	Nek4	NIMA (never in mitosis gene a)-related expressed kinase 4 [Source:MGI Symbol;Acc:MGI:1344404]	0	0	0.782026	0.646876	0.794841	0.651927	0.431465	0.614816	2.03234	1.39137	0	3.48692	0.479278	1.32615
ENSMUSG00000020982	1.63019	0.705038	4.69595	4.41613	0.0356006	0.381468	12	69311544	69357176	-1	Nemf	nuclear export mediator factor [Source:MGI Symbol;Acc:MGI:1918305]	26.3013	22.885	47.7036	30.4032	25.4349	24.7732	26.3194	27.6667	21.8476	16.6965	29.1108	17.4346	29.5835	23.1793
ENSMUSG00000036117	-8.23587	-3.04192	1.109	4.41825	0.0355566	0.381468	11	53720794	53725106	1	Il5	interleukin 5 [Source:MGI Symbol;Acc:MGI:96557]	0.478205	0	0	2.5875	1.58968	0	2.58879	0	2.03234	0.463791	1.38623	3.48692	0.775898	1.65968
ENSMUSG00000069456	1.97382	0.980993	3.6835	4.42946	0.0353236	0.381468	10	127801152	127846565	1	Rdh16	retinol dehydrogenase 16 [Source:MGI Symbol;Acc:MGI:1201375]	10.0423	15.4225	9.38431	12.2906	14.3071	15.6462	7.3349	7.9926	10.1617	10.6672	5.54491	12.2042	12.8489	8.98425
ENSMUSG00000093598	1.3742	0.458588	6.16922	4.41369	0.0356515	0.381468	9	122380575	122398801	-1	A730085K08Rik	RIKEN cDNA A730085K08 gene [Source:MGI Symbol;Acc:MGI:3605633]	88.9461	78.1074	74.2924	66.6282	77.0996	70.4081	66.4456	60.2519	67.5752	60.7566	69.3114	64.5079	75.9136	64.8081
ENSMUSG00000032340	-3.49181	-1.80398	1.76854	4.41309	0.0356642	0.381468	9	58874679	59036441	-1	Neo1	neogenin [Source:MGI Symbol;Acc:MGI:1097159]	0.95641	1.4925	0	3.88126	2.38452	1.95578	2.58879	2.45926	4.06467	5.1017	2.07934	3.48692	1.77841	3.29678
ENSMUSG00000000171	-29.3607	-4.87581	0.782158	4.41567	0.0356103	0.381468	9	50596338	50603849	-1	Sdhd	succinate dehydrogenase complex, subunit D, integral membrane protein [Source:MGI Symbol;Acc:MGI:1914175]	0.95641	0	0	0	0	0.651927	1.29439	1.84445	0	0	2.77245	0.581153	0.268056	1.08207
ENSMUSG00000107705	-5.18677	-2.37484	2.35268	4.42731	0.0353683	0.381468	6	8259450	8597480	1	Umad1	UMAP1-MVP12 associated (UMA) domain containing 1 [Source:MGI Symbol;Acc:MGI:3840148]	6.21666	0	5.47418	0	0	5.86734	3.88318	9.22224	7.11318	4.17412	8.31736	4.64922	2.92636	6.22655
ENSMUSG00000028977	1.50444	0.589226	5.24338	4.42612	0.0353929	0.381468	4	148804429	148954889	1	Casz1	castor zinc finger 1 [Source:MGI Symbol;Acc:MGI:1196251]	37.7782	39.7999	46.1395	32.9907	33.3833	50.8503	37.5374	37.5038	27.4366	37.1033	31.1901	23.2461	40.157	32.3362
ENSMUSG00000027860	-3.21939	-1.68679	2.2636	4.42965	0.0353198	0.381468	3	102153583	102204693	-1	Vangl1	vang-like 1 (van gogh, Drosophila) [Source:MGI Symbol;Acc:MGI:2159344]	1.43461	4.47749	3.91013	0	3.17936	2.60771	2.58879	2.45926	6.09701	6.02928	4.85179	5.81153	2.60155	4.63961
ENSMUSG00000041777	3.48828	1.80252	2.25027	4.41591	0.0356053	0.381468	2	73283105	73312701	-1	Cir1	corepressor interacting with RBPJ, 1 [Source:MGI Symbol;Acc:MGI:1914185]	2.39102	4.47749	5.47418	1.94063	6.35873	3.91156	1.29439	2.45926	1.52425	4.17412	2.77245	0.581153	4.09227	2.13427
ENSMUSG00000035666	-6.00277	-2.58563	1.49546	4.42787	0.0353565	0.381468	2	28822299	28840360	-1	Gtf3c4	general transcription factor IIIC, polypeptide 4 [Source:MGI Symbol;Acc:MGI:2138937]	1.43461	0	2.34608	1.29375	0	0.651927	1.29439	1.84445	3.04851	4.17412	3.46557	0.581153	0.954395	2.40136
ENSMUSG00000084140	-18.6111	-4.21809	0.548484	4.41143	0.0356989	0.381468	2	121405241	121405473	1	Gm14000	predicted gene 14000 [Source:MGI Symbol;Acc:MGI:3650179]	0	0	0	0	0.794841	0	0.86293	0.614816	1.01617	0.463791	0	0.581153	0.132473	0.58981
ENSMUSG00000085958	-24.7656	-4.63027	0.818149	4.41777	0.0355665	0.381468	2	146259286	146267160	1	A930019D19Rik	RIKEN cDNA A930019D19 gene [Source:MGI Symbol;Acc:MGI:1925056]	0	0	0.782026	0.646876	0	0	0.431465	0	3.04851	1.39137	0	0.581153	0.23815	0.908749
ENSMUSG00000103661	27.4679	4.77967	0.747479	4.43581	0.0351924	0.381468	1	36530193	36539429	-1	Ankrd23	ankyrin repeat domain 23 [Source:MGI Symbol;Acc:MGI:1925571]	0	0.994998	0	3.23438	0.794841	3.91156	0	0	0	0	0.693114	2.90576	1.4893	0.599813
ENSMUSG00000041926	2.33913	1.22597	2.72209	4.42689	0.0353768	0.381468	1	135262712	135284084	-1	Rnpep	arginyl aminopeptidase (aminopeptidase B) [Source:MGI Symbol;Acc:MGI:2384902]	5.73846	7.46249	4.69215	7.11563	10.3329	10.4308	5.17758	3.68889	5.58893	3.71033	4.15868	6.97383	7.62875	4.88304
ENSMUSG00000101939	1.9175	0.939225	7.40673	4.42654	0.0353842	0.381468	1	24612775	24613119	-1	Gm28438	predicted gene 28438 [Source:MGI Symbol;Acc:MGI:5579144]	188.413	85.0723	185.34	124.847	260.708	201.445	154.896	166	142.264	106.208	45.7455	151.681	174.304	127.799
ENSMUSG00000094737	-43.2274	-5.43387	0.456035	4.40985	0.0357319	0.381558	14	6034967	6035810	1	Gm17045	predicted gene 17045 [Source:MGI Symbol;Acc:MGI:4937872]	0	0	0	0	0	0	0	1.22963	0	0	1.38623	0	0	0.435976
ENSMUSG00000036295	-13.5011	-3.755	1.14416	4.40401	0.0358544	0.382603	12	41451673	41485751	-1	Lrrn3	leucine rich repeat protein 3, neuronal [Source:MGI Symbol;Acc:MGI:106036]	0	0	1.56405	1.29375	3.17936	0	0.86293	0.614816	0.508084	3.24654	0.693114	3.48692	1.00619	1.56873
ENSMUSG00000024378	2.0102	1.00734	3.64975	4.4013	0.0359115	0.382949	18	33199355	33213862	-1	Stard4	StAR-related lipid transfer (START) domain containing 4 [Source:MGI Symbol;Acc:MGI:2156764]	14.8244	10.945	7.82026	13.5844	13.5123	11.7347	15.1013	12.2963	9.14552	8.34824	2.07934	6.39268	12.0702	8.89389
ENSMUSG00000056413	-4.94286	-2.30535	1.51198	4.40002	0.0359384	0.382974	5	139271876	139325622	-1	Adap1	ArfGAP with dual PH domains 1 [Source:MGI Symbol;Acc:MGI:2442201]	0	0.994998	0.782026	1.29375	3.17936	1.30385	3.02025	0.614816	1.52425	3.71033	6.23802	1.16231	1.259	2.71166
ENSMUSG00000106682	-45.8212	-5.51794	0.543657	4.39796	0.035982	0.383081		65778014	65780518	1	RP23-42O8.7	5	0	0	0	0	0	0.651927	2.15732	0	0.508084	0	0	2.32461	0.108654	0.83167
ENSMUSG00000096146	3.76397	1.91225	1.79234	4.39721	0.0359979	0.383081	7	46098725	46099897	-1	Kcnj11	potassium inwardly rectifying channel, subfamily J, member 11 [Source:MGI Symbol;Acc:MGI:107501]	2.39102	3.48249	4.69215	1.94063	4.76904	3.91156	1.29439	3.07408	2.03234	2.31895	0.693114	1.16231	3.53115	1.76253
ENSMUSG00000025742	-5.65347	-2.49914	1.4266	4.39236	0.0361004	0.383385	X	167346322	167382749	-1	Prps2	phosphoribosyl pyrophosphate synthetase 2 [Source:MGI Symbol;Acc:MGI:97776]	0.95641	2.4875	0.782026	0.646876	0	1.30385	0.86293	1.22963	2.54042	3.24654	4.85179	1.74346	1.02944	2.41246
ENSMUSG00000101643	-2.16236	-1.11261	4.12243	4.3929	0.0360889	0.383385	7	40876543	40885785	1	Gm28307	predicted gene 28307 [Source:MGI Symbol;Acc:MGI:5579013]	10.5205	17.4125	14.8585	5.82188	12.7175	13.0385	11.2181	19.0593	17.2749	15.3051	33.9626	13.9477	12.3949	18.4613
ENSMUSG00000056050	-3.00499	-1.58736	2.28463	4.39387	0.0360683	0.383385	1	183326725	183369553	-1	Mia3	melanoma inhibitory activity 3 [Source:MGI Symbol;Acc:MGI:2443183]	3.34743	2.4875	2.34608	5.17501	2.38452	1.95578	3.45172	5.53334	6.09701	6.95686	4.15868	5.23037	2.94939	5.238
ENSMUSG00000020901	2.47158	1.30543	2.53943	4.3905	0.0361398	0.383541	11	68432121	68497849	1	Pik3r5	phosphoinositide-3-kinase, regulatory subunit 5, p101 [Source:MGI Symbol;Acc:MGI:2443588]	5.73846	5.47249	6.2562	6.46876	3.17936	9.7789	5.17758	2.45926	3.55659	3.71033	5.54491	2.32461	6.14903	3.79555
ENSMUSG00000097824	-1.19932	-0.262222	8.37187	4.36997	0.0365776	0.384284	X	21360865	21364622	-1	Gm26593	predicted gene, 26593 [Source:MGI Symbol;Acc:MGI:5477087]	342.873	295.514	287.003	298.21	317.936	308.361	327.482	337.534	325.174	371.496	329.229	333.582	308.316	337.416
ENSMUSG00000087263	-3.09889	-1.63175	2.88617	4.36943	0.0365892	0.384284	X	169979047	169985232	-1	Gm15726	predicted gene 15726 [Source:MGI Symbol;Acc:MGI:3783169]	5.26025	0	5.47418	10.35	3.17936	2.60771	5.60904	7.9926	9.6536	5.56549	6.23802	9.29844	4.47859	7.39287
ENSMUSG00000024843	-1.90706	-0.93135	3.82896	4.38349	0.0362887	0.384284	19	3851773	3894369	1	Chka	choline kinase alpha [Source:MGI Symbol;Acc:MGI:107760]	11.9551	18.4075	9.38431	6.46876	3.17936	19.5578	11.6496	17.8297	11.1779	13.9137	15.2485	16.2723	11.4921	14.3486
[truncated: 14,070 more rows]

## Sheet: DEgenes
Feature.ID	FC	logFC_F.TM1B_M.TM1B_vs_F.WT_M.WT	logCPM	LR	PValue	FDR	CHR	START	END	STRAND	SYMBOL	DESCRIPTION	X18591B.genes.results_counts_cpm	X18592B.genes.results_counts_cpm	X18809B.genes.results_counts_cpm	X18812B.genes.results_counts_cpm	X18813B.genes.results_counts_cpm	X18953B.genes.results_counts_cpm	X18925B.genes.results_counts_cpm	X18927B.genes.results_counts_cpm	X18929B.genes.results_counts_cpm	X19024B.genes.results_counts_cpm	X19025B.genes.results_counts_cpm	X19026B.genes.results_counts_cpm	pos.mean	neg.mean
[truncated: 183 more rows]

[truncated: 4 more sheets: KEGG, GO BP, GO MF, GO CC]
