# Supplementary material for: A novel mouse model expressing human forms for complement receptors CR1 and CR2
Source: BMC Genet. 2020 Sep 9;21:101. doi: 10.1186/s12863-020-00893-9 (PMC7487969; doi:10.1186/s12863-020-00893-9)
Supplement: Supplementary file 7 — Additional file 7. [file 12863_2020_893_MOESM7_ESM.xlsx]

## Sheet: Brain_rawdata
Feature.ID	FC	logFC_F.TM1C_M.TM1C_vs_F.WT_M.WT	logCPM	LR	PValue	FDR	CHR	START	END	STRAND	SYMBOL	DESCRIPTION	X18561B.genes.results_counts_cpm	X18562B.genes.results_counts_cpm	X18563B.genes.results_counts_cpm	X18594B.genes.results_counts_cpm	X18595B.genes.results_counts_cpm	X18597B.genes.results_counts_cpm	X18925B.genes.results_counts_cpm	X18927B.genes.results_counts_cpm	X18929B.genes.results_counts_cpm	X19024B.genes.results_counts_cpm	X19025B.genes.results_counts_cpm	X19026B.genes.results_counts_cpm	pos.mean	neg.mean
ENSMUSG00000043298	100.708	6.65403	3.15682	103.053	3.26349e-24	5.15957e-20	6	136829927	136835452	-1	Smco3	single-pass membrane protein with coiled-coil domains 3 [Source:MGI Symbol;Acc:MGI:2443451]	26.8777	21.4603	14.1789	20.6881	17.0513	17.7997	1.28565	1.86498	2.06798	1.84016	2.74693	1.76719	19.676	1.92881
ENSMUSG00000047515	-4.63657	-2.21306	6.80128	93.7897	3.50891e-22	2.77379e-18	6	136827626	136840662	1	BC049715	cDNA sequence BC049715 [Source:MGI Symbol;Acc:MGI:3605234]	78.8004	61.0793	58.8641	63.0494	61.8604	71.7921	98.5662	136.765	147.343	159.173	153.828	158.458	65.9076	142.356
ENSMUSG00000106905	3.01725	1.59323	6.99515	87.4158	8.79446e-21	4.63468e-17		127772373	127774650	-1	RP23-42M8.5		167.985	139.217	123.743	192.596	181.219	168.504	103.28	91.3838	96.6779	91.0877	83.7813	87.7703	162.211	92.3302
ENSMUSG00000001520	3.61754	1.85501	5.95531	75.6243	3.43111e-18	1.35615e-14	6	128399296	128416427	1	Nrip2	nuclear receptor interacting protein 2 [Source:MGI Symbol;Acc:MGI:1891884]	95.2935	92.4444	94.5262	73.3935	79.3082	87.2185	42.8549	37.2995	38.2576	47.8441	52.8783	56.55	87.0307	45.9474
ENSMUSG00000048878	2.98313	1.57683	6.30403	71.239	3.16467e-17	1.00067e-13	11	103116231	103119725	1	Hexim1	hexamethylene bis-acetamide inducible 1 [Source:MGI Symbol;Acc:MGI:2385923]	87.9633	92.4444	94.5262	109.844	106.273	103.832	67.2822	57.8143	65.6583	55.6647	54.9385	43.0016	99.147	57.3933
ENSMUSG00000021519	4.18598	2.06556	5.97678	60.8379	6.19731e-15	1.63299e-11	13	66906968	66933088	-1	Mterf3	mitochondrial transcription termination factor 3 [Source:MGI Symbol;Acc:MGI:1913660]	95.9044	86.9417	73.043	75.3638	80.8943	98.4916	52.283	46.0027	31.5366	35.883	49.4447	34.1656	85.1065	41.5526
ENSMUSG00000097230	3.88049	1.95624	5.26939	59.0237	1.55782e-14	3.51845e-11	8	19789798	19798548	1	Gm26853	predicted gene, 26853 [Source:MGI Symbol;Acc:MGI:5477347]	48.2576	48.4232	50.7004	42.8539	54.3261	59.9256	27.8557	25.488	28.4347	26.6823	23.3489	21.7953	50.7478	25.6008
ENSMUSG00000023764	-3.59752	-1.847	7.04494	58.538	1.99402e-14	3.94068e-11	11	3131850	3193463	-1	Sfi1	Sfi1 homolog, spindle assembly associated (yeast) [Source:MGI Symbol;Acc:MGI:1926137]	75.7461	79.238	90.2296	130.532	88.4286	92.5584	180.419	188.984	207.832	185.856	160.008	130.772	92.7888	175.645
ENSMUSG00000056999	-142.38	-7.1536	2.44809	50.9698	9.37967e-13	1.64769e-09	19	37268743	37337852	-1	Ide	insulin degrading enzyme [Source:MGI Symbol;Acc:MGI:96412]	0.610856	0	0.429665	1.97029	0	1.18665	14.5707	9.94654	8.27191	7.36062	4.80712	4.12344	0.699577	8.18005
ENSMUSG00000026616	-1823.47	-10.8325	0.939883	45.8258	1.29252e-11	2.04347e-08	1	195136811	195176716	-1	Cr2	complement receptor 2 [Source:MGI Symbol;Acc:MGI:88489]	0	0	0	0	0	0	4.71404	3.10829	3.10197	2.76023	2.0602	1.76719	0	2.91865
ENSMUSG00000106535	3.4087	1.76922	4.84973	37.7792	7.92225e-10	1.13864e-06		4073571	4075457	1	RP23-369O21.1		28.7102	36.3174	30.0765	50.7351	44.4126	32.6328	24.8558	18.6498	25.8497	17.9415	14.4214	18.2609	37.1474	19.9965
ENSMUSG00000032652	-5.10472	-2.35183	4.34862	34.9272	3.42272e-09	4.50944e-06	6	134830154	134858931	1	Crebl2	cAMP responsive element binding protein-like 2 [Source:MGI Symbol;Acc:MGI:1889385]	7.94113	12.6561	10.312	12.3143	11.8962	5.33991	20.9989	23.0014	27.4007	25.7622	21.9754	20.0281	10.0766	23.1944
ENSMUSG00000108239	-1398.22	-10.4494	1.32184	31.0749	2.48256e-08	3.01918e-05		135188480	135194960	1	RP23-171B16.2		0	0	0	0	0	0	1.28565	2.48664	2.06798	3.68031	3.43366	2.94531	0	2.64992
ENSMUSG00000031970	2.04461	1.03182	6.19188	28.087	1.15985e-07	0.000122248	8	123504718	123515463	-1	Dbndd1	dysbindin (dystrobrevin binding protein 1) domain containing 1 [Source:MGI Symbol;Acc:MGI:1919435]	86.1307	89.693	84.6439	102.948	79.3082	88.4051	61.2825	64.6525	65.6583	68.5458	54.2518	54.7828	88.5215	61.529
ENSMUSG00000104389	2.08531	1.06026	7.28149	28.1717	1.11014e-07	0.000122248	14	55082745	55084926	-1	Gm37034	predicted gene, 37034 [Source:MGI Symbol;Acc:MGI:5610262]	136.221	189.291	157.687	180.775	178.443	239.109	143.564	143.603	136.486	102.589	129.792	95.4282	180.254	125.244
ENSMUSG00000040721	1.5981	0.676356	10.2146	23.1322	1.51236e-06	0.0014944	14	55060262	55092324	-1	Zfhx2	zinc finger homeobox 2 [Source:MGI Symbol;Acc:MGI:2686934]	1043.34	1293.12	1238.72	1458.51	1251.48	1660.71	1189.65	1086.04	1097.58	915.938	1026.66	955.46	1324.32	1045.22
ENSMUSG00000018727	-3.62617	-1.85845	3.78149	22.6067	1.98786e-06	0.00184871	11	113698172	113710017	-1	Cpsf4l	cleavage and polyadenylation specific factor 4-like [Source:MGI Symbol;Acc:MGI:1277182]	8.55198	5.50264	9.45262	9.3589	7.93082	10.6798	18.8562	13.6765	20.1628	17.0214	13.0479	14.1375	8.57946	16.1504
ENSMUSG00000030214	268.124	8.06676	1.35565	22.3099	2.3201e-06	0.00203782	6	136612070	136661928	-1	Plbd1	phospholipase B domain containing 1 [Source:MGI Symbol;Acc:MGI:1914107]	1.83257	2.20106	1.71866	3.44802	5.15503	3.55994	0	0	0	0.460039	0	0.589063	2.98588	0.17485
ENSMUSG00000107705	-126.427	-6.98216	2.35219	21.2704	3.98844e-06	0.0033188	6	8259450	8597480	1	Umad1	UMAP1-MVP12 associated (UMA) domain containing 1 [Source:MGI Symbol;Acc:MGI:3840148]	4.88685	3.85185	4.29665	0	0	0	3.85694	9.32488	7.23792	4.14035	8.24078	4.7125	2.17256	6.25223
ENSMUSG00000106162	97.2387	6.60346	1.20229	20.4808	6.02319e-06	0.00476133		143330420	143332032	1	RP24-337A2.1		2.44342	2.20106	1.71866	2.95544	0.793082	2.37329	0	0	0	0.920078	0.686732	0	2.08083	0.267802
ENSMUSG00000097454	1.54369	0.626382	7.75078	19.9403	7.98977e-06	0.00601515	1	132036805	132067945	1	Gm26892	predicted gene, 26892 [Source:MGI Symbol;Acc:MGI:5477386]	239.456	225.608	216.551	276.334	264.096	239.702	202.704	195.823	192.839	192.756	193.658	195.569	243.625	195.558
ENSMUSG00000107632	-1.58183	-0.661596	8.1597	19.2703	1.13456e-05	0.00815333		132525033	132527252	1	RP23-287N15.3		306.65	245.968	266.822	269.438	237.528	250.976	290.128	315.803	311.231	359.29	341.306	368.753	262.897	331.085
ENSMUSG00000033054	2.41168	1.27004	4.29165	18.9704	1.3276e-05	0.00912583	9	53537047	53574342	1	Npat	nuclear protein in the AT region [Source:MGI Symbol;Acc:MGI:107605]	25.0451	23.6614	22.7722	24.6287	20.6201	23.1396	21.856	17.4064	17.0608	11.501	13.7346	10.0141	23.3112	15.2622
ENSMUSG00000105881	1.57781	0.657926	8.28543	18.8031	1.44929e-05	0.00954719		123138931	123141569	1	RP23-371A16.3		273.663	333.46	340.294	417.21	369.973	395.746	322.697	261.097	315.883	260.382	293.921	235.625	355.058	281.601
ENSMUSG00000101840	-2.89195	-1.53204	3.89554	18.4233	1.76885e-05	0.0102491	1	75252322	75257427	1	Gm28294	predicted gene 28294 [Source:MGI Symbol;Acc:MGI:5579000]	13.4388	11.0053	18.0459	9.85147	5.15503	8.89984	20.1418	17.4064	14.9928	17.0214	17.1683	21.2063	11.0661	17.9895
ENSMUSG00000039660	2.28589	1.19276	5.13037	18.4707	1.72536e-05	0.0102491	2	30173453	30178459	-1	D2Wsu81e	DNA segment, Chr 2, Wayne State University 81, expressed [Source:MGI Symbol;Acc:MGI:106544]	41.5382	48.9735	41.2478	39.4059	39.2575	38.566	29.9984	31.0829	25.3327	28.0624	26.7825	22.9734	41.4982	27.3721
ENSMUSG00000030159	51.8923	5.69745	1.26691	18.4586	1.73636e-05	0.0102491	6	129397297	129409335	1	Clec1b	C-type lectin domain family 1, member b [Source:MGI Symbol;Acc:MGI:1913287]	3.05428	3.30158	2.57799	3.44802	1.18962	2.96661	0.857098	0.621659	0	0.460039	0	0	2.75635	0.323133
ENSMUSG00000065947	-11546.8	-13.4952	3.83693	18.374	1.81514e-05	0.0102491	MT	9877	10173	1	mt-Nd4l	mitochondrially encoded NADH dehydrogenase 4L [Source:MGI Symbol;Acc:MGI:102497]	0	0	0	0	0	0	12.8565	0	16.0268	0	0	17.0828	0	7.66102
ENSMUSG00000026500	1.5528	0.634872	7.6322	18.2157	1.97245e-05	0.0107532	1	178319130	178322693	1	Cox20	COX20 Cox2 chaperone [Source:MGI Symbol;Acc:MGI:1913609]	243.732	252.021	222.137	226.584	260.924	245.042	201.847	183.389	202.145	181.715	177.177	216.186	241.74	193.743
ENSMUSG00000016528	-88.4802	-6.46728	1.12375	17.8209	2.427e-05	0.0123777	1	131053700	131097826	-1	Mapkapk2	MAP kinase-activated protein kinase 2 [Source:MGI Symbol;Acc:MGI:109298]	0	0	0	0.492574	0.793082	0	2.57129	2.48664	2.06798	1.84016	0.686732	1.17813	0.214276	1.80515
ENSMUSG00000032257	-4.27258	-2.09511	2.73262	17.8365	2.40725e-05	0.0123777	9	49415222	49427021	-1	Ankk1	ankyrin repeat and kinase domain containing 1 [Source:MGI Symbol;Acc:MGI:3045301]	4.27599	4.95238	3.00765	3.94059	4.36195	4.15326	5.99968	11.1899	8.7889	8.2807	8.92751	8.83594	4.1153	8.67043
ENSMUSG00000027710	1.29513	0.373101	9.73581	17.484	2.89728e-05	0.0143144	3	36065979	36092853	1	Acad9	acyl-Coenzyme A dehydrogenase family, member 9 [Source:MGI Symbol;Acc:MGI:1914272]	927.279	905.735	922.49	862.004	960.819	861.505	758.531	783.29	796.171	802.768	879.017	768.727	906.639	798.084
ENSMUSG00000032058	-1.55936	-0.640952	7.91476	17.1974	3.369e-05	0.0156658	9	50845301	50894229	1	Ppp2r1b	protein phosphatase 2, regulatory subunit A, beta [Source:MGI Symbol;Acc:MGI:1920949]	244.953	219.005	216.551	195.552	183.995	185.71	222.417	258.61	264.184	245.661	265.078	295.709	207.628	258.61
ENSMUSG00000005899	-1.90905	-0.932855	5.76651	17.2276	3.31582e-05	0.0156658	16	17619354	17644828	1	Smpd4	sphingomyelin phosphodiesterase 4 [Source:MGI Symbol;Acc:MGI:1924876]	57.4205	45.1216	68.7463	38.9133	34.1025	48.6525	46.2833	56.5709	53.7674	84.1871	90.6486	80.1125	48.8261	68.595
ENSMUSG00000037989	4.18825	2.06635	2.88609	16.9745	3.78848e-05	0.0171131	13	49036303	49148014	-1	Wnk2	WNK lysine deficient protein kinase 2 [Source:MGI Symbol;Acc:MGI:1922857]	6.71942	9.90475	6.44497	8.86633	10.3101	11.8665	3.85694	4.97327	3.10197	4.60039	4.12039	5.30156	9.01866	4.32575
ENSMUSG00000057359	1.04329	0.0611403	13.1584	16.6597	4.47202e-05	0.018606	3	122255958	122293720	-1	Gm17494	predicted gene, 17494 [Source:MGI Symbol;Acc:MGI:4937128]	9872.65	9894.85	8196.28	9271.22	8953.1	9140.73	8316.42	9169.47	8720.14	9118.43	9082.03	9704.22	9221.47	9018.45
ENSMUSG00000072704	4.68758	2.22884	3.46435	16.6601	4.47105e-05	0.018606	6	133104909	133110899	1	Smim10l1	small integral membrane protein 10 like 1 [Source:MGI Symbol;Acc:MGI:1914379]	17.104	18.709	14.6086	13.7921	14.672	8.89984	10.2852	3.72995	6.72092	4.60039	4.80712	9.425	14.6309	6.59476
ENSMUSG00000055782	-65.6274	-6.03623	1.27996	16.7182	4.33637e-05	0.018606	15	91145884	91191807	-1	Abcd2	ATP-binding cassette, sub-family D (ALD), member 2 [Source:MGI Symbol;Acc:MGI:1349467]	0	0	0	1.47772	1.18962	0	2.99984	0	1.55098	3.22027	2.74693	1.76719	0.444557	2.04754
ENSMUSG00000083387	274.241	8.0993	0.819733	16.0993	6.01074e-05	0.0238607	4	18009218	18010227	-1	Gm11860	predicted gene 11860 [Source:MGI Symbol;Acc:MGI:3649715]	1.22171	0.550264	1.28899	1.97029	0.396541	1.18665	0	0	0	0	0	0	1.10241	0
ENSMUSG00000106714	1.70571	0.770372	7.10735	16.0911	6.03686e-05	0.0238607		117299889	117302480	1	RP23-76J15.4		171.651	151.323	132.766	162.549	180.426	133.498	122.565	113.764	114.773	129.731	109.877	121.347	155.369	118.676
ENSMUSG00000103475	1.35748	0.440934	7.83829	15.9315	6.5677e-05	0.0253257	2	14345677	14347520	1	Gm37697	predicted gene, 37697 [Source:MGI Symbol;Acc:MGI:5610925]	245.564	234.963	253.072	242.839	248.631	269.962	216.417	218.202	214.036	209.318	199.839	223.844	249.172	213.609
ENSMUSG00000069456	3.28558	1.71615	3.68313	15.8405	6.89123e-05	0.0259406	10	127801152	127846565	1	Rdh16	retinol dehydrogenase 16 [Source:MGI Symbol;Acc:MGI:1201375]	12.828	12.1058	12.4603	17.2401	26.1717	21.9529	7.28533	8.08156	10.3399	10.5809	5.49385	12.3703	17.1265	9.02531
ENSMUSG00000043091	-3.52621	-1.81812	3.5341	15.6231	7.73045e-05	0.0282936	15	99029891	99038105	1	Tuba1c	tubulin, alpha 1C [Source:MGI Symbol;Acc:MGI:1095409]	9.16284	7.7037	7.73396	6.89603	5.94811	8.30652	13.7136	12.4332	14.9928	18.4016	10.9877	13.5484	7.62519	14.0129
ENSMUSG00000092595	41.1395	5.36245	1.70858	15.5883	7.87424e-05	0.0282936	17	34026034	34031572	-1	Gm20427	predicted gene 20427 [Source:MGI Symbol;Acc:MGI:5141892]	7.94113	1.65079	2.14832	2.46287	1.58616	4.15326	1.28565	0	0	0	1.37346	0	3.32376	0.443185
ENSMUSG00000097872	1.26602	0.340301	10.909	15.5348	8.10019e-05	0.0284587	2	25575431	25580099	1	Gm26702	predicted gene, 26702 [Source:MGI Symbol;Acc:MGI:5477196]	1929.08	2035.43	1959.27	2254.51	1982.31	2257.59	1745.48	1924.03	1772.26	1687.88	1900.19	2001.05	2069.7	1838.48
ENSMUSG00000038943	1.96393	0.97374	5.65545	15.4774	8.34971e-05	0.0286976	7	80294450	80316259	1	Prc1	protein regulator of cytokinesis 1 [Source:MGI Symbol;Acc:MGI:1858961]	45.2033	62.7301	48.5521	61.5717	70.9808	60.5189	44.1405	46.0027	40.3255	42.3236	39.1437	36.5219	58.2595	41.4097
ENSMUSG00000029601	-3.48386	-1.80069	3.24602	15.1743	9.80304e-05	0.0328328	5	120589016	120607118	1	Iqcd	IQ motif containing D [Source:MGI Symbol;Acc:MGI:1922982]	7.94113	4.40211	8.59329	5.41831	5.55157	5.33991	12.4279	8.70322	7.75491	10.1209	14.4214	17.6719	6.20772	11.85
ENSMUSG00000020883	-8.0504	-3.00906	1.91698	15.1427	9.9682e-05	0.0328328	11	98082556	98150403	-1	Fbxl20	F-box and leucine-rich repeat protein 20 [Source:MGI Symbol;Acc:MGI:1919444]	0.610856	1.10053	2.14832	1.97029	1.58616	1.18665	5.99968	4.35161	2.58497	5.52047	2.0602	4.7125	1.4338	4.20491
ENSMUSG00000097554	-1.19197	-0.253342	14.4396	14.8431	0.000116835	0.0376973	5	5781530	5783636	1	Gm26825	predicted gene, 26825 [Source:MGI Symbol;Acc:MGI:5477319]	23273	21875.7	20853.3	21311.7	19949.2	20639.9	20176.9	22123.6	21690	26107.7	24299.3	25687.8	21317.1	23347.6
ENSMUSG00000001518	-2.16491	-1.1143	4.90046	14.6044	0.000132605	0.0419298	6	128409444	128424931	-1	Itfg2	integrin alpha FG-GAP repeat containing 2 [Source:MGI Symbol;Acc:MGI:1915450]	20.1582	26.9629	23.6316	17.7327	19.4305	26.1062	33.8554	26.7313	32.5706	33.1228	39.8304	30.0422	22.337	32.6921
ENSMUSG00000100862	-68.7959	-6.10425	6.24235	14.4576	0.000143349	0.0427614	1	24613974	24614651	-1	Gm10925	predicted gene 10925 [Source:MGI Symbol;Acc:MGI:3809095]	2.44342	23.6614	1.71866	0	0	57.5523	195.847	139.873	85.304	12.8811	61.8059	187.322	14.2293	113.839
ENSMUSG00000013076	-18.1633	-4.18296	1.76788	14.5228	0.00013847	0.0427614	9	14541966	14615483	-1	Amotl1	angiomotin-like 1 [Source:MGI Symbol;Acc:MGI:1922973]	0.610856	0	0.429665	2.46287	0.793082	1.18665	2.14274	4.35161	1.55098	5.52047	3.43366	3.53438	0.913853	3.42231
ENSMUSG00000020048	-1.85287	-0.889763	5.11718	14.4819	0.000141509	0.0427614	10	86690209	86705509	-1	Hsp90b1	heat shock protein 90, beta (Grp94), member 1 [Source:MGI Symbol;Acc:MGI:98817]	28.0994	33.5661	33.9435	29.5544	25.7752	28.4795	42.8549	42.8945	29.9857	45.0838	37.7702	44.7688	29.903	40.5596
ENSMUSG00000093909	-1.56099	-0.642458	7.17778	14.1869	0.000165515	0.0475782	4	42456965	42461867	1	Gm3883	predicted gene 3883 [Source:MGI Symbol;Acc:MGI:3823028]	141.108	133.164	116.869	154.668	121.738	115.105	153.42	149.198	144.758	185.396	185.418	161.403	130.442	163.266
ENSMUSG00000040888	-1.41392	-0.499697	7.61855	14.1985	0.000164502	0.0475782	17	24693191	24696156	-1	Gfer	growth factor, erv1 (S. cerevisiae)-like (augmenter of liver regeneration) [Source:MGI Symbol;Acc:MGI:107757]	181.424	193.143	183.037	192.104	167.737	155.451	197.561	221.932	214.036	215.758	225.935	203.227	178.816	213.075
ENSMUSG00000028426	-3.98533	-1.9947	2.84923	14.0957	0.000173739	0.0490503	4	55350043	55392237	1	Rad23b	RAD23b homolog (S. cerevisiae) [Source:MGI Symbol;Acc:MGI:105128]	3.66514	4.40211	6.87463	2.95544	3.96541	3.55994	8.57098	8.08156	8.27191	7.82066	7.55405	11.1922	4.23711	8.58189
ENSMUSG00000063019	16.7892	4.06946	1.45658	13.9942	0.000183375	0.0499855	2	157367594	157396763	1	Manbal	mannosidase, beta A, lysosomal-like [Source:MGI Symbol;Acc:MGI:1916411]	1.83257	3.30158	3.00765	0.985147	3.56887	3.55994	0.857098	0	0.516994	1.38012	0	0.589063	2.70929	0.557212
ENSMUSG00000042105	1.68754	0.754923	6.23431	14.0017	0.000182643	0.0499855	7	128611328	128696425	1	Inpp5f	inositol polyphosphate-5-phosphatase F [Source:MGI Symbol;Acc:MGI:2141867]	94.6827	91.8941	85.9329	90.6335	78.9116	71.7921	71.5677	60.3009	71.3452	68.0858	50.8181	70.0985	85.6412	65.3694
ENSMUSG00000026782	1.91214	0.93519	5.09149	13.9264	0.000190114	0.0500951	1	60409619	60481158	1	Abi2	abl-interactor 2 [Source:MGI Symbol;Acc:MGI:106913]	34.8188	51.1746	33.9435	52.2128	47.9814	43.9059	34.2839	24.8664	25.3327	35.883	32.9631	35.9328	44.0062	31.5437
ENSMUSG00000103897	60.4383	5.91739	1.35462	13.9479	0.000187943	0.0500951	18	37725706	37841873	1	Pcdhga8	protocadherin gamma subfamily A, 8 [Source:MGI Symbol;Acc:MGI:1935221]	1.22171	4.40211	2.14832	0.985147	1.18962	1.18665	0	1.24332	1.03399	0	0	0	1.85559	0.379551
ENSMUSG00000059923	-4.80592	-2.26481	2.66134	13.8474	0.000198276	0.0513892	11	115644045	115708597	-1	Grb2	growth factor receptor bound protein 2 [Source:MGI Symbol;Acc:MGI:95805]	3.05428	2.75132	4.72631	4.43316	2.77579	2.37329	7.71388	9.32488	4.13595	10.5809	4.12039	8.83594	3.35236	7.45199
ENSMUSG00000092814	-548.787	-9.1001	1.22653	13.8107	0.000202186	0.0515575	2	18129452	18129577	-1	Gm23638	predicted gene, 23638 [Source:MGI Symbol;Acc:MGI:5453415]	0	0	0	0	0	0	3.85694	0	0	0	1.37346	4.12344	0	1.55897
ENSMUSG00000097466	-1.83932	-0.879174	5.4162	13.7568	0.000208062	0.0516874	9	81631551	81645156	1	D430036J16Rik	RIKEN cDNA D430036J16 gene [Source:MGI Symbol;Acc:MGI:2441977]	37.8731	29.7143	35.6622	36.4504	35.6887	33.8194	44.5691	42.8945	36.1896	56.1248	51.5049	54.7828	34.868	47.6776
ENSMUSG00000025354	-2.00503	-1.00362	5.06361	13.7463	0.000209234	0.0516874	10	128805676	128819446	1	Dnajc14	DnaJ (Hsp40) homolog, subfamily C, member 14 [Source:MGI Symbol;Acc:MGI:1921580]	24.4342	20.91	27.0689	32.0173	26.5682	27.8862	31.2841	46.6244	32.5706	44.6238	31.5897	38.2891	26.4808	37.4969
ENSMUSG00000029638	157.854	7.30245	1.94221	13.687	0.000215942	0.0525238	6	8509600	8597548	1	Glcci1	glucocorticoid induced transcript 1 [Source:MGI Symbol;Acc:MGI:2179717]	5.4977	0	0.429665	10.8366	7.53428	7.11988	0.428549	0.621659	0	0	0	0.589063	5.23636	0.273212
ENSMUSG00000091985	1.81455	0.859614	5.25238	13.5783	0.000228813	0.0542599	4	108633843	108637441	-1	Gm17354	predicted gene, 17354 [Source:MGI Symbol;Acc:MGI:4936988]	41.5382	36.8677	37.8105	49.2574	44.8091	44.4992	32.1412	27.9746	40.3255	27.6023	34.3366	26.5078	42.4637	31.4814
ENSMUSG00000055978	3.40587	1.76802	3.42186	13.5691	0.000229944	0.0542599	7	45648595	45666308	-1	Fut2	fucosyltransferase 2 [Source:MGI Symbol;Acc:MGI:109374]	8.55198	12.6561	6.44497	11.8218	11.4997	12.4598	8.57098	9.32488	9.82289	4.14035	4.12039	1.76719	10.5724	6.29111
ENSMUSG00000079610	-27.584	-4.78576	0.949621	13.4539	0.000244503	0.056847	1	36537507	36547445	-1	Ankrd39	ankyrin repeat domain 39 [Source:MGI Symbol;Acc:MGI:1914816]	1.22171	0	0	0.492574	0	0.593323	1.7142	3.10829	2.06798	1.38012	3.43366	1.17813	0.384601	2.14706
ENSMUSG00000082985	2.73263	1.45029	4.1584	13.2881	0.000267098	0.0612002	2	130400437	130401269	1	Gm14042	predicted gene 14042 [Source:MGI Symbol;Acc:MGI:3650956]	19.5474	24.7619	21.0536	26.1064	20.2236	14.8331	17.9991	14.9198	11.3739	10.1209	15.1081	8.24688	21.0876	12.9614
ENSMUSG00000034908	15.4222	3.94694	1.72478	13.2471	0.000272996	0.0616581	9	45937857	45955247	-1	Sidt2	SID1 transmembrane family, member 2 [Source:MGI Symbol;Acc:MGI:2446134]	1.22171	6.0529	2.57799	1.97029	5.94811	4.15326	0.857098	1.24332	1.03399	0.460039	0.686732	1.17813	3.65405	0.909883
ENSMUSG00000043290	2.07673	1.05431	5.16255	13.1112	0.000293531	0.0649381	7	5034439	5038446	-1	Zfp784	zinc finger protein 784 [Source:MGI Symbol;Acc:MGI:3606042]	28.7102	52.2751	31.7952	37.9282	42.0333	40.346	28.7128	27.9746	29.9857	25.3021	30.9029	19.4391	38.848	27.0529
ENSMUSG00000040919	69.0512	6.1096	0.979078	13.0972	0.000295733	0.0649381	11	30426006	30471827	-1	4930505A04Rik	RIKEN cDNA 4930505A04 gene [Source:MGI Symbol;Acc:MGI:1922337]	1.22171	2.20106	0.859329	0.492574	1.58616	1.77997	0.428549	0.621659	0	0	0	0	1.3568	0.175035
ENSMUSG00000047534	2.81233	1.49177	3.41618	13.071	0.000299904	0.0649519	12	65132734	65172604	-1	Mis18bp1	MIS18 binding protein 1 [Source:MGI Symbol;Acc:MGI:2145099]	12.2171	13.2063	9.88229	12.8069	15.0686	14.8331	8.14243	9.94654	9.82289	8.74074	4.12039	5.30156	13.0024	7.67909
ENSMUSG00000063810	2.6125	1.38543	4.58792	13.0197	0.000308231	0.0658532	6	85587531	85702753	1	Alms1	Alstrom syndrome 1 [Source:MGI Symbol;Acc:MGI:1934606]	17.7148	37.9682	28.3579	30.5396	33.706	26.6995	18.8562	18.0281	25.8497	13.3411	13.7346	20.0281	29.1643	18.3063
ENSMUSG00000102704	2.9306	1.5512	3.91925	12.9181	0.000325423	0.0666369	2	23492931	23494448	1	Gm38309	predicted gene, 38309 [Source:MGI Symbol;Acc:MGI:5611537]	13.4388	20.3598	12.4603	22.1658	16.6547	13.6464	8.57098	13.6765	11.8909	5.52047	10.9877	8.83594	16.4543	9.91374
ENSMUSG00000043872	-1.89106	-0.919192	8.34341	12.8284	0.000341404	0.0666369	4	127047094	127061152	-1	Zmym1	zinc finger, MYM domain containing 1 [Source:MGI Symbol;Acc:MGI:1915560]	380.563	255.873	427.087	196.044	183.202	288.355	291.413	328.236	306.578	456.819	521.916	469.483	288.521	395.741
ENSMUSG00000104156	1.39834	0.483718	8.05357	12.8386	0.00033955	0.0666369	5	123133939	123137695	1	Gm38102	predicted gene, 38102 [Source:MGI Symbol;Acc:MGI:5611330]	255.949	260.275	273.696	293.081	285.509	334.041	232.702	226.905	252.81	244.281	244.476	233.269	283.759	239.074
ENSMUSG00000063229	-4.53373	-2.1807	2.32967	12.8966	0.000329174	0.0666369	7	46841475	46855627	1	Ldha	lactate dehydrogenase A [Source:MGI Symbol;Acc:MGI:96759]	0.610856	1.65079	3.86698	4.92574	2.77579	2.96661	5.14259	4.97327	6.20393	6.90058	8.24078	5.30156	2.79946	6.12712
ENSMUSG00000069712	236.726	7.88707	0.636362	12.9414	0.000321393	0.0666369	10	22066307	22068079	-1	4930444G20Rik	RIKEN cDNA 4930444G20 gene [Source:MGI Symbol;Acc:MGI:2149738]	1.83257	1.10053	0.429665	1.47772	1.18962	0	0	0	0	0	0	0	1.00502	0
ENSMUSG00000043999	5.96367	2.5762	2.01725	12.9574	0.000318661	0.0666369	11	30885358	30893729	1	Gpr75	G protein-coupled receptor 75 [Source:MGI Symbol;Acc:MGI:2441843]	3.66514	4.40211	3.86698	4.92574	7.53428	3.55994	2.99984	1.24332	2.58497	2.76023	1.37346	0	4.65903	1.82697
ENSMUSG00000052920	-19.6742	-4.29824	1.54098	12.8702	0.000333864	0.0666369	19	30567551	31765033	-1	Prkg1	protein kinase, cGMP-dependent, type I [Source:MGI Symbol;Acc:MGI:108174]	3.05428	1.10053	1.28899	0	0.396541	0	2.99984	3.10829	4.13595	1.38012	2.74693	2.94531	0.97339	2.88607
ENSMUSG00000020899	5.67065	2.50351	2.49542	12.7891	0.000348644	0.0668187	11	68985697	69008460	-1	Pfas	phosphoribosylformylglycinamidine synthase (FGAR amidotransferase) [Source:MGI Symbol;Acc:MGI:2684864]	8.55198	7.15343	4.29665	4.92574	5.15503	5.93323	2.14274	1.24332	0.516994	5.06043	2.74693	4.7125	6.00268	2.73715
ENSMUSG00000107352	1.69854	0.764299	7.16072	12.7776	0.000350788	0.0668187		31560812	31569072	-1	RP24-80F7.3		155.768	166.18	135.344	166.982	188.753	176.81	134.993	132.413	144.241	130.191	119.491	97.1953	164.973	126.421
ENSMUSG00000061742	8.19734	3.03516	1.66234	12.7079	0.000364112	0.0685311	19	6535845	6543019	-1	Slc22a12	solute carrier family 22 (organic anion/cation transporter), member 12 [Source:MGI Symbol;Acc:MGI:1195269]	4.27599	2.20106	3.00765	4.43316	2.77579	5.33991	2.14274	1.86498	1.55098	0.920078	0.686732	0.589063	3.67226	1.29243
ENSMUSG00000042138	13.0154	3.70215	1.94519	12.6473	0.000376115	0.0699574	9	37489321	37524148	1	Msantd2	Myb/SANT-like DNA-binding domain containing 2 [Source:MGI Symbol;Acc:MGI:2384579]	3.05428	5.50264	3.86698	2.95544	5.94811	2.96661	0	1.24332	1.55098	0	1.37346	2.94531	4.04901	1.18551
ENSMUSG00000086219	-1.54305	-0.62578	7.4391	12.4454	0.000419014	0.0770304	5	116438720	116465487	1	Srrm4os	serine/arginine repetitive matrix 4, opposite strand [Source:MGI Symbol;Acc:MGI:1924048]	169.207	148.571	152.961	163.534	140.772	137.651	189.419	195.823	211.968	191.836	171.683	172.595	152.116	188.887
ENSMUSG00000045322	3.17349	1.66607	3.59764	12.4147	0.000425959	0.0774071	9	106222598	106226883	1	Tlr9	toll-like receptor 9 [Source:MGI Symbol;Acc:MGI:1932389]	11.6063	15.9577	10.312	18.7178	13.0858	12.4598	9.42808	13.6765	10.8569	8.2807	3.43366	2.94531	13.6899	8.10352
ENSMUSG00000040495	35.6123	5.1543	0.907858	12.3582	0.000439057	0.0788805	2	91927249	91928688	1	Chrm4	cholinergic receptor, muscarinic 4 [Source:MGI Symbol;Acc:MGI:88399]	1.22171	2.20106	1.28899	0.492574	1.9827	1.18665	0	0.621659	0	0.460039	0	0	1.39561	0.180283
ENSMUSG00000028399	-2.62452	-1.39205	3.447	12.3178	0.000448669	0.0797018	4	75941238	78211961	-1	Ptprd	protein tyrosine phosphatase, receptor type, D [Source:MGI Symbol;Acc:MGI:97812]	9.77369	8.80422	7.3043	5.41831	6.34465	6.52655	10.7137	8.70322	9.3059	13.3411	15.1081	14.1375	7.36196	11.8849
ENSMUSG00000089798	1.96343	0.973378	4.81577	12.1759	0.000484103	0.083192	5	107534709	107551542	1	1700028K03Rik	RIKEN cDNA 1700028K03 gene [Source:MGI Symbol;Acc:MGI:1923671]	35.4296	25.8624	38.2402	32.0173	40.0506	30.8528	25.7129	19.8931	22.2308	23.462	22.6621	31.2203	33.7422	24.1969
ENSMUSG00000096553	-3.54298	-1.82496	3.18741	12.1789	0.000483321	0.083192	10	5069192	5071975	1	Gm10097	predicted gene 10097 [Source:MGI Symbol;Acc:MGI:3642295]	4.88685	3.30158	3.43732	5.41831	6.34465	8.30652	8.57098	9.32488	6.20393	14.2612	6.86732	11.7813	5.28254	9.50159
ENSMUSG00000097517	1.87459	0.906575	5.02901	12.1862	0.000481454	0.083192	17	23556769	23558313	1	Gm26695	predicted gene, 26695 [Source:MGI Symbol;Acc:MGI:5477189]	34.2079	47.873	36.5215	38.4207	31.3267	33.8194	24.4273	32.3263	24.8157	29.4425	26.0958	24.7406	37.0282	26.9747
ENSMUSG00000030218	-152.573	-7.25336	0.525545	12.0799	0.000509677	0.0857233	6	136872435	136875823	-1	Mgp	matrix Gla protein [Source:MGI Symbol;Acc:MGI:96976]	0	0	0	0	0	0	0.857098	0.621659	0.516994	1.84016	0.686732	0	0	0.753773
ENSMUSG00000020123	-60.0152	-5.90726	0.871914	12.0882	0.000507412	0.0857233	10	122448499	122453453	1	Avpr1a	arginine vasopressin receptor 1A [Source:MGI Symbol;Acc:MGI:1859216]	0	0.550264	0.429665	0	0	0	1.7142	0.621659	1.03399	0.920078	0.686732	2.35625	0.163321	1.22215
ENSMUSG00000034111	2.31484	1.21091	4.29996	12.0449	0.000519331	0.0864276	12	87166242	87200229	-1	Tmed8	transmembrane emp24 domain containing 8 [Source:MGI Symbol;Acc:MGI:1923480]	15.8823	23.6614	19.7646	29.0618	21.4132	23.1396	24.8558	16.1631	23.2647	8.74074	10.301	10.0141	22.1538	15.5566
ENSMUSG00000030350	2.58801	1.37184	4.11498	11.9249	0.00055389	0.0903298	6	127689011	127769472	-1	Prmt8	protein arginine N-methyltransferase 8 [Source:MGI Symbol;Acc:MGI:3043083]	20.1582	23.1111	19.3349	25.1213	12.6893	17.7997	13.7136	13.0548	11.8909	8.74074	13.0479	12.9594	19.7024	12.2345
ENSMUSG00000103754	12.3836	3.63036	1.35939	11.9122	0.000557679	0.0903298	9	108950003	108950541	-1	Gm37284	predicted gene, 37284 [Source:MGI Symbol;Acc:MGI:5610512]	1.83257	2.20106	1.28899	3.44802	3.56887	2.37329	0.857098	0	0.516994	0.460039	0.686732	1.17813	2.45213	0.616498
ENSMUSG00000052560	4.96848	2.3128	2.3404	11.9047	0.000559919	0.0903298	15	90487482	90679432	-1	Cpne8	copine VIII [Source:MGI Symbol;Acc:MGI:1914121]	9.77369	6.60317	5.15598	4.43316	4.36195	4.74658	2.14274	1.86498	0.516994	2.76023	7.55405	2.35625	5.84576	2.86587
ENSMUSG00000038274	1477.9	10.5293	1.10564	11.8759	0.000568654	0.0908124	19	6057888	6059524	1	Fau	Finkel-Biskis-Reilly murine sarcoma virus (FBR-MuSV) ubiquitously expressed (fox derived) [Source:MGI Symbol;Acc:MGI:102547]	0	3.30158	8.16363	0	5.15503	0	0	0	0	0	0	0	2.77004	0
ENSMUSG00000081970	4.46926	2.16004	2.52493	11.8396	0.000579852	0.0915304	5	27005940	27007621	-1	Gm16057	predicted gene 16057 [Source:MGI Symbol;Acc:MGI:3802027]	4.88685	8.25396	6.01531	3.94059	9.51698	7.7132	4.28549	5.59493	3.61896	2.76023	3.43366	0.589063	6.72115	3.38039
ENSMUSG00000058260	18.2791	4.19213	1.437	11.824	0.000584729	0.0915304	12	103994743	104013755	-1	Serpina9	serine (or cysteine) peptidase inhibitor, clade A (alpha-1 antiproteinase, antitrypsin), member 9 [Source:MGI Symbol;Acc:MGI:1919157]	3.05428	1.10053	2.57799	2.95544	1.9827	2.96661	0.428549	0.621659	0	0.920078	1.37346	0	2.43959	0.557291
ENSMUSG00000037190	166.478	7.37919	0.637868	11.7038	0.000623726	0.0966775	9	107539007	107542193	-1	Cyb561d2	cytochrome b-561 domain containing 2 [Source:MGI Symbol;Acc:MGI:1929280]	0.610856	0.550264	1.28899	0.492574	0.793082	1.18665	0	0	0	0	0	0	0.820403	0
ENSMUSG00000078897	-455.198	-8.83035	0.719053	11.6354	0.000647096	0.0993261	2	175422300	175435807	-1	Gm4724	predicted gene 4724 [Source:MGI Symbol;Acc:MGI:3782904]	0	0	0	0	0	0	0.857098	0	3.61896	0.460039	0	3.53438	0	1.41175
ENSMUSG00000100967	-1.64379	-0.717024	6.6345	11.5916	0.0006625	0.100713	15	84910438	84920038	-1	Gm29666	predicted gene 29666 [Source:MGI Symbol;Acc:MGI:5580372]	84.2981	90.7936	86.7923	59.6014	73.3601	81.8786	97.7091	100.709	89.44	107.189	111.937	101.908	79.454	101.482
ENSMUSG00000028437	3.53448	1.8215	2.97836	11.5072	0.000693276	0.103733	4	41348996	41390525	1	Ubap1	ubiquitin-associated protein 1 [Source:MGI Symbol;Acc:MGI:2149543]	8.55198	5.50264	9.45262	7.88118	7.93082	6.52655	5.57114	3.72995	5.16994	3.68031	2.0602	4.12344	7.64097	4.05583
ENSMUSG00000103949	-1.55621	-0.638041	6.53969	11.4743	0.000705648	0.103733	9	98771105	98771625	1	Gm38226	predicted gene, 38226 [Source:MGI Symbol;Acc:MGI:5611454]	95.9044	75.9364	85.9329	79.3044	74.9462	78.912	84.8527	99.4654	95.6439	108.569	111.937	114.278	81.8227	102.458
ENSMUSG00000107633	2.11018	1.07737	4.72172	11.4665	0.00070861	0.103733		128862549	128865194	-1	RP24-127M20.6		20.1582	36.3174	28.7875	28.5693	35.2921	26.1062	25.2844	21.7581	23.2647	19.3216	17.1683	15.3156	29.2051	20.3521
ENSMUSG00000043384	-1.73043	-0.79113	5.09795	11.4832	0.000702281	0.103733	X	135742733	135803474	1	Gprasp1	G protein-coupled receptor associated sorting protein 1 [Source:MGI Symbol;Acc:MGI:1917418]	36.0405	32.4656	30.0765	28.5693	28.1544	20.173	43.2834	34.1912	38.2576	38.6433	37.0835	37.111	29.2465	38.095
ENSMUSG00000032892	2.38179	1.25205	3.94717	11.4258	0.00072433	0.105061	11	68972484	68975185	-1	Rangrf	RAN guanine nucleotide release factor [Source:MGI Symbol;Acc:MGI:1889073]	23.8234	19.8095	19.3349	13.7921	12.2928	15.4264	9.42808	10.5682	9.82289	10.1209	11.6744	14.7266	17.4132	11.0568
ENSMUSG00000030222	26.7187	4.73978	1.07072	11.391	0.000737998	0.10607	6	137054825	137170497	-1	Rerg	RAS-like, estrogen-regulated, growth-inhibitor [Source:MGI Symbol;Acc:MGI:2665139]	4.27599	1.10053	1.28899	1.97029	3.56887	1.18665	0	0.621659	0	0.920078	0.686732	0.589063	2.23189	0.469589
ENSMUSG00000079146	-16.0782	-4.00704	1.18382	11.3367	0.000759917	0.106321	8	12879878	12883726	-1	Gm15353	predicted gene 15353 [Source:MGI Symbol;Acc:MGI:3705219]	0.610856	0.550264	0	0	1.58616	0.593323	2.14274	3.10829	3.61896	2.30019	2.0602	1.17813	0.556768	2.40142
ENSMUSG00000097971	-3.99177	-1.99703	2.84892	11.3641	0.000748767	0.106321	17	39843013	39846341	1	Gm26917	predicted gene, 26917 [Source:MGI Symbol;Acc:MGI:5504032]	3.66514	3.85185	5.58564	3.94059	4.36195	2.37329	6.42823	6.83825	8.7889	9.20078	11.6744	6.47969	3.96308	8.23505
ENSMUSG00000107042	3.8601	1.94864	3.27852	11.3471	0.000755643	0.106321		127776084	127778321	-1	RP23-42M8.7		14.6605	9.35449	10.312	6.89603	15.0686	7.7132	5.57114	6.83825	3.10197	6.44055	2.0602	8.24688	10.6675	5.37649
ENSMUSG00000054115	16.1089	4.00978	1.67529	11.2526	0.000795108	0.110269	15	9111985	9155425	-1	Skp2	S-phase kinase-associated protein 2 (p45) [Source:MGI Symbol;Acc:MGI:1351663]	4.27599	4.40211	1.28899	2.95544	1.18962	6.52655	0.857098	1.24332	1.03399	0	1.37346	0.589063	3.43979	0.849488
ENSMUSG00000054708	2.04161	1.02971	4.93691	11.2204	0.000809024	0.111223	10	81628540	81647610	1	Ankrd24	ankyrin repeat domain 24 [Source:MGI Symbol;Acc:MGI:1890394]	35.4296	31.9153	27.0689	45.3168	28.1544	26.1062	24.4273	17.4064	20.6798	28.0624	21.2887	21.7953	32.3319	22.2766
ENSMUSG00000028107	4.51046	2.17327	2.70163	11.1747	0.000829215	0.111919	3	95739976	95760206	-1	Tars2	threonyl-tRNA synthetase 2, mitochondrial (putative) [Source:MGI Symbol;Acc:MGI:1919057]	3.66514	7.15343	7.3043	7.3886	10.3101	5.93323	5.99968	2.48664	1.03399	2.30019	3.43366	4.12344	6.95913	3.2296
ENSMUSG00000031458	-137.945	-7.10795	0.545497	11.1611	0.000835324	0.111919	8	13884788	13890271	-1	Coprs	coordinator of PRMT5, differentiation stimulator [Source:MGI Symbol;Acc:MGI:1913673]	0	0	0	0	0	0	1.28565	0.621659	1.03399	1.38012	0	0	0	0.720235
ENSMUSG00000097209	-120.021	-6.90714	0.822187	11.1709	0.00083092	0.111919	15	85581142	85593708	1	AU022754	expressed sequence AU022754 [Source:MGI Symbol;Acc:MGI:2146143]	0.610856	0	0	0	0	0	0.428549	1.24332	2.58497	1.38012	2.74693	0	0.101809	1.39731
ENSMUSG00000055093	-475.896	-8.8945	0.92313	11.0482	0.000887739	0.117483	6	122456904	122457374	1	Gm8430	predicted pseudogene 8430 [Source:MGI Symbol;Acc:MGI:3645406]	0	0	0	0	0	0	0	0.621659	2.06798	0	4.80712	2.35625	0	1.64217
ENSMUSG00000031821	-1.2187	-0.285347	9.18506	11.0245	0.000899144	0.117483	8	120578633	120589304	-1	Gins2	GINS complex subunit 2 (Psf2 homolog) [Source:MGI Symbol;Acc:MGI:1921019]	547.938	578.327	555.556	544.294	513.124	554.757	540.4	601.766	556.286	647.275	644.841	654.449	548.999	607.503
ENSMUSG00000021687	-2.88488	-1.52851	3.12348	11.0259	0.000898463	0.117483	13	94201310	94285857	-1	Scamp1	secretory carrier membrane protein 1 [Source:MGI Symbol;Acc:MGI:1349480]	3.66514	8.80422	7.3043	5.91088	3.96541	4.15326	11.5708	9.94654	11.3739	7.82066	8.92751	8.24688	5.63387	9.64771
ENSMUSG00000045248	5.82411	2.54204	1.99228	10.9856	0.000918228	0.118471	8	72494558	72548310	-1	Med26	mediator complex subunit 26 [Source:MGI Symbol;Acc:MGI:1917875]	2.44342	6.60317	5.15598	4.92574	2.77579	4.74658	1.7142	1.24332	2.06798	1.84016	2.74693	1.17813	4.44178	1.79845
ENSMUSG00000091050	-67.6248	-6.07948	0.821893	10.9786	0.000921695	0.118471	15	98567324	98569583	1	9330020H09Rik	RIKEN cDNA 9330020H09 gene [Source:MGI Symbol;Acc:MGI:3704457]	0	0.550264	0.429665	0	0	0	2.14274	1.24332	1.03399	0	0.686732	2.94531	0.163321	1.34202
ENSMUSG00000103636	-2.61227	-1.3853	3.59815	10.9608	0.000930596	0.118651	1	180145481	180148151	-1	Gm38331	predicted gene, 38331 [Source:MGI Symbol;Acc:MGI:5611559]	9.77369	7.15343	10.7416	6.89603	6.74119	5.33991	8.14243	11.1899	11.8909	17.4815	12.3612	15.3156	7.77431	12.7302
ENSMUSG00000038034	-1.40783	-0.493472	8.27775	10.8929	0.000965327	0.119683	1	172261641	172319841	1	Igsf8	immunoglobulin superfamily, member 8 [Source:MGI Symbol;Acc:MGI:2154090]	270.609	278.434	267.681	308.351	266.872	251.569	293.985	315.181	356.209	316.507	341.992	328.697	273.919	325.428
ENSMUSG00000005699	62.1849	5.95849	0.932521	10.8859	0.000968974	0.119683	8	105701154	105703493	1	Pard6a	par-6 family cell polarity regulator alpha [Source:MGI Symbol;Acc:MGI:1927223]	1.22171	1.65079	0.429665	2.46287	0.396541	2.37329	0	0	0	0	0.686732	0.589063	1.42248	0.212632
ENSMUSG00000103301	-62.2447	-5.95988	1.07747	10.8909	0.000966403	0.119683	12	86069173	86069779	1	Gm37804	predicted gene, 37804 [Source:MGI Symbol;Acc:MGI:5611032]	0.610856	1.65079	0.429665	0	0	0	2.57129	0.621659	1.55098	0.920078	2.74693	3.53438	0.448552	1.99089
ENSMUSG00000033837	41.1351	5.3623	0.960367	10.9168	0.000952965	0.119683	15	76668284	76669948	-1	Foxh1	forkhead box H1 [Source:MGI Symbol;Acc:MGI:1347465]	1.83257	0.550264	2.57799	0.985147	0.793082	1.77997	0.857098	0	1.03399	0	0	0	1.41984	0.315181
ENSMUSG00000096854	168.313	7.395	0.92898	10.7643	0.00103478	0.126821	4	88782131	88783592	1	Ifnz	interferon zeta [Source:MGI Symbol;Acc:MGI:2448469]	3.05428	3.30158	0	0.985147	1.9827	1.18665	0	0	0	0	0.686732	0	1.75173	0.114455
ENSMUSG00000037225	1.92826	0.947297	5.14079	10.6293	0.00111308	0.127521	3	37348346	37410108	1	Fgf2	fibroblast growth factor 2 [Source:MGI Symbol;Acc:MGI:95516]	37.2622	50.074	30.0765	50.2425	41.2403	43.9059	41.9978	42.8945	29.4687	23.922	19.9152	27.0969	42.1336	30.8825
ENSMUSG00000063052	1.31418	0.394163	8.82722	10.7008	0.00107087	0.127521	3	158036662	158068487	1	Lrrc40	leucine rich repeat containing 40 [Source:MGI Symbol;Acc:MGI:1914394]	498.458	507.343	437.828	507.843	514.71	450.925	458.119	414.025	438.411	381.372	421.653	432.372	486.185	424.325
ENSMUSG00000028820	-2.56128	-1.35687	3.78446	10.6716	0.00108795	0.127521	4	127021324	127037013	1	Sfpq	splicing factor proline/glutamine rich (polypyrimidine tract binding protein associated) [Source:MGI Symbol;Acc:MGI:1918764]	15.8823	7.7037	10.7416	8.86633	7.13774	9.49317	16.2849	14.9198	13.4418	20.7018	14.4214	12.9594	9.9708	15.4548
ENSMUSG00000038648	5.11324	2.35424	2.77025	10.727	0.00105585	0.127521	6	37327255	37442146	-1	Creb3l2	cAMP responsive element binding protein 3-like 2 [Source:MGI Symbol;Acc:MGI:2442695]	5.4977	12.1058	2.57799	4.43316	6.74119	7.7132	2.14274	2.48664	5.16994	3.22027	0.686732	2.94531	6.51151	2.77527
ENSMUSG00000085696	-96.1747	-6.58758	1.5396	10.6698	0.00108901	0.127521	6	52175217	52215076	1	Hoxaas3	Hoxa cluster antisense RNA 3 [Source:MGI Symbol;Acc:MGI:1919878]	0.610856	0	0	0.985147	0	0	0.857098	1.24332	5.68694	6.44055	3.43366	0.589063	0.266001	3.04177
ENSMUSG00000019966	-18.3515	-4.19782	1.18722	10.6534	0.00109866	0.127521	10	100015630	100100413	1	Kitl	kit ligand [Source:MGI Symbol;Acc:MGI:96974]	0.610856	0	0	0	1.18962	0.593323	1.7142	1.24332	0.516994	2.30019	2.74693	2.35625	0.398967	1.81298
ENSMUSG00000049470	-3.38637	-1.75974	3.25423	10.6321	0.00111141	0.127521	11	53350833	53421830	1	Aff4	AF4/FMR2 family, member 4 [Source:MGI Symbol;Acc:MGI:2136171]	3.05428	4.95238	8.59329	5.91088	7.53428	3.55994	9.42808	11.1899	12.4079	13.8012	9.61424	7.65782	5.60084	10.6832
ENSMUSG00000021690	-2.73941	-1.45387	4.14974	10.6904	0.00107693	0.127521	13	93430097	93499808	-1	Jmy	junction-mediating and regulatory protein [Source:MGI Symbol;Acc:MGI:1913096]	12.2171	14.3069	13.3196	18.7178	9.51698	8.89984	23.9987	19.2714	21.7138	18.4016	29.5295	15.3156	12.8297	21.3718
ENSMUSG00000046573	-10.7803	-3.43032	1.43872	10.6864	0.00107928	0.127521	13	35978797	36117357	-1	Lyrm4	LYR motif containing 4 [Source:MGI Symbol;Acc:MGI:2683538]	0	0	2.57799	0.492574	0	1.18665	2.57129	1.86498	2.06798	3.22027	1.37346	3.53438	0.709535	2.43873
ENSMUSG00000102697	13.0567	3.70672	1.71863	10.6085	0.00112569	0.128037	18	37143503	37187657	1	Pcdhac2	protocadherin alpha subfamily C, 2 [Source:MGI Symbol;Acc:MGI:1891443]	3.05428	2.75132	3.43732	4.43316	1.9827	3.55994	0.857098	0	0.516994	0	0.686732	3.53438	3.20312	0.932533
ENSMUSG00000027375	-2.91786	-1.54491	3.33954	10.4983	0.00119488	0.133643	2	127633226	127656695	-1	Mal	myelin and lymphocyte protein, T cell differentiation protein [Source:MGI Symbol;Acc:MGI:892970]	8.55198	6.60317	9.88229	9.3589	5.15503	5.33991	16.7134	9.94654	10.8569	12.8811	16.4816	9.425	7.48188	12.7174
ENSMUSG00000020808	4.94336	2.30549	2.24502	10.4888	0.00120099	0.133643	11	72042032	72047370	1	Fam64a	family with sequence similarity 64, member A [Source:MGI Symbol;Acc:MGI:1924434]	4.88685	6.0529	6.01531	6.89603	6.34465	2.37329	2.57129	1.86498	4.13595	0.920078	0.686732	4.7125	5.42817	2.48192
ENSMUSG00000038352	-3.13632	-1.64907	3.64824	10.482	0.00120545	0.133643	11	97989578	97996181	-1	Arl5c	ADP-ribosylation factor-like 5C [Source:MGI Symbol;Acc:MGI:3028577]	8.55198	10.455	8.59329	6.40346	5.15503	8.89984	8.57098	18.0281	10.3399	19.7817	6.18059	21.2063	8.00977	14.0179
ENSMUSG00000040363	-21.1121	-4.4	1.41735	10.4769	0.00120879	0.133643	X	12036740	12160355	-1	Bcor	BCL6 interacting corepressor [Source:MGI Symbol;Acc:MGI:1918708]	0	0	0.429665	0.985147	0.396541	0.593323	2.99984	0	2.06798	2.30019	0.686732	2.35625	0.400779	1.73517
ENSMUSG00000040774	-7.31585	-2.87103	1.77569	10.4429	0.00123122	0.135177	3	106502260	106547802	-1	Cept1	choline/ethanolaminephosphotransferase 1 [Source:MGI Symbol;Acc:MGI:2139793]	0.610856	0.550264	1.28899	2.46287	2.37925	2.37329	5.14259	3.72995	2.06798	2.76023	4.80712	5.89063	1.61092	4.06642
ENSMUSG00000063694	-12.9502	-3.69491	1.71569	10.389	0.00126769	0.138222	6	50562563	50566538	-1	Cycs	cytochrome c, somatic [Source:MGI Symbol;Acc:MGI:88578]	0.610856	1.65079	0.429665	0	1.58616	0.593323	4.71404	2.48664	3.61896	1.38012	4.12039	2.94531	0.8118	3.21091
ENSMUSG00000104303	-1.61668	-0.693036	6.01906	10.3042	0.0013273	0.142195	3	43547173	43548282	1	Gm36976	predicted gene, 36976 [Source:MGI Symbol;Acc:MGI:5610204]	62.3073	55.0264	58.8641	52.2128	51.1538	53.9924	54.4257	77.7073	61.5223	77.2865	81.7211	74.811	55.5928	71.2457
ENSMUSG00000028369	5.77666	2.53024	1.96936	10.3237	0.00131331	0.142195	4	58042442	58206859	-1	Svep1	sushi, von Willebrand factor type A, EGF and pentraxin domain containing 1 [Source:MGI Symbol;Acc:MGI:1928849]	5.4977	6.60317	3.00765	1.97029	3.96541	2.37329	2.99984	0.621659	2.06798	1.38012	0.686732	1.17813	3.90292	1.48908
ENSMUSG00000008167	11.4351	3.5154	1.52167	10.2989	0.00133111	0.142195	8	85060055	85067124	1	Fbxw9	F-box and WD-40 domain protein 9 [Source:MGI Symbol;Acc:MGI:1915878]	1.83257	1.10053	2.57799	2.95544	3.56887	3.55994	0.428549	0	1.03399	0.460039	1.37346	1.17813	2.59922	0.745694
ENSMUSG00000074892	19.7402	4.30306	1.01049	10.2712	0.00135122	0.143374	16	96235801	96319859	1	B3galt5	UDP-Gal:betaGlcNAc beta 1,3-galactosyltransferase, polypeptide 5 [Source:MGI Symbol;Acc:MGI:2136878]	1.22171	1.65079	1.71866	1.47772	1.9827	1.77997	0	0	0.516994	1.38012	0	0	1.63859	0.316185
ENSMUSG00000001558	3.57898	1.83955	2.62042	10.2338	0.00137892	0.145338	11	100441917	100457022	1	Klhl10	kelch-like 10 [Source:MGI Symbol;Acc:MGI:2181067]	5.4977	5.50264	5.15598	10.344	7.93082	6.52655	5.57114	3.72995	2.58497	2.76023	4.80712	1.76719	6.82629	3.53677
ENSMUSG00000001517	-20.3948	-4.35013	1.23172	10.1758	0.00142293	0.148983	6	128362967	128376146	1	Foxm1	forkhead box M1 [Source:MGI Symbol;Acc:MGI:1347487]	0	0.550264	0	0	0.793082	1.18665	2.57129	1.86498	2.06798	2.30019	2.0602	0	0.421665	1.81077
ENSMUSG00000028102	-140.919	-7.13872	0.657366	10.1354	0.0014545	0.151287	3	96635376	96645366	1	Pex11b	peroxisomal biogenesis factor 11 beta [Source:MGI Symbol;Acc:MGI:1338882]	0	0	0	0	0	0	1.28565	0	0.516994	1.84016	0	0.589063	0	0.70531
ENSMUSG00000030862	30.7614	4.94305	1.43439	10.0949	0.00148682	0.153638	7	132042816	132154739	-1	Cpxm2	carboxypeptidase X 2 (M14 family) [Source:MGI Symbol;Acc:MGI:1926006]	1.22171	7.15343	3.43732	0	0.793082	3.55994	0.428549	0	0.516994	0	1.37346	0	2.69425	0.386501
ENSMUSG00000042901	1.63605	0.71022	5.52425	10.0315	0.00153886	0.153983	1	183296590	183325476	1	Aida	axin interactor, dorsalization associated [Source:MGI Symbol;Acc:MGI:1919737]	46.4251	55.5767	44.2555	59.6014	51.9469	58.1456	36.8552	39.1645	44.4615	39.1033	37.7702	48.3031	52.6585	40.943
ENSMUSG00000044737	11.176	3.48234	1.69343	10.0461	0.00152672	0.153983	7	43690418	43695536	1	Klk14	kallikrein related-peptidase 14 [Source:MGI Symbol;Acc:MGI:2447564]	0.610856	3.85185	3.43732	0.985147	3.17233	4.74658	1.28565	0	0.516994	0.920078	0.686732	1.17813	2.80068	0.764596
ENSMUSG00000020457	-4.34656	-2.11987	2.43937	10.04	0.00153177	0.153983	11	3187360	3266415	-1	Drg1	developmentally regulated GTP binding protein 1 [Source:MGI Symbol;Acc:MGI:1343297]	4.27599	1.10053	0.859329	2.95544	3.56887	4.15326	4.71404	6.83825	3.10197	7.82066	5.49385	5.30156	2.8189	5.54505
ENSMUSG00000081223	45.9535	5.5221	0.634539	10.072	0.00150541	0.153983	11	58097104	58097773	-1	Gm12247	predicted gene 12247 [Source:MGI Symbol;Acc:MGI:3649489]	0.610856	1.10053	1.28899	1.97029	0.793082	0.593323	0	1.24332	0	0	0	0	1.05951	0.20722
ENSMUSG00000000078	9.82252	3.29609	1.41772	10.0506	0.00152295	0.153983	13	5861489	5870393	1	Klf6	Kruppel-like factor 6 [Source:MGI Symbol;Acc:MGI:1346318]	3.05428	2.75132	1.71866	4.43316	1.58616	3.55994	0	0.621659	0.516994	1.38012	2.0602	2.35625	2.85059	1.15587
ENSMUSG00000050565	-1.6063	-0.683738	6.09147	9.93943	0.00161776	0.154077	1	156035403	156068861	1	Tor1aip2	torsin A interacting protein 2 [Source:MGI Symbol;Acc:MGI:3582695]	75.1353	62.7301	54.5674	57.6311	59.4811	66.4522	68.9964	75.2207	89.957	86.4873	73.4803	78.9344	62.6662	78.846
ENSMUSG00000090576	2.20659	1.14182	4.19383	9.98534	0.00157791	0.154077	6	108656917	108659537	1	Gm17055	predicted gene 17055 [Source:MGI Symbol;Acc:MGI:4937882]	19.5474	27.5132	16.3273	19.2104	17.4478	18.393	18.8562	11.8115	16.0268	11.501	13.0479	8.24688	19.7398	13.2484
ENSMUSG00000021094	-164.002	-7.35757	0.640843	9.94904	0.00160934	0.154077	12	72650356	72664828	-1	Dhrs7	dehydrogenase/reductase (SDR family) member 7 [Source:MGI Symbol;Acc:MGI:1913625]	0	0	0	0	0	0	0.857098	0.621659	0.516994	0	1.37346	1.76719	0	0.856067
ENSMUSG00000021187	37.7618	5.23886	1.08797	10.0007	0.00156483	0.154077	12	101645443	101718523	-1	Tc2n	tandem C2 domains, nuclear [Source:MGI Symbol;Acc:MGI:1921663]	1.22171	1.65079	2.57799	2.46287	1.18962	0	0	0	0	1.84016	0.686732	0	1.51716	0.421148
ENSMUSG00000021363	57.7309	5.85127	0.72167	9.99573	0.00156904	0.154077	13	41025120	41079706	-1	Mak	male germ cell-associated kinase [Source:MGI Symbol;Acc:MGI:96913]	1.22171	1.10053	0.859329	1.47772	0.793082	0	0	0	0.516994	0	0	0	0.908729	0.0861657
ENSMUSG00000024151	24.2868	4.6021	1.06023	9.96691	0.00159378	0.154077	17	87672330	87723713	1	Msh2	mutS homolog 2 (E. coli) [Source:MGI Symbol;Acc:MGI:101816]	0	3.30158	2.14832	1.97029	1.18962	2.37329	0.428549	0	1.03399	0	0	0.589063	1.83052	0.341933
ENSMUSG00000048720	48.857	5.61049	0.853134	9.96615	0.00159444	0.154077	19	38836579	38919923	1	Tbc1d12	TBC1D12: TBC1 domain family, member 12 [Source:MGI Symbol;Acc:MGI:2384803]	0	1.10053	2.14832	0.985147	0.793082	1.77997	0	0	0	0.460039	0	0.589063	1.13451	0.17485
ENSMUSG00000107355	4.35999	2.12433	3.22151	9.94374	0.00161397	0.154077		31569595	31571397	-1	RP24-80F7.5		7.94113	14.8571	6.44497	6.40346	13.8789	13.6464	7.71388	6.83825	3.61896	4.60039	1.37346	5.89063	10.5287	5.00593
ENSMUSG00000084973	-8.87222	-3.14929	1.65064	9.88808	0.00166353	0.157488	6	31662220	31666131	-1	Gm13848	predicted gene 13848 [Source:MGI Symbol;Acc:MGI:3651996]	1.22171	1.65079	0	1.47772	0.396541	0.593323	2.99984	3.10829	3.10197	1.84016	2.0602	2.94531	0.890015	2.67596
ENSMUSG00000026879	-23.9021	-4.57907	1.36357	9.87693	0.00167364	0.157501	2	35256380	35307892	1	Gsn	gelsolin [Source:MGI Symbol;Acc:MGI:95851]	0.610856	0	0	0.985147	1.18962	1.18665	0.857098	2.48664	4.13595	3.68031	0.686732	3.53438	0.662045	2.56352
ENSMUSG00000097131	1.80923	0.855373	4.62002	9.85234	0.00169616	0.157742	1	72236465	72274869	1	D230017M19Rik	RIKEN cDNA D230017M19 gene [Source:MGI Symbol;Acc:MGI:2445071]	25.0451	28.6137	22.3426	27.0915	31.3267	24.9196	22.7131	23.623	20.1628	18.8616	16.4816	17.0828	26.5565	19.8208
ENSMUSG00000004268	1.66531	0.735792	5.97563	9.85675	0.0016921	0.157742	6	124704085	124712178	-1	Emg1	EMG1 nucleolar protein homolog (S. cerevisiae) [Source:MGI Symbol;Acc:MGI:1315195]	76.9678	66.0317	52.4191	79.7969	68.9981	79.5053	62.1396	59.0576	61.5223	47.384	41.8906	54.7828	70.6198	54.4628
ENSMUSG00000027009	1.59849	0.676707	7.32566	9.81028	0.00173539	0.159641	2	79255426	79333123	1	Itga4	integrin alpha 4 [Source:MGI Symbol;Acc:MGI:96603]	146.605	177.735	185.185	183.237	176.461	188.677	181.705	144.846	140.622	117.77	106.443	149.033	176.317	140.07
ENSMUSG00000027804	-4.56098	-2.18934	2.10727	9.80882	0.00173677	0.159641	3	79591342	79603650	1	Ppid	peptidylprolyl isomerase D (cyclophilin D) [Source:MGI Symbol;Acc:MGI:1914988]	0	2.20106	3.00765	0.985147	3.17233	2.96661	5.14259	3.72995	3.10197	4.60039	5.49385	5.89063	2.05547	4.6599
ENSMUSG00000029095	-5.32333	-2.41233	2.07706	9.7773	0.0017668	0.161463	5	35757880	35884973	1	Ablim2	actin-binding LIM protein 2 [Source:MGI Symbol;Acc:MGI:2385758]	0.610856	1.65079	0.429665	2.46287	3.96541	4.15326	4.71404	5.59493	5.16994	2.76023	4.12039	3.53438	2.21214	4.31565
ENSMUSG00000038371	-2.8933	-1.53272	2.79478	9.7437	0.00179938	0.163495	7	110308013	110614922	-1	Sbf2	SET binding factor 2 [Source:MGI Symbol;Acc:MGI:1921831]	4.88685	5.50264	4.72631	4.43316	3.17233	4.74658	7.28533	8.08156	5.68694	8.74074	8.24078	8.24688	4.57798	7.7137
ENSMUSG00000089774	-41.3579	-5.37009	1.23554	9.73285	0.00181003	0.163524	16	92058322	92087473	1	Slc5a3	solute carrier family 5 (inositol transporters), member 3 [Source:MGI Symbol;Acc:MGI:1858226]	0	1.10053	1.28899	0	0	0	0.428549	1.86498	0.516994	4.60039	2.74693	0.589063	0.398254	1.79115
ENSMUSG00000085196	4.27703	2.09661	2.53667	9.69677	0.00184592	0.165818	19	6268795	6276605	-1	Gm14963	predicted gene 14963 [Source:MGI Symbol;Acc:MGI:3705162]	5.4977	6.60317	5.15598	4.92574	5.15503	11.8665	2.99984	0.621659	2.06798	3.68031	6.18059	4.12344	6.53401	3.27897
ENSMUSG00000106507	-1.65338	-0.725421	5.4047	9.66871	0.00187433	0.167419		86683850	86686640	-1	RP23-314N3.1		29.3211	36.3174	42.1071	42.3613	38.4645	30.8528	51.4259	46.0027	42.3935	46.924	48.758	49.4813	36.5707	47.4976
ENSMUSG00000098638	147.258	7.2022	0.961381	9.65521	0.00188816	0.167707	4	155789581	155789706	1	Gm27743	predicted gene, 27743 [Source:MGI Symbol;Acc:MGI:5531125]	0	1.65079	3.86698	2.46287	0	1.18665	0	0	0.516994	0	0	0	1.52788	0.0861657
ENSMUSG00000054006	-2.08996	-1.06348	4.3692	9.62016	0.00192453	0.168104	1	106541943	106575045	1	D630008O14Rik	RIKEN cDNA D630008O14 gene [Source:MGI Symbol;Acc:MGI:3698880]	17.104	19.2592	9.88229	14.2846	15.0686	13.0531	16.7134	15.5415	17.0608	32.6628	26.7825	21.2063	14.7753	21.6612
ENSMUSG00000039841	3.37684	1.75567	2.74878	9.62771	0.00191663	0.168104	6	28239927	28398005	-1	Zfp800	zinc finger protein 800 [Source:MGI Symbol;Acc:MGI:1889334]	6.71942	7.7037	4.72631	9.3589	6.74119	5.93323	2.57129	3.10829	4.65295	4.14035	2.74693	4.7125	6.86379	3.65539
ENSMUSG00000035953	1.39396	0.479193	7.3939	9.63186	0.00191231	0.168104	14	50926070	50930856	-1	Tmem55b	transmembrane protein 55b [Source:MGI Symbol;Acc:MGI:2448501]	183.257	174.434	150.383	160.086	168.133	194.017	138.85	139.873	138.554	151.813	151.081	149.622	171.718	144.966
ENSMUSG00000041912	-12.9559	-3.69553	1.47931	9.49887	0.00205598	0.178456	3	94413273	94434668	1	Tdrkh	tudor and KH domain containing protein [Source:MGI Symbol;Acc:MGI:1919884]	0.610856	0.550264	1.71866	0.985147	0.793082	0.593323	3.42839	1.86498	9.3059	3.22027	1.37346	2.35625	0.875222	3.59154
ENSMUSG00000102705	2.35796	1.23754	3.85171	9.49029	0.00206562	0.178456	3	10220995	10223433	-1	Gm38310	predicted gene, 38310 [Source:MGI Symbol;Acc:MGI:5611538]	14.0497	13.2063	15.8976	20.6881	20.2236	14.8331	10.2852	15.5415	13.4418	12.4211	8.24078	5.30156	16.4831	10.872
ENSMUSG00000039620	-49.0462	-5.61607	0.721136	9.407	0.00216159	0.185732	8	36457548	36514320	1	6430573F11Rik	RIKEN cDNA 6430573F11 gene [Source:MGI Symbol;Acc:MGI:2442328]	0	0	0	0	0.396541	0.593323	0.857098	2.48664	0	0.920078	0.686732	1.76719	0.164977	1.11962
ENSMUSG00000006221	-10.7268	-3.42315	1.27236	9.38773	0.00218442	0.186679	4	141420779	141425311	1	Hspb7	heat shock protein family, member 7 (cardiovascular) [Source:MGI Symbol;Acc:MGI:1352494]	0.610856	0	1.28899	0.492574	0	1.18665	2.14274	1.86498	2.06798	2.30019	2.74693	1.17813	0.596512	2.05016
ENSMUSG00000021258	-64.6221	-6.01396	0.947283	9.37331	0.00220168	0.187142	12	108179738	108203359	1	Ccnk	cyclin K [Source:MGI Symbol;Acc:MGI:1276106]	0.610856	0	0.429665	0	0	0	0.857098	0	2.58497	2.30019	0.686732	1.17813	0.17342	1.26785
ENSMUSG00000040219	-20.2431	-4.33935	1.0937	9.34085	0.00224102	0.187522	9	49436963	49486225	-1	Ttc12	tetratricopeptide repeat domain 12 [Source:MGI Symbol;Acc:MGI:2444588]	0.610856	0	0	0	0.793082	0	1.7142	2.48664	0.516994	0.920078	1.37346	1.17813	0.23399	1.36492
ENSMUSG00000048218	-114.566	-6.84003	0.499896	9.35329	0.00222586	0.187522	15	97244074	97247287	-1	Amigo2	adhesion molecule with Ig like domain 2 [Source:MGI Symbol;Acc:MGI:2145995]	0	0	0	0	0	0	0.857098	0	1.55098	0.920078	0	0.589063	0	0.65287
ENSMUSG00000064368	1.2014	0.264719	13.7183	9.34027	0.00224172	0.187522	MT	13552	14070	-1	mt-Nd6	mitochondrially encoded NADH dehydrogenase 6 [Source:MGI Symbol;Acc:MGI:102495]	14309.9	14598.5	12045.2	15315.6	16131.7	13415	12171.2	14418.8	14091.2	11890.6	12910.6	12799.2	14302.7	13046.9
ENSMUSG00000106802	53.3201	5.73661	0.907469	9.31936	0.00226745	0.188676		134481233	134485446	-1	RP24-359H20.3		1.83257	1.65079	0.859329	1.47772	0.793082	0.593323	0.428549	0.621659	0	0	0	0	1.20114	0.175035
ENSMUSG00000029392	2.21602	1.14797	4.06434	9.28601	0.00230911	0.191136	5	124493080	124531391	-1	Rilpl1	Rab interacting lysosomal protein-like 1 [Source:MGI Symbol;Acc:MGI:1922945]	18.3257	20.3598	21.0536	16.2549	19.827	20.173	14.5707	10.5682	8.7889	15.1813	18.5418	10.6031	19.3323	13.0423
ENSMUSG00000048351	108.731	6.76462	0.45277	9.20465	0.00241401	0.197749	4	108328140	108341544	1	Coa7	cytochrome c oxidase assembly factor 7 [Source:MGI Symbol;Acc:MGI:1917143]	0.610856	1.10053	0	0.492574	0.793082	1.18665	0	0	0	0	0	0	0.697281	0
ENSMUSG00000078180	-95.829	-6.58239	0.501729	9.20837	0.00240911	0.197749	13	120304194	120304655	-1	Gm20900	predicted gene, 20900 [Source:MGI Symbol;Acc:MGI:5434256]	0	0	0	0	0	0	0.428549	0	1.03399	1.38012	0.686732	0	0	0.588231
ENSMUSG00000063281	-10.9127	-3.44794	1.61811	9.19145	0.00243149	0.198154	18	23989632	24005376	1	Zfp35	zinc finger protein 35 [Source:MGI Symbol;Acc:MGI:99179]	1.22171	0	0.859329	1.47772	0.396541	1.18665	2.57129	5.59493	1.03399	2.76023	1.37346	4.12344	0.856991	2.90956
ENSMUSG00000020644	-32.6631	-5.02959	1.11136	9.16325	0.00246924	0.200198	12	25093801	25096092	-1	Id2	inhibitor of DNA binding 2 [Source:MGI Symbol;Acc:MGI:96397]	1.22171	0.550264	0.859329	0	0	0	1.7142	0.621659	3.61896	0.460039	0.686732	1.76719	0.438551	1.47813
ENSMUSG00000025894	-52.9867	-5.72756	0.740631	9.13238	0.00251125	0.202565	9	4294793	4309494	-1	Aasdhppt	aminoadipate-semialdehyde dehydrogenase-phosphopantetheinyl transferase [Source:MGI Symbol;Acc:MGI:1914868]	0	0.550264	0.429665	0	0	0	1.7142	0.621659	1.03399	0.920078	2.74693	0	0.163321	1.17281
ENSMUSG00000026227	-56.1881	-5.81219	0.549837	9.0487	0.00262881	0.202625	1	86045863	86055456	1	2810459M11Rik	RIKEN cDNA 2810459M11 gene [Source:MGI Symbol;Acc:MGI:1920042]	0.610856	0	0	0	0	0	0.428549	0.621659	1.55098	0.460039	2.0602	0.589063	0.101809	0.951748
ENSMUSG00000041777	5.28076	2.40075	2.25009	9.02318	0.00266578	0.202625	2	73283105	73312701	-1	Cir1	corepressor interacting with RBPJ, 1 [Source:MGI Symbol;Acc:MGI:1914185]	6.10856	3.85185	5.58564	4.43316	3.96541	5.93323	1.28565	2.48664	1.55098	4.14035	2.74693	0.589063	4.97964	2.13327
ENSMUSG00000087465	-102.367	-6.67761	0.480705	9.04448	0.0026349	0.202625	2	101872175	101883256	1	Gm13905	predicted gene 13905 [Source:MGI Symbol;Acc:MGI:3651198]	0	0	0	0	0	0	0	0.621659	1.03399	0.460039	1.37346	0.589063	0	0.679702
ENSMUSG00000039852	2.47101	1.3051	3.90084	9.11403	0.00253657	0.202625	4	150281646	150621966	1	Rere	arginine glutamic acid dipeptide (RE) repeats [Source:MGI Symbol;Acc:MGI:2683486]	14.6605	13.7566	21.9129	16.7475	17.4478	11.8665	13.285	7.45991	7.75491	10.1209	13.7346	9.425	16.0653	10.2967
ENSMUSG00000031792	144.604	7.17596	0.655133	9.09689	0.00256044	0.202625	8	95332292	95347507	1	Usb1	U6 snRNA biogenesis 1 [Source:MGI Symbol;Acc:MGI:2142454]	1.22171	0.550264	0	0.492574	1.9827	0.593323	0	0	0	0	0	0	0.806763	0
ENSMUSG00000074259	2.02646	1.01896	4.73157	9.08753	0.00257358	0.202625	9	59680144	59718874	1	Gramd2	GRAM domain containing 2 [Source:MGI Symbol;Acc:MGI:3528937]	25.0451	24.7619	19.7646	26.1064	30.9302	18.9863	25.7129	19.8931	18.6118	9.20078	17.1683	15.3156	24.2657	17.6504
ENSMUSG00000090626	-2.10269	-1.07224	4.48076	9.10998	0.00254219	0.202625	9	72450394	72492212	-1	Tex9	testis expressed gene 9 [Source:MGI Symbol;Acc:MGI:1201610]	13.4388	17.0582	12.4603	17.2401	19.4305	21.9529	18.4276	25.488	20.6798	31.7427	19.9152	29.4531	16.9301	24.2844
ENSMUSG00000096463	1.44101	0.527079	7.40982	9.07049	0.00259767	0.202625	14	73661225	73662721	1	Gm21750	predicted gene, 21750 [Source:MGI Symbol;Acc:MGI:5433914]	194.252	170.032	174.444	188.656	212.149	188.677	176.991	169.091	133.385	168.834	142.153	146.677	188.035	156.188
ENSMUSG00000022961	1.4817	0.567255	6.89433	9.02803	0.00265871	0.202625	16	91647506	91679221	1	Son	Son DNA binding protein [Source:MGI Symbol;Acc:MGI:98353]	131.945	139.767	120.306	120.681	141.169	145.957	137.136	131.792	116.324	79.1267	103.01	98.9625	133.304	111.058
ENSMUSG00000041617	-2.84593	-1.5089	3.7474	9.03824	0.0026439	0.202625	16	17646470	17650738	1	Ccdc74a	coiled-coil domain containing 74A [Source:MGI Symbol;Acc:MGI:1919565]	17.7148	8.80422	18.0459	5.41831	2.77579	7.11988	8.99953	12.4332	13.9588	20.2417	13.0479	20.0281	9.97982	14.7849
ENSMUSG00000071659	-1.62505	-0.700485	5.84202	9.07828	0.00258663	0.202625	19	8819401	8834142	1	Hnrnpul2	heterogeneous nuclear ribonucleoprotein U-like 2 [Source:MGI Symbol;Acc:MGI:1915943]	51.9228	39.0687	51.1301	53.198	60.2742	32.6328	63.4252	61.5442	64.1073	58.885	59.0589	64.2078	48.0378	61.8714
ENSMUSG00000106536	2.38105	1.2516	4.14334	9.05398	0.00262124	0.202625		97262355	97265646	1	RP23-394K8.5		14.6605	21.4603	22.7722	12.8069	16.6547	26.6995	13.7136	10.5682	16.0268	8.2807	17.855	8.83594	19.1757	12.5467
ENSMUSG00000005501	-1.9041	-0.929108	5.01008	9.00508	0.0026923	0.203662	1	87945119	88008551	-1	Usp40	ubiquitin specific peptidase 40 [Source:MGI Symbol;Acc:MGI:2443184]	26.2668	21.4603	41.2478	17.7327	24.189	33.2261	30.427	39.1645	33.0876	46.0039	38.457	40.6453	27.3538	37.9642
ENSMUSG00000087528	1.35069	0.433697	7.56251	8.93465	0.00279812	0.20711	2	129205958	129230579	-1	9830144P21Rik	RIKEN cDNA 9830144P21 gene [Source:MGI Symbol;Acc:MGI:3041171]	181.424	211.301	160.265	191.611	183.995	207.663	146.992	156.036	159.234	166.074	178.55	170.239	189.377	162.854
ENSMUSG00000099662	-87.7864	-6.45593	0.659051	8.94908	0.00277609	0.20711	6	90905819	90906453	1	Ppp1r2-ps2	protein phosphatase 1, regulatory (inhibitor) subunit 2, pseudogene 2 [Source:MGI Symbol;Acc:MGI:3647847]	0	0	0	0	0	0.593323	1.7142	2.48664	0	0.920078	0.686732	1.17813	0.0988872	1.16429
ENSMUSG00000095403	-4.48036	-2.16361	2.38588	8.93121	0.00280339	0.20711	8	20550331	20581999	1	Gm21092	predicted gene, 21092 [Source:MGI Symbol;Acc:MGI:5434447]	3.05428	2.20106	3.00765	3.94059	1.58616	2.37329	6.85678	8.08156	3.10197	4.60039	7.55405	4.7125	2.69384	5.81788
ENSMUSG00000040055	-7.988	-2.99783	1.38747	8.9367	0.00279497	0.20711	14	57123303	57133611	-1	Gjb6	gap junction protein, beta 6 [Source:MGI Symbol;Acc:MGI:107588]	0.610856	0.550264	0.429665	0.492574	1.9827	0.593323	2.14274	1.86498	1.55098	3.22027	2.74693	2.35625	0.776564	2.31369
ENSMUSG00000107086	-1.59386	-0.672529	6.88967	8.9609	0.00275818	0.20711		30868764	30870828	-1	RP23-113M20.5		108.121	115.005	83.3549	120.188	91.9975	94.9317	117.422	112.52	108.052	177.575	139.407	122.525	102.266	129.584
ENSMUSG00000038312	45.0379	5.49307	0.794816	8.91667	0.00282579	0.207794	2	155701677	155729475	-1	Edem2	ER degradation enhancer, mannosidase alpha-like 2 [Source:MGI Symbol;Acc:MGI:1915540]	1.83257	1.65079	0.859329	0	1.18962	1.18665	0.428549	0	0.516994	0	0	0	1.11983	0.157591
ENSMUSG00000064267	1.53123	0.614692	6.76853	8.88037	0.00288252	0.210012	5	122206804	122242297	1	Hvcn1	hydrogen voltage-gated channel 1 [Source:MGI Symbol;Acc:MGI:1921346]	122.782	128.212	95.3856	112.799	106.273	110.358	93.4237	99.4654	84.787	91.5478	75.5405	98.9625	112.635	90.6211
ENSMUSG00000097578	1.75248	0.809401	5.78766	8.88305	0.0028783	0.210012	15	89211559	89215012	-1	Gm26798	predicted gene, 26798 [Source:MGI Symbol;Acc:MGI:5477292]	71.4701	58.328	85.9329	51.7202	53.9296	79.5053	45.8547	39.1645	55.8354	54.7446	49.4447	55.961	66.8144	50.1675
ENSMUSG00000025825	-6.05393	-2.59787	1.75146	8.84201	0.00294375	0.212699	5	113772748	113778288	1	Iscu	IscU iron-sulfur cluster scaffold homolog (E. coli) [Source:MGI Symbol;Acc:MGI:1913633]	1.22171	1.65079	1.71866	0	1.18962	1.77997	2.14274	3.10829	4.65295	3.68031	2.74693	2.35625	1.26013	3.11458
ENSMUSG00000058934	-103.912	-6.69921	0.455327	8.84043	0.0029463	0.212699	10	87826377	87863381	-1	Igf1os	insulin-like growth factor 1, opposite strand [Source:MGI Symbol;Acc:MGI:3841250]	0	0	0	0	0	0	0	1.24332	0	0.920078	0.686732	1.76719	0	0.769553
ENSMUSG00000085519	-84.461	-6.40021	0.547751	8.75402	0.0030892	0.221788	2	73357268	73364333	1	Gm13703	predicted gene 13703 [Source:MGI Symbol;Acc:MGI:3651307]	0	0	0	0	0	0	0.857098	0.621659	1.03399	0.460039	0	0.589063	0	0.593641
ENSMUSG00000057577	2.63793	1.3994	3.69693	8.73986	0.00311329	0.221788	5	48924116	48924491	1	Gm10025	predicted gene 10025 [Source:MGI Symbol;Acc:MGI:3708717]	16.4931	13.7566	17.1866	17.2401	11.1031	11.2731	9.42808	6.83825	15.5098	5.98051	8.24078	8.24688	14.5088	9.04072
ENSMUSG00000024378	2.5303	1.33931	3.65016	8.73927	0.00311429	0.221788	18	33199355	33213862	-1	Stard4	StAR-related lipid transfer (START) domain containing 4 [Source:MGI Symbol;Acc:MGI:2156764]	16.4931	8.25396	12.0306	13.7921	16.6547	15.4264	14.9992	12.4332	9.3059	8.2807	2.0602	6.47969	13.7751	8.92648
ENSMUSG00000027022	-2.33219	-1.22168	4.4216	8.69484	0.00319111	0.222779	2	67446002	67526614	1	Xirp2	xin actin-binding repeat containing 2 [Source:MGI Symbol;Acc:MGI:2685198]	16.4931	15.4074	12.8899	16.7475	19.034	7.11988	25.2844	23.623	24.8157	18.4016	17.1683	26.5078	14.6153	22.6335
ENSMUSG00000038780	8.30786	3.05448	1.73232	8.70745	0.00316912	0.222779	5	144876495	144965847	-1	Smurf1	SMAD specific E3 ubiquitin protein ligase 1 [Source:MGI Symbol;Acc:MGI:1923038]	1.83257	3.30158	1.71866	5.41831	3.96541	4.15326	1.7142	1.86498	1.03399	1.84016	0	0	3.3983	1.07555
ENSMUSG00000030671	2.09868	1.06948	3.62355	8.70197	0.00317865	0.222779	7	114415281	114539251	1	Pde3b	phosphodiesterase 3B, cGMP-inhibited [Source:MGI Symbol;Acc:MGI:1333863]	11.6063	13.2063	14.1789	11.8218	13.0858	15.4264	9.85662	4.97327	9.3059	8.2807	10.301	11.7813	13.2209	9.08312
ENSMUSG00000022089	131.459	7.03847	0.56874	8.69054	0.00319866	0.222779	14	70100145	70138191	1	Bin3	bridging integrator 3 [Source:MGI Symbol;Acc:MGI:1929883]	0	0.550264	1.28899	0.492574	0.793082	1.18665	0	0	0	0	0	0	0.718593	0
ENSMUSG00000036273	-5.10878	-2.35298	1.97173	8.69526	0.00319039	0.222779	15	91673175	91816120	1	Lrrk2	leucine-rich repeat kinase 2 [Source:MGI Symbol;Acc:MGI:1913975]	1.83257	3.85185	1.28899	2.46287	1.58616	0	5.99968	3.72995	3.61896	1.84016	4.12039	5.89063	1.83707	4.19996
ENSMUSG00000049516	7.06438	2.82056	1.46626	8.67274	0.00323005	0.223978	7	46990396	47008411	-1	Spty2d1	SPT2, Suppressor of Ty, domain containing 1 (S. cerevisiae) [Source:MGI Symbol;Acc:MGI:2142062]	1.83257	3.30158	3.86698	1.97029	1.9827	1.77997	0.428549	0.621659	1.03399	0.920078	2.0602	0.589063	2.45568	0.942255
ENSMUSG00000031780	-159.821	-7.32031	0.50214	8.64902	0.00327237	0.225922	8	94810453	94812035	1	Ccl17	chemokine (C-C motif) ligand 17 [Source:MGI Symbol;Acc:MGI:1329039]	0	0	0	0	0	0	0	1.86498	0.516994	1.84016	0.686732	0	0	0.818143
ENSMUSG00000083633	-25.5344	-4.67437	0.929028	8.62243	0.00332049	0.22628	2	14672255	14672972	1	Gm13312	predicted gene 13312 [Source:MGI Symbol;Acc:MGI:3651094]	0	0.550264	0	0.492574	0.396541	0	2.14274	1.24332	0.516994	2.30019	0.686732	1.76719	0.239896	1.44286
ENSMUSG00000031930	-23.6667	-4.56479	0.893549	8.63174	0.00330356	0.22628	8	107436398	107558594	1	Wwp2	WW domain containing E3 ubiquitin protein ligase 2 [Source:MGI Symbol;Acc:MGI:1914144]	0	0.550264	0	0	0.793082	0	1.7142	0.621659	2.06798	0.920078	1.37346	1.76719	0.223891	1.41076
ENSMUSG00000032258	2.70363	1.4349	3.63752	8.6277	0.0033109	0.22628	9	83390293	83441127	-1	Lca5	Leber congenital amaurosis 5 (human) [Source:MGI Symbol;Acc:MGI:1923032]	21.38	17.6084	11.6009	9.85147	15.8616	16.613	5.99968	15.5415	10.3399	9.66082	5.49385	9.425	15.4859	9.41012
ENSMUSG00000059920	-24.7985	-4.63218	0.996278	8.604	0.00335425	0.2276	16	64751751	64771161	-1	4930453N24Rik	RIKEN cDNA 4930453N24 gene [Source:MGI Symbol;Acc:MGI:1914859]	0.610856	1.10053	0.859329	0	0	0	1.28565	0.621659	2.58497	0.920078	0.686732	1.17813	0.428452	1.21287
ENSMUSG00000015750	-1.92695	-0.946318	4.88525	8.52389	0.00350515	0.232072	3	95893969	95898288	1	Aph1a	anterior pharynx defective 1a homolog (C. elegans) [Source:MGI Symbol;Acc:MGI:2385110]	27.4885	20.91	17.1866	28.0767	25.7752	30.8528	26.9986	36.6779	39.8086	31.2826	41.2039	30.6313	25.0483	34.4338
ENSMUSG00000097995	19.0794	4.25395	1.14123	8.53908	0.00347601	0.232072	4	136018071	136018486	-1	Gm24362	predicted gene, 24362 [Source:MGI Symbol;Acc:MGI:5454139]	1.22171	2.20106	2.57799	0.492574	1.18962	2.37329	0	0.621659	0	0.920078	0.686732	0	1.67604	0.371411
ENSMUSG00000030607	74.6304	6.22169	0.856837	8.51469	0.00352291	0.232072	7	79053483	79115099	1	Acan	aggrecan [Source:MGI Symbol;Acc:MGI:99602]	0	0.550264	0.859329	3.44802	0	2.96661	0.428549	0	0	0	0	0	1.30404	0.0714248
ENSMUSG00000070287	2.00754	1.00543	3.89874	8.51648	0.00351944	0.232072	9	100552188	100571090	-1	Slc35g2	solute carrier family 35, member G2 [Source:MGI Symbol;Acc:MGI:2685365]	14.0497	19.8095	15.4679	18.7178	16.2582	16.0197	13.285	11.8115	10.8569	9.20078	15.1081	11.1922	16.7205	11.9091
ENSMUSG00000075327	53.8389	5.75058	0.798258	8.53274	0.00348814	0.232072	10	4367074	4388108	-1	Zbtb2	zinc finger and BTB domain containing 2 [Source:MGI Symbol;Acc:MGI:2685949]	0	2.20106	1.28899	0.492574	0.396541	2.96661	0	1.24332	0	0	0	0	1.2243	0.20722
ENSMUSG00000020272	6.98466	2.80419	1.72226	8.55605	0.00344377	0.232072	11	32533305	32624587	1	Stk10	serine/threonine kinase 10 [Source:MGI Symbol;Acc:MGI:1099439]	4.88685	2.75132	3.43732	1.97029	2.37925	4.15326	0.857098	1.24332	1.55098	1.38012	0.686732	1.17813	3.26305	1.1494
ENSMUSG00000073607	19.3005	4.27057	1.07565	8.51535	0.00352162	0.232072	18	34207775	34221772	-1	Gm10548	predicted gene 10548 [Source:MGI Symbol;Acc:MGI:3641893]	0	2.20106	2.57799	2.95544	1.58616	1.18665	0.428549	0	0.516994	0.460039	0	0.589063	1.75122	0.332441
ENSMUSG00000031362	-18.115	-4.17911	0.737701	8.46055	0.00362931	0.238089	X	73233688	73243130	-1	Xlr4c	X-linked lymphocyte-regulated 4C [Source:MGI Symbol;Acc:MGI:3574099]	0	0	0.429665	0	0.793082	0	1.28565	1.24332	0.516994	1.84016	1.37346	1.17813	0.203791	1.23962
ENSMUSG00000096549	2.35709	1.23701	3.41131	8.4479	0.00365466	0.238761	17	47688517	47694736	-1	Prickle4	prickle homolog 4 (Drosophila) [Source:MGI Symbol;Acc:MGI:2685785]	12.828	14.8571	12.0306	8.37375	7.53428	12.4598	8.57098	4.35161	7.23792	8.2807	8.92751	4.7125	11.3473	7.01354
ENSMUSG00000097698	1.16547	0.22091	10.6333	8.42259	0.00370588	0.240123	12	109568628	109571723	-1	Gm26906	predicted gene, 26906 [Source:MGI Symbol;Acc:MGI:5477400]	1625.49	1771.85	1520.58	1694.95	1712.26	1877.27	1616.91	1543.58	1564.42	1570.57	1602.83	1536.86	1700.4	1572.53
ENSMUSG00000108170	3.01102	1.59025	2.60177	8.42579	0.00369936	0.240123		52713344	52713955	-1	RP23-92M3.4		10.3846	9.35449	8.59329	6.40346	5.94811	5.33991	3.42839	4.97327	7.23792	5.06043	2.74693	2.35625	7.67063	4.30053
ENSMUSG00000021614	24.1734	4.59535	0.996371	8.41442	0.00372256	0.240219	13	89655312	89742509	-1	Vcan	versican [Source:MGI Symbol;Acc:MGI:102889]	1.83257	0.550264	1.71866	0.985147	1.18962	0.593323	0.428549	0	0	0	0	0.589063	1.14493	0.169602
ENSMUSG00000050141	1.55625	0.638075	5.98615	8.39441	0.00376377	0.240912	4	42868004	42874234	-1	Fam205c	family with sequence similarity 205, member C [Source:MGI Symbol;Acc:MGI:2679716]	82.4656	75.3862	61.442	69.9455	58.688	51.0258	49.2831	64.6525	54.2844	52.9045	49.4447	48.3031	66.4922	53.1454
ENSMUSG00000023991	5.47287	2.4523	1.82871	8.39532	0.00376189	0.240912	17	47867133	47924645	-1	Foxp4	forkhead box P4 [Source:MGI Symbol;Acc:MGI:1921373]	2.44342	3.30158	1.71866	3.44802	3.96541	3.55994	2.57129	0	1.03399	1.38012	0.686732	1.17813	3.07284	1.14171
ENSMUSG00000017754	-7.95865	-2.99252	1.28067	8.38308	0.00378731	0.241441	2	164839518	164857711	-1	Pltp	phospholipid transfer protein [Source:MGI Symbol;Acc:MGI:103151]	1.22171	0.550264	0.859329	0.492574	1.18962	0	3.42839	1.24332	1.55098	2.30019	2.74693	1.76719	0.718917	2.17283
ENSMUSG00000044712	1.11894	0.162134	13.428	8.37528	0.00380358	0.241505	12	73286779	73354049	1	Slc38a6	solute carrier family 38, member 6 [Source:MGI Symbol;Acc:MGI:3648156]	11115.7	12198.8	13512.1	12907.4	10326.3	10912.4	9659.49	10813.8	10992.3	11461	12525.3	11759.5	11828.8	11201.9
ENSMUSG00000032615	11.0957	3.47192	1.19978	8.34381	0.00387003	0.244741	11	59839447	59880968	1	Nt5m	5',3'-nucleotidase, mitochondrial [Source:MGI Symbol;Acc:MGI:1917127]	3.05428	1.10053	3.00765	1.47772	1.58616	1.18665	0	0.621659	0.516994	0.920078	1.37346	0	1.90217	0.572032
ENSMUSG00000102428	1.65292	0.725017	5.45445	8.32025	0.00392056	0.246948	18	37765580	37841873	1	Pcdhga12	protocadherin gamma subfamily A, 12 [Source:MGI Symbol;Acc:MGI:1935229]	53.1445	40.7195	40.8181	65.0197	46.7918	51.6191	44.1405	47.8677	36.1896	34.5029	33.6499	34.7547	49.6855	38.5176
ENSMUSG00000106785	46.1906	5.52953	5.09292	8.3095	0.00394383	0.247429		67038432	67039376	-1	RP24-383P24.3		0	2.20106	0	1.47772	145.531	0	2.14274	0.621659	2.58497	0.460039	0.686732	0	24.8682	1.08269
ENSMUSG00000050953	-2.02692	-1.01929	4.02601	8.28845	0.0039898	0.249323	10	56377300	56390419	1	Gja1	gap junction protein, alpha 1 [Source:MGI Symbol;Acc:MGI:95713]	12.828	14.8571	21.0536	8.37375	11.8962	7.11988	17.9991	17.4064	18.0948	17.4815	15.7948	20.0281	12.6881	17.8008
ENSMUSG00000030655	-3.51478	-1.81343	2.74004	8.25365	0.00406702	0.25117	7	118131308	118243637	-1	Smg1	SMG1 homolog, phosphatidylinositol 3-kinase-related kinase (C. elegans) [Source:MGI Symbol;Acc:MGI:1919742]	4.88685	2.75132	6.01531	3.94059	4.75849	1.18665	8.99953	8.08156	4.13595	7.82066	6.86732	9.425	3.9232	7.555
ENSMUSG00000024571	55.372	5.79109	0.894956	8.25647	0.00406069	0.25117	18	80206765	80212741	1	Gm16286	predicted gene 16286 [Source:MGI Symbol;Acc:MGI:3833940]	1.83257	0	1.71866	0	0.793082	2.96661	0	0	1.03399	0	0	0	1.21849	0.172331
ENSMUSG00000050394	48.2482	5.5924	0.612129	8.25444	0.00406524	0.25117	X	134748461	134751417	-1	Armcx6	armadillo repeat containing, X-linked 6 [Source:MGI Symbol;Acc:MGI:2147993]	1.83257	0.550264	0.429665	0.985147	1.18962	0	0	0.621659	0	0	0	0	0.831211	0.10361
ENSMUSG00000025532	-85.7509	-6.42208	0.596009	8.21755	0.00414872	0.254711	5	130029290	130060789	1	Crcp	calcitonin gene-related peptide-receptor component protein [Source:MGI Symbol;Acc:MGI:1100818]	0	0	0	0	0	0	0.857098	1.24332	0.516994	0	0	1.17813	0	0.632589
ENSMUSG00000074136	-2.81535	-1.49331	3.10742	8.21411	0.00415658	0.254711	8	95806830	95821728	1	4930513N10Rik	RIKEN cDNA 4930513N10 gene [Source:MGI Symbol;Acc:MGI:2443064]	4.88685	4.40211	4.29665	4.92574	5.15503	5.93323	10.2852	8.08156	9.82289	5.98051	6.18059	9.425	4.93327	8.29595
ENSMUSG00000031617	-5.72297	-2.51676	1.75178	8.18	0.00423547	0.256562	8	77595982	77610698	-1	Tmem184c	transmembrane protein 184C [Source:MGI Symbol;Acc:MGI:2384562]	1.83257	1.10053	0.429665	2.46287	1.9827	1.18665	4.28549	4.35161	1.03399	3.22027	4.80712	3.53438	1.49916	3.53881
ENSMUSG00000020537	-13.8841	-3.79537	1.16727	8.18207	0.00423066	0.256562	11	60454591	60468754	1	Drg2	developmentally regulated GTP binding protein 2 [Source:MGI Symbol;Acc:MGI:1342307]	0	0	0.429665	1.47772	0.793082	1.18665	2.99984	0.621659	2.06798	2.30019	2.74693	0.589063	0.647852	1.88761
ENSMUSG00000067870	-225.745	-7.81855	0.594866	8.18066	0.00423393	0.256562	15	90764279	90764656	-1	Rpl31-ps8	ribosomal protein L31, pseudogene 8 [Source:MGI Symbol;Acc:MGI:3647726]	0	0	0	0	0	0	0	0	3.10197	1.38012	1.37346	0	0	0.975924
ENSMUSG00000047692	-4.82259	-2.26981	1.98098	8.1706	0.00425747	0.256911	10	70868669	70934324	1	4930533K18Rik	RIKEN cDNA 4930533K18 gene [Source:MGI Symbol;Acc:MGI:1922439]	1.22171	2.20106	0.859329	1.97029	1.18962	1.77997	2.99984	1.86498	3.10197	3.22027	6.18059	3.53438	1.537	3.48367
ENSMUSG00000002741	1.94089	0.956721	3.99517	8.15813	0.00428686	0.2577	11	5955693	5967780	1	Ykt6	YKT6 homolog (S. Cerevisiae) [Source:MGI Symbol;Acc:MGI:1927550]	12.828	13.2063	16.7569	20.6881	22.6028	18.9863	8.99953	11.1899	11.8909	18.8616	12.3612	11.7813	17.5114	12.514
ENSMUSG00000042997	40.5474	5.34154	0.815777	8.13904	0.00433223	0.259442	3	53448583	53463332	-1	Nhlrc3	NHL repeat containing 3 [Source:MGI Symbol;Acc:MGI:2444520]	0	2.20106	0.859329	0.492574	1.18962	1.18665	0.857098	0	0	0	0	0	0.988205	0.14285
ENSMUSG00000064193	107.81	6.75235	0.811239	8.112	0.00439732	0.260381	2	80837141	80838442	1	Gm4735	predicted gene 4735 [Source:MGI Symbol;Acc:MGI:3645521]	0.610856	3.30158	0	4.92574	2.37925	0	0	0	0	0	0	1.17813	1.86957	0.196354
ENSMUSG00000103009	2.1748	1.12089	4.08936	8.11436	0.00439159	0.260381	2	129197252	129199194	-1	Gm4430	predicted gene 4430 [Source:MGI Symbol;Acc:MGI:3782614]	18.3257	23.6614	16.7569	17.7327	13.0858	21.9529	9.42808	9.32488	12.9249	16.1014	13.7346	13.5484	18.5859	12.5104
ENSMUSG00000032517	-1.55857	-0.640224	5.90843	8.11826	0.00438216	0.260381	9	120149742	120181484	1	Mobp	myelin-associated oligodendrocytic basic protein [Source:MGI Symbol;Acc:MGI:108511]	61.6964	47.873	48.1224	48.2722	62.6535	52.2124	71.9962	57.1926	67.7262	76.8265	59.0589	64.7969	53.4717	66.2662
ENSMUSG00000054280	-13.4884	-3.75365	1.27232	8.08149	0.00447196	0.262425	5	32789820	32854256	-1	Prr14l	proline rich 14-like [Source:MGI Symbol;Acc:MGI:2443658]	0	1.10053	0.859329	0.492574	0	0.593323	0.857098	1.24332	4.13595	2.76023	0	2.35625	0.507626	1.89214
ENSMUSG00000000374	-8.45033	-3.07901	1.48547	8.07088	0.00449824	0.262425	10	78186725	78244642	-1	Trappc10	trafficking protein particle complex 10 [Source:MGI Symbol;Acc:MGI:1336209]	0.610856	1.10053	0.859329	1.47772	0.793082	0.593323	5.14259	4.97327	2.58497	3.22027	0	1.76719	0.905806	2.94805
ENSMUSG00000039485	-1.82936	-0.871341	4.4034	8.08291	0.00446847	0.262425	10	34297442	34301320	1	Tspyl4	TSPY-like 4 [Source:MGI Symbol;Acc:MGI:106393]	14.6605	22.0106	25.3502	20.1955	17.8443	13.6464	25.7129	32.3263	27.4007	28.0624	20.602	21.7953	18.9513	25.9833
ENSMUSG00000096768	2.64603	1.40383	5.04118	8.07243	0.00449438	0.262425	Y	90784738	90816464	1	Erdr1	erythroid differentiation regulator 1 [Source:MGI Symbol;Acc:MGI:2384747]	47.6468	59.4285	41.2478	66.0049	25.7752	37.3793	11.9994	26.7313	33.0876	39.1033	42.5774	19.4391	46.2471	28.823
ENSMUSG00000036751	-3.79487	-1.92405	2.18912	8.06411	0.00451507	0.262439	7	30616974	30626151	-1	Cox6b1	cytochrome c oxidase, subunit VIb polypeptide 1 [Source:MGI Symbol;Acc:MGI:107460]	2.44342	1.10053	3.43732	1.47772	2.77579	2.96661	4.71404	6.21659	5.16994	6.90058	3.43366	1.76719	2.3669	4.70033
ENSMUSG00000106862	-11.4525	-3.51759	1.96687	8.05458	0.00453889	0.262856		127807951	127810718	-1	RP24-473H20.4		3.05428	0	1.28899	1.47772	0.396541	1.18665	6.85678	4.97327	8.7889	0.920078	1.37346	5.30156	1.23403	4.70234
ENSMUSG00000078899	2.256	1.17377	4.40726	8.03265	0.00459415	0.265086	2	175321955	175338197	-1	Gm4631	predicted gene 4631 [Source:MGI Symbol;Acc:MGI:3782813]	13.4388	30.8148	23.2019	29.0618	26.1717	27.2929	20.9989	25.488	15.5098	11.0409	20.602	9.425	24.997	17.1774
ENSMUSG00000052544	-65.3262	-6.02959	0.762222	8.01193	0.00464702	0.265232	3	153198266	153725174	-1	St6galnac3	ST6 (alpha-N-acetyl-neuraminyl-2,3-beta-galactosyl-1,3)-N-acetylgalactosaminide alpha-2,6-sialyltransferase 3 [Source:MGI Symbol;Acc:MGI:1341828]	0	0.550264	0	0	0	0	0.857098	1.24332	3.10197	0.920078	0.686732	0	0.0917107	1.13487
ENSMUSG00000021534	1.90108	0.926822	4.69514	8.0166	0.00463506	0.265232	13	68597439	68614231	1	1700001L19Rik	RIKEN cDNA 1700001L19 gene [Source:MGI Symbol;Acc:MGI:1916565]	32.9862	35.7672	30.0765	40.391	33.706	21.9529	15.4278	18.6498	26.8837	32.2027	20.602	28.8641	32.48	23.7717
ENSMUSG00000089817	-1.99023	-0.992936	3.91352	8.02405	0.00461602	0.265232	17	12819819	12820842	-1	Gm7162	predicted gene 7162 [Source:MGI Symbol;Acc:MGI:3645097]	11.6063	7.7037	12.0306	14.2846	15.0686	9.49317	15.8563	17.4064	15.5098	19.3216	16.4816	15.3156	11.6978	16.6486
ENSMUSG00000084010	-3.42744	-1.77713	3.35511	7.98303	0.00472179	0.266559	4	41893388	41895236	1	Gm13302	predicted gene 13302 [Source:MGI Symbol;Acc:MGI:3705777]	11.6063	6.0529	5.58564	4.92574	4.36195	3.55994	7.28533	15.5415	6.20393	14.7212	10.9877	10.0141	6.01541	10.7923
ENSMUSG00000097614	1.26915	0.343859	7.68294	7.97051	0.00475456	0.266559	11	119077573	119081865	1	Gm26508	predicted gene, 26508 [Source:MGI Symbol;Acc:MGI:5477002]	212.578	233.862	217.84	203.433	214.925	198.763	179.133	202.039	179.397	189.536	199.839	191.445	213.567	190.232
ENSMUSG00000018865	-2.47304	-1.30629	3.11096	7.99622	0.0046875	0.266559	15	84076097	84105754	-1	Sult4a1	sulfotransferase family 4A, member 1 [Source:MGI Symbol;Acc:MGI:1888971]	6.71942	4.40211	5.58564	9.3589	6.34465	2.96661	12.4279	6.21659	9.82289	9.20078	7.55405	10.0141	5.89622	9.20605
ENSMUSG00000085287	8.26639	3.04726	1.65583	7.98386	0.00471961	0.266559	17	87274886	87282814	-1	4833418N02Rik	RIKEN cDNA 4833418N02 gene [Source:MGI Symbol;Acc:MGI:1921847]	2.44342	2.75132	0.859329	6.89603	3.96541	2.96661	0.857098	0	0.516994	0.460039	2.0602	3.53438	3.31369	1.23812
ENSMUSG00000107884	16.4785	4.04252	0.955823	7.97338	0.00474701	0.266559		38852978	38854937	-1	RP23-334M3.6		0	2.75132	2.14832	1.97029	1.9827	1.18665	0	0.621659	0	1.38012	0	0.589063	1.67321	0.431806
ENSMUSG00000100813	2.2301	1.15711	4.17322	7.9344	0.00485036	0.270026	4	132265708	132268841	1	Gm28874	predicted gene 28874 [Source:MGI Symbol;Acc:MGI:5579580]	19.5474	20.91	20.1942	26.1064	20.2236	12.4598	10.2852	12.4332	16.5438	18.8616	8.24078	12.9594	19.9069	13.2207
ENSMUSG00000020697	2.34545	1.22986	3.86406	7.93433	0.00485057	0.270026	11	82781108	82804274	1	Lig3	ligase III, DNA, ATP-dependent [Source:MGI Symbol;Acc:MGI:109152]	17.104	12.1058	19.7646	15.7624	13.0858	21.9529	12.4279	8.08156	16.5438	7.82066	13.0479	7.65782	16.6293	10.9299
ENSMUSG00000020691	-9.62521	-3.26682	0.926	7.92759	0.00486866	0.270082	11	105126425	105140394	1	Mettl2	methyltransferase like 2 [Source:MGI Symbol;Acc:MGI:1289171]	0.610856	0	0.859329	0.985147	0.396541	0	1.28565	1.86498	1.55098	2.30019	2.0602	1.17813	0.475312	1.70669
ENSMUSG00000027088	1.52366	0.607538	8.20775	7.87683	0.00500721	0.272819	2	69789623	69800005	1	Phospho2	phosphatase, orphan 2 [Source:MGI Symbol;Acc:MGI:1920623]	340.247	336.762	268.54	306.873	321.198	294.288	256.701	274.152	284.864	214.838	221.128	265.667	311.318	252.892
ENSMUSG00000074736	-45.2802	-5.50081	0.699376	7.87621	0.00500894	0.272819	2	149829211	150004392	1	Syndig1	synapse differentiation inducing 1 [Source:MGI Symbol;Acc:MGI:3702158]	0	0	1.28899	0	0	0	1.28565	3.10829	0	1.38012	0.686732	1.17813	0.214832	1.27315
ENSMUSG00000075419	-22.0839	-4.46492	0.913404	7.87601	0.00500948	0.272819	2	30284231	30286334	-1	Dolk	dolichol kinase [Source:MGI Symbol;Acc:MGI:2677836]	0.610856	0	0.429665	0.492574	0	0	1.7142	1.24332	0	1.84016	2.74693	1.17813	0.255516	1.45379
ENSMUSG00000083973	30.1697	4.91503	0.956554	7.87205	0.00502048	0.272819	2	24674701	24675346	1	Gm13459	predicted gene 13459 [Source:MGI Symbol;Acc:MGI:3651862]	0	1.10053	2.14832	0.985147	1.58616	1.77997	1.7142	0	0.516994	0	0	0	1.26669	0.371865
ENSMUSG00000029832	1.81015	0.85611	4.70177	7.87394	0.00501523	0.272819	6	51432670	51458768	1	Nfe2l3	nuclear factor, erythroid derived 2, like 3 [Source:MGI Symbol;Acc:MGI:1339958]	23.2125	30.8148	28.3579	38.4207	21.8097	29.0728	21.856	18.0281	16.0268	22.5419	20.602	28.275	28.6147	21.2216
ENSMUSG00000064262	2.53596	1.34253	3.35351	7.86925	0.00502825	0.272819	6	48647234	48660875	1	Gimap8	GTPase, IMAP family member 8 [Source:MGI Symbol;Acc:MGI:2685303]	10.3846	14.3069	5.58564	12.8069	14.2755	10.6798	8.99953	11.1899	7.75491	3.22027	6.86732	6.47969	11.3399	7.4186
ENSMUSG00000103837	1.71287	0.776415	5.16513	7.86546	0.00503879	0.272819	9	88826604	88826813	-1	Gm37614	predicted gene, 37614 [Source:MGI Symbol;Acc:MGI:5610842]	43.3708	43.4709	49.8411	34.4802	34.8956	40.9393	23.9987	29.8396	28.9517	42.7836	41.8906	21.7953	41.1663	31.5433
ENSMUSG00000085274	-2.46732	-1.30294	4.11512	7.85324	0.00507298	0.273367	2	165857684	165859034	1	BC046401	cDNA sequence BC046401 [Source:MGI Symbol;Acc:MGI:2683561]	23.2125	7.7037	10.312	12.3143	9.51698	12.4598	18.4276	16.1631	20.1628	26.2222	18.5418	16.4938	12.5865	19.3352
ENSMUSG00000021194	-2.09085	-1.06409	4.23631	7.84949	0.00508349	0.273367	12	102554969	102565027	1	Chga	chromogranin A [Source:MGI Symbol;Acc:MGI:88394]	14.0497	17.0582	16.3273	13.2995	16.6547	15.4264	24.4273	20.5147	25.8497	19.3216	30.9029	14.7266	15.4693	22.6238
ENSMUSG00000029708	-3.07863	-1.62229	2.4915	7.81674	0.00517644	0.277422	6	28416091	28428390	-1	Gcc1	golgi coiled coil 1 [Source:MGI Symbol;Acc:MGI:1921625]	3.05428	1.65079	3.43732	3.94059	5.15503	2.37329	3.85694	6.21659	5.68694	4.60039	7.55405	8.83594	3.26855	6.12514
ENSMUSG00000026027	31.023	4.95527	0.757849	7.79223	0.00524715	0.278116	1	58973522	58995715	1	Stradb	STE20-related kinase adaptor beta [Source:MGI Symbol;Acc:MGI:2144047]	1.83257	2.20106	0.429665	0.985147	1.18962	0	0	1.24332	0.516994	0	0	0	1.10634	0.293385
ENSMUSG00000028124	2.53911	1.34432	2.95623	7.73946	0.0054027	0.278116	3	122245557	122270732	1	Gclm	glutamate-cysteine ligase, modifier subunit [Source:MGI Symbol;Acc:MGI:104995]	7.94113	10.455	6.87463	11.3292	8.7239	12.4598	8.57098	4.35161	6.20393	5.52047	4.12039	5.89063	9.63061	5.77633
ENSMUSG00000028678	7.3784	2.88331	1.61295	7.73433	0.00541806	0.278116	4	117159639	117182639	-1	Kif2c	kinesin family member 2C [Source:MGI Symbol;Acc:MGI:1921054]	2.44342	1.65079	1.71866	4.92574	2.37925	4.15326	0.428549	1.24332	3.10197	0.460039	0	1.17813	2.87852	1.06867
ENSMUSG00000030265	1.58894	0.668065	5.45877	7.7827	0.00527488	0.278116	6	145216699	145250239	-1	Kras	v-Ki-ras2 Kirsten rat sarcoma viral oncogene homolog [Source:MGI Symbol;Acc:MGI:96680]	48.8685	53.3756	45.1148	49.7499	61.8604	50.4325	44.1405	41.0295	48.0805	34.963	35.71	42.4125	51.5669	41.056
ENSMUSG00000069678	10.4863	3.39044	1.12025	7.76341	0.00533151	0.278116	6	83077869	83080855	1	Pcgf1	polycomb group ring finger 1 [Source:MGI Symbol;Acc:MGI:1917087]	1.83257	1.65079	1.71866	1.47772	1.9827	0.593323	0.857098	0	0	0.460039	0.686732	0.589063	1.54263	0.432155
ENSMUSG00000025475	-5.62238	-2.49118	1.82498	7.73874	0.00540486	0.278116	7	139834174	139878088	1	Adgra1	adhesion G protein-coupled receptor A1 [Source:MGI Symbol;Acc:MGI:1277167]	1.83257	1.65079	1.71866	0.492574	1.9827	1.77997	3.42839	3.72995	3.10197	5.52047	6.86732	0.589063	1.57621	3.87286
ENSMUSG00000013160	72.4491	6.1789	0.929276	7.7346	0.00541726	0.278116	8	105524465	105566047	-1	Atp6v0d1	ATPase, H+ transporting, lysosomal V0 subunit D1 [Source:MGI Symbol;Acc:MGI:1201778]	0	2.75132	0.429665	0	1.18962	1.77997	0.428549	0	0	0	0	0	1.0251	0.0714248
ENSMUSG00000032089	5.86734	2.55271	1.69462	7.75623	0.00535275	0.278116	9	45253837	45269149	-1	Il10ra	interleukin 10 receptor, alpha [Source:MGI Symbol;Acc:MGI:96538]	3.05428	3.85185	3.86698	2.95544	2.77579	3.55994	2.99984	1.24332	1.03399	0	2.74693	0.589063	3.34405	1.43552
ENSMUSG00000032091	-85.3764	-6.41577	0.403698	7.77305	0.00530314	0.278116	9	45172726	45204092	-1	Tmprss4	transmembrane protease, serine 4 [Source:MGI Symbol;Acc:MGI:2384877]	0	0	0	0	0	0	0.857098	1.86498	0	0.460039	0	0.589063	0	0.628529
ENSMUSG00000036768	3.11946	1.64129	2.78315	7.77033	0.00531113	0.278116	9	122951081	123018725	1	Kif15	kinesin family member 15 [Source:MGI Symbol;Acc:MGI:1098258]	4.88685	8.25396	3.43732	7.88118	9.91352	7.11988	7.28533	4.35161	3.10197	1.38012	3.43366	4.12344	6.91545	3.94602
ENSMUSG00000091659	-85.3001	-6.41448	0.402484	7.74545	0.0053848	0.278116	9	45172997	45175161	1	Gm17099	predicted gene 17099 [Source:MGI Symbol;Acc:MGI:4937926]	0	0	0	0	0	0	0.857098	0	1.55098	0	0.686732	0.589063	0	0.613979
ENSMUSG00000085331	-124.063	-6.95493	0.502268	7.79373	0.0052428	0.278116	13	21769125	21770476	1	Gm11274	predicted gene 11274 [Source:MGI Symbol;Acc:MGI:3649225]	0	0	0	0	0	0	0	1.24332	1.55098	0.920078	0.686732	0	0	0.733518
ENSMUSG00000024172	26.6721	4.73726	1.1233	7.77582	0.00529501	0.278116	17	55445382	55514581	1	St6gal2	beta galactoside alpha 2,6 sialyltransferase 2 [Source:MGI Symbol;Acc:MGI:2445190]	0.610856	0	2.14832	2.46287	0.793082	1.18665	0.428549	0	0	0	0	0.589063	1.2003	0.169602
ENSMUSG00000102605	2.08221	1.05811	3.80319	7.70345	0.00551153	0.281998	1	75468570	75470761	-1	Gm37264	predicted gene, 37264 [Source:MGI Symbol;Acc:MGI:5610492]	12.2171	15.9577	11.1713	18.7178	18.2409	11.2731	9.85662	14.9198	7.23792	8.2807	11.6744	10.0141	14.5963	10.3306
ENSMUSG00000027351	-3.26091	-1.70527	2.29458	7.65757	0.00565345	0.285199	2	117121374	117182279	1	Spred1	sprouty protein with EVH-1 domain 1, related sequence [Source:MGI Symbol;Acc:MGI:2150016]	3.05428	4.40211	3.43732	1.97029	2.77579	2.37329	5.99968	5.59493	7.75491	5.06043	3.43366	4.7125	3.00218	5.42602
ENSMUSG00000029465	8.64388	3.11168	1.42593	7.67014	0.00561422	0.285199	5	122391878	122414184	1	Arpc3	actin related protein 2/3 complex, subunit 3 [Source:MGI Symbol;Acc:MGI:1928375]	2.44342	1.65079	3.86698	2.46287	2.37925	1.18665	0.857098	0.621659	0	1.38012	1.37346	0.589063	2.33166	0.803567
ENSMUSG00000087507	-43.8576	-5.45475	0.741153	7.65412	0.00566429	0.285199	11	19013817	19015154	1	Gm16141	predicted gene 16141 [Source:MGI Symbol;Acc:MGI:3802122]	0	0	0	0	0.396541	0	0.857098	1.24332	1.03399	0.460039	0.686732	0.589063	0.0660901	0.811706
ENSMUSG00000056116	2.19126	1.13176	3.68322	7.66112	0.00564235	0.285199	17	36037128	36042747	-1	H2-T22	histocompatibility 2, T region locus 22 [Source:MGI Symbol;Acc:MGI:95956]	9.77369	16.5079	9.88229	12.8069	15.8616	15.4264	14.5707	11.1899	11.3739	6.90058	6.18059	5.89063	13.3765	9.35103
ENSMUSG00000097727	2.30017	1.20174	3.76255	7.66464	0.00563134	0.285199	17	45734506	45788594	1	F630040K05Rik	RIKEN cDNA F630040K05 gene [Source:MGI Symbol;Acc:MGI:4437734]	21.38	8.25396	16.7569	13.7921	13.8789	11.2731	11.1423	12.4332	7.23792	5.98051	10.301	10.0141	14.2225	9.51815
ENSMUSG00000030284	-3.48132	-1.79963	3.0121	7.64406	0.00569595	0.285882	6	113483297	113493343	1	Creld1	cysteine-rich with EGF-like domains 1 [Source:MGI Symbol;Acc:MGI:2152539]	4.27599	6.60317	5.15598	3.44802	4.36195	2.96661	8.14243	8.08156	3.61896	11.501	10.301	9.425	4.46862	8.51165
ENSMUSG00000043144	4.75632	2.24985	2.13187	7.63075	0.00573816	0.28709	15	99601400	99605477	1	Aqp6	aquaporin 6 [Source:MGI Symbol;Acc:MGI:1341204]	6.10856	3.30158	7.73396	4.92574	2.77579	4.15326	2.14274	0.621659	1.03399	3.22027	3.43366	3.53438	4.83315	2.33112
ENSMUSG00000028703	2.55334	1.35238	2.96913	7.62084	0.00576976	0.28776	4	116075269	116097043	1	Lrrc41	leucine rich repeat containing 41 [Source:MGI Symbol;Acc:MGI:2441984]	5.4977	9.35449	8.59329	11.8218	8.32736	6.52655	6.85678	7.45991	4.13595	4.60039	5.49385	3.53438	8.35353	5.34688
ENSMUSG00000040596	-1.30203	-0.38076	7.85842	7.59657	0.00584794	0.288925	1	166384622	166409863	-1	Pogk	pogo transposable element with KRAB domain [Source:MGI Symbol;Acc:MGI:1918842]	222.352	229.46	187.334	222.643	196.684	220.123	229.702	248.664	254.361	230.019	245.85	247.995	213.099	242.765
ENSMUSG00000019984	3.5952	1.84607	2.72989	7.60779	0.00581167	0.288925	10	24869986	24913681	1	Med23	mediator complex subunit 23 [Source:MGI Symbol;Acc:MGI:1917458]	6.10856	7.15343	6.87463	4.43316	6.74119	8.30652	1.28565	4.35161	1.55098	1.84016	10.9877	4.12344	6.60292	4.02326
ENSMUSG00000047168	33.6124	5.07092	0.797456	7.60079	0.00583426	0.288925	19	20586074	20586757	-1	Gm6684	predicted pseudogene 6684 [Source:MGI Symbol;Acc:MGI:3643522]	1.83257	0.550264	0.859329	1.47772	0.793082	1.18665	0.428549	0	1.03399	0	0	0	1.1166	0.243756
ENSMUSG00000021379	-6.75933	-2.75688	1.43505	7.57639	0.00591379	0.291268	13	48261427	48264036	1	Id4	inhibitor of DNA binding 4 [Source:MGI Symbol;Acc:MGI:99414]	0.610856	1.65079	1.28899	0.985147	0.396541	0.593323	3.42839	1.86498	1.03399	1.84016	3.43366	2.94531	0.920942	2.42441
ENSMUSG00000070730	-8.11835	-3.02119	1.09483	7.56445	0.00595307	0.292292	2	119137001	119157034	-1	Rmdn3	regulator of microtubule dynamics 3 [Source:MGI Symbol;Acc:MGI:1915059]	0.610856	0.550264	0.429665	0.492574	1.18962	0.593323	1.7142	3.10829	1.03399	2.30019	2.0602	1.76719	0.644384	1.99734
ENSMUSG00000090243	8.36486	3.06434	1.51925	7.53494	0.00605138	0.292699	1	43785910	43787188	1	Gm16103	predicted gene 16103 [Source:MGI Symbol;Acc:MGI:3802086]	0.610856	1.65079	2.14832	1.97029	3.56887	2.96661	0	1.24332	0	1.38012	1.37346	1.17813	2.15262	0.862504
ENSMUSG00000060336	10.5891	3.40451	1.30441	7.54271	0.00602534	0.292699	2	150218073	150240725	1	Zfp937	zinc finger protein 937 [Source:MGI Symbol;Acc:MGI:3644476]	1.83257	0.550264	1.71866	2.46287	2.37925	2.37329	0.428549	1.24332	0.516994	0	1.37346	0	1.88615	0.593721
ENSMUSG00000046861	-7.05679	-2.81901	1.36726	7.55567	0.00598216	0.292699	4	116995317	117005277	1	Hectd3	HECT domain containing 3 [Source:MGI Symbol;Acc:MGI:1923858]	0	2.20106	1.71866	0.492574	0.396541	0.593323	1.7142	3.10829	1.03399	2.76023	3.43366	2.35625	0.900359	2.4011
ENSMUSG00000048763	-3.06166	-1.61431	2.61705	7.53004	0.00606787	0.292699	11	96323326	96347930	1	Hoxb3	homeobox B3 [Source:MGI Symbol;Acc:MGI:96184]	3.05428	3.85185	1.71866	1.97029	5.94811	7.11988	5.57114	4.35161	5.16994	9.20078	10.301	5.89063	3.94384	6.74751
ENSMUSG00000021786	29.5973	4.88739	0.964012	7.52868	0.00607244	0.292699	14	16238656	16249808	-1	Oxsm	3-oxoacyl-ACP synthase, mitochondrial [Source:MGI Symbol;Acc:MGI:1918397]	0	1.10053	0.859329	1.97029	1.58616	2.37329	1.28565	0	0.516994	0	0	0	1.31493	0.30044
ENSMUSG00000043301	-3.94181	-1.97886	2.35311	7.55038	0.00599973	0.292699	16	94749266	94997696	-1	Kcnj6	potassium inwardly-rectifying channel, subfamily J, member 6 [Source:MGI Symbol;Acc:MGI:104781]	3.05428	1.10053	0.859329	6.89603	2.77579	2.96661	5.57114	7.45991	6.72092	4.60039	3.43366	4.12344	2.94209	5.31824
ENSMUSG00000087350	3.60301	1.8492	2.71548	7.51621	0.00611461	0.293836	10	7606084	7606813	-1	Gm16254	predicted gene 16254 [Source:MGI Symbol;Acc:MGI:3826579]	7.33027	6.60317	2.57799	7.3886	5.55157	8.30652	3.42839	6.21659	4.13595	3.22027	2.0602	1.17813	6.29302	3.37325
ENSMUSG00000002105	5.47289	2.4523	2.09462	7.50492	0.00615308	0.294789	2	91061791	91070417	-1	Slc39a13	solute carrier family 39 (metal ion transporter), member 13 [Source:MGI Symbol;Acc:MGI:1915677]	3.66514	3.30158	6.87463	2.46287	3.96541	4.15326	0.857098	3.10829	1.03399	2.30019	1.37346	1.76719	4.07048	1.74004
ENSMUSG00000022586	-80.8124	-6.3365	0.500277	7.4975	0.00617846	0.29511	15	74979534	74983430	-1	Ly6i	lymphocyte antigen 6 complex, locus I [Source:MGI Symbol;Acc:MGI:1888480]	0	0	0	0	0	0	0.857098	0	0	0.920078	0	1.76719	0	0.590727
ENSMUSG00000104507	1.72498	0.78658	4.99959	7.48564	0.0062193	0.296166	1	189343431	189344897	1	A430027H14Rik	RIKEN cDNA A430027H14 gene [Source:MGI Symbol;Acc:MGI:2443106]	32.3754	36.8677	33.0842	35.4653	38.0679	45.6859	20.5703	26.1097	25.3327	27.6023	26.7825	44.1797	36.9244	28.4296
ENSMUSG00000053398	6.75667	2.75631	2.1042	7.47379	0.00626038	0.296337	3	98313170	98339990	-1	Phgdh	3-phosphoglycerate dehydrogenase [Source:MGI Symbol;Acc:MGI:1355330]	3.05428	5.50264	4.29665	3.94059	4.75849	3.55994	2.14274	2.48664	3.10197	0.460039	2.0602	0.589063	4.18543	1.80677
ENSMUSG00000036955	3.74812	1.90617	2.25744	7.47388	0.00626005	0.296337	10	62538626	62578457	-1	Kif1bp	KIF1 binding protein [Source:MGI Symbol;Acc:MGI:1919570]	2.44342	8.80422	5.58564	6.40346	3.96541	4.74658	4.71404	3.10829	3.61896	0.460039	1.37346	4.12344	5.32479	2.89971
ENSMUSG00000026278	9.76491	3.28761	0.979678	7.45667	0.0063202	0.296505	1	93685660	93695764	1	Bok	BCL2-related ovarian killer [Source:MGI Symbol;Acc:MGI:1858494]	2.44342	1.10053	1.28899	2.95544	0.793082	2.37329	0.428549	0.621659	0	0.920078	0.686732	0.589063	1.82579	0.541013
ENSMUSG00000027193	-1.58994	-0.668973	5.36693	7.46271	0.00629902	0.296505	2	94411682	94438136	-1	Api5	apoptosis inhibitor 5 [Source:MGI Symbol;Acc:MGI:1888993]	42.7599	52.8253	37.3808	29.5544	28.5509	35.0061	44.1405	50.976	47.0465	46.924	43.2641	46.536	37.6796	46.4812
ENSMUSG00000086524	-86.7732	-6.43918	0.527177	7.46147	0.00630336	0.296505	X	103066668	103067180	-1	Pabpc1l2a-ps	poly(A) binding protein, cytoplasmic 1-like 2A, pseudogene [Source:MGI Symbol;Acc:MGI:3645788]	0	0	0	0	0	0	0	0.621659	0.516994	1.38012	1.37346	0	0	0.648706
ENSMUSG00000020528	31.8	4.99096	1.01712	7.44255	0.00636995	0.297955	11	61729650	61762088	-1	Prpsap2	phosphoribosyl pyrophosphate synthetase-associated protein 2 [Source:MGI Symbol;Acc:MGI:2384838]	2.44342	1.10053	0.859329	0.985147	1.18962	0	0.857098	0	0.516994	0	0	0	1.09634	0.229015
ENSMUSG00000026097	-77.9698	-6.28484	0.451442	7.4212	0.00644598	0.298374	1	53297095	53310309	1	Ormdl1	ORM1-like 1 (S. cerevisiae) [Source:MGI Symbol;Acc:MGI:2181669]	0	0	0	0	0	0	1.28565	0	1.03399	0.920078	0	0	0	0.539952
ENSMUSG00000100454	-1.3447	-0.427279	7.39956	7.41886	0.00645439	0.298374	1	97024516	97025565	-1	Gm28901	predicted gene 28901 [Source:MGI Symbol;Acc:MGI:5579607]	142.94	167.831	150.383	148.757	170.116	171.47	172.705	207.634	192.322	192.296	166.876	172.006	158.583	183.973
ENSMUSG00000035828	16.931	4.0816	0.977615	7.42786	0.00642218	0.298374	15	88862186	88865718	1	Pim3	proviral integration site 3 [Source:MGI Symbol;Acc:MGI:1355297]	0.610856	2.20106	1.28899	1.97029	0.793082	2.37329	0.857098	0.621659	0	0.460039	0	0	1.5396	0.323133
ENSMUSG00000104708	1.53218	0.615587	5.62409	7.43189	0.00640781	0.298374		143770040	143773745	1	RP23-151C5.3		47.0359	43.4709	47.2631	54.1831	57.895	66.4522	45.8547	37.9212	49.6314	35.423	47.3845	37.7	52.7167	42.3191
ENSMUSG00000027330	-19.7124	-4.30103	0.659868	7.37777	0.00660349	0.298904	2	131186949	131198497	1	Cdc25b	cell division cycle 25B [Source:MGI Symbol;Acc:MGI:99701]	0	0.550264	0	0.492574	0	0	1.28565	0.621659	1.03399	0.460039	1.37346	1.17813	0.173806	0.992154
ENSMUSG00000080727	2.07583	1.05369	3.86362	7.37407	0.00661711	0.298904	3	95871522	95889093	1	C920021L13Rik	RIKEN cDNA C920021L13 gene [Source:MGI Symbol;Acc:MGI:1923991]	9.77369	13.7566	15.0383	11.8218	15.0686	13.0531	7.71388	8.08156	10.3399	12.4211	7.55405	8.24688	13.0853	9.05955
ENSMUSG00000089709	43.1117	5.43001	0.68013	7.41037	0.00648489	0.298904	9	94695704	94702319	-1	Gm16262	predicted gene 16262 [Source:MGI Symbol;Acc:MGI:3826533]	0.610856	1.10053	0	1.47772	0.793082	1.18665	0.428549	0	0	0	0	0	0.861472	0.0714248
ENSMUSG00000032782	2.01844	1.01324	3.73541	7.37831	0.00660152	0.298904	11	69299487	69323775	-1	Cntrob	centrobin, centrosomal BRCA2 interacting protein [Source:MGI Symbol;Acc:MGI:2443290]	15.2714	14.3069	12.0306	14.7772	16.2582	11.8665	9.85662	11.8115	8.27191	10.5809	10.9877	8.24688	14.0851	9.95925
ENSMUSG00000071645	-13.6012	-3.76566	1.06604	7.38462	0.00657841	0.298904	19	8953850	8966207	1	Tut1	terminal uridylyl transferase 1, U6 snRNA-specific [Source:MGI Symbol;Acc:MGI:1917294]	0.610856	0	0	0	1.58616	0.593323	0.428549	1.86498	2.06798	1.38012	1.37346	2.94531	0.465057	1.67673
ENSMUSG00000105021	-16.9107	-4.07986	1.01577	7.40219	0.00651444	0.298904		58652053	58653159	1	RP24-275F18.1		0.610856	0	0	0.985147	0.396541	0	0.428549	1.24332	3.10197	0.920078	1.37346	1.76719	0.332091	1.47243
ENSMUSG00000107195	-7.83456	-2.96985	1.51806	7.38713	0.00656923	0.298904		65493096	65494015	1	RP23-477N9.6		1.83257	1.65079	0	0.985147	0.396541	0.593323	1.28565	3.72995	3.10197	1.38012	3.43366	2.35625	0.909728	2.54793
ENSMUSG00000105472	211.392	7.72378	0.542433	7.38283	0.00658494	0.298904		99144603	99148954	1	RP23-200E11.1		0.610856	2.20106	0	0	2.77579	0	0	0	0	0	0	0	0.931283	0
ENSMUSG00000095930	9.64523	3.26982	1.22709	7.35961	0.00667052	0.300458	13	119710094	119755882	-1	Nim1k	NIM1 serine/threonine protein kinase [Source:MGI Symbol;Acc:MGI:2442399]	1.22171	1.65079	1.71866	3.44802	1.58616	1.18665	1.28565	0	0	0.920078	0.686732	0	1.802	0.482076
ENSMUSG00000009549	8.52648	3.09195	1.59771	7.34574	0.00672219	0.301926	2	118475850	118479711	-1	Srp14	signal recognition particle 14 [Source:MGI Symbol;Acc:MGI:107169]	1.22171	1.65079	3.00765	2.46287	4.36195	2.37329	1.28565	1.86498	0.516994	0.920078	0	0.589063	2.51304	0.862793
ENSMUSG00000036983	2.85314	1.51255	2.75227	7.33114	0.00677701	0.303526	17	3519263	3557713	-1	Tfb1m	transcription factor B1, mitochondrial [Source:MGI Symbol;Acc:MGI:2146851]	4.27599	8.80422	8.59329	6.89603	7.93082	7.11988	3.85694	3.10829	1.55098	9.20078	4.80712	4.7125	7.27004	4.53944
ENSMUSG00000027679	-2.206	-1.14144	3.96156	7.31322	0.0068449	0.3057	3	34056020	34081321	-1	Dnajc19	DnaJ (Hsp40) homolog, subfamily C, member 19 [Source:MGI Symbol;Acc:MGI:1914963]	14.0497	15.9577	13.7493	11.8218	9.12044	8.30652	19.7132	13.6765	17.0608	16.5614	20.602	18.85	12.1676	17.744
ENSMUSG00000081414	13.8815	3.7951	1.01064	7.30318	0.00688328	0.306549	X	103684615	103685332	1	Gm3943	predicted gene 3943 [Source:MGI Symbol;Acc:MGI:3782117]	1.83257	2.20106	0.429665	2.95544	1.58616	0.593323	0.428549	0.621659	1.03399	0	0	0.589063	1.5997	0.445543
ENSMUSG00000033706	1.99575	0.996928	3.57987	7.29525	0.0069137	0.307038	6	85431989	85446435	1	Smyd5	SET and MYND domain containing 5 [Source:MGI Symbol;Acc:MGI:108048]	13.4388	16.5079	15.8976	13.7921	10.7066	13.6464	10.7137	6.83825	10.8569	11.0409	8.24078	10.0141	13.9982	9.61744
ENSMUSG00000047281	48.1482	5.58941	0.874329	7.28274	0.00696201	0.307456	4	133600556	133602168	-1	Sfn	stratifin [Source:MGI Symbol;Acc:MGI:1891831]	0.610856	1.65079	1.28899	4.43316	0	0.593323	0	0	0	0.460039	1.37346	0	1.42952	0.305584
ENSMUSG00000074896	109.661	6.77691	0.700104	7.28471	0.00695441	0.307456	19	34583531	34588731	1	Ifit3	interferon-induced protein with tetratricopeptide repeats 3 [Source:MGI Symbol;Acc:MGI:1101055]	1.83257	0.550264	0	0	1.58616	0	0	0	0	0	0	0	0.661499	0
ENSMUSG00000031875	45.598	5.5109	0.65664	7.27134	0.00700634	0.308552	8	104340594	104347672	1	Cmtm3	CKLF-like MARVEL transmembrane domain containing 3 [Source:MGI Symbol;Acc:MGI:2447162]	1.22171	0.550264	0	0.492574	1.9827	1.18665	0	0	0	0.460039	0	0	0.90565	0.0766732
ENSMUSG00000048960	-4.10753	-2.03827	2.19395	7.24102	0.00712563	0.310348	1	10993465	11303681	1	Prex2	phosphatidylinositol-3,4,5-trisphosphate-dependent Rac exchange factor 2 [Source:MGI Symbol;Acc:MGI:1923385]	2.44342	2.20106	5.58564	2.46287	2.37925	0	7.71388	1.86498	4.65295	4.60039	4.80712	6.47969	2.51204	5.01983
ENSMUSG00000054892	-44.8338	-5.48651	0.613657	7.25457	0.00707208	0.310348	5	72695978	72752777	-1	Txk	TXK tyrosine kinase [Source:MGI Symbol;Acc:MGI:102960]	0	0	0	0	0.396541	0	0.857098	0	1.03399	1.84016	0	0.589063	0.0660901	0.720051
ENSMUSG00000050240	4.22326	2.07836	2.14961	7.24765	0.00709937	0.310348	16	17233572	17263430	1	Hic2	hypermethylated in cancer 2 [Source:MGI Symbol;Acc:MGI:1929869]	4.88685	3.30158	3.43732	2.46287	4.75849	5.33991	2.99984	4.35161	1.03399	0.460039	2.74693	1.17813	4.03117	2.12842
ENSMUSG00000083332	4.7677	2.25329	1.93131	7.24238	0.00712024	0.310348	18	12742464	12743259	-1	Gm7599	predicted gene 7599 [Source:MGI Symbol;Acc:MGI:3644309]	3.05428	6.0529	4.29665	3.94059	2.37925	1.18665	2.57129	0.621659	2.58497	0.920078	1.37346	1.17813	3.48505	1.5416
ENSMUSG00000030045	1.58935	0.668441	5.1608	7.22736	0.00718009	0.311006	6	81957851	81965958	-1	Mrpl19	mitochondrial ribosomal protein L19 [Source:MGI Symbol;Acc:MGI:1926274]	28.0994	46.2222	30.9359	44.8242	48.7745	44.4992	32.1412	31.0829	26.3667	29.9025	39.8304	33.5766	40.5592	32.1501
ENSMUSG00000035357	-10.7925	-3.43196	0.855469	7.23122	0.00716466	0.311006	6	101149609	101377897	-1	Pdzrn3	PDZ domain containing RING finger 3 [Source:MGI Symbol;Acc:MGI:1933157]	0	1.10053	0.429665	0	0.793082	0	1.28565	1.24332	1.03399	0.920078	2.0602	2.94531	0.387212	1.58142
ENSMUSG00000039615	-1.49907	-0.584067	5.7649	7.22064	0.00720698	0.311318	17	25830636	25833361	-1	Stub1	STIP1 homology and U-Box containing protein 1 [Source:MGI Symbol;Acc:MGI:1891731]	42.1491	52.8253	50.2708	47.2871	43.223	46.2792	61.2825	53.4627	63.0733	61.1852	55.6253	49.4813	47.0057	57.3517
ENSMUSG00000108282	-1.37234	-0.456643	7.58219	7.20573	0.00726711	0.31306		119570941	119578057	1	RP24-440E3.4		171.04	174.984	192.919	196.537	162.185	166.13	180.419	180.281	218.689	230.019	224.561	216.186	177.299	208.359
ENSMUSG00000032221	1.48093	0.566507	6.95507	7.17525	0.0073916	0.317557	9	72438011	72462025	1	Mns1	meiosis-specific nuclear structural protein 1 [Source:MGI Symbol;Acc:MGI:107933]	138.053	160.127	97.9635	132.995	147.513	123.411	111.423	126.197	110.12	95.6881	113.997	101.908	133.344	109.889
ENSMUSG00000031125	-15.1666	-3.92282	0.799453	7.1526	0.00748553	0.320722	X	56136572	56153498	1	3830403N18Rik	RIKEN cDNA 3830403N18 gene [Source:MGI Symbol;Acc:MGI:1917941]	0	0	0.859329	0.492574	0	0	0.428549	1.24332	1.03399	1.38012	2.0602	1.17813	0.225317	1.22072
ENSMUSG00000038777	76.0539	6.24895	0.781561	7.14582	0.00751389	0.321067	3	95160457	95174024	1	Sema6c	sema domain, transmembrane domain (TM), and cytoplasmic domain, (semaphorin) 6C [Source:MGI Symbol;Acc:MGI:1338032]	0.610856	2.75132	0.429665	1.47772	0	1.18665	0.428549	0	0	0	0	0	1.07603	0.0714248
ENSMUSG00000043456	14.4715	3.85514	0.946995	7.13065	0.00757772	0.32119	7	37472135	37773641	-1	Zfp536	zinc finger protein 536 [Source:MGI Symbol;Acc:MGI:1926102]	0.610856	2.20106	0.859329	0.492574	1.18962	1.77997	0	0.621659	0.516994	0.460039	0	0	1.1889	0.266449
ENSMUSG00000031822	2.18119	1.12512	3.2532	7.13271	0.00756902	0.32119	8	120230536	120581390	1	Gse1	genetic suppressor element 1 [Source:MGI Symbol;Acc:MGI:1098275]	6.71942	9.90475	9.02296	11.3292	13.8789	10.0865	5.99968	6.21659	7.75491	8.74074	4.80712	7.06875	10.157	6.76463
ENSMUSG00000071669	15.8105	3.98281	0.777707	7.13586	0.00755576	0.32119	16	11322908	11755472	1	Snx29	sorting nexin 29 [Source:MGI Symbol;Acc:MGI:1921728]	2.44342	0	0.859329	1.47772	1.58616	1.18665	0.428549	0	0	0.460039	0.686732	0	1.25888	0.262553
ENSMUSG00000097433	1.62833	0.703396	5.4695	7.07783	0.00780433	0.329031	1	136259407	136274406	1	Gm26781	predicted gene, 26781 [Source:MGI Symbol;Acc:MGI:5477275]	46.4251	55.0264	45.9741	50.2425	49.1711	51.6191	50.9973	36.0562	34.6386	34.963	38.457	37.7	49.743	38.802
ENSMUSG00000034926	8.40218	3.07076	1.41775	7.07846	0.0078016	0.329031	4	106561038	106589113	1	Dhcr24	24-dehydrocholesterol reductase [Source:MGI Symbol;Acc:MGI:1922004]	3.05428	2.75132	0.429665	2.95544	2.37925	4.15326	0	0.621659	1.55098	0.920078	1.37346	0.589063	2.62054	0.842541
ENSMUSG00000030806	-1.56587	-0.646965	5.10197	7.07062	0.00783581	0.329479	7	127803900	127824549	-1	Stx1b	syntaxin 1B [Source:MGI Symbol;Acc:MGI:1930705]	30.5428	33.5661	30.0765	26.599	36.4818	22.5463	41.9978	32.3263	43.9445	34.5029	33.6499	40.0563	29.9687	37.7463
ENSMUSG00000089756	3.9818	1.99342	2.6233	7.05968	0.00788381	0.330618	2	175918881	175931100	-1	Gm8898	predicted gene 8898 [Source:MGI Symbol;Acc:MGI:3709288]	1.83257	9.90475	9.88229	10.8366	6.34465	8.89984	5.14259	5.59493	4.13595	3.22027	2.0602	4.12344	7.95012	4.04623
ENSMUSG00000028293	4.72226	2.23948	1.98939	7.02449	0.00804022	0.335775	4	34663257	34687438	-1	Slc35a1	solute carrier family 35 (CMP-sialic acid transporter), member 1 [Source:MGI Symbol;Acc:MGI:1345622]	2.44342	3.30158	1.71866	3.94059	4.36195	3.55994	3.42839	1.86498	2.06798	0	0	2.35625	3.22102	1.6196
ENSMUSG00000029345	1.55005	0.632317	5.40208	7.00956	0.00810757	0.335775	5	112326358	112338073	1	Tfip11	tuftelin interacting protein 11 [Source:MGI Symbol;Acc:MGI:1930075]	49.4793	47.873	43.8258	40.8836	36.0852	43.9059	39.855	32.3263	34.1216	34.0429	31.5897	35.3438	43.6755	34.5465
ENSMUSG00000037605	-4.16577	-2.05858	2.65372	7.00837	0.00811296	0.335775	5	81020138	81825133	1	Adgrl3	adhesion G protein-coupled receptor L3 [Source:MGI Symbol;Acc:MGI:2441950]	3.66514	3.85185	3.86698	4.92574	2.37925	1.18665	9.85662	3.72995	3.61896	3.68031	12.3612	8.24688	3.3126	6.91565
ENSMUSG00000087356	1.84869	0.886501	4.17317	7.01283	0.00809277	0.335775	6	34151929	34174235	1	Gm13856	predicted gene 13856 [Source:MGI Symbol;Acc:MGI:3652199]	16.4931	20.3598	20.1942	24.1361	19.4305	23.1396	14.9992	18.6498	15.5098	15.6413	15.1081	11.1922	20.6256	15.1834
ENSMUSG00000040462	1.55362	0.635631	5.45161	7.01846	0.00806736	0.335775	10	127094259	127121160	-1	Os9	amplified in osteosarcoma [Source:MGI Symbol;Acc:MGI:1924301]	44.5925	48.4232	47.6928	57.6311	45.2057	44.4992	34.2839	47.2461	44.9785	32.2027	35.71	39.4672	48.0074	38.9814
ENSMUSG00000034853	-5.24112	-2.38987	1.53843	6.99657	0.00816659	0.336234	4	106744555	106804998	-1	Acot11	acyl-CoA thioesterase 11 [Source:MGI Symbol;Acc:MGI:1913736]	1.22171	0.550264	2.57799	0.492574	0.396541	1.77997	3.42839	4.35161	3.61896	1.84016	1.37346	2.35625	1.16984	2.82814
ENSMUSG00000024014	20.6609	4.36883	1.22526	7.00062	0.00814816	0.336234	17	29490812	29496111	1	Pim1	proviral integration site 1 [Source:MGI Symbol;Acc:MGI:97584]	1.83257	1.10053	3.00765	0	1.58616	1.77997	2.57129	1.24332	1.03399	0	0	0	1.55115	0.8081
ENSMUSG00000069072	-1.91615	-0.938212	3.85431	6.99106	0.00819179	0.336395	3	31202858	31310378	-1	Slc7a14	solute carrier family 7 (cationic amino acid transporter, y+ system), member 14 [Source:MGI Symbol;Acc:MGI:3040688]	7.94113	13.2063	13.3196	12.8069	10.3101	14.2398	18.8562	14.9198	20.1628	15.6413	12.3612	17.0828	11.9706	16.504
ENSMUSG00000083374	-112.778	-6.81734	0.454551	6.96834	0.00829645	0.338059	2	161482563	161483038	-1	Gm11449	predicted gene 11449 [Source:MGI Symbol;Acc:MGI:3651346]	0	0	0	0	0	0	0	1.86498	0.516994	0.460039	1.37346	0	0	0.702579
ENSMUSG00000028434	-14.8164	-3.88913	1.06982	6.97183	0.00828029	0.338059	4	56991972	57143437	-1	Epb4.1l4b	erythrocyte protein band 4.1 like 4b [Source:MGI Symbol;Acc:MGI:1859149]	0.610856	0	0	0.492574	0.793082	1.18665	5.57114	2.48664	3.10197	1.38012	0.686732	0	0.51386	2.20443
ENSMUSG00000090693	3.74722	1.90582	2.95249	6.97626	0.00825983	0.338059	9	88580891	88588819	1	Trim43a	tripartite motif-containing 43A [Source:MGI Symbol;Acc:MGI:3645218]	10.9954	7.7037	3.86698	9.3589	12.2928	5.93323	7.28533	2.48664	5.16994	1.38012	6.86732	2.94531	8.3585	4.35578
ENSMUSG00000014496	-29.9988	-4.90683	0.963689	6.93608	0.00844741	0.339831	14	31700015	31830415	-1	Ankrd28	ankyrin repeat domain 28 [Source:MGI Symbol;Acc:MGI:2145661]	0	0	0.429665	0	0.396541	0	0	0.621659	2.58497	0.460039	1.37346	2.35625	0.137701	1.23273
ENSMUSG00000045551	3.21551	1.68505	2.98347	6.93747	0.00844083	0.339831	17	17876471	17883940	-1	Fpr1	formyl peptide receptor 1 [Source:MGI Symbol;Acc:MGI:107443]	7.94113	15.4074	6.44497	4.92574	6.34465	6.52655	6.42823	1.86498	3.61896	5.06043	4.12039	3.53438	7.93174	4.10456
ENSMUSG00000079467	60.3861	5.91614	0.524952	6.94471	0.00840675	0.339831	19	6355522	6363759	-1	Gm14966	predicted gene 14966 [Source:MGI Symbol;Acc:MGI:3705223]	1.22171	0	0.859329	0	0.793082	0	0	0	0	0	0	0	0.47902	0
ENSMUSG00000036572	-2.46947	-1.3042	2.97515	6.93889	0.00843415	0.339831	X	37091678	37110322	-1	Upf3b	UPF3 regulator of nonsense transcripts homolog B (yeast) [Source:MGI Symbol;Acc:MGI:1915384]	4.27599	5.50264	5.58564	7.3886	5.15503	4.74658	10.7137	6.83825	11.8909	9.66082	4.80712	7.06875	5.44242	8.49659
ENSMUSG00000082625	17.9255	4.16394	1.46846	6.93957	0.00843094	0.339831	X	162351596	162353876	1	Gm15204	predicted gene 15204 [Source:MGI Symbol;Acc:MGI:3648402]	2.44342	2.75132	1.71866	0	0.793082	2.37329	1.7142	1.24332	2.58497	0	0	0	1.67996	0.923747
ENSMUSG00000023087	-1.21863	-0.28526	9.18883	6.89813	0.00862858	0.339895	3	51224447	51251644	1	Ccrn4l	CCR4 carbon catabolite repression 4-like (S. cerevisiae) [Source:MGI Symbol;Acc:MGI:109382]	636.512	578.878	576.61	512.277	542.864	552.384	568.684	593.684	600.23	668.437	686.045	636.188	566.587	625.545
ENSMUSG00000025128	1.70656	0.771088	5.28802	6.86809	0.00877482	0.339895	3	18054174	18057517	1	Bhlhe22	basic helix-loop-helix family, member e22 [Source:MGI Symbol;Acc:MGI:1930001]	34.2079	48.4232	44.6851	54.1831	36.4818	43.9059	31.7126	36.0562	26.3667	35.883	27.4693	43.0016	43.6478	33.4149
ENSMUSG00000027999	7.70291	2.9454	1.3495	6.88608	0.00868697	0.339895	3	129878606	129895825	1	Pla2g12a	phospholipase A2, group XIIA [Source:MGI Symbol;Acc:MGI:1913600]	3.05428	2.75132	2.14832	2.46287	1.18962	2.37329	1.7142	0	2.58497	0.920078	0	0	2.32995	0.869874
ENSMUSG00000028744	91.0851	6.50914	0.501412	6.90455	0.00859768	0.339895	4	139294029	139310708	-1	Pqlc2	PQ loop repeat containing 2 [Source:MGI Symbol;Acc:MGI:2384837]	1.22171	0.550264	0	1.47772	0.396541	0	0	0	0	0	0	0	0.607706	0
ENSMUSG00000078721	2.02606	1.01867	4.60876	6.86845	0.00877307	0.339895	4	42848071	42853888	-1	Fam205a1	family with sequence similarity 205, member A1 [Source:MGI Symbol;Acc:MGI:3651059]	21.38	31.365	26.2095	27.5841	32.9129	27.2929	28.2842	21.1364	19.6458	11.501	20.602	18.2609	27.7907	19.905
ENSMUSG00000029657	-1.83783	-0.878001	4.47124	6.88236	0.00870503	0.339895	5	149614287	149636376	-1	Hsph1	heat shock 105kDa/110kDa protein 1 [Source:MGI Symbol;Acc:MGI:105053]	34.8188	26.9629	20.6239	14.2846	15.4651	12.4598	23.5702	22.3797	24.8157	24.8421	31.5897	34.1656	20.7692	26.8938
ENSMUSG00000040537	1.43927	0.525337	5.95596	6.86332	0.00879828	0.339895	5	8072352	8368160	-1	Adam22	a disintegrin and metallopeptidase domain 22 [Source:MGI Symbol;Acc:MGI:1340046]	73.3027	67.6825	75.621	71.9157	67.0154	67.6388	65.568	49.111	49.1144	57.9649	58.3722	71.8657	70.5294	58.666
ENSMUSG00000096931	-20.4188	-4.35183	0.996871	6.86004	0.00881448	0.339895	6	128843786	128846959	1	Gm26656	predicted gene, 26656 [Source:MGI Symbol;Acc:MGI:5477150]	0.610856	0	0.429665	0	0	0.593323	1.28565	0.621659	1.55098	0.920078	1.37346	2.35625	0.272307	1.35135
ENSMUSG00000070713	106.765	6.7383	0.722481	6.91567	0.00854436	0.339895	8	72304118	72305276	-1	Gm10282	predicted pseudogene 10282 [Source:MGI Symbol;Acc:MGI:3704312]	0	0	0.859329	2.95544	0.793082	0	0	0	0	0	0	0	0.767975	0
ENSMUSG00000023259	4.13112	2.04653	2.67627	6.9141	0.00855187	0.339895	9	108853283	108913049	1	Slc26a6	solute carrier family 26, member 6 [Source:MGI Symbol;Acc:MGI:2159728]	9.16284	6.60317	4.29665	6.40346	5.94811	6.52655	5.14259	1.86498	5.68694	2.30019	1.37346	2.94531	6.49013	3.21891
ENSMUSG00000097412	-1.27425	-0.349644	8.037	6.92257	0.00851146	0.339895	10	86685601	86694806	1	1810014B01Rik	RIKEN cDNA 1810014B01 gene [Source:MGI Symbol;Acc:MGI:1913513]	263.89	222.307	222.566	254.168	258.148	266.402	242.987	245.555	279.694	327.088	287.054	295.709	247.913	279.681
ENSMUSG00000021054	-10.0526	-3.32949	1.29067	6.8946	0.00864566	0.339895	12	75714248	75735729	-1	Sgpp1	sphingosine-1-phosphate phosphatase 1 [Source:MGI Symbol;Acc:MGI:2135760]	0	0	0.429665	1.47772	0.396541	1.18665	1.28565	1.24332	2.06798	1.38012	1.37346	1.76719	0.581762	1.51962
ENSMUSG00000074650	-32.2942	-5.01321	0.635905	6.872	0.00875568	0.339895	13	113039301	113042243	-1	Gm10735	predicted gene 10735 [Source:MGI Symbol;Acc:MGI:3642476]	0	0	0	0	1.18962	0.593323	0	2.48664	0.516994	1.38012	1.37346	1.76719	0.297158	1.25407
ENSMUSG00000090199	22.6546	4.50173	1.011	6.86827	0.00877393	0.339895	15	7397897	7411381	1	Gm16029	predicted gene 16029 [Source:MGI Symbol;Acc:MGI:3801714]	0	1.10053	2.14832	1.97029	0.396541	0.593323	0	0	0	0.460039	0	1.76719	1.03483	0.371205
ENSMUSG00000015468	3.16173	1.66071	2.53315	6.91443	0.00855029	0.339895	17	34564268	34588503	1	Notch4	notch 4 [Source:MGI Symbol;Acc:MGI:107471]	3.05428	8.80422	5.15598	4.43316	7.13774	5.33991	2.14274	4.35161	1.55098	3.22027	4.12039	4.7125	5.65421	3.34975
ENSMUSG00000073422	-21.2188	-4.40727	1.00867	6.87583	0.00873689	0.339895	17	34026033	34028060	-1	H2-Ke6	H2-K region expressed gene 6 [Source:MGI Symbol;Acc:MGI:95911]	0	0	0	1.97029	1.9827	0	2.14274	1.24332	1.03399	1.38012	0.686732	1.76719	0.658833	1.37568
ENSMUSG00000107608	1.74963	0.807048	4.82935	6.87504	0.0087408	0.339895		117916531	117917722	-1	RP23-89M16.5		37.2622	39.619	26.2095	38.9133	30.9302	29.0728	18.4276	32.3263	19.1288	31.7427	23.3489	28.275	33.6678	25.5415
ENSMUSG00000026921	-56.9016	-5.8304	0.704465	6.8479	0.00887456	0.341379	2	26580014	26593120	1	Egfl7	EGF-like domain 7 [Source:MGI Symbol;Acc:MGI:2449923]	0	0	0	0	0	0.593323	0.428549	1.24332	1.55098	0	0	2.35625	0.0988872	0.92985
ENSMUSG00000097283	-1.44366	-0.529733	6.27457	6.83678	0.00892994	0.342676	1	128770599	128774421	-1	Gm26686	predicted gene, 26686 [Source:MGI Symbol;Acc:MGI:5477180]	70.2484	70.9841	54.1377	66.0049	64.6362	62.8922	80.5672	67.1391	72.8962	86.4873	82.4078	74.811	64.8172	77.3848
ENSMUSG00000045174	-35.435	-5.1471	1.07944	6.78789	0.00917785	0.3435	1	34579657	34590944	1	Amer3	APC membrane recruitment 3 [Source:MGI Symbol;Acc:MGI:3026939]	0	0	0	0	0.396541	1.77997	0.428549	1.86498	0	1.84016	2.0602	2.94531	0.362752	1.5232
ENSMUSG00000086064	-34.5461	-5.11045	0.860649	6.77702	0.00923388	0.3435	1	37329667	37334172	-1	4930439A04Rik	RIKEN cDNA 4930439A04 gene [Source:MGI Symbol;Acc:MGI:1925369]	0	0	0	0.492574	0.793082	0	0.428549	0	1.03399	1.38012	4.80712	0.589063	0.214276	1.37314
ENSMUSG00000025816	2.86662	1.51935	2.57645	6.77911	0.00922309	0.3435	2	5870987	5895432	-1	Sec61a2	Sec61, alpha subunit 2 (S. cerevisiae) [Source:MGI Symbol;Acc:MGI:1931071]	4.27599	7.7037	6.44497	4.43316	6.34465	5.93323	3.85694	4.97327	4.13595	4.14035	1.37346	2.35625	5.85595	3.4727
ENSMUSG00000055882	-19.498	-4.28525	0.719572	6.80363	0.00909726	0.3435	2	181493206	181494980	1	Abhd16b	abhydrolase domain containing 16B [Source:MGI Symbol;Acc:MGI:3607711]	1.22171	0	0.859329	0	0	0	1.28565	0.621659	1.55098	0.920078	0.686732	0.589063	0.34684	0.94236
ENSMUSG00000085166	36.7884	5.20118	0.912533	6.82538	0.00898714	0.3435	5	34650718	34652477	1	Gm15522	predicted gene 15522 [Source:MGI Symbol;Acc:MGI:3782969]	0.610856	0	0.859329	1.47772	0.396541	1.18665	0.428549	0	0	0	0	0	0.755182	0.0714248
ENSMUSG00000015027	7.37046	2.88176	1.42101	6.80468	0.00909192	0.3435	8	122578238	122611487	-1	Galns	galactosamine (N-acetyl)-6-sulfate sulfatase [Source:MGI Symbol;Acc:MGI:1355303]	1.22171	2.20106	1.28899	0.985147	2.77579	2.37329	0	1.24332	1.03399	0	0.686732	1.17813	1.80766	0.690361
ENSMUSG00000020074	-3.76146	-1.91129	2.45092	6.78458	0.00919485	0.3435	10	62743928	62792368	-1	Ccar1	cell division cycle and apoptosis regulator 1 [Source:MGI Symbol;Acc:MGI:1914750]	3.05428	2.20106	2.57799	3.44802	6.34465	1.77997	6.42823	4.35161	8.27191	6.44055	2.0602	10.0141	3.23433	6.26109
ENSMUSG00000020864	-2.40692	-1.26719	3.20682	6.79313	0.00915093	0.3435	11	94328001	94341841	1	Ankrd40	ankyrin repeat domain 40 [Source:MGI Symbol;Acc:MGI:1918702]	12.2171	6.0529	7.73396	6.89603	3.96541	5.93323	12.8565	10.5682	11.3739	6.90058	13.7346	9.425	7.13311	10.8098
ENSMUSG00000021012	1.49975	0.584725	6.01401	6.79059	0.00916396	0.3435	12	98746968	98787774	1	Zc3h14	zinc finger CCCH type containing 14 [Source:MGI Symbol;Acc:MGI:1919824]	67.805	68.2327	77.3396	68.4677	74.9462	70.0121	71.5677	71.4908	44.9785	50.6043	48.0712	63.6188	71.1339	58.3885
ENSMUSG00000007617	-2.36842	-1.24392	2.98381	6.79896	0.00912111	0.3435	13	93303757	93404129	1	Homer1	homer homolog 1 (Drosophila) [Source:MGI Symbol;Acc:MGI:1347345]	6.10856	6.0529	6.01531	4.92574	3.56887	4.15326	6.42823	9.32488	6.20393	8.74074	6.18059	10.0141	5.13744	7.81541
ENSMUSG00000021417	-15.5422	-3.95812	0.977455	6.80411	0.00909481	0.3435	13	34977748	35027094	-1	Eci2	enoyl-Coenzyme A delta isomerase 2 [Source:MGI Symbol;Acc:MGI:1346064]	0	0	0.429665	0.492574	0.793082	0	2.57129	1.24332	1.03399	1.84016	0	1.17813	0.285887	1.31115
ENSMUSG00000043801	155.909	7.28456	0.594437	6.80908	0.00906953	0.3435	17	17345456	17346140	-1	Oaz1-ps	ornithine decarboxylase antizyme 1, pseudogene [Source:MGI Symbol;Acc:MGI:108188]	1.22171	1.65079	0	1.47772	0	0.593323	0	0	0	0	0	0	0.823925	0
ENSMUSG00000084180	-5.80543	-2.5374	1.67087	6.81947	0.00901691	0.3435	X	168074454	168074922	1	Gm15237	predicted gene 15237 [Source:MGI Symbol;Acc:MGI:3705737]	0.610856	1.10053	0.429665	0.985147	1.58616	1.77997	1.28565	2.48664	2.06798	3.68031	2.0602	4.12344	1.08205	2.61737
ENSMUSG00000054312	-4.69736	-2.23185	2.22474	6.75975	0.00932366	0.344409	3	95862634	95871519	-1	Mrps21	mitochondrial ribosomal protein S21 [Source:MGI Symbol;Acc:MGI:1913542]	1.83257	2.20106	2.57799	0.492574	1.9827	2.96661	7.28533	6.21659	2.06798	4.14035	1.37346	5.30156	2.00892	4.39755
ENSMUSG00000040740	28.6889	4.84242	0.802082	6.75984	0.00932319	0.344409	4	141618824	141623821	-1	Slc25a34	solute carrier family 25, member 34 [Source:MGI Symbol;Acc:MGI:2686215]	1.22171	1.10053	0.429665	0	1.18962	1.18665	0.428549	0.621659	0	0	0	0	0.854696	0.175035
ENSMUSG00000041769	2.13739	1.09585	3.82865	6.76465	0.00929811	0.344409	7	138846079	138883057	1	Ppp2r2d	protein phosphatase 2, regulatory subunit B, delta [Source:MGI Symbol;Acc:MGI:1289252]	16.4931	17.6084	10.312	14.7772	13.4824	20.7663	9.42808	11.1899	10.3399	7.36062	11.6744	13.5484	15.5732	10.5902
ENSMUSG00000028961	-24.7238	-4.62783	1.0661	6.74585	0.00939662	0.345185	4	149149991	149166771	-1	Pgd	phosphogluconate dehydrogenase [Source:MGI Symbol;Acc:MGI:97553]	0.610856	0.550264	2.14832	0	0	0	2.14274	2.48664	0.516994	1.38012	1.37346	0.589063	0.551574	1.41484
ENSMUSG00000082414	158.984	7.31274	1.64166	6.7475	0.00938792	0.345185	4	42025429	42026712	-1	Gm13303	predicted gene 13303 [Source:MGI Symbol;Acc:MGI:3705775]	0	6.60317	3.43732	0	0	3.55994	0.857098	0	0	0	0	0	2.26674	0.14285
ENSMUSG00000009681	-1.78201	-0.833503	3.91639	6.73914	0.009432	0.345185	10	75060896	75184923	1	Bcr	breakpoint cluster region [Source:MGI Symbol;Acc:MGI:88141]	14.0497	13.2063	13.3196	7.88118	13.8789	15.4264	18.4276	18.0281	13.9588	15.1813	19.9152	18.85	12.9604	17.3935
ENSMUSG00000107305	-5.93407	-2.56902	1.3365	6.73925	0.00943141	0.345185		53403950	53414830	-1	RP23-340E6.3		1.22171	0.550264	0.859329	0.985147	1.58616	0	1.7142	2.48664	2.58497	3.68031	0.686732	2.35625	0.867103	2.25152
ENSMUSG00000102760	14.1311	3.8208	1.13717	6.72483	0.00950797	0.345335	1	182006060	182007686	-1	Gm37258	predicted gene, 37258 [Source:MGI Symbol;Acc:MGI:5610486]	2.44342	0.550264	0.429665	3.44802	2.37925	1.18665	0	0.621659	0	0.920078	0	1.17813	1.73954	0.45331
ENSMUSG00000085495	6.28076	2.65094	1.6033	6.73362	0.00946122	0.345335	2	170499357	170511927	-1	Gm16796	predicted gene, 16796 [Source:MGI Symbol;Acc:MGI:4439720]	2.44342	4.40211	1.28899	4.92574	1.9827	2.96661	0.857098	1.24332	0.516994	1.84016	0	2.35625	3.0016	1.13564
ENSMUSG00000085813	84.635	6.40318	0.499727	6.72193	0.00952346	0.345335	6	127934689	127944839	-1	Gm15870	predicted gene 15870 [Source:MGI Symbol;Acc:MGI:3802066]	0	0	0.859329	0	1.18962	1.77997	0	0	0	0	0	0	0.638153	0
ENSMUSG00000033760	1.19262	0.25413	9.39956	6.72386	0.00951314	0.345335	19	4756543	4767065	1	Rbm4b	RNA binding motif protein 4B [Source:MGI Symbol;Acc:MGI:1913954]	706.76	700.486	737.734	779.744	695.136	714.954	647.537	662.688	659.685	674.417	668.877	656.805	722.469	661.668
ENSMUSG00000001700	-2.30427	-1.20431	2.91891	6.71699	0.00954987	0.3455	18	56432132	56503792	1	Gramd3	GRAM domain containing 3 [Source:MGI Symbol;Acc:MGI:1914815]	4.88685	4.95238	6.87463	5.91088	4.75849	4.15326	6.42823	4.97327	10.3399	8.74074	9.61424	8.83594	5.25608	8.15539
ENSMUSG00000050150	4.32182	2.11164	1.45889	6.69295	0.00967951	0.346417	3	135348029	135397827	1	Slc9b1	solute carrier family 9, subfamily B (NHA1, cation proton antiporter 1), member 1 [Source:MGI Symbol;Acc:MGI:1921696]	1.83257	2.20106	3.43732	3.94059	2.77579	4.15326	1.7142	1.24332	0.516994	1.84016	1.37346	1.76719	3.05676	1.40922
ENSMUSG00000097263	-1.56548	-0.646604	5.74683	6.68402	0.00972811	0.346417	8	20292477	20420781	1	Gm26804	predicted gene, 26804 [Source:MGI Symbol;Acc:MGI:5477298]	32.9862	34.1164	35.2325	41.8688	38.861	42.7193	39.855	57.8143	42.9105	51.9844	37.0835	51.8375	37.6307	46.9142
ENSMUSG00000025240	-8.45669	-3.08009	1.29666	6.68284	0.00973453	0.346417	9	123529882	123592598	1	Sacm1l	SAC1 (suppressor of actin mutations 1, homolog)-like (S. cerevisiae) [Source:MGI Symbol;Acc:MGI:1933169]	1.22171	0	0	0.985147	1.58616	1.18665	2.57129	0.621659	2.58497	2.30019	0.686732	3.53438	0.829945	2.04987
ENSMUSG00000056342	-1.32748	-0.408685	7.45176	6.69452	0.00967099	0.346417	11	23306895	23490560	1	Usp34	ubiquitin specific peptidase 34 [Source:MGI Symbol;Acc:MGI:109473]	172.261	165.079	180.029	184.715	160.599	156.044	165.42	166.605	180.431	231.86	206.706	233.269	169.788	197.382
ENSMUSG00000021506	31.4825	4.97648	0.869832	6.67992	0.0097505	0.346417	13	55825051	55836192	-1	Pitx1	paired-like homeodomain transcription factor 1 [Source:MGI Symbol;Acc:MGI:107374]	0	0.550264	0.859329	0.492574	1.58616	2.37329	0.857098	0	0	0	0	0	0.976937	0.14285
ENSMUSG00000085732	19.7734	4.30549	1.33554	6.70714	0.00960274	0.346417	16	11688169	11691857	-1	Gm4279	predicted gene 4279 [Source:MGI Symbol;Acc:MGI:3782456]	3.05428	0.550264	1.28899	1.47772	1.58616	1.77997	0.428549	0	0	1.38012	0	0	1.6229	0.301444
ENSMUSG00000106870	2.58585	1.37064	3.35685	6.70156	0.00963288	0.346417		93183856	93185758	-1	RP24-470E5.9		12.828	13.7566	16.3273	11.8218	5.15503	11.2731	6.85678	7.45991	10.3399	5.06043	3.43366	10.0141	11.8603	7.19412
ENSMUSG00000068457	2.33802	1.22529	4.04257	6.68762	0.00970848	0.346417	Y	1096861	1245759	-1	Uty	ubiquitously transcribed tetratricopeptide repeat gene, Y chromosome [Source:MGI Symbol;Acc:MGI:894810]	14.0497	25.3121	16.7569	17.7327	25.3786	17.7997	21.4274	14.9198	10.3399	7.36062	15.7948	8.83594	19.505	13.1131
ENSMUSG00000102700	-1.30753	-0.386849	8.16856	6.67403	0.00978275	0.346783	1	89097073	89098818	1	Gm38312	predicted gene, 38312 [Source:MGI Symbol;Acc:MGI:5611540]	260.835	248.169	263.384	300.47	290.664	297.848	287.556	318.289	295.721	331.228	340.619	325.752	276.895	316.527
ENSMUSG00000040661	3.37964	1.75687	2.71184	6.66952	0.00980759	0.346886	9	106688082	106789194	-1	Rad54l2	RAD54 like 2 (S. cerevisiae) [Source:MGI Symbol;Acc:MGI:1933196]	6.10856	2.75132	9.45262	6.40346	5.94811	8.89984	8.14243	2.48664	3.10197	2.30019	3.43366	2.35625	6.59399	3.63686
ENSMUSG00000033396	1.65031	0.722737	5.1365	6.65867	0.00986743	0.347448	2	122053520	122118386	-1	Spg11	spastic paraplegia 11 [Source:MGI Symbol;Acc:MGI:2444989]	31.7645	46.7724	30.5062	40.8836	40.4472	37.3793	26.9986	31.0829	35.1556	21.1618	30.2162	34.1656	37.9589	29.7968
ENSMUSG00000027955	-27.6947	-4.79154	0.613051	6.66075	0.00985593	0.347448	3	79884533	79946280	1	Fam198b	family with sequence similarity 198, member B [Source:MGI Symbol;Acc:MGI:1915909]	0	0	0	0	0.396541	0.593323	0.857098	0.621659	1.03399	0.460039	0	1.76719	0.164977	0.789995
ENSMUSG00000097815	-1.54607	-0.628603	9.41824	6.64374	0.00995048	0.349594	6	18844220	18847360	1	Gm26809	predicted gene, 26809 [Source:MGI Symbol;Acc:MGI:5477303]	593.141	570.074	530.636	571.878	564.674	648.502	556.256	625.389	668.99	958.721	848.114	717.478	579.817	729.158
ENSMUSG00000086890	1.9437	0.958808	3.8136	6.6222	0.0100715	0.352307	4	117002166	117003012	-1	1700021J08Rik	RIKEN cDNA 1700021J08 gene [Source:MGI Symbol;Acc:MGI:1919485]	12.2171	17.0582	15.8976	11.8218	14.2755	19.5797	9.42808	7.45991	11.3739	9.66082	12.3612	15.3156	15.1416	10.9332
ENSMUSG00000039328	79.1163	6.3059	0.527167	6.62207	0.0100723	0.352307	8	31111820	31131482	1	Rnf122	ring finger protein 122 [Source:MGI Symbol;Acc:MGI:1916117]	0.610856	0	0.429665	1.47772	0	1.18665	0	0	0	0	0	0	0.617481	0
ENSMUSG00000054675	91.8754	6.52161	0.572094	6.60799	0.0101522	0.35353	5	113793729	113800516	-1	Tmem119	transmembrane protein 119 [Source:MGI Symbol;Acc:MGI:2385228]	0	0.550264	0.429665	0	0.793082	2.37329	0	0	0	0	0	0	0.69105	0
ENSMUSG00000059486	-3.86051	-1.94879	1.87886	6.60787	0.0101529	0.35353	6	56777524	56797813	-1	Kbtbd2	kelch repeat and BTB (POZ) domain containing 2 [Source:MGI Symbol;Acc:MGI:2384811]	1.83257	2.20106	1.71866	1.97029	2.37925	1.18665	4.28549	1.86498	5.16994	3.68031	2.74693	4.7125	1.88141	3.74336
ENSMUSG00000079143	-15.9493	-3.99542	1.18691	6.60412	0.0101743	0.35353	12	33193994	33228854	-1	Atxn7l1os1	ataxin 7-like 1, opposite strand 1 [Source:MGI Symbol;Acc:MGI:3779275]	0	0	0.429665	0.492574	0.396541	1.18665	1.28565	0.621659	1.55098	4.14035	2.0602	0	0.417571	1.60981
ENSMUSG00000053925	1.38339	0.468205	6.4859	6.54716	0.0105052	0.357579	1	170868645	170881721	1	Gm9929	predicted gene 9929 [Source:MGI Symbol;Acc:MGI:3708526]	95.9044	92.4444	92.3779	89.1558	78.1186	99.6783	79.7101	82.6806	80.6511	76.3665	65.9262	77.7563	91.2799	77.1818
ENSMUSG00000073650	39.1877	5.29233	0.65637	6.55936	0.0104334	0.357579	1	74362108	74369321	1	Catip	ciliogenesis associated TTC17 interacting protein [Source:MGI Symbol;Acc:MGI:2685062]	0	1.10053	0.429665	0.492574	1.18962	1.77997	0	0	0	0	0	0.589063	0.83206	0.0981771
ENSMUSG00000104100	2.80358	1.48727	3.1325	6.5393	0.0105517	0.357579	1	25362564	25365820	-1	Gm37880	predicted gene, 37880 [Source:MGI Symbol;Acc:MGI:5611108]	10.9954	7.7037	9.45262	14.2846	5.55157	14.2398	8.57098	7.45991	8.27191	4.14035	3.43366	5.89063	10.3713	6.29457
ENSMUSG00000028057	3.59444	1.84577	2.40738	6.55662	0.0104495	0.357579	3	88716838	88731049	1	Rit1	Ras-like without CAAX 1 [Source:MGI Symbol;Acc:MGI:108053]	6.71942	6.60317	3.00765	7.3886	5.94811	2.37329	2.14274	5.59493	5.16994	2.76023	0	2.35625	5.34004	3.00402
ENSMUSG00000042390	-1.62567	-0.701036	5.12229	6.53997	0.0105477	0.357579	3	90293184	90363407	1	Gatad2b	GATA zinc finger domain containing 2B [Source:MGI Symbol;Acc:MGI:2443225]	36.6514	24.7619	36.5215	26.599	26.9648	23.1396	28.7128	38.5428	36.1896	46.4639	35.0233	37.7	29.1063	37.1054
ENSMUSG00000028795	6.41406	2.68124	1.66184	6.5575	0.0104443	0.357579	4	129619274	129623947	-1	Ccdc28b	coiled coil domain containing 28B [Source:MGI Symbol;Acc:MGI:1913514]	1.22171	3.85185	2.14832	1.97029	3.17233	8.30652	0.857098	1.24332	1.03399	1.84016	1.37346	1.17813	3.44517	1.25436
ENSMUSG00000032383	2.69936	1.43262	2.98803	6.54535	0.0105159	0.357579	9	66060169	66066629	1	Ppib	peptidylprolyl isomerase B [Source:MGI Symbol;Acc:MGI:97750]	6.10856	9.90475	8.59329	5.91088	7.93082	10.0865	2.57129	4.35161	6.20393	7.82066	6.18059	2.35625	8.08913	4.91406
ENSMUSG00000036545	-3.92809	-1.97383	2.23733	6.53752	0.0105623	0.357579	11	50602084	50807573	1	Adamts2	a disintegrin-like and metallopeptidase (reprolysin type) with thrombospondin type 1 motif, 2 [Source:MGI Symbol;Acc:MGI:1347356]	1.22171	1.10053	1.28899	5.91088	3.56887	2.96661	2.99984	4.97327	6.72092	5.06043	4.12039	3.53438	2.67627	4.56821
ENSMUSG00000078812	-3.90702	-1.96607	2.2704	6.55848	0.0104386	0.357579	11	69916714	69921958	-1	Eif5a	eukaryotic translation initiation factor 5A [Source:MGI Symbol;Acc:MGI:106248]	1.22171	1.65079	1.71866	2.46287	5.94811	1.77997	2.57129	3.72995	6.72092	5.52047	6.18059	4.12344	2.46369	4.80778
ENSMUSG00000087042	-74.2716	-6.21474	0.479138	6.56895	0.0103773	0.357579	11	97519612	97521895	-1	Gm11611	predicted gene 11611 [Source:MGI Symbol;Acc:MGI:3707011]	0	0	0	0	0	0	0.857098	0	0.516994	0	0	1.76719	0	0.523547
ENSMUSG00000059288	-80.3884	-6.32892	0.45471	6.53943	0.0105509	0.357579	13	35659862	35874064	1	Cdyl	chromodomain protein, Y chromosome-like [Source:MGI Symbol;Acc:MGI:1339956]	0	0	0	0	0	0	0	1.24332	0.516994	0.460039	0	1.17813	0	0.566413
ENSMUSG00000073418	11.6115	3.53748	0.889558	6.54458	0.0105204	0.357579	17	34728380	34743882	-1	C4b	complement component 4B (Chido blood group) [Source:MGI Symbol;Acc:MGI:88228]	1.22171	1.65079	1.28899	1.47772	1.18962	0.593323	0.857098	0	0.516994	0.460039	0	0	1.23703	0.305688
ENSMUSG00000019831	-4.27466	-2.09581	1.80763	6.52264	0.010651	0.359813	10	40883475	40938570	1	Wasf1	WAS protein family, member 1 [Source:MGI Symbol;Acc:MGI:1890563]	0.610856	1.65079	0.859329	1.47772	3.17233	1.18665	2.57129	2.48664	3.10197	3.22027	4.12039	3.53438	1.49295	3.17249
ENSMUSG00000041313	5.04556	2.33501	1.80724	6.51592	0.0106913	0.360405	5	148327410	148399904	-1	Slc7a1	solute carrier family 7 (cationic amino acid transporter, y+ system), member 1 [Source:MGI Symbol;Acc:MGI:88117]	2.44342	0.550264	4.29665	2.95544	3.17233	3.55994	0.428549	1.24332	1.55098	2.30019	1.37346	0.589063	2.82967	1.24759
ENSMUSG00000026698	25.8714	4.69328	0.948873	6.49061	0.0108445	0.362478	1	161969186	161973435	1	Pigc	phosphatidylinositol glycan anchor biosynthesis, class C [Source:MGI Symbol;Acc:MGI:1914542]	1.83257	0.550264	0.429665	0	2.37925	2.37329	0	0.621659	0	0.460039	0	0	1.26084	0.180283
ENSMUSG00000101211	2.56338	1.35804	3.53308	6.49145	0.0108395	0.362478	1	71894068	71917125	-1	Gm28818	predicted gene 28818 [Source:MGI Symbol;Acc:MGI:5579524]	12.2171	11.5555	13.3196	14.2846	11.8962	14.8331	11.5708	12.4332	4.13595	7.36062	10.301	3.53438	13.0177	8.22265
ENSMUSG00000097818	4.29465	2.10254	1.68404	6.49797	0.0107998	0.362478	2	150748281	150750762	-1	Gm26681	predicted gene, 26681 [Source:MGI Symbol;Acc:MGI:5477175]	4.27599	4.95238	4.29665	1.97029	4.36195	1.18665	1.28565	2.48664	2.58497	1.38012	1.37346	1.17813	3.50732	1.71483
ENSMUSG00000081911	20.0077	4.32249	0.799833	6.49598	0.0108119	0.362478	7	105690259	105690567	-1	Mrps36-ps2	mitochondrial ribosomal protein S36, pseudogene 2 [Source:MGI Symbol;Acc:MGI:3704298]	1.83257	1.10053	0	0.492574	1.18962	1.77997	0	0	0	0.920078	0.686732	0.589063	1.06588	0.365979
ENSMUSG00000028461	14.7442	3.88208	1.32378	6.46227	0.0110189	0.366019	4	43492900	43495921	1	Ccdc107	coiled-coil domain containing 107 [Source:MGI Symbol;Acc:MGI:1913423]	2.44342	4.40211	3.43732	0.492574	2.77579	0	0	0	0.516994	0	1.37346	2.35625	2.25854	0.707785
ENSMUSG00000044709	24.0791	4.58971	0.696243	6.4621	0.0110199	0.366019	7	19564946	19573823	-1	Gemin7	gem (nuclear organelle) associated protein 7 [Source:MGI Symbol;Acc:MGI:1916981]	1.83257	0.550264	1.71866	0	1.18962	1.18665	0.428549	0	1.55098	0	0	0	1.07963	0.329922
ENSMUSG00000035367	107.473	6.74783	0.760341	6.46409	0.0110076	0.366019	13	58402597	58411149	1	Rmi1	RMI1, RecQ mediated genome instability 1 [Source:MGI Symbol;Acc:MGI:1921636]	0	2.20106	0	0.492574	1.18962	0	0	0	0	0	0	0	0.647209	0
ENSMUSG00000009545	-54.8915	-5.77851	0.503481	6.45351	0.0110733	0.367021	7	143106362	143427042	1	Kcnq1	potassium voltage-gated channel, subfamily Q, member 1 [Source:MGI Symbol;Acc:MGI:108083]	0	0	0	0	0	0	0.857098	0.621659	0	0	1.37346	0	0	0.47537
ENSMUSG00000026739	-7.02861	-2.81324	1.76452	6.42314	0.0112643	0.367104	2	18677018	18686629	1	Bmi1	Bmi1 polycomb ring finger oncogene [Source:MGI Symbol;Acc:MGI:88174]	0.610856	1.10053	0.859329	1.97029	0	2.37329	3.85694	1.86498	1.55098	1.84016	6.86732	2.35625	1.15238	3.0561
ENSMUSG00000075256	1.55879	0.640429	5.06962	6.42627	0.0112444	0.367104	2	79330543	79456785	-1	Cerkl	ceramide kinase-like [Source:MGI Symbol;Acc:MGI:3037816]	34.8188	40.7195	33.0842	37.4356	38.0679	37.3793	32.5697	26.1097	22.7477	35.423	24.7223	33.5766	36.9176	29.1915
ENSMUSG00000078881	101.037	6.65874	1.25139	6.42529	0.0112506	0.367104	2	176473278	176486783	-1	Gm14434	predicted gene 14434 [Source:MGI Symbol;Acc:MGI:3702417]	1.22171	0	4.29665	1.47772	4.36195	0	0	0	0	1.38012	0	0	1.893	0.230019
ENSMUSG00000034349	6.38248	2.67412	1.04388	6.44025	0.0111563	0.367104	3	69004738	69034623	1	Smc4	structural maintenance of chromosomes 4 [Source:MGI Symbol;Acc:MGI:1917349]	1.83257	1.65079	2.57799	2.46287	1.18962	1.77997	0.428549	0	1.55098	0	1.37346	1.17813	1.91563	0.755187
ENSMUSG00000074093	-4.04914	-2.01761	2.18592	6.41262	0.0113312	0.367104	7	51997165	52006018	-1	Svip	small VCP/p97-interacting protein [Source:MGI Symbol;Acc:MGI:1922994]	3.05428	2.75132	3.43732	2.46287	0.793082	1.77997	7.28533	2.48664	4.13595	3.22027	5.49385	4.7125	2.37981	4.55576
ENSMUSG00000025576	1.70809	0.772387	4.56517	6.41522	0.0113146	0.367104	11	118489762	118911597	-1	Rbfox3	RNA binding protein, fox-1 homolog (C. elegans) 3 [Source:MGI Symbol;Acc:MGI:106368]	23.2125	23.1111	21.0536	28.5693	26.1717	35.5994	20.9989	20.5147	18.6118	17.9415	18.5418	21.7953	26.2863	19.734
ENSMUSG00000021248	-3.15404	-1.6572	2.56649	6.41361	0.0113249	0.367104	12	85340614	85374717	-1	Tmed10	transmembrane emp24-like trafficking protein 10 (yeast) [Source:MGI Symbol;Acc:MGI:1915831]	7.33027	1.65079	2.14832	5.41831	3.96541	1.77997	3.42839	6.21659	7.23792	8.2807	4.80712	10.0141	3.71551	6.66413
ENSMUSG00000021270	-1.30772	-0.387059	8.01031	6.4245	0.0112557	0.367104	12	110690605	110702728	-1	Hsp90aa1	heat shock protein 90, alpha (cytosolic), class A member 1 [Source:MGI Symbol;Acc:MGI:96250]	255.949	256.423	237.175	230.524	266.079	252.162	300.841	268.557	233.681	282.464	295.981	334.588	249.719	286.019
ENSMUSG00000060121	4.45843	2.15654	1.95935	6.42109	0.0112773	0.367104	12	59013393	59028470	1	Gemin2	gem (nuclear organelle) associated protein 2 [Source:MGI Symbol;Acc:MGI:1913853]	1.83257	5.50264	3.86698	3.94059	2.77579	2.37329	0.857098	3.72995	1.55098	2.30019	0.686732	0.589063	3.38198	1.619
ENSMUSG00000042043	3.0248	1.59684	2.33478	6.43317	0.0112008	0.367104	13	94788943	94842899	1	Tbca	tubulin cofactor A [Source:MGI Symbol;Acc:MGI:107549]	5.4977	7.15343	6.01531	2.46287	5.55157	3.55994	2.14274	4.35161	3.10197	2.30019	1.37346	4.12344	5.04014	2.8989
ENSMUSG00000068391	-2.02375	-1.01703	3.58512	6.43258	0.0112046	0.367104	15	73090392	73097554	1	Chrac1	chromatin accessibility complex 1 [Source:MGI Symbol;Acc:MGI:2135796]	9.77369	8.25396	9.45262	7.88118	10.7066	6.52655	9.85662	12.4332	11.3739	14.7212	17.855	11.1922	8.76577	12.9054
ENSMUSG00000086700	-2.75539	-1.46225	2.4152	6.40102	0.0114055	0.367252	5	123393649	123397957	-1	Gm15747	predicted gene 15747 [Source:MGI Symbol;Acc:MGI:3783189]	3.05428	2.75132	3.00765	3.94059	3.56887	3.55994	2.99984	6.21659	4.13595	5.98051	6.86732	8.83594	3.31377	5.83936
ENSMUSG00000097870	-2.98323	-1.57687	2.77283	6.40804	0.0113605	0.367252	9	56606693	56614471	1	Gm26868	predicted gene, 26868 [Source:MGI Symbol;Acc:MGI:5477362]	5.4977	1.65079	3.00765	1.47772	3.56887	4.15326	5.14259	7.45991	5.68694	3.68031	6.86732	5.30156	3.226	5.68977
ENSMUSG00000087480	-2.12617	-1.08826	3.49303	6.40185	0.0114001	0.367252	10	120857629	120863326	1	Gm15910	predicted gene 15910 [Source:MGI Symbol;Acc:MGI:3802158]	7.33027	7.7037	13.7493	8.37375	7.93082	4.74658	12.8565	9.32488	13.9588	15.1813	10.301	11.1922	8.30573	12.1358
ENSMUSG00000071256	3.01332	1.59135	2.78481	6.38533	0.0115068	0.36976	17	23556769	23564226	-1	Zfp213	zinc finger protein 213 [Source:MGI Symbol;Acc:MGI:3053094]	8.55198	13.7566	6.01531	7.3886	3.96541	5.93323	5.14259	2.48664	5.68694	2.30019	4.12039	5.30156	7.60186	4.17305
ENSMUSG00000032098	37.3911	5.22462	0.428237	6.36248	0.0116558	0.370048	9	44673233	44686305	1	Treh	trehalase (brush-border membrane glycoprotein) [Source:MGI Symbol;Acc:MGI:1926230]	1.22171	0	0.429665	0.985147	0.396541	1.77997	0	0.621659	0	0	0	0	0.802172	0.10361
ENSMUSG00000074476	1.71898	0.781556	5.19017	6.36053	0.0116687	0.370048	9	21755442	21760286	-1	Spc24	SPC24, NDC80 kinetochore complex component, homolog (S. cerevisiae) [Source:MGI Symbol;Acc:MGI:1914879]	39.0948	41.8201	42.1071	30.5396	28.9475	35.0061	22.2845	34.8129	33.6046	23.922	26.0958	25.3297	36.2525	27.6749
ENSMUSG00000022193	-49.0989	-5.61762	0.639065	6.3751	0.0115732	0.370048	14	54614120	54617995	-1	Psmb5	proteasome (prosome, macropain) subunit, beta type 5 [Source:MGI Symbol;Acc:MGI:1194513]	0	0	0	0	0.793082	0	0	3.10829	0.516994	0.460039	0.686732	1.76719	0.13218	1.08987
ENSMUSG00000071711	-19.3983	-4.27785	0.835965	6.37993	0.0115418	0.370048	15	78406712	78414002	1	Mpst	mercaptopyruvate sulfurtransferase [Source:MGI Symbol;Acc:MGI:2179733]	0	0	0	0.492574	0.793082	1.18665	0.857098	1.24332	2.06798	0.920078	1.37346	0	0.41205	1.07699
ENSMUSG00000022800	3.01976	1.59444	2.26643	6.36234	0.0116568	0.370048	16	32877500	32908963	1	Fyttd1	forty-two-three domain containing 1 [Source:MGI Symbol;Acc:MGI:1917955]	6.10856	4.40211	3.86698	3.94059	4.36195	6.52655	3.85694	2.48664	3.10197	1.84016	2.0602	2.94531	4.86779	2.7152
ENSMUSG00000064345	1.31359	0.393513	9.022	6.35887	0.0116796	0.370048	MT	3914	4951	1	mt-Nd2	mitochondrially encoded NADH dehydrogenase 2 [Source:MGI Symbol;Acc:MGI:102500]	512.508	546.962	481.654	539.861	703.464	586.796	560.97	548.303	518.545	471.08	412.726	434.139	561.874	490.961
ENSMUSG00000041380	7.0496	2.81754	1.18456	6.36002	0.011672	0.370048	X	146962513	147197277	1	Htr2c	5-hydroxytryptamine (serotonin) receptor 2C [Source:MGI Symbol;Acc:MGI:96281]	1.22171	1.10053	1.71866	1.47772	2.77579	2.37329	0	1.24332	0.516994	0	2.0602	0.589063	1.77795	0.734928
ENSMUSG00000089729	34.6142	5.11329	0.764103	6.34791	0.011752	0.370064	5	121717666	121727403	-1	Gm16552	predicted gene 16552 [Source:MGI Symbol;Acc:MGI:4414972]	1.22171	2.20106	0	1.47772	0.793082	0	0.428549	0.621659	0	0	0	0	0.948928	0.175035
ENSMUSG00000045252	-7.23846	-2.85568	1.24357	6.34246	0.0117881	0.370064	7	25077205	25083492	1	Zfp574	zinc finger protein 574 [Source:MGI Symbol;Acc:MGI:2442951]	1.22171	1.65079	1.28899	0.492574	0	0.593323	1.28565	3.10829	1.55098	3.22027	0.686732	1.76719	0.874566	1.93652
ENSMUSG00000019768	12.0416	3.58996	1.42714	6.34111	0.0117971	0.370064	10	4611593	5005614	1	Esr1	estrogen receptor 1 (alpha) [Source:MGI Symbol;Acc:MGI:1352467]	1.22171	0.550264	2.14832	2.95544	2.77579	3.55994	0	0.621659	0	2.30019	0.686732	1.17813	2.20191	0.797785
ENSMUSG00000005823	30.6304	4.93689	0.720847	6.34898	0.0117449	0.370064	17	57234914	57247641	-1	Gpr108	G protein-coupled receptor 108 [Source:MGI Symbol;Acc:MGI:1925558]	1.22171	1.10053	0.429665	1.97029	0	0.593323	0.857098	0	0	0	0	0	0.88592	0.14285
ENSMUSG00000024683	-4.7159	-2.23753	1.66821	6.35125	0.0117299	0.370064	19	11770415	11774944	1	Mrpl16	mitochondrial ribosomal protein L16 [Source:MGI Symbol;Acc:MGI:2137219]	1.22171	1.10053	0.429665	1.47772	2.37925	1.18665	1.7142	3.10829	1.55098	4.14035	2.0602	4.7125	1.29925	2.88109
ENSMUSG00000026309	9.12288	3.18949	1.2769	6.24991	0.01242	0.371243	1	91373861	91398815	-1	Ilkap	integrin-linked kinase-associated serine/threonine phosphatase 2C [Source:MGI Symbol;Acc:MGI:1914694]	1.22171	1.10053	3.00765	2.46287	2.77579	1.18665	0.857098	0.621659	0.516994	0	0	1.76719	1.9592	0.627156
ENSMUSG00000103971	24.672	4.62481	0.590131	6.24174	0.0124774	0.371243	1	158485032	158554299	-1	Gm37679	predicted gene, 37679 [Source:MGI Symbol;Acc:MGI:5610907]	1.22171	0.550264	1.71866	0	0.793082	0.593323	0.428549	0	0.516994	0	0	0	0.81284	0.157591
ENSMUSG00000016252	-11.6116	-3.5375	0.834238	6.31739	0.011956	0.371243	2	174461072	174464105	-1	Atp5e	ATP synthase, H+ transporting, mitochondrial F1 complex, epsilon subunit [Source:MGI Symbol;Acc:MGI:1855697]	0	0	0.859329	0.492574	0.396541	0	0.857098	0	1.03399	2.76023	2.0602	2.35625	0.291407	1.51129
ENSMUSG00000078861	3.00125	1.58556	2.80188	6.28818	0.0121546	0.371243	2	178067695	178078476	-1	Zfp931	zinc finger protein 931 [Source:MGI Symbol;Acc:MGI:2441662]	9.77369	4.95238	4.29665	8.37375	7.93082	9.49317	5.14259	9.32488	4.65295	4.60039	2.0602	1.17813	7.47008	4.49319
ENSMUSG00000103901	-67.9473	-6.08634	0.497877	6.27627	0.0122366	0.371243	2	14149820	14153297	1	Gm37499	predicted gene, 37499 [Source:MGI Symbol;Acc:MGI:5610727]	0	0	0	0	0	0	0.428549	0	1.03399	1.38012	0	0	0	0.473776
ENSMUSG00000043165	1.91882	0.940217	3.55879	6.23632	0.0125156	0.371243	3	92080271	92083142	-1	Lor	loricrin [Source:MGI Symbol;Acc:MGI:96816]	12.828	12.6561	11.1713	11.3292	13.4824	10.0865	5.99968	9.32488	7.75491	11.0409	9.61424	8.83594	11.9256	8.76177
ENSMUSG00000028977	1.60071	0.678708	5.24349	6.26295	0.0123289	0.371243	4	148804429	148954889	1	Casz1	castor zinc finger 1 [Source:MGI Symbol;Acc:MGI:1196251]	43.3708	44.5714	39.9588	37.4356	33.706	49.8391	37.2838	37.9212	27.9177	36.8031	30.9029	23.5625	41.4803	32.3985
ENSMUSG00000036052	-4.49285	-2.16763	1.82324	6.24177	0.0124772	0.371243	4	42949814	42959425	1	Dnajb5	DnaJ (Hsp40) homolog, subfamily B, member 5 [Source:MGI Symbol;Acc:MGI:1930018]	1.83257	0.550264	0.429665	3.44802	0.793082	4.15326	2.57129	4.35161	3.61896	4.14035	2.0602	2.94531	1.86781	3.28129
ENSMUSG00000036856	-2.28589	-1.19276	3.74128	6.27761	0.0122273	0.371243	4	137277489	137299726	1	Wnt4	wingless-type MMTV integration site family, member 4 [Source:MGI Symbol;Acc:MGI:98957]	7.33027	7.15343	8.16363	11.8218	11.8962	14.8331	13.7136	15.5415	19.1288	9.66082	10.301	21.7953	10.1997	15.0235
ENSMUSG00000049907	14.1852	3.82632	1.2238	6.30548	0.0120366	0.371243	5	74195286	74199481	1	Rasl11b	RAS-like, family 11, member B [Source:MGI Symbol;Acc:MGI:1916189]	2.44342	1.65079	0.859329	1.47772	1.58616	2.96661	0.428549	0	2.06798	0	0.686732	0	1.83067	0.530543
ENSMUSG00000030035	-21.2567	-4.40985	0.681238	6.24973	0.0124212	0.371243	6	83119044	83121559	-1	Wbp1	WW domain binding protein 1 [Source:MGI Symbol;Acc:MGI:104710]	0.610856	0.550264	0	0	0	0	0.428549	1.24332	0.516994	1.38012	0.686732	0	0.19352	0.709285
ENSMUSG00000030092	-11.1821	-3.48312	1.10759	6.27555	0.0122415	0.371243	6	104492790	104863406	1	Cntn6	contactin 6 [Source:MGI Symbol;Acc:MGI:1858223]	1.83257	1.65079	0.429665	0	0	0.593323	2.57129	0.621659	0.516994	3.22027	1.37346	2.35625	0.751058	1.77666
ENSMUSG00000030255	135.15	7.07842	0.544904	6.28998	0.0121422	0.371243	6	145931641	145965223	1	Sspn	sarcospan [Source:MGI Symbol;Acc:MGI:1353511]	0	0	2.14832	0.492574	0	1.77997	0	0	0	0	0	0	0.736811	0
ENSMUSG00000093739	2.50039	1.32215	3.36952	6.29629	0.0120991	0.371243	6	120512449	120513232	1	Gm20692	predicted gene 20692 [Source:MGI Symbol;Acc:MGI:5313139]	10.3846	15.9577	6.44497	10.344	12.6893	7.7132	5.14259	8.70322	5.16994	7.36062	10.9877	3.53438	10.589	6.81641
ENSMUSG00000038563	11.2429	3.49094	0.756569	6.25484	0.0123855	0.371243	7	82648614	82777852	1	Eftud1	elongation factor Tu GTP binding domain containing 1 [Source:MGI Symbol;Acc:MGI:2141969]	1.83257	0.550264	0.859329	1.47772	1.18962	1.77997	0.857098	0.621659	0	0.460039	0	0	1.28158	0.323133
ENSMUSG00000014791	3.11157	1.63764	2.82381	6.27597	0.0122386	0.371243	8	105305601	105310623	1	Elmo3	engulfment and cell motility 3 [Source:MGI Symbol;Acc:MGI:2679007]	9.77369	5.50264	3.86698	5.41831	5.94811	13.6464	3.85694	4.97327	5.16994	2.30019	4.80712	3.53438	7.35936	4.10697
ENSMUSG00000017390	-1.86128	-0.896298	3.80906	6.30692	0.0120268	0.371243	11	78322968	78327781	1	Aldoc	aldolase C, fructose-bisphosphate [Source:MGI Symbol;Acc:MGI:101863]	10.3846	8.80422	11.1713	10.344	8.7239	11.8665	13.285	14.2982	16.0268	14.2612	10.301	14.7266	10.2157	13.8165
ENSMUSG00000056579	1.7473	0.805127	4.8219	6.26667	0.012303	0.371243	11	3639785	3649673	-1	Tug1	taurine upregulated gene 1 [Source:MGI Symbol;Acc:MGI:2144114]	19.5474	38.5185	30.0765	30.047	26.9648	34.4127	14.9992	18.6498	20.1628	34.0429	21.9754	28.8641	29.9278	23.1157
ENSMUSG00000021009	19.8376	4.31017	1.18882	6.27366	0.0122546	0.371243	12	98676741	98737405	-1	Ptpn21	protein tyrosine phosphatase, non-receptor type 21 [Source:MGI Symbol;Acc:MGI:1344406]	0	3.30158	0.429665	1.47772	1.18962	1.18665	1.28565	1.86498	0.516994	0	0	0	1.26421	0.61127
ENSMUSG00000022136	-2.09957	-1.07009	3.65741	6.31242	0.0119895	0.371243	14	118937932	118981702	1	Dnajc3	DnaJ (Hsp40) homolog, subfamily C, member 3 [Source:MGI Symbol;Acc:MGI:107373]	14.6605	7.7037	6.87463	13.2995	9.91352	7.7132	11.5708	14.9198	19.6458	11.501	13.7346	15.9047	10.0275	14.5461
ENSMUSG00000099013	47.9478	5.58339	0.640868	6.31139	0.0119964	0.371243	15	66074552	66091807	1	Gm27153	predicted gene 27153 [Source:MGI Symbol;Acc:MGI:5520996]	1.22171	0	0.429665	0	0	1.18665	0	0	0	0	0	0	0.473004	0
ENSMUSG00000045178	-22.6854	-4.50369	0.502581	6.24952	0.0124227	0.371243	16	66892503	66910841	1	4933411O13Rik	RIKEN cDNA 4933411O13 gene [Source:MGI Symbol;Acc:MGI:1918385]	0	0	0	0	0.396541	0.593323	0.428549	0.621659	1.03399	0.460039	1.37346	0.589063	0.164977	0.751127
ENSMUSG00000086237	-2.97409	-1.57245	2.69007	6.24734	0.012438	0.371243	16	45736503	45737318	1	Gm15591	predicted gene 15591 [Source:MGI Symbol;Acc:MGI:3783038]	0.610856	4.40211	3.00765	3.94059	6.74119	5.93323	11.9994	5.59493	5.16994	7.82066	4.80712	4.7125	4.10594	6.68409
ENSMUSG00000023905	54.7649	5.77518	0.715832	6.26713	0.0122998	0.371243	17	23675447	23677449	-1	Tnfrsf12a	tumor necrosis factor receptor superfamily, member 12a [Source:MGI Symbol;Acc:MGI:1351484]	1.22171	0.550264	0.429665	1.47772	1.58616	0	0.428549	0	0	0	0	0	0.877587	0.0714248
ENSMUSG00000025731	-80.708	-6.33464	0.477618	6.29206	0.012128	0.371243	17	25875464	25886007	1	0610011F06Rik	RIKEN cDNA 0610011F06 gene [Source:MGI Symbol;Acc:MGI:1915597]	0	0	0	0	0	0	0.857098	0.621659	0	0	1.37346	0.589063	0	0.573547
ENSMUSG00000096169	-124.244	-6.95703	0.381328	6.3071	0.0120255	0.371243	17	33215261	33216351	-1	Gm4461	predicted gene 4461 [Source:MGI Symbol;Acc:MGI:3782645]	0	0	0	0	0	0	0	1.86498	0.516994	0	2.0602	0	0	0.740361
ENSMUSG00000091165	-28.871	-4.85155	0.761605	6.30833	0.0120172	0.371243	18	6213913	6227324	1	Gm17036	predicted gene 17036 [Source:MGI Symbol;Acc:MGI:4937863]	0	0	0	0	0.793082	0	0.428549	1.24332	0.516994	1.38012	1.37346	0	0.13218	0.82374
ENSMUSG00000097430	-1.64412	-0.717312	4.72965	6.2364	0.0125151	0.371243	18	37159854	37178522	-1	Gm10544	predicted gene 10544 [Source:MGI Symbol;Acc:MGI:3642892]	29.3211	15.9577	18.9052	27.0915	25.3786	22.5463	34.2839	32.3263	35.6726	25.3021	21.2887	29.4531	23.2001	29.7211
ENSMUSG00000103749	9.53492	3.25322	1.17986	6.32551	0.0119014	0.371243	18	37731009	37841873	1	Pcdhgb5	protocadherin gamma subfamily B, 5 [Source:MGI Symbol;Acc:MGI:1935196]	1.22171	1.10053	4.29665	0	2.37925	2.37329	0	0.621659	0.516994	0.920078	0.686732	1.17813	1.89524	0.653931
ENSMUSG00000086156	-5.45524	-2.44764	1.7106	6.22829	0.0125725	0.371536	8	66384623	66387535	-1	Gm15354	predicted gene 15354 [Source:MGI Symbol;Acc:MGI:3705093]	0.610856	3.30158	3.00765	0.985147	0.396541	1.18665	4.28549	1.86498	2.58497	2.76023	2.0602	6.47969	1.5814	3.33926
ENSMUSG00000024248	-10.1893	-3.34899	1.18841	6.22995	0.0125608	0.371536	17	83501919	83514333	-1	Cox7a2l	cytochrome c oxidase subunit VIIa polypeptide 2-like [Source:MGI Symbol;Acc:MGI:106015]	0	0.550264	0.429665	0.492574	0.396541	2.37329	0.857098	1.24332	2.58497	1.84016	4.80712	1.76719	0.707056	2.18331
ENSMUSG00000006276	-15.2209	-3.92798	1.25764	6.22097	0.0126246	0.372378	8	72341001	72421474	-1	Eps15l1	epidermal growth factor receptor pathway substrate 15-like 1 [Source:MGI Symbol;Acc:MGI:104582]	0	0	0	2.46287	1.18962	1.77997	0.857098	1.86498	1.03399	2.76023	0.686732	0.589063	0.90541	1.29868
ENSMUSG00000027245	7.66737	2.93873	2.01923	6.2068	0.0127261	0.373976	2	121453290	121458672	1	Hypk	huntingtin interacting protein K [Source:MGI Symbol;Acc:MGI:1914943]	4.27599	4.40211	4.29665	0.985147	3.17233	10.6798	2.57129	1.86498	0.516994	0.920078	2.0602	1.76719	4.63534	1.61679
ENSMUSG00000031788	-2.5237	-1.33554	2.74204	6.20962	0.0127058	0.373976	8	95099832	95142540	-1	Kifc3	kinesin family member C3 [Source:MGI Symbol;Acc:MGI:109202]	5.4977	4.40211	6.01531	3.94059	2.77579	1.77997	6.42823	6.83825	7.23792	5.06043	7.55405	5.30156	4.06858	6.40341
ENSMUSG00000033256	4.72075	2.23902	1.66423	6.19489	0.0128119	0.375793	2	122348892	122369162	-1	Shf	Src homology 2 domain containing F [Source:MGI Symbol;Acc:MGI:3613669]	1.22171	1.10053	2.57799	2.95544	4.75849	4.74658	2.14274	1.86498	0.516994	0.460039	1.37346	1.17813	2.89346	1.25606
ENSMUSG00000074652	5.11051	2.35347	2.0386	6.19147	0.0128368	0.375793	2	155611212	155634307	1	Myh7b	myosin, heavy chain 7B, cardiac muscle, beta [Source:MGI Symbol;Acc:MGI:3710243]	1.83257	3.30158	4.29665	4.43316	2.77579	4.15326	3.42839	4.35161	1.03399	0.460039	1.37346	0.589063	3.4655	1.87276
ENSMUSG00000101608	-75.3102	-6.23477	0.378983	6.18594	0.0128769	0.375793	9	91337601	91340878	1	Gm28652	predicted gene 28652 [Source:MGI Symbol;Acc:MGI:5579358]	0	0	0	0	0	0	0	1.24332	1.03399	0	0	1.17813	0	0.575905
ENSMUSG00000096963	33.6821	5.07391	0.653576	6.18511	0.012883	0.375793	10	14758635	14760720	-1	B230364G03Rik	RIKEN cDNA B230364G03 gene [Source:MGI Symbol;Acc:MGI:3704350]	0	0.550264	0.429665	0.985147	1.18962	1.77997	0.428549	0	0	0	0	0	0.822445	0.0714248
ENSMUSG00000026965	-3.01026	-1.58989	2.58079	6.17668	0.0129445	0.376842	2	25272478	25285915	1	Anapc2	anaphase promoting complex subunit 2 [Source:MGI Symbol;Acc:MGI:2139135]	3.05428	3.85185	3.86698	2.46287	1.9827	2.96661	5.14259	3.72995	6.72092	3.68031	7.55405	4.7125	3.03088	5.25672
ENSMUSG00000060206	3.02186	1.59544	3.24394	6.17204	0.0129785	0.376842	4	54945048	55083563	1	Zfp462	zinc finger protein 462 [Source:MGI Symbol;Acc:MGI:107690]	15.2714	10.455	10.312	15.2698	6.74119	5.33991	4.71404	6.21659	9.3059	7.36062	4.12039	4.12344	10.5649	5.9735
ENSMUSG00000024400	-1.55911	-0.64072	5.22631	6.1687	0.013003	0.376842	18	31804057	31908987	1	Wdr33	WD repeat domain 33 [Source:MGI Symbol;Acc:MGI:1921570]	35.4296	36.8677	44.2555	24.1361	29.344	27.8862	41.5692	41.0295	27.4007	46.924	43.2641	45.3578	32.9865	40.9242
ENSMUSG00000108210	19.5946	4.29239	1.06556	6.16717	0.0130143	0.376842		38533106	38535707	-1	RP23-42H18.5		1.22171	1.10053	0.429665	2.46287	0.793082	2.37329	0	0	0	2.76023	0.686732	0	1.39686	0.574494
ENSMUSG00000097728	-1.48118	-0.566751	6.2245	6.14779	0.0131576	0.378221	4	155769969	155776161	1	Gm26840	predicted gene, 26840 [Source:MGI Symbol;Acc:MGI:5477334]	59.8639	70.9841	64.8794	75.3638	62.6535	81.2852	67.2822	78.329	101.331	89.2476	74.8538	91.8938	69.1716	83.8229
ENSMUSG00000090667	33.5933	5.0701	0.566504	6.15724	0.0130876	0.378221	6	98235708	98342754	-1	Gm765	predicted gene 765 [Source:MGI Symbol;Acc:MGI:2685611]	0.610856	1.65079	0	0.492574	1.58616	1.18665	0.857098	0	0	0	0	0	0.921172	0.14285
ENSMUSG00000097509	1.97139	0.97921	3.61543	6.15193	0.0131269	0.378221	7	35555367	35556935	1	B230322F03Rik	RIKEN cDNA B230322F03 gene [Source:MGI Symbol;Acc:MGI:3704291]	9.16284	11.0053	13.3196	13.7921	13.0858	13.0531	7.28533	12.4332	8.27191	8.74074	10.9877	5.89063	12.2365	8.93491
ENSMUSG00000074064	-19.7003	-4.30015	0.523212	6.15054	0.0131372	0.378221	8	119394878	119411102	1	Mlycd	malonyl-CoA decarboxylase [Source:MGI Symbol;Acc:MGI:1928485]	0	0	0	0.492574	0.396541	0.593323	0.857098	0.621659	0.516994	1.38012	0.686732	0.589063	0.247073	0.775277
ENSMUSG00000070565	2.58482	1.37006	2.73152	6.13347	0.0132646	0.380563	1	157135182	157412595	-1	Rasal2	RAS protein activator like 2 [Source:MGI Symbol;Acc:MGI:2443881]	4.88685	8.80422	7.3043	8.86633	6.74119	10.6798	6.42823	4.35161	5.68694	2.76023	4.12039	5.89063	7.88045	4.87301
ENSMUSG00000007594	-4.07002	-2.02503	1.98174	6.12654	0.0133167	0.380563	8	70083529	70090862	1	Hapln4	hyaluronan and proteoglycan link protein 4 [Source:MGI Symbol;Acc:MGI:2679531]	0.610856	2.20106	2.57799	2.46287	1.58616	1.18665	2.99984	1.86498	5.68694	4.60039	5.49385	1.76719	1.77093	3.73553
ENSMUSG00000033009	-5.21955	-2.38392	1.81635	6.12407	0.0133353	0.380563	8	94037198	94067921	1	Ogfod1	2-oxoglutarate and iron-dependent oxygenase domain containing 1 [Source:MGI Symbol;Acc:MGI:2442978]	3.05428	0	1.28899	2.46287	1.9827	1.18665	4.28549	3.72995	4.13595	5.98051	1.37346	2.94531	1.66258	3.74178
ENSMUSG00000046546	2.11696	1.082	3.207	6.12923	0.0132964	0.380563	16	30599723	30602797	1	Fam43a	family with sequence similarity 43, member A [Source:MGI Symbol;Acc:MGI:2676309]	7.94113	9.90475	9.45262	11.8218	7.53428	8.89984	8.99953	5.59493	4.13595	6.90058	5.49385	5.89063	9.25906	6.16925
ENSMUSG00000080763	37.858	5.24252	0.498744	6.12067	0.013361	0.380609	11	76514069	76514571	1	Gm12341	predicted gene 12341 [Source:MGI Symbol;Acc:MGI:3650080]	0	1.65079	0.429665	0	1.18962	1.18665	0	0	0	0.460039	0	0	0.742788	0.0766732
ENSMUSG00000029156	-6.98062	-2.80336	1.16721	6.11589	0.0133972	0.380953	5	73632749	73647790	-1	Sgcb	sarcoglycan, beta (dystrophin-associated glycoprotein) [Source:MGI Symbol;Acc:MGI:1346523]	0.610856	0.550264	1.28899	0.492574	0.793082	0	2.57129	1.24332	2.58497	1.38012	0.686732	2.35625	0.622628	1.80378
ENSMUSG00000060424	5.01144	2.32523	2.25842	6.10263	0.0134981	0.382325	1	42590782	42694842	-1	Pantr1	POU domain, class 3, transcription factor 3 adjacent noncoding transcript 1 [Source:MGI Symbol;Acc:MGI:1913547]	7.94113	6.60317	4.29665	7.3886	4.36195	0.593323	2.14274	3.10829	2.06798	1.84016	3.43366	1.17813	5.19747	2.29516
ENSMUSG00000097189	-2.09327	-1.06576	3.52034	6.09371	0.0135664	0.382325	3	95855966	95861485	1	Gm26594	predicted gene, 26594 [Source:MGI Symbol;Acc:MGI:5477088]	6.10856	7.7037	4.72631	10.344	10.3101	7.7132	9.85662	11.1899	10.8569	12.8811	10.301	11.1922	7.81765	11.0463
ENSMUSG00000028914	25.6421	4.68044	0.722947	6.09666	0.0135438	0.382325	4	141793612	141815976	1	Casp9	caspase 9 [Source:MGI Symbol;Acc:MGI:1277950]	0	0.550264	1.28899	0.492574	0.396541	2.37329	0	0	0	0.460039	0.686732	0	0.850277	0.191128
ENSMUSG00000029587	4.91619	2.29754	1.80968	6.09852	0.0135295	0.382325	5	143235163	143248834	1	Zfp12	zinc finger protein 12 [Source:MGI Symbol;Acc:MGI:99157]	1.83257	4.40211	5.15598	2.46287	2.37925	2.37329	0	3.10829	1.03399	2.30019	1.37346	0.589063	3.10101	1.40083
ENSMUSG00000074794	-4.63566	-2.21277	1.65511	6.10203	0.0135027	0.382325	13	80883384	80896035	1	Arrdc3	arrestin domain containing 3 [Source:MGI Symbol;Acc:MGI:2145242]	1.83257	1.10053	0.859329	0.492574	1.58616	2.37329	1.7142	1.86498	3.10197	5.98051	2.74693	2.35625	1.37408	2.9608
ENSMUSG00000001911	2.37858	1.2501	3.04689	6.0867	0.0136203	0.383162	8	84699876	84800344	-1	Nfix	nuclear factor I/X [Source:MGI Symbol;Acc:MGI:97311]	10.3846	4.95238	7.73396	10.8366	9.12044	5.93323	5.99968	8.08156	4.13595	6.44055	4.12039	2.94531	8.1602	5.28724
ENSMUSG00000026021	2.14414	1.1004	3.68596	6.07173	0.0137363	0.384755	1	59586558	59670834	-1	Sumo1	small ubiquitin-like modifier 1 [Source:MGI Symbol;Acc:MGI:1197010]	20.1582	11.5555	11.6009	12.8069	15.0686	6.52655	10.7137	8.70322	11.3739	6.90058	6.86732	8.83594	12.9528	8.89911
ENSMUSG00000056025	4.13211	2.04688	2.04168	6.07289	0.0137272	0.384755	3	144729677	144760977	-1	Clca3a1	chloride channel calcium activated 3A1 [Source:MGI Symbol;Acc:MGI:1316732]	6.71942	3.30158	2.14832	2.95544	3.17233	2.37329	1.28565	2.48664	1.55098	1.38012	2.0602	1.17813	3.44506	1.65695
ENSMUSG00000028857	12.7833	3.67619	0.812274	6.06997	0.01375	0.384755	4	133266045	133277792	-1	Tmem222	transmembrane protein 222 [Source:MGI Symbol;Acc:MGI:1098568]	0	1.10053	2.14832	2.95544	0.793082	1.77997	0.428549	0	0.516994	0.460039	0.686732	0	1.46289	0.348719
ENSMUSG00000085842	-56.0236	-5.80796	0.377586	6.06156	0.0138156	0.385227	1	61767415	61851540	-1	Pard3bos1	par-3 family cell polarity regulator beta, opposite strand 1 [Source:MGI Symbol;Acc:MGI:1921911]	0	0	0	0	0	0	0.428549	1.24332	0	0	0	1.17813	0	0.474999
ENSMUSG00000024735	-3.60288	-1.84915	1.71734	6.06401	0.0137964	0.385227	19	10895231	10909559	1	Prpf19	PRP19/PSO4 pre-mRNA processing factor 19 homolog (S. cerevisiae) [Source:MGI Symbol;Acc:MGI:106247]	1.22171	2.75132	1.28899	0.492574	2.77579	1.77997	2.99984	1.86498	3.61896	4.14035	3.43366	4.12344	1.71839	3.36354
ENSMUSG00000086392	2.09694	1.06829	3.80956	6.05085	0.0138996	0.386889	3	35999833	36025106	1	Mccc1os	methylcrotonoyl-Coenzyme A carboxylase 1 (alpha), opposite strand [Source:MGI Symbol;Acc:MGI:3590669]	7.33027	17.6084	18.9052	13.7921	13.0858	18.9863	9.85662	9.94654	10.3399	7.36062	13.7346	11.7813	14.9514	10.5033
ENSMUSG00000053545	-40.7565	-5.34896	0.480108	6.03768	0.0140037	0.388625	2	147187424	147188407	1	6430503K07Rik	RIKEN cDNA 6430503K07 gene [Source:MGI Symbol;Acc:MGI:1925318]	0	0	0	0.492574	0	0	0.428549	1.86498	0	0.460039	0.686732	1.17813	0.0820956	0.769737
ENSMUSG00000003032	-6.31224	-2.65815	1.09168	6.03674	0.0140111	0.388625	4	55527143	55532466	-1	Klf4	Kruppel-like factor 4 (gut) [Source:MGI Symbol;Acc:MGI:1342287]	0.610856	0.550264	0.859329	0.985147	0.793082	0	1.28565	1.24332	3.10197	1.84016	1.37346	1.76719	0.633113	1.76862
ENSMUSG00000103131	-45.7673	-5.51625	0.569134	6.03051	0.0140606	0.388866	1	59886969	59887689	-1	Gm37977	predicted gene, 37977 [Source:MGI Symbol;Acc:MGI:5611205]	0	0	0	0	0.396541	0	1.28565	0.621659	0	1.38012	0.686732	0.589063	0.0660901	0.760536
ENSMUSG00000024665	5.69975	2.5109	1.41067	6.02946	0.014069	0.388866	19	10064164	10101503	-1	Fads2	fatty acid desaturase 2 [Source:MGI Symbol;Acc:MGI:1930079]	1.22171	0.550264	3.00765	1.97029	3.17233	3.55994	1.28565	0.621659	0.516994	0.920078	0.686732	1.17813	2.24703	0.868206
ENSMUSG00000001802	-1.50286	-0.587713	5.54773	6.0255	0.0141006	0.389058	7	35200027	35215370	-1	Lrp3	low density lipoprotein receptor-related protein 3 [Source:MGI Symbol;Acc:MGI:3584516]	30.5428	41.2698	49.8411	42.8539	44.8091	39.1593	44.5691	44.1378	52.7334	61.1852	52.1916	53.0156	41.4127	51.3054
ENSMUSG00000005973	24.4037	4.60903	0.764291	6.02213	0.0141276	0.389125	2	105386291	105399319	-1	Rcn1	reticulocalbin 1 [Source:MGI Symbol;Acc:MGI:104559]	1.22171	1.65079	0	0	1.18962	1.77997	0	0.621659	1.03399	0	0	0	0.973683	0.275941
ENSMUSG00000051149	-6.35459	-2.6678	1.68431	6.01396	0.0141931	0.390249	2	168180986	168207112	-1	Adnp	activity-dependent neuroprotective protein [Source:MGI Symbol;Acc:MGI:1338758]	1.83257	0.550264	0.429665	1.97029	0	2.96661	4.71404	2.48664	5.16994	3.22027	0	2.94531	1.29157	3.08937
ENSMUSG00000061458	6.14546	2.61952	1.59855	6.00761	0.0142443	0.390976	12	17348458	17430094	1	Nol10	nucleolar protein 10 [Source:MGI Symbol;Acc:MGI:2684913]	3.05428	4.40211	3.00765	1.97029	1.18962	5.93323	4.71404	0.621659	2.06798	0.920078	0.686732	0	3.25953	1.50175
ENSMUSG00000046049	32.7752	5.03453	0.718725	6.00308	0.014281	0.391303	14	63992431	64033504	1	Rp1l1	retinitis pigmentosa 1 homolog (human)-like 1 [Source:MGI Symbol;Acc:MGI:2384303]	0.610856	0.550264	1.71866	0.492574	0.793082	0	0	0	0	0.460039	0	0	0.694239	0.0766732
ENSMUSG00000087492	-34.5685	-5.11139	0.500028	5.99535	0.0143436	0.39234	7	46561301	46577871	1	Gm15700	predicted gene 15700 [Source:MGI Symbol;Acc:MGI:3783140]	0	0	0.429665	0	0	0	0.857098	0.621659	0	1.38012	1.37346	0	0.0716108	0.705389
ENSMUSG00000031344	47.2889	5.56343	0.653471	5.99114	0.0143779	0.392598	X	72825178	72842602	1	Gabrq	gamma-aminobutyric acid (GABA) A receptor, subunit theta [Source:MGI Symbol;Acc:MGI:1888498]	0	0.550264	1.28899	0	2.37925	0.593323	0	0	0.516994	0	0	0	0.801971	0.0861657
ENSMUSG00000035585	-2.42216	-1.27629	3.21772	5.98024	0.014467	0.393917	7	3693375	3701023	1	Tsen34	tRNA splicing endonuclease 34 homolog (S. cerevisiae) [Source:MGI Symbol;Acc:MGI:1913328]	3.66514	6.60317	8.59329	9.3589	5.94811	7.11988	16.7134	12.4332	10.3399	10.1209	11.6744	4.7125	6.88141	10.999
ENSMUSG00000014859	4.23206	2.08136	1.76869	5.97914	0.014476	0.393917	8	105297663	105305369	1	E2f4	E2F transcription factor 4 [Source:MGI Symbol;Acc:MGI:103012]	2.44342	2.75132	1.71866	3.44802	3.56887	7.11988	2.57129	1.86498	1.55098	0.460039	0.686732	2.35625	3.50836	1.58171
ENSMUSG00000031007	-3.58715	-1.84284	2.07135	5.9728	0.0145282	0.394658	X	12587801	12617049	1	Atp6ap2	ATPase, H+ transporting, lysosomal accessory protein 2 [Source:MGI Symbol;Acc:MGI:1917745]	1.83257	6.0529	2.57799	1.47772	1.18962	0.593323	3.85694	3.10829	2.58497	4.14035	4.12039	5.30156	2.28735	3.85208
ENSMUSG00000103493	27.1386	4.76227	0.819298	5.96844	0.0145641	0.394955	1	164424713	164426994	1	Gm37411	predicted gene, 37411 [Source:MGI Symbol;Acc:MGI:5610639]	0.610856	1.10053	0	0.492574	1.9827	2.96661	0	0.621659	1.03399	0	0	0	1.19221	0.275941
ENSMUSG00000027217	1.85344	0.890202	3.75845	5.96203	0.0146172	0.395715	2	93201760	93334505	-1	Tspan18	tetraspanin 18 [Source:MGI Symbol;Acc:MGI:1917186]	12.828	16.5079	21.9129	12.8069	15.4651	14.8331	14.5707	11.1899	13.9588	11.0409	9.61424	9.425	15.7256	11.6333
ENSMUSG00000004931	-42.7165	-5.41672	0.678506	5.95212	0.0146996	0.397265	10	81268172	81273246	1	Apba3	amyloid beta (A4) precursor protein-binding, family A, member 3 [Source:MGI Symbol;Acc:MGI:1888527]	0	0	0	0	0	0.593323	0.428549	0	1.55098	1.38012	0	1.17813	0.0988872	0.756296
ENSMUSG00000055024	2.23924	1.16301	3.46799	5.93707	0.0148256	0.399988	15	81585351	81652072	1	Ep300	E1A binding protein p300 [Source:MGI Symbol;Acc:MGI:1276116]	10.9954	9.35449	12.0306	11.8218	12.2928	7.7132	8.57098	6.21659	5.68694	6.44055	4.12039	11.7813	10.7014	7.13612
ENSMUSG00000028871	8.4967	3.0869	0.977647	5.9279	0.014903	0.400027	4	124986430	125009099	1	Rspo1	R-spondin homolog (Xenopus laevis) [Source:MGI Symbol;Acc:MGI:2183426]	1.22171	1.10053	0.859329	2.46287	1.9827	1.18665	0	0.621659	0.516994	0	1.37346	0.589063	1.46896	0.516863
ENSMUSG00000030521	-21.0239	-4.39396	0.843512	5.9314	0.0148734	0.400027	7	64376541	64392236	-1	Mphosph10	M-phase phosphoprotein 10 (U3 small nucleolar ribonucleoprotein) [Source:MGI Symbol;Acc:MGI:1915223]	0	0.550264	0	0	0	0.593323	0	1.86498	1.03399	0.460039	2.74693	0.589063	0.190598	1.11583
ENSMUSG00000041688	-12.8797	-3.68703	1.07539	5.92947	0.0148897	0.400027	X	145446425	145505181	-1	Amot	angiomotin [Source:MGI Symbol;Acc:MGI:108440]	0.610856	0	2.14832	0.492574	0	0	1.7142	3.72995	2.58497	1.84016	1.37346	0	0.541959	1.87379
ENSMUSG00000040370	2.33381	1.22268	3.89546	5.92065	0.0149644	0.400526	6	145211134	145216939	1	Lyrm5	LYR motif containing 5 [Source:MGI Symbol;Acc:MGI:1914886]	15.2714	15.4074	15.0383	9.3589	17.4478	26.1062	12.8565	16.1631	16.5438	10.5809	2.74693	8.24688	16.4383	11.1897
ENSMUSG00000078348	9.79206	3.29161	1.44721	5.91705	0.014995	0.400526	10	13005343	13009183	1	Sf3b5	splicing factor 3b, subunit 5 [Source:MGI Symbol;Acc:MGI:1913375]	6.10856	1.65079	1.28899	3.44802	4.36195	0.593323	1.7142	0.621659	0	0.920078	1.37346	0.589063	2.90861	0.869743
ENSMUSG00000002064	1.87935	0.91023	4.07009	5.91676	0.0149975	0.400526	11	78245746	78255496	1	Sdf2	stromal cell derived factor 2 [Source:MGI Symbol;Acc:MGI:108019]	20.1582	18.709	16.7569	13.7921	23.3959	17.2064	13.285	13.6765	13.9588	11.501	13.7346	14.7266	18.3364	13.4804
ENSMUSG00000066571	2.37769	1.24956	3.16682	5.91045	0.0150513	0.401284	7	34236707	34313551	-1	4931406P16Rik	RIKEN cDNA 4931406P16 gene [Source:MGI Symbol;Acc:MGI:1924311]	16.4931	10.455	9.02296	6.89603	7.13774	4.74658	5.57114	6.83825	5.68694	6.44055	3.43366	5.30156	9.12524	5.54535
ENSMUSG00000028184	3.33502	1.7377	1.99729	5.90629	0.0150869	0.401555	3	148815583	148990555	-1	Adgrl2	adhesion G protein-coupled receptor L2 [Source:MGI Symbol;Acc:MGI:2139714]	3.66514	4.95238	3.86698	2.95544	5.94811	5.93323	2.57129	3.72995	2.58497	1.38012	2.0602	2.94531	4.55355	2.54531
ENSMUSG00000020225	31.7644	4.98934	0.524144	5.89948	0.0151453	0.402433	10	120201590	120224917	1	Tmbim4	transmembrane BAX inhibitor motif containing 4 [Source:MGI Symbol;Acc:MGI:1915462]	0	1.65079	0.429665	0.492574	0.793082	0.593323	0	0.621659	0	0	0	0	0.659906	0.10361
ENSMUSG00000027900	-20.4399	-4.35331	0.906653	5.89451	0.0151882	0.402895	3	106547798	106575890	1	Dram2	DNA-damage regulated autophagy modulator 2 [Source:MGI Symbol;Acc:MGI:1914421]	0	0.550264	3.00765	0	0	0	1.7142	1.24332	0.516994	2.30019	2.0602	0	0.592986	1.30582
ENSMUSG00000035914	2.84323	1.50753	3.20377	5.8891	0.0152349	0.403456	9	58524300	58555132	-1	Cd276	CD276 antigen [Source:MGI Symbol;Acc:MGI:2183926]	7.94113	6.60317	6.87463	9.85147	9.91352	10.6798	4.28549	6.83825	9.82289	2.30019	6.18059	2.94531	8.64396	5.39545
ENSMUSG00000040181	1.61196	0.688817	8.11291	5.88191	0.0152973	0.403695	1	162829561	162866610	-1	Fmo1	flavin containing monooxygenase 1 [Source:MGI Symbol;Acc:MGI:1310002]	297.487	335.661	408.611	336.428	244.666	316.834	203.989	198.931	308.646	233.24	320.017	263.311	323.281	254.689
ENSMUSG00000044715	-85.9542	-6.4255	0.476222	5.87923	0.0153205	0.403695	12	105685352	105703047	1	Gskip	GSK3B interacting protein [Source:MGI Symbol;Acc:MGI:1914037]	0	0	0	0	0	0	0.428549	0	1.55098	1.38012	0	0	0	0.559941
ENSMUSG00000074824	2.57471	1.36441	2.73258	5.88203	0.0152962	0.403695	13	67096613	67116263	-1	Rslcan18	regulator of sex-limitation candidate 18 [Source:MGI Symbol;Acc:MGI:5433745]	6.10856	4.40211	6.87463	5.91088	7.13774	10.0865	4.71404	6.21659	6.20393	2.30019	6.86732	0.589063	6.7534	4.48186
ENSMUSG00000062995	14.7271	3.8804	0.960746	5.86951	0.0154053	0.405255	6	8630527	8778488	-1	Ica1	islet cell autoantigen 1 [Source:MGI Symbol;Acc:MGI:96391]	1.22171	0.550264	0.859329	0	2.37925	2.37329	0	0.621659	0.516994	0.460039	0	0	1.23064	0.266449
ENSMUSG00000044134	30.9686	4.95273	0.735335	5.86026	0.0154865	0.406714	5	121848984	121854632	1	Fam109a	family with sequence similarity 109, member A [Source:MGI Symbol;Acc:MGI:2442708]	0	1.65079	0.859329	0.492574	1.9827	0	0.428549	0.621659	0	0	0	0	0.8309	0.175035
ENSMUSG00000021139	50.0095	5.64413	0.653652	5.84974	0.0155794	0.408474	12	81358860	81532905	-1	Gm20498	predicted gene 20498 [Source:MGI Symbol;Acc:MGI:5141963]	3.05428	0	1.71866	0	1.18962	0	0	0	0.516994	0	0	0	0.99376	0.0861657
ENSMUSG00000041117	-4.09398	-2.03351	2.1612	5.8461	0.0156116	0.408643	7	16992708	16997516	1	Ccdc8	coiled-coil domain containing 8 [Source:MGI Symbol;Acc:MGI:3612184]	2.44342	3.85185	4.29665	0.985147	0.793082	1.18665	2.14274	5.59493	6.20393	4.14035	0.686732	4.7125	2.25947	3.91353
ENSMUSG00000072770	-13.1947	-3.72188	1.0737	5.84279	0.015641	0.408734	6	125049689	125063267	1	Acrbp	proacrosin binding protein [Source:MGI Symbol;Acc:MGI:1859515]	0	0	0.429665	0.492574	1.58616	0.593323	2.99984	0	2.58497	1.84016	2.0602	0.589063	0.516954	1.67904
ENSMUSG00000049550	-3.01874	-1.59395	2.42014	5.83108	0.0157455	0.409028	5	123577795	123684618	-1	Clip1	CAP-GLY domain containing linker protein 1 [Source:MGI Symbol;Acc:MGI:1928401]	3.66514	1.65079	4.29665	1.97029	6.74119	3.55994	6.85678	7.45991	6.72092	8.74074	4.80712	4.12344	3.64733	6.45149
ENSMUSG00000086247	1.68869	0.755903	4.43882	5.8349	0.0157113	0.409028	5	110154400	110176504	-1	Gm15787	predicted gene 15787 [Source:MGI Symbol;Acc:MGI:3783229]	28.0994	23.1111	21.9129	21.1807	21.8097	21.9529	20.1418	20.5147	22.7477	16.1014	16.4816	11.1922	23.0111	17.8632
ENSMUSG00000031935	-3.86978	-1.95225	1.80347	5.83091	0.0157469	0.409028	9	15260352	15279867	-1	Med17	mediator complex subunit 17 [Source:MGI Symbol;Acc:MGI:2182585]	4.27599	1.10053	1.28899	1.97029	0.396541	1.77997	2.99984	4.35161	3.10197	3.68031	4.12039	1.76719	1.80205	3.33688
ENSMUSG00000031993	6.18184	2.62804	1.68337	5.82417	0.0158075	0.409028	9	30427329	30466726	1	Snx19	sorting nexin 19 [Source:MGI Symbol;Acc:MGI:1921581]	3.05428	2.75132	1.71866	4.43316	0.793082	5.93323	1.28565	1.86498	2.06798	0.460039	1.37346	0.589063	3.11396	1.27353
ENSMUSG00000098127	-59.5492	-5.89601	0.525907	5.82888	0.0157651	0.409028	9	115180404	115186058	-1	Gm4665	predicted gene 4665 [Source:MGI Symbol;Acc:MGI:3782847]	0	0	0	0	0	0	0.857098	1.86498	0.516994	0	0.686732	0	0	0.6543
ENSMUSG00000024695	-1.87074	-0.903606	4.24548	5.82522	0.015798	0.409028	19	12763660	12796126	-1	Zfp91	zinc finger protein 91 [Source:MGI Symbol;Acc:MGI:104854]	17.104	13.2063	19.7646	15.2698	13.8789	11.8665	25.2844	21.1364	13.9588	22.0819	13.7346	27.6859	15.1817	20.647
ENSMUSG00000082345	3.13387	1.64794	2.3308	5.81995	0.0158454	0.409339	2	69737357	69737789	-1	Gm13622	predicted gene 13622 [Source:MGI Symbol;Acc:MGI:3652182]	4.27599	2.75132	2.57799	6.40346	5.55157	6.52655	2.57129	4.35161	5.16994	1.84016	0.686732	1.76719	4.68115	2.73115
ENSMUSG00000101939	2.08039	1.05685	7.4047	5.80586	0.0159729	0.410074	1	24612775	24613119	-1	Gm28438	predicted gene 28438 [Source:MGI Symbol;Acc:MGI:5579144]	144.162	121.608	198.935	182.252	224.839	229.616	153.849	167.848	144.758	105.349	45.3243	153.745	183.569	128.479
ENSMUSG00000027423	10.9931	3.45852	1.11001	5.80392	0.0159905	0.410074	2	144250123	144270906	-1	Snx5	sorting nexin 5 [Source:MGI Symbol;Acc:MGI:1916428]	4.27599	1.10053	1.71866	0.985147	1.18962	2.37329	1.28565	0	0.516994	0	1.37346	0	1.94054	0.529351
ENSMUSG00000058979	2.52303	1.33516	2.58391	5.79939	0.0160317	0.410074	6	120509494	120531319	-1	Cecr5	cat eye syndrome chromosome region, candidate 5 [Source:MGI Symbol;Acc:MGI:2136976]	3.66514	5.50264	4.29665	8.37375	7.13774	10.0865	2.14274	3.10829	3.61896	5.06043	6.18059	4.12344	6.5104	4.03908
ENSMUSG00000005610	-2.32776	-1.21894	3.29509	5.79396	0.0160813	0.410074	7	111070568	111083030	-1	Eif4g2	eukaryotic translation initiation factor 4, gamma 2 [Source:MGI Symbol;Acc:MGI:109207]	6.71942	7.7037	6.44497	3.94059	12.2928	5.33991	14.1421	10.5682	10.8569	13.3411	8.92751	7.65782	7.07356	10.9156
ENSMUSG00000043090	45.5572	5.50961	0.63569	5.80577	0.0159737	0.410074	8	69761326	69791178	-1	Zfp866	zinc finger protein 866 [Source:MGI Symbol;Acc:MGI:3584369]	1.83257	0	0	0.492574	1.18962	1.77997	0	0	0.516994	0	0	0	0.882455	0.0861657
ENSMUSG00000041268	-2.81091	-1.49104	2.92598	5.8101	0.0159344	0.410074	9	54365158	54501760	-1	Dmxl2	Dmx-like 2 [Source:MGI Symbol;Acc:MGI:2444630]	3.66514	6.60317	5.15598	3.44802	6.34465	6.52655	10.2852	6.83825	5.16994	14.7212	7.55405	8.83594	5.29058	8.90077
ENSMUSG00000099016	-73.0269	-6.19036	0.405325	5.79512	0.0160707	0.410074	9	80263306	80265450	-1	Gm27227	predicted gene 27227 [Source:MGI Symbol;Acc:MGI:5521070]	0	0	0	0	0	0	0	1.24332	0	0.920078	0	1.17813	0	0.55692
ENSMUSG00000106024	-28.4981	-4.83279	0.547366	5.79918	0.0160337	0.410074		153309370	153312745	-1	RP24-303G10.1		0	0.550264	0	0	0	0	0.428549	0.621659	1.03399	0	0	1.76719	0.0917107	0.641897
ENSMUSG00000030733	-6.81351	-2.7684	1.47428	5.78884	0.0161282	0.410608	7	126466994	126475130	-1	Sh2b1	SH2B adaptor protein 1 [Source:MGI Symbol;Acc:MGI:1201407]	0	0.550264	0.859329	0.985147	1.58616	1.18665	0.857098	2.48664	4.13595	2.30019	2.74693	1.17813	0.861258	2.28416
ENSMUSG00000026247	-43.7661	-5.45174	0.573902	5.77407	0.0162643	0.411266	1	87147655	87156521	-1	Ecel1	endothelin converting enzyme-like 1 [Source:MGI Symbol;Acc:MGI:1343461]	0	0	0.429665	0	0	0	0	0.621659	1.55098	0	2.74693	0	0.0716108	0.819928
ENSMUSG00000026839	2.88518	1.52866	2.50418	5.76378	0.0163599	0.411266	2	58567298	58792971	1	Upp2	uridine phosphorylase 2 [Source:MGI Symbol;Acc:MGI:1923904]	5.4977	6.0529	5.15598	9.3589	4.75849	5.33991	2.14274	6.21659	3.10197	4.14035	3.43366	2.35625	6.02731	3.56526
ENSMUSG00000029178	5.58641	2.48192	1.60104	5.7734	0.0162705	0.411266	5	64803388	64832901	1	Klf3	Kruppel-like factor 3 (basic) [Source:MGI Symbol;Acc:MGI:1342773]	2.44342	1.65079	3.43732	1.47772	2.37925	5.93323	1.28565	1.86498	0.516994	0.920078	0	2.35625	2.88695	1.15732
ENSMUSG00000085067	-34.8167	-5.12171	0.568719	5.77056	0.0162968	0.411266	6	105673064	105677581	-1	Gm15631	predicted gene 15631 [Source:MGI Symbol;Acc:MGI:3783075]	0	0	0	0	0.396541	0	1.7142	1.24332	0.516994	0.460039	0	0.589063	0.0660901	0.753935
ENSMUSG00000009470	-3.51721	-1.81443	1.98514	5.76661	0.0163336	0.411266	13	98839019	98926384	-1	Tnpo1	transportin 1 [Source:MGI Symbol;Acc:MGI:2681523]	3.05428	1.65079	1.28899	3.44802	1.18962	2.37329	5.57114	3.72995	5.16994	3.68031	4.12039	1.76719	2.1675	4.00649
ENSMUSG00000053929	-2.16325	-1.1132	3.03093	5.76353	0.0163622	0.411266	15	76643395	76660117	-1	Cyhr1	cysteine and histidine rich 1 [Source:MGI Symbol;Acc:MGI:1859320]	6.71942	4.40211	4.72631	6.40346	8.32736	4.74658	9.85662	6.21659	10.3399	8.2807	8.24078	8.83594	5.88754	8.62842
ENSMUSG00000107990	4.27862	2.09715	1.98883	5.77237	0.0162801	0.411266		49080462	49081062	-1	RP23-326P16.4		3.66514	1.10053	5.15598	3.44802	4.75849	2.96661	2.99984	0.621659	2.58497	0.460039	1.37346	2.35625	3.51579	1.7327
ENSMUSG00000105873	35.9915	5.16958	0.949848	5.77142	0.0162889	0.411266		141297143	141298103	-1	RP23-49G7.2		1.83257	0	0	2.46287	0.396541	2.37329	0	0	0	0.460039	0.686732	0	1.17754	0.191128
ENSMUSG00000102215	8.42645	3.07493	1.20113	5.75793	0.0164144	0.411569	3	13470439	13471829	-1	Gm2464	predicted gene 2464 [Source:MGI Symbol;Acc:MGI:3780631]	2.44342	1.10053	1.71866	1.47772	0.793082	2.37329	1.28565	0	0.516994	0.460039	0	0.589063	1.65112	0.47529
ENSMUSG00000021177	80.1416	6.32448	0.453606	5.75665	0.0164263	0.411569	12	99884517	99955219	1	Tdp1	tyrosyl-DNA phosphodiesterase 1 [Source:MGI Symbol;Acc:MGI:1920036]	1.22171	0	0	1.97029	0.396541	0	0	0	0	0	0	0	0.598091	0
ENSMUSG00000063632	-2.66705	-1.41524	2.96128	5.75334	0.0164573	0.411693	12	27334264	27342574	-1	Sox11	SRY (sex determining region Y)-box 11 [Source:MGI Symbol;Acc:MGI:98359]	7.33027	4.95238	2.14832	3.94059	4.36195	5.93323	5.99968	8.08156	7.23792	9.66082	9.61424	5.30156	4.77779	7.6493
ENSMUSG00000038608	-6.3564	-2.66821	1.99088	5.74121	0.0165714	0.413892	1	80501073	80758527	-1	Dock10	dedicator of cytokinesis 10 [Source:MGI Symbol;Acc:MGI:2146320]	0.610856	1.10053	1.28899	1.47772	2.77579	2.37329	3.85694	10.5682	2.58497	2.76023	0.686732	4.7125	1.60453	4.19493
ENSMUSG00000045521	-7.32829	-2.87348	1.31881	5.72768	0.0166995	0.415779	16	17898637	17900023	1	Tssk2	testis-specific serine kinase 2 [Source:MGI Symbol;Acc:MGI:1347559]	0	0.550264	0.429665	0.985147	0.396541	2.96661	0.857098	1.24332	2.06798	1.84016	3.43366	3.53438	0.888039	2.16276
ENSMUSG00000033966	73.9276	6.20804	0.595163	5.72884	0.0166885	0.415779	17	80523550	80563834	-1	Cdkl4	cyclin-dependent kinase-like 4 [Source:MGI Symbol;Acc:MGI:3587025]	0.610856	0	1.28899	0.492574	0	5.33991	0	0	0	0	0.686732	0	1.28872	0.114455
ENSMUSG00000104094	5.7016	2.51137	1.4159	5.72355	0.0167388	0.416102	9	101188598	101191282	-1	Gm37314	predicted gene, 37314 [Source:MGI Symbol;Acc:MGI:5610542]	1.83257	0.550264	1.71866	2.46287	1.9827	4.74658	0.857098	1.24332	0.516994	0.920078	1.37346	0	2.21561	0.818492
ENSMUSG00000028116	-56.5618	-5.82176	0.37803	5.7123	0.0168465	0.417608	3	123006206	123035015	-1	Myoz2	myozenin 2 [Source:MGI Symbol;Acc:MGI:1913063]	0	0	0	0	0	0	0.428549	0	1.03399	0	1.37346	0	0	0.472667
ENSMUSG00000038121	-1.44122	-0.527295	5.94991	5.7117	0.0168522	0.417608	18	68260187	68300333	-1	Fam210a	family with sequence similarity 210, member A [Source:MGI Symbol;Acc:MGI:1914000]	52.5336	64.9312	65.309	47.2871	60.2742	54.5857	52.283	65.2742	74.9642	80.5068	63.1793	80.1125	57.4868	69.3867
ENSMUSG00000034255	2.37509	1.24798	3.17865	5.70892	0.0168789	0.417615	11	103331497	103363692	-1	Arhgap27	Rho GTPase activating protein 27 [Source:MGI Symbol;Acc:MGI:1916903]	10.9954	14.8571	9.02296	9.85147	7.93082	10.6798	7.71388	6.21659	9.3059	6.90058	5.49385	4.7125	10.5563	6.72388
ENSMUSG00000031506	-14.2899	-3.83692	0.797109	5.70192	0.0169464	0.417976	1	135132700	135145317	1	Ptpn7	protein tyrosine phosphatase, non-receptor type 7 [Source:MGI Symbol;Acc:MGI:2156893]	1.83257	1.10053	0.859329	0	0	0	1.7142	0.621659	0.516994	1.38012	1.37346	0.589063	0.632071	1.03258
ENSMUSG00000022610	14.8804	3.89534	1.10693	5.70257	0.0169401	0.417976	15	89130585	89140703	-1	Mapk12	mitogen-activated protein kinase 12 [Source:MGI Symbol;Acc:MGI:1353438]	0.610856	0.550264	1.71866	0.492574	1.9827	2.37329	1.7142	1.24332	2.06798	0	0	0	1.28806	0.837582
ENSMUSG00000044708	-1.9758	-0.982437	4.29738	5.69565	0.017007	0.418002	1	172341210	172374085	1	Kcnj10	potassium inwardly-rectifying channel, subfamily J, member 10 [Source:MGI Symbol;Acc:MGI:1194504]	15.8823	13.7566	20.6239	12.8069	17.4478	23.7329	20.1418	29.8396	30.5027	16.1014	19.2285	32.3984	17.3751	24.7021
ENSMUSG00000029309	-1.40603	-0.491629	7.02565	5.69235	0.017039	0.418002	5	104079111	104113733	-1	Sparcl1	SPARC-like 1 [Source:MGI Symbol;Acc:MGI:108110]	139.886	113.905	106.986	108.859	137.203	126.378	148.278	133.035	158.2	159.173	139.407	128.416	122.203	144.418
ENSMUSG00000082072	-4.34019	-2.11776	1.8314	5.69569	0.0170066	0.418002	6	149433780	149434473	-1	Gm15785	predicted gene 15785 [Source:MGI Symbol;Acc:MGI:3783227]	0.610856	0.550264	3.43732	0.985147	1.58616	2.96661	4.28549	4.97327	3.61896	3.22027	2.0602	4.12344	1.68939	3.7136
ENSMUSG00000051768	5.73972	2.52098	1.9516	5.69089	0.0170532	0.418002	7	24547150	24573438	1	Xrcc1	X-ray repair complementing defective repair in Chinese hamster cells 1 [Source:MGI Symbol;Acc:MGI:99137]	3.66514	1.65079	3.00765	0.985147	1.9827	5.33991	0.857098	0	0.516994	1.84016	1.37346	3.53438	2.77189	1.35368
ENSMUSG00000097859	6.46897	2.69354	1.54284	5.66875	0.0172698	0.422086	13	9387139	9391741	1	Gm26601	predicted gene, 26601 [Source:MGI Symbol;Acc:MGI:5477095]	0.610856	2.75132	2.57799	1.97029	3.17233	0.593323	0.857098	0.621659	1.55098	0.460039	0.686732	0.589063	1.94602	0.794262
ENSMUSG00000101320	1.82511	0.86798	4.20368	5.66569	0.0172999	0.422086	18	6490143	6496962	1	Gm28529	predicted gene 28529 [Source:MGI Symbol;Acc:MGI:5579235]	21.38	15.4074	17.6163	21.6732	19.034	24.9196	12.8565	18.6498	9.82289	15.1813	14.4214	17.6719	20.0051	14.7673
ENSMUSG00000036769	16.2161	4.01935	0.800765	5.66737	0.0172833	0.422086	X	23693051	23806025	1	Wdr44	WD repeat domain 44 [Source:MGI Symbol;Acc:MGI:1919654]	2.44342	0	0.859329	2.95544	0.396541	1.18665	0	0.621659	0.516994	0	0	0.589063	1.3069	0.287953
ENSMUSG00000005881	-10.3308	-3.36889	1.09307	5.64459	0.0175093	0.42391	2	156008045	156018279	1	Ergic3	ERGIC and golgi 3 [Source:MGI Symbol;Acc:MGI:1913616]	0	0.550264	1.28899	0.985147	0	0	1.28565	0.621659	3.61896	1.84016	1.37346	1.17813	0.470734	1.653
ENSMUSG00000011257	18.5272	4.21158	1.11089	5.64662	0.017489	0.42391	4	123262351	123298925	1	Pabpc4	poly(A) binding protein, cytoplasmic 4 [Source:MGI Symbol;Acc:MGI:2385206]	1.22171	2.20106	0.859329	0	1.18962	2.37329	1.7142	0	2.06798	0	0	0	1.3075	0.630362
ENSMUSG00000057342	1.33431	0.41609	7.83601	5.64461	0.0175091	0.42391	7	45709467	45718002	-1	Sphk2	sphingosine kinase 2 [Source:MGI Symbol;Acc:MGI:1861380]	257.17	270.73	206.239	256.138	236.338	258.095	181.276	239.96	244.021	189.076	201.212	230.913	247.452	214.41
ENSMUSG00000055125	-4.19988	-2.07035	1.75676	5.64389	0.0175163	0.42391	9	67758712	67760230	-1	M5C1000I18Rik	RIKEN cDNA M5C1000I18 gene [Source:MGI Symbol;Acc:MGI:3642038]	1.22171	0.550264	2.14832	0.985147	1.58616	1.77997	2.99984	2.48664	0.516994	5.06043	3.43366	4.12344	1.3786	3.1035
ENSMUSG00000039851	-12.8922	-3.68843	1.21797	5.64099	0.0175453	0.42391	16	91053935	91095122	-1	4932438H23Rik	RIKEN cDNA 4932438H23 gene [Source:MGI Symbol;Acc:MGI:1921637]	0.610856	0.550264	0.429665	0.985147	0.396541	0	2.99984	3.10829	0	1.38012	2.0602	2.35625	0.495412	1.98412
ENSMUSG00000041035	1.41435	0.500137	5.6768	5.63928	0.0175624	0.42391	19	45560615	45579763	1	Dpcd	deleted in primary ciliary dyskinesia [Source:MGI Symbol;Acc:MGI:1924407]	55.5879	50.074	47.2631	55.6608	53.9296	54.5857	50.5688	51.5977	41.8765	44.6238	40.5172	36.5219	52.8502	44.2843
ENSMUSG00000107577	1.36208	0.445807	7.57906	5.64095	0.0175457	0.42391		116260434	116264095	-1	RP23-374K9.7		178.981	188.19	177.022	226.091	201.046	230.803	165.42	140.495	191.288	180.335	178.55	167.294	200.356	170.564
ENSMUSG00000029238	1.95748	0.968999	3.72901	5.61903	0.0177665	0.426235	5	76209868	76304792	-1	Clock	circadian locomotor output cycles kaput [Source:MGI Symbol;Acc:MGI:99698]	13.4388	18.709	11.1713	14.2846	13.8789	15.4264	14.1421	8.70322	9.3059	9.20078	9.61424	10.0141	14.4848	10.1634
ENSMUSG00000020150	-5.83969	-2.54589	1.80558	5.6244	0.0177121	0.426235	10	80258151	80261012	-1	Gamt	guanidinoacetate methyltransferase [Source:MGI Symbol;Acc:MGI:1098221]	3.05428	1.65079	3.00765	0.492574	1.18962	0	2.99984	3.72995	4.65295	0.920078	4.12039	3.53438	1.56582	3.32626
ENSMUSG00000010554	-5.92166	-2.566	1.15142	5.62043	0.0177523	0.426235	11	74770830	74828525	1	Mettl16	methyltransferase like 16 [Source:MGI Symbol;Acc:MGI:1914743]	1.22171	0	0.429665	0.492574	1.58616	1.18665	1.7142	1.86498	2.58497	0.920078	2.74693	2.35625	0.81946	2.03123
ENSMUSG00000040717	3.0843	1.62494	2.99023	5.62166	0.0177398	0.426235	14	27039001	27107286	1	Il17rd	interleukin 17 receptor D [Source:MGI Symbol;Acc:MGI:2159727]	3.66514	8.25396	9.45262	10.344	9.12044	7.7132	6.85678	7.45991	4.65295	3.68031	2.0602	4.12344	8.09157	4.8056
ENSMUSG00000102508	10.0381	3.32741	0.97752	5.58994	0.0180639	0.426956	1	158534807	158537408	1	Gm37367	predicted gene, 37367 [Source:MGI Symbol;Acc:MGI:5610595]	1.22171	1.65079	1.28899	0	1.58616	1.18665	0.857098	0.621659	0	0	0	0.589063	1.15572	0.344637
ENSMUSG00000097911	1.28134	0.357651	7.94415	5.58968	0.0180666	0.426956	3	133830668	134240641	-1	Gm26691	predicted gene, 26691 [Source:MGI Symbol;Acc:MGI:5477185]	274.274	269.079	229.441	258.109	262.114	221.309	228.845	225.04	233.681	230.94	226.621	192.034	252.388	222.86
ENSMUSG00000047187	2.61279	1.38559	2.40812	5.58693	0.0180949	0.426956	4	8535644	8607778	1	Rab2a	RAB2A, member RAS oncogene family [Source:MGI Symbol;Acc:MGI:1928750]	4.88685	6.0529	6.87463	5.91088	5.15503	4.74658	4.71404	2.48664	7.23792	2.30019	1.37346	3.53438	5.60448	3.60777
ENSMUSG00000065990	-12.218	-3.61093	1.20072	5.60033	0.0179571	0.426956	4	155831272	155833130	1	Aurkaip1	aurora kinase A interacting protein 1 [Source:MGI Symbol;Acc:MGI:1913327]	2.44342	0.550264	0	0.492574	0.396541	0	0.428549	3.72995	1.55098	3.22027	2.74693	1.17813	0.647134	2.14247
ENSMUSG00000031824	-2.43945	-1.28656	3.00695	5.59235	0.0180391	0.426956	8	120114152	120165306	1	6430548M08Rik	RIKEN cDNA 6430548M08 gene [Source:MGI Symbol;Acc:MGI:2443793]	2.44342	4.40211	6.87463	7.88118	5.55157	4.74658	8.99953	10.5682	7.23792	8.2807	8.92751	7.06875	5.31658	8.51377
ENSMUSG00000104090	5.46958	2.45143	1.88796	5.58387	0.0181267	0.426956	10	22056284	22058630	-1	Gm34267	predicted gene, 34267 [Source:MGI Symbol;Acc:MGI:5593426]	0.610856	4.40211	5.58564	2.46287	3.96541	5.33991	2.57129	1.86498	0.516994	1.84016	0	2.35625	3.7278	1.52495
ENSMUSG00000072902	25.4567	4.66997	0.764353	5.61147	0.0178432	0.426956	11	59002910	59007293	1	Gm10435	predicted gene 10435 [Source:MGI Symbol;Acc:MGI:3642820]	0.610856	1.10053	0	1.47772	0.396541	1.77997	0	0.621659	0.516994	0	0	0	0.894269	0.189775
ENSMUSG00000039385	-14.0609	-3.81362	0.948412	5.58184	0.0181476	0.426956	15	13034200	13173639	-1	Cdh6	cadherin 6 [Source:MGI Symbol;Acc:MGI:107435]	1.22171	1.10053	0.859329	0	0	0	1.28565	0.621659	1.03399	1.38012	0.686732	0.589063	0.530262	0.932868
ENSMUSG00000003198	3.23402	1.69333	2.70946	5.60636	0.0178954	0.426956	17	55892120	55898928	1	Zfp959	zinc finger protein 959 [Source:MGI Symbol;Acc:MGI:2385058]	8.55198	4.40211	4.72631	3.94059	5.55157	7.11988	4.28549	6.21659	2.06798	0	6.18059	1.76719	5.71541	3.41964
ENSMUSG00000092550	20.9922	4.39178	0.835448	5.58997	0.0180636	0.426956	17	34199316	34205449	-1	Gm20496	predicted gene 20496 [Source:MGI Symbol;Acc:MGI:5141961]	1.83257	2.20106	0.429665	0.492574	0.793082	1.18665	0.857098	0	1.55098	0	0	0	1.15593	0.401347
ENSMUSG00000103088	-2.68244	-1.42354	2.48296	5.58708	0.0180934	0.426956	18	37742094	37841873	1	Pcdhgb6	protocadherin gamma subfamily B, 6 [Source:MGI Symbol;Acc:MGI:1935197]	4.27599	3.85185	3.43732	4.92574	3.96541	0.593323	5.57114	6.21659	6.20393	5.98051	6.18059	5.30156	3.50827	5.90905
ENSMUSG00000025226	10.1235	3.33964	1.29701	5.59225	0.0180401	0.426956	19	46328184	46330446	1	Fbxl15	F-box and leucine-rich repeat protein 15 [Source:MGI Symbol;Acc:MGI:1915681]	1.22171	3.85185	2.14832	1.97029	1.18962	0	0	0.621659	0	1.38012	1.37346	0.589063	1.7303	0.660717
ENSMUSG00000107896	-14.5025	-3.85823	1.33579	5.59012	0.0180621	0.426956		128472855	128473388	-1	RP23-214M22.8		0.610856	1.65079	0	0	0	0.593323	1.28565	0.621659	1.03399	2.76023	2.74693	1.76719	0.475828	1.70261
ENSMUSG00000029430	-6.76411	-2.7579	1.76004	5.57821	0.0181853	0.427206	5	129020069	129024323	1	Ran	RAN, member RAS oncogene family [Source:MGI Symbol;Acc:MGI:1333112]	3.05428	2.20106	1.71866	0	1.58616	0	2.99984	4.97327	1.03399	4.14035	3.43366	2.94531	1.42669	3.2544
ENSMUSG00000102368	19.9973	4.32173	0.946167	5.57189	0.018251	0.427479	1	140570176	140656404	-1	4930590L20Rik	RIKEN cDNA 4930590L20 gene [Source:MGI Symbol;Acc:MGI:1923160]	0	2.20106	0	1.47772	1.58616	1.18665	0	0	0	0.460039	1.37346	0.589063	1.07526	0.403761
ENSMUSG00000092354	-1.53297	-0.616328	5.38421	5.57234	0.0182464	0.427479	5	101837416	101846410	1	Gm20548	predicted gene 20548 [Source:MGI Symbol;Acc:MGI:5142013]	39.0948	26.9629	38.2402	34.9727	40.0506	32.0394	43.2834	41.6511	49.1144	34.0429	41.8906	54.1938	35.2268	44.0294
ENSMUSG00000021327	3.28635	1.71648	2.55182	5.56821	0.0182894	0.427745	13	21387013	21402755	-1	Zkscan3	zinc finger with KRAB and SCAN domains 3 [Source:MGI Symbol;Acc:MGI:1919989]	3.66514	6.0529	5.58564	4.92574	5.15503	7.11988	4.71404	2.48664	1.55098	1.38012	5.49385	2.35625	5.41739	2.99698
ENSMUSG00000085754	-1.30049	-0.379054	6.9036	5.55589	0.0184186	0.428898	3	103771952	103789402	1	Gm15886	predicted gene 15886 [Source:MGI Symbol;Acc:MGI:3801744]	120.949	88.0422	109.564	110.336	101.118	102.052	116.994	118.737	116.841	124.211	122.238	121.347	105.344	120.061
ENSMUSG00000030304	1.81915	0.863265	4.61098	5.55575	0.0184201	0.428898	6	148179079	148212374	-1	Ergic2	ERGIC and golgi 2 [Source:MGI Symbol;Acc:MGI:1914706]	25.0451	40.7195	23.6316	21.6732	33.706	33.2261	24.4273	23.0014	18.0948	21.6218	22.6621	21.7953	29.6669	21.9338
ENSMUSG00000060739	1.39151	0.476656	6.00431	5.55708	0.0184061	0.428898	13	97129427	97137926	-1	Nsa2	NSA2 ribosome biogenesis homolog (S. cerevisiae) [Source:MGI Symbol;Acc:MGI:1913883]	75.1353	72.0846	70.0353	66.99	80.8943	68.8255	69.4249	78.329	59.4543	54.2846	54.9385	55.3719	72.3275	61.9672
ENSMUSG00000020692	-29.7328	-4.89399	0.638671	5.53785	0.0186094	0.432669	11	82900768	82908411	-1	Nle1	notchless homolog 1 (Drosophila) [Source:MGI Symbol;Acc:MGI:2429770]	0	0	0	0	0	0.593323	0.428549	0.621659	0	1.38012	0	1.76719	0.0988872	0.699585
ENSMUSG00000105590	2.25834	1.17526	3.32027	5.52535	0.0187428	0.43513		108550081	108553354	-1	RP24-529E15.1		8.55198	8.80422	6.87463	11.8218	14.672	13.0531	8.57098	4.97327	6.72092	7.82066	7.55405	4.7125	10.6296	6.7254
ENSMUSG00000085830	1.19362	0.255344	9.35371	5.52196	0.0187792	0.435335	2	25291220	25298925	1	Grin1os	glutamate receptor, ionotropic, NMDA1 (zeta 1), opposite strand [Source:MGI Symbol;Acc:MGI:2443867]	659.724	702.687	631.607	688.125	621.38	705.461	601.683	640.93	609.536	598.971	641.407	576.103	668.164	611.438
ENSMUSG00000085626	-1.74589	-0.803965	4.77356	5.51772	0.0188248	0.435754	4	119223174	119224815	1	Gm12898	predicted gene 12898 [Source:MGI Symbol;Acc:MGI:3650325]	12.2171	19.8095	29.2172	24.6287	22.2063	24.9196	32.5697	27.353	37.2236	34.5029	18.5418	25.9188	22.1664	29.3516
ENSMUSG00000070709	1.62721	0.7024	4.87855	5.50975	0.0189108	0.437105	7	27907392	27929460	-1	1700049G17Rik	RIKEN cDNA 1700049G17 gene [Source:MGI Symbol;Acc:MGI:1920680]	31.7645	36.3174	36.0918	23.151	32.1198	35.0061	29.5699	25.488	29.4687	15.6413	27.4693	26.5078	32.4084	25.6908
ENSMUSG00000032253	-2.169	-1.11703	3.33919	5.50679	0.0189428	0.437205	9	82866159	82975516	-1	Phip	pleckstrin homology domain interacting protein [Source:MGI Symbol;Acc:MGI:1932404]	10.3846	8.80422	9.02296	6.89603	7.53428	4.74658	9.85662	14.2982	9.82289	9.66082	14.4214	12.3703	7.8981	11.7384
ENSMUSG00000025496	48.2066	5.59116	0.47742	5.50238	0.0189906	0.437302	7	141292006	141294999	1	Drd4	dopamine receptor D4 [Source:MGI Symbol;Acc:MGI:94926]	1.83257	1.10053	0.429665	1.97029	0	0	0	0.621659	0	0	0	0	0.888842	0.10361
ENSMUSG00000019803	-12.3578	-3.62736	1.07526	5.49876	0.01903	0.437302	10	42561963	42583632	-1	Nr2e1	nuclear receptor subfamily 2, group E, member 1 [Source:MGI Symbol;Acc:MGI:1100526]	0	0	0.429665	1.47772	0.396541	0.593323	1.7142	0.621659	0.516994	3.22027	1.37346	2.35625	0.482875	1.63381
ENSMUSG00000105776	-1.56614	-0.647216	4.80104	5.50075	0.0190084	0.437302		70883354	70885802	-1	RP24-122N23.3		23.2125	23.1111	22.3426	25.6138	21.0167	21.3596	31.7126	22.3797	34.6386	26.2222	26.0958	28.8641	22.776	28.3188
ENSMUSG00000048489	10.2386	3.35594	1.21058	5.49183	0.0191055	0.437766	6	116650609	116652794	1	8430408G22Rik	RIKEN cDNA 8430408G22 gene [Source:MGI Symbol;Acc:MGI:1918730]	1.22171	1.65079	1.71866	1.47772	2.77579	1.77997	0	0	0.516994	0.920078	0.686732	2.35625	1.77077	0.746676
ENSMUSG00000062300	51.6689	5.69122	0.524727	5.4926	0.0190971	0.437766	7	19716644	19749573	-1	Pvrl2	poliovirus receptor-related 2 [Source:MGI Symbol;Acc:MGI:97822]	0	0.550264	0	0.985147	0.793082	1.18665	0	0	0	0	0	0	0.585856	0
ENSMUSG00000101328	46.8566	5.55018	0.614899	5.46344	0.0194183	0.438165	1	86473659	86474006	1	Rpl30-ps6	ribosomal protein L30, pseudogene 6 [Source:MGI Symbol;Acc:MGI:3642608]	0	0.550264	1.71866	0	0.396541	2.37329	0	0.621659	0	0	0	0	0.839793	0.10361
ENSMUSG00000052430	-8.63163	-3.10963	1.09481	5.44726	0.019599	0.438165	3	141837136	142169425	-1	Bmpr1b	bone morphogenetic protein receptor, type 1B [Source:MGI Symbol;Acc:MGI:107191]	1.22171	0	0	0.985147	1.18962	1.18665	2.99984	0.621659	0.516994	0.920078	4.80712	2.94531	0.763855	2.13517
ENSMUSG00000043155	-5.23811	-2.38905	1.44534	5.4528	0.0195369	0.438165	4	116819904	116821707	-1	Hpdl	4-hydroxyphenylpyruvate dioxygenase-like [Source:MGI Symbol;Acc:MGI:2444646]	1.22171	0	1.28899	0.492574	1.18962	1.77997	2.57129	2.48664	1.55098	1.38012	4.80712	1.76719	0.995478	2.42722
ENSMUSG00000046671	-12.3711	-3.6289	0.994435	5.48249	0.0192079	0.438165	4	134525550	134535387	-1	Mtfr1l	mitochondrial fission regulator 1-like [Source:MGI Symbol;Acc:MGI:1924074]	0.610856	0.550264	0.429665	0.492574	0	0	2.14274	1.24332	0.516994	0.920078	0.686732	1.76719	0.347226	1.21284
ENSMUSG00000089975	2.37192	1.24605	2.76234	5.48404	0.0191909	0.438165	5	29217724	29218565	1	Gm7420	predicted gene 7420 [Source:MGI Symbol;Acc:MGI:3647909]	6.10856	5.50264	6.87463	8.86633	12.6893	7.11988	4.71404	5.59493	8.27191	3.22027	6.86732	2.94531	7.86022	5.26896
ENSMUSG00000004285	-6.38836	-2.67544	1.5589	5.44911	0.0195783	0.438165	6	29467718	29470512	1	Atp6v1f	ATPase, H+ transporting, lysosomal V1 subunit F [Source:MGI Symbol;Acc:MGI:1913394]	1.22171	2.20106	1.28899	0.492574	0.793082	0.593323	5.57114	3.10829	0.516994	1.84016	0	4.7125	1.09846	2.62485
ENSMUSG00000035158	-13.6986	-3.77595	0.631751	5.47356	0.0193063	0.438165	6	97807052	98021349	1	Mitf	microphthalmia-associated transcription factor [Source:MGI Symbol;Acc:MGI:104554]	0	0	0.429665	0	0.793082	0	1.7142	0.621659	0.516994	1.38012	0	1.76719	0.203791	1.00003
ENSMUSG00000018995	-15.7747	-3.97954	0.677742	5.44161	0.0196625	0.438165	7	96951505	97064761	1	Nars2	asparaginyl-tRNA synthetase 2 (mitochondrial)(putative) [Source:MGI Symbol;Acc:MGI:2142075]	0	0.550264	0.429665	0	0.396541	0	0.428549	1.86498	2.06798	0.920078	0	1.76719	0.229412	1.17479
ENSMUSG00000030859	23.5142	4.55546	0.570163	5.4668	0.0193811	0.438165	7	131334622	131336716	1	Fam24a	family with sequence similarity 24, member A [Source:MGI Symbol;Acc:MGI:1915473]	1.22171	0	0.429665	0.492574	0.793082	0.593323	0	0	0	0.460039	0	0	0.588392	0.0766732
ENSMUSG00000047721	1.61817	0.694362	4.47126	5.45324	0.0195321	0.438165	7	126695401	126697058	1	Bola2	bolA-like 2 (E. coli) [Source:MGI Symbol;Acc:MGI:1913412]	20.1582	23.6614	21.0536	24.6287	24.189	23.7329	19.2847	18.6498	15.5098	16.5614	24.0356	14.7266	22.904	18.128
ENSMUSG00000031626	-2.23585	-1.16083	3.00921	5.46747	0.0193737	0.438165	8	45507788	45827906	1	Sorbs2	sorbin and SH3 domain containing 2 [Source:MGI Symbol;Acc:MGI:1924574]	5.4977	4.40211	5.58564	7.88118	5.94811	3.55994	5.99968	8.08156	6.72092	10.5809	10.301	9.425	5.47911	8.51817
ENSMUSG00000019883	1.30393	0.38287	7.96168	5.4727	0.0193158	0.438165	10	29313166	29346661	1	Echdc1	enoyl Coenzyme A hydratase domain containing 1 [Source:MGI Symbol;Acc:MGI:1277169]	273.053	269.079	242.331	251.705	301.768	246.229	240.844	243.69	226.443	220.819	204.646	251.53	264.027	231.329
ENSMUSG00000020376	-7.69013	-2.94301	1.18861	5.4444	0.0196311	0.438165	11	50025346	50104758	1	Rnf130	ring finger protein 130 [Source:MGI Symbol;Acc:MGI:1891717]	3.05428	0.550264	0.429665	0.492574	0.396541	0.593323	0.428549	2.48664	3.10197	3.22027	0.686732	4.12344	0.919441	2.34127
ENSMUSG00000021684	1.67108	0.740785	4.89127	5.46988	0.0193469	0.438165	13	95024454	95250336	-1	Pde8b	phosphodiesterase 8B [Source:MGI Symbol;Acc:MGI:2443999]	28.7102	37.418	28.3579	40.391	26.5682	38.566	27.4271	31.0829	25.8497	17.9415	24.7223	28.275	33.3352	25.8831
ENSMUSG00000021710	-7.79176	-2.96195	0.99768	5.47817	0.0192554	0.438165	13	104023439	104109614	-1	Nln	neurolysin (metallopeptidase M3 family) [Source:MGI Symbol;Acc:MGI:1923055]	0	0.550264	0.429665	0.985147	0.396541	0.593323	2.14274	2.48664	2.06798	0.460039	0.686732	1.76719	0.49249	1.60189
ENSMUSG00000036376	-9.81511	-3.295	0.777033	5.457	0.0194901	0.438165	13	23421539	23423866	-1	Abt1	activator of basal transcription 1 [Source:MGI Symbol;Acc:MGI:1353636]	0.610856	0	0.429665	0	0.396541	0.593323	1.7142	2.48664	1.55098	1.38012	0	0.589063	0.338397	1.28683
ENSMUSG00000022842	-2.83884	-1.5053	2.18073	5.44965	0.0195722	0.438165	16	20611593	20646485	1	Ece2	endothelin converting enzyme 2 [Source:MGI Symbol;Acc:MGI:1101356]	2.44342	3.30158	3.00765	2.46287	3.17233	2.37329	3.42839	2.48664	7.23792	6.44055	4.12039	4.7125	2.79352	4.73773
ENSMUSG00000041215	3.88019	1.95613	2.22781	5.45245	0.0195409	0.438165	16	20141063	20232573	1	Yeats2	YEATS domain containing 2 [Source:MGI Symbol;Acc:MGI:2447762]	3.66514	4.95238	4.29665	5.41831	5.15503	0.593323	2.14274	4.35161	4.65295	0	2.74693	1.17813	4.01347	2.51206
ENSMUSG00000081052	9.23261	3.20674	1.19913	5.4403	0.0196772	0.438165	16	11190254	11191265	-1	Gm6305	predicted gene 6305 [Source:MGI Symbol;Acc:MGI:3644967]	3.66514	0.550264	0.859329	2.95544	1.18962	1.18665	0.857098	0	1.03399	0	0.686732	0.589063	1.73441	0.527813
ENSMUSG00000086426	-9.9657	-3.31697	1.26987	5.4827	0.0192056	0.438165	X	141724838	141726163	1	Gm15295	predicted gene 15295 [Source:MGI Symbol;Acc:MGI:3705286]	1.22171	1.10053	0.429665	0	0.793082	0	3.85694	0.621659	0	1.84016	2.74693	1.76719	0.590831	1.80548
ENSMUSG00000029599	-1.91928	-0.940568	3.61245	5.43258	0.0197645	0.439132	5	120612739	120628592	1	Ddx54	DEAD (Asp-Glu-Ala-Asp) box polypeptide 54 [Source:MGI Symbol;Acc:MGI:1919240]	6.10856	10.455	6.44497	16.2549	9.12044	14.2398	13.285	13.0548	13.4418	12.8811	16.4816	14.1375	10.4373	13.8803
ENSMUSG00000046785	-3.56129	-1.8324	1.95591	5.43154	0.0197762	0.439132	9	111271929	111279093	1	Epm2aip1	EPM2A (laforin) interacting protein 1 [Source:MGI Symbol;Acc:MGI:1925031]	1.83257	2.75132	3.86698	0.492574	2.77579	1.77997	2.99984	3.72995	4.13595	3.68031	9.61424	2.94531	2.24987	4.5176
ENSMUSG00000100554	8.29641	3.05249	1.02872	5.4154	0.0199599	0.439342	1	17947041	17948439	1	Gm7690	predicted gene 7690 [Source:MGI Symbol;Acc:MGI:3648169]	0	1.65079	1.71866	2.46287	0.793082	1.77997	0.857098	0	0	0.460039	0.686732	0.589063	1.40089	0.432155
ENSMUSG00000103649	-1.84192	-0.88121	3.76502	5.41363	0.0199802	0.439342	1	180743210	180755836	-1	Gm37768	predicted gene, 37768 [Source:MGI Symbol;Acc:MGI:5610996]	10.9954	8.25396	12.4603	11.3292	11.8962	10.6798	18.4276	16.1631	12.4079	14.7212	11.6744	15.9047	10.9358	14.8832
ENSMUSG00000049657	-2.11356	-1.07967	3.73034	5.41917	0.0199168	0.439342	4	44991242	45012412	-1	Zbtb5	zinc finger and BTB domain containing 5 [Source:MGI Symbol;Acc:MGI:1924601]	11.6063	8.80422	8.59329	7.3886	11.8962	10.6798	8.99953	16.7848	12.4079	22.0819	13.7346	12.3703	9.82807	14.3965
ENSMUSG00000028771	6.84971	2.77604	1.19864	5.41659	0.0199463	0.439342	5	20986645	21055911	-1	Ptpn12	protein tyrosine phosphatase, non-receptor type 12 [Source:MGI Symbol;Acc:MGI:104673]	3.66514	1.65079	1.28899	1.47772	1.18962	1.77997	1.7142	0.621659	0.516994	0.460039	0	0.589063	1.84204	0.650325
ENSMUSG00000080935	36.1612	5.17637	0.523657	5.41701	0.0199415	0.439342	5	138364260	138365552	-1	Got2-ps1	glutamatic-oxaloacetic transaminase 2, mitochondrial, pseudogene 1 [Source:MGI Symbol;Acc:MGI:104721]	0.610856	1.10053	1.28899	1.47772	0	0	0	0	0.516994	0	0	0	0.74635	0.0861657
ENSMUSG00000057337	59.2321	5.88831	0.567846	5.41935	0.0199148	0.439342	10	60181532	60219260	-1	Chst3	carbohydrate (chondroitin 6/keratan) sulfotransferase 3 [Source:MGI Symbol;Acc:MGI:1858224]	0	0.550264	0	0.492574	1.58616	1.18665	0	0	0	0	0	0	0.635941	0
ENSMUSG00000033166	14.6379	3.87164	0.854376	5.42064	0.0199	0.439342	14	99076634	99099770	-1	Dis3	DIS3 mitotic control homolog (S. cerevisiae) [Source:MGI Symbol;Acc:MGI:1919912]	0.610856	1.10053	2.14832	0	1.18962	0.593323	0	0	0	1.84016	0.686732	0	0.940442	0.421148
ENSMUSG00000085151	-34.7881	-5.12052	0.569334	5.40336	0.020098	0.439582	2	167188702	167192808	1	1110018N20Rik	RIKEN cDNA 1110018N20 gene [Source:MGI Symbol;Acc:MGI:1915753]	0	0	0	0.492574	0	0	0.857098	0	1.03399	1.38012	0	0.589063	0.0820956	0.643378
ENSMUSG00000030243	1.27537	0.350912	7.35292	5.40419	0.0200885	0.439582	6	142350342	142387087	-1	Recql	RecQ protein-like [Source:MGI Symbol;Acc:MGI:103021]	161.266	183.238	159.406	165.997	171.306	174.437	150.421	130.548	150.445	137.092	167.563	164.348	169.275	150.069
ENSMUSG00000093319	46.0187	5.52415	0.375131	5.40973	0.0200248	0.439582	8	11696615	11696858	-1	Gm27854	predicted gene, 27854 [Source:MGI Symbol;Acc:MGI:5531236]	1.22171	0	0.429665	0	0.793082	0	0	0	0	0	0	0	0.40741	0
ENSMUSG00000096655	43.1137	5.43007	0.636442	5.40069	0.0201288	0.439582	9	95855418	95858322	-1	1700065D16Rik	RIKEN cDNA 1700065D16 gene [Source:MGI Symbol;Acc:MGI:1920660]	0	0.550264	1.28899	0.492574	0	2.37329	0.428549	0	0	0	0	0	0.784187	0.0714248
ENSMUSG00000008855	-2.2226	-1.15225	3.53356	5.39618	0.0201809	0.439582	11	102194432	102230166	-1	Hdac5	histone deacetylase 5 [Source:MGI Symbol;Acc:MGI:1333784]	8.55198	8.25396	8.59329	8.37375	6.74119	11.2731	14.1421	10.5682	11.3739	15.1813	13.7346	11.1922	8.63122	12.6987
ENSMUSG00000056752	-22.5975	-4.49809	1.15547	5.39821	0.0201574	0.439582	11	65831282	66168551	-1	Dnah9	dynein, axonemal, heavy chain 9 [Source:MGI Symbol;Acc:MGI:1289279]	0	0	0	0.492574	1.18962	0.593323	1.7142	1.24332	1.55098	0.460039	1.37346	0.589063	0.379253	1.15518
ENSMUSG00000106986	1.53394	0.617242	6.31456	5.39576	0.0201857	0.439582		69503842	69504960	-1	RP24-351E22.1		95.2935	85.8412	70.8947	81.2746	99.5318	69.4188	62.1396	70.8691	43.4275	79.5867	90.6486	64.2078	83.7091	68.4799
ENSMUSG00000022339	9.73733	3.28353	1.36874	5.39149	0.0202352	0.440053	15	44619641	44641024	1	Ebag9	estrogen receptor-binding fragment-associated gene 9 [Source:MGI Symbol;Acc:MGI:1859920]	2.44342	1.10053	4.29665	1.97029	2.37925	1.77997	0.857098	0	0	2.30019	0	1.76719	2.32835	0.820747
ENSMUSG00000054770	1.77448	0.827397	3.97417	5.37447	0.0204336	0.443148	1	57955101	58018956	-1	Kctd18	potassium channel tetramerisation domain containing 18 [Source:MGI Symbol;Acc:MGI:3603813]	15.8823	19.2592	15.8976	13.2995	15.4651	18.393	14.1421	11.8115	9.82289	13.8012	7.55405	14.7266	16.3661	11.9764
ENSMUSG00000030823	30.343	4.92329	0.616934	5.37552	0.0204212	0.443148	7	127382260	127387166	-1	9130019O22Rik	RIKEN cDNA 9130019O22 gene [Source:MGI Symbol;Acc:MGI:1926171]	1.22171	0	0.429665	0.985147	0.793082	0.593323	0	0.621659	0	0	0	0	0.670488	0.10361
ENSMUSG00000055078	2.92806	1.54995	3.1191	5.36888	0.0204991	0.443961	7	57407690	57510009	-1	Gabra5	gamma-aminobutyric acid (GABA) A receptor, subunit alpha 5 [Source:MGI Symbol;Acc:MGI:95617]	11.6063	13.2063	6.87463	7.88118	13.4824	5.33991	6.42823	4.35161	6.20393	5.06043	3.43366	8.24688	9.73178	5.62079
ENSMUSG00000034557	2.38927	1.25657	3.41706	5.36245	0.0205749	0.443995	4	108637466	108780798	-1	Zfyve9	zinc finger, FYVE domain containing 9 [Source:MGI Symbol;Acc:MGI:2652838]	14.6605	8.25396	11.6009	8.86633	14.672	9.49317	8.14243	6.83825	9.82289	5.98051	6.86732	6.47969	11.2578	7.35518
ENSMUSG00000087281	-30.704	-4.94035	0.477452	5.36484	0.0205466	0.443995	5	43909215	43909885	-1	Gm16015	predicted gene 16015 [Source:MGI Symbol;Acc:MGI:3801811]	0	0	0	0	0.396541	0	0.857098	0.621659	0.516994	0	0	1.76719	0.0660901	0.627156
ENSMUSG00000000202	1.74107	0.799976	4.39503	5.36159	0.020585	0.443995	11	114791217	114795945	-1	Btbd17	BTB (POZ) domain containing 17 [Source:MGI Symbol;Acc:MGI:1919264]	18.3257	24.2116	20.6239	24.6287	31.7233	32.6328	21.4274	21.1364	22.2308	15.1813	17.855	17.0828	25.3577	19.1523
ENSMUSG00000043583	10.131	3.34071	1.12643	5.35364	0.020679	0.444206	2	170579418	170602017	-1	4930470P17Rik	RIKEN cDNA 4930470P17 gene [Source:MGI Symbol;Acc:MGI:1914887]	1.22171	1.10053	1.28899	1.97029	1.18962	2.37329	1.28565	0	1.03399	0	0.686732	0	1.52407	0.501061
ENSMUSG00000040125	1.5021	0.586984	5.35055	5.35441	0.02067	0.444206	7	131966460	131994405	1	Gpr26	G protein-coupled receptor 26 [Source:MGI Symbol;Acc:MGI:2441758]	40.3165	57.2275	43.3961	37.4356	36.8783	52.2124	35.9981	35.4345	28.4347	46.4639	34.3366	34.7547	44.5777	35.9038
ENSMUSG00000043587	-48.9509	-5.61326	0.478876	5.35614	0.0206495	0.444206	9	96823336	96892669	-1	Pxylp1	2-phosphoxylose phosphatase 1 [Source:MGI Symbol;Acc:MGI:2442444]	0	0	0	0	0	0	0.857098	0.621659	1.03399	0	0	0.589063	0	0.516968
ENSMUSG00000067158	4.98728	2.31825	1.73967	5.34524	0.0207789	0.444484	1	82448423	82586849	-1	Col4a4	collagen, type IV, alpha 4 [Source:MGI Symbol;Acc:MGI:104687]	4.27599	2.75132	2.57799	2.95544	1.9827	4.15326	0.857098	1.86498	2.06798	0.920078	1.37346	1.17813	3.11612	1.37695
ENSMUSG00000047777	14.4211	3.85011	0.946012	5.34483	0.0207838	0.444484	4	151989633	151996258	-1	Phf13	PHD finger protein 13 [Source:MGI Symbol;Acc:MGI:2446217]	3.05428	1.10053	0.429665	0.492574	1.18962	0.593323	0.428549	1.86498	1.55098	0	0	0	1.14333	0.640751
ENSMUSG00000100876	-8.42165	-3.0741	1.45824	5.34173	0.0208208	0.444484	6	134897961	134901108	1	2810454H06Rik	RIKEN cDNA 2810454H06 gene [Source:MGI Symbol;Acc:MGI:1920063]	1.83257	0.550264	0.859329	0.985147	0.396541	0	2.14274	3.10829	0.516994	3.22027	1.37346	2.94531	0.770642	2.21785
ENSMUSG00000052698	-2.89066	-1.5314	2.39572	5.34074	0.0208327	0.444484	9	67217087	67559703	-1	Tln2	talin 2 [Source:MGI Symbol;Acc:MGI:1917799]	2.44342	3.85185	3.43732	2.95544	2.77579	5.33991	5.99968	4.35161	8.27191	4.60039	6.18059	5.89063	3.46729	5.88247
ENSMUSG00000064145	-7.34097	-2.87597	1.31736	5.34287	0.0208072	0.444484	9	108602942	108649386	-1	Arih2	ariadne homolog 2 (Drosophila) [Source:MGI Symbol;Acc:MGI:1344361]	1.22171	1.10053	1.71866	0.492574	0	0	1.7142	1.86498	1.55098	0.460039	2.0602	1.76719	0.755579	1.5696
ENSMUSG00000080966	2.95675	1.56401	2.29875	5.33839	0.0208607	0.444484	13	74018793	74020134	-1	Gm6263	predicted gene 6263 [Source:MGI Symbol;Acc:MGI:3646097]	6.71942	4.95238	4.72631	6.40346	6.34465	4.15326	2.14274	4.97327	2.06798	5.06043	0.686732	4.12344	5.54991	3.17577
ENSMUSG00000034463	-20.0333	-4.32433	0.743177	5.33063	0.0209538	0.445867	14	65919395	65953744	-1	Scara3	scavenger receptor class A, member 3 [Source:MGI Symbol;Acc:MGI:2444418]	0.610856	0.550264	0	0	0	0	0.428549	0	1.03399	0.460039	0.686732	1.76719	0.19352	0.729416
ENSMUSG00000028413	21.1035	4.39941	0.869272	5.32672	0.0210009	0.44627	4	40804602	40854005	-1	B4galt1	UDP-Gal:betaGlcNAc beta 1,4- galactosyltransferase, polypeptide 1 [Source:MGI Symbol;Acc:MGI:95705]	1.22171	0	1.28899	0.492574	1.58616	1.77997	0.428549	0	0	0.460039	0	0	1.06157	0.148098
ENSMUSG00000104292	-2.87067	-1.52139	2.92773	5.32132	0.0210661	0.446912	8	108737593	108742800	1	Gm38042	predicted gene, 38042 [Source:MGI Symbol;Acc:MGI:5611270]	3.05428	3.85185	3.00765	5.91088	5.55157	6.52655	5.57114	4.97327	9.82289	9.66082	8.92751	6.47969	4.65046	7.57255
ENSMUSG00000086236	-2.92486	-1.54837	2.41855	5.31953	0.0210877	0.446912	9	103423578	103461260	1	5830418P13Rik	RIKEN cDNA 5830418P13 gene [Source:MGI Symbol;Acc:MGI:3604110]	2.44342	6.0529	4.72631	2.46287	1.58616	1.77997	5.14259	3.10829	2.58497	7.82066	8.92751	4.12344	3.17527	5.28458
ENSMUSG00000049796	-4.57758	-2.19458	1.46995	5.31573	0.0211337	0.447288	3	19693401	19695396	-1	Crh	corticotropin releasing hormone [Source:MGI Symbol;Acc:MGI:88496]	1.22171	1.10053	1.28899	0	1.58616	0.593323	2.57129	2.48664	2.58497	2.30019	2.0602	1.17813	0.96512	2.1969
ENSMUSG00000022949	9.55766	3.25666	1.21398	5.30588	0.0212536	0.449224	16	92485736	92541243	1	Clic6	chloride intracellular channel 6 [Source:MGI Symbol;Acc:MGI:2146607]	1.22171	1.65079	1.71866	0.492574	2.77579	1.18665	0.857098	0	2.06798	0.460039	0	0	1.50769	0.564186
ENSMUSG00000027618	19.9511	4.3184	0.740137	5.29944	0.0213323	0.449743	2	156123639	156144186	-1	Nfs1	nitrogen fixation gene 1 (S. cerevisiae) [Source:MGI Symbol;Acc:MGI:1316706]	1.83257	0	1.28899	0.985147	0.396541	0.593323	0.857098	0	0.516994	0	0	0	0.849429	0.229015
ENSMUSG00000091269	-2.38532	-1.25419	2.73987	5.29921	0.0213351	0.449743	12	4782215	4782511	1	Gm6682	predicted gene 6682 [Source:MGI Symbol;Acc:MGI:3647156]	4.88685	3.85185	3.86698	5.41831	6.34465	2.96661	7.71388	8.08156	11.3739	5.06043	8.24078	4.12344	4.55588	7.43233
ENSMUSG00000018379	-1.66427	-0.73489	4.21201	5.29633	0.0213704	0.449889	11	88047373	88053755	1	Srsf1	serine/arginine-rich splicing factor 1 [Source:MGI Symbol;Acc:MGI:98283]	17.7148	19.8095	12.4603	11.3292	13.8789	16.0197	18.8562	20.5147	13.9588	22.5419	19.9152	20.0281	15.2021	19.3025
ENSMUSG00000102869	-2.3628	-1.24049	3.81157	5.28962	0.0214529	0.451024	2	156391831	156392979	-1	2900097C17Rik	RIKEN cDNA 2900097C17 gene [Source:MGI Symbol;Acc:MGI:1914767]	6.71942	11.0053	8.16363	5.41831	13.8789	7.7132	17.142	9.94654	12.4079	15.6413	13.7346	12.9594	8.81646	13.6386
ENSMUSG00000029622	-1.67024	-0.740054	4.27674	5.27899	0.0215842	0.453183	5	145114215	145130705	1	Arpc1b	actin related protein 2/3 complex, subunit 1B [Source:MGI Symbol;Acc:MGI:1343142]	18.3257	15.4074	17.1866	15.2698	13.8789	20.173	19.7132	20.5147	26.3667	25.3021	15.7948	19.4391	16.7069	21.1885
ENSMUSG00000029176	-15.6209	-3.96541	1.01291	5.26645	0.0217403	0.45543	5	52834012	52867797	1	Anapc4	anaphase promoting complex subunit 4 [Source:MGI Symbol;Acc:MGI:1098673]	1.22171	0.550264	1.28899	0	0	0	2.14274	0.621659	2.58497	0.920078	0.686732	0	0.510162	1.15936
ENSMUSG00000022223	1.47276	0.558524	5.60871	5.26116	0.0218065	0.45543	14	55897286	55900232	-1	Sdr39u1	short chain dehydrogenase/reductase family 39U, member 1 [Source:MGI Symbol;Acc:MGI:1916876]	56.1987	49.5238	58.8641	60.094	51.5503	61.1123	29.1413	46.6244	46.0125	56.1248	48.758	54.7828	56.2239	46.9073
ENSMUSG00000024050	1.84918	0.886888	3.69521	5.2616	0.021801	0.45543	17	32354055	32389401	-1	Wiz	widely-interspaced zinc finger motifs [Source:MGI Symbol;Acc:MGI:1332638]	12.2171	17.0582	14.1789	14.2846	13.4824	13.0531	6.85678	11.1899	10.8569	16.1014	7.55405	8.83594	14.0457	10.2325
ENSMUSG00000064370	1.23559	0.305201	10.2406	5.26202	0.0217957	0.45543	MT	14145	15288	1	mt-Cytb	mitochondrially encoded cytochrome b [Source:MGI Symbol;Acc:MGI:102501]	1277.3	1397.67	1242.16	1344.23	1296.29	1196.14	1119.8	1329.73	1137.39	1046.13	1022.54	1325.39	1292.3	1163.5
ENSMUSG00000031461	2.78832	1.4794	2.41533	5.25598	0.0218714	0.456184	8	15057653	15133541	1	Myom2	myomesin 2 [Source:MGI Symbol;Acc:MGI:1328358]	6.71942	6.60317	3.43732	6.89603	3.96541	3.55994	2.14274	1.86498	2.58497	3.68031	3.43366	5.30156	5.19688	3.16804
ENSMUSG00000026563	1.57888	0.658906	4.56901	5.21797	0.0223547	0.457189	1	166379097	166393621	1	Tada1	transcriptional adaptor 1 [Source:MGI Symbol;Acc:MGI:1196415]	31.1537	25.3121	22.3426	29.0618	26.9648	30.8528	23.1416	28.5963	20.1628	21.6218	23.3489	14.7266	27.6146	21.933
ENSMUSG00000086053	10.6018	3.40624	0.884446	5.23212	0.0221735	0.457189	1	75392131	75396363	-1	Gm15178	predicted gene 15178 [Source:MGI Symbol;Acc:MGI:3705132]	1.22171	2.20106	0.429665	0.492574	3.56887	2.37329	0.857098	1.24332	1.03399	0.460039	0	0	1.71453	0.599074
ENSMUSG00000099760	2.06302	1.04476	3.30129	5.24126	0.0220573	0.457189	1	127959516	127967452	1	Gm28800	predicted gene 28800 [Source:MGI Symbol;Acc:MGI:5579506]	10.3846	11.0053	12.0306	8.37375	12.2928	10.6798	8.57098	4.97327	8.27191	8.74074	4.80712	8.83594	10.7945	7.36666
ENSMUSG00000039157	-2.97727	-1.57399	2.14088	5.22089	0.0223171	0.457189	2	32535332	32569756	1	Fam102a	family with sequence similarity 102, member A [Source:MGI Symbol;Acc:MGI:2138935]	3.66514	3.30158	3.00765	2.95544	1.58616	1.18665	3.85694	6.21659	3.10197	3.68031	5.49385	4.7125	2.6171	4.51036
ENSMUSG00000039449	4.35065	2.12123	1.91043	5.23051	0.022194	0.457189	2	4622058	4652113	-1	Prpf18	PRP18 pre-mRNA processing factor 18 homolog (yeast) [Source:MGI Symbol;Acc:MGI:1914479]	1.83257	4.40211	6.44497	2.46287	2.37925	4.15326	2.14274	1.86498	0	1.84016	2.74693	1.76719	3.6125	1.727
ENSMUSG00000083004	29.325	4.87406	0.653972	5.21358	0.0224112	0.457189	2	32406055	32406656	1	Gm13413	predicted gene 13413 [Source:MGI Symbol;Acc:MGI:3650613]	0	0	1.71866	0	1.18962	0.593323	0	0	0.516994	0	0	0	0.583601	0.0861657
ENSMUSG00000029053	-1.85416	-0.89077	3.8689	5.23505	0.0221361	0.457189	4	155260129	155361361	-1	Prkcz	protein kinase C, zeta [Source:MGI Symbol;Acc:MGI:97602]	10.3846	11.0053	14.1789	12.3143	11.1031	12.4598	17.9991	9.94654	17.0608	15.6413	19.9152	17.0828	11.9077	16.2743
ENSMUSG00000040407	1.37518	0.459622	5.74013	5.2207	0.0223196	0.457189	5	3928054	4081310	1	Akap9	A kinase (PRKA) anchor protein (yotiao) 9 [Source:MGI Symbol;Acc:MGI:2178217]	61.0856	65.4814	51.9894	64.0346	60.6708	63.4856	55.7114	48.4894	52.2164	44.1637	51.5049	59.4953	61.1246	51.9302
ENSMUSG00000008153	-1.81974	-0.863733	3.77324	5.21836	0.0223496	0.457189	6	124430759	124464794	-1	Clstn3	calsyntenin 3 [Source:MGI Symbol;Acc:MGI:2178323]	10.3846	8.80422	14.1789	8.37375	13.0858	10.0865	16.7134	14.9198	17.0608	11.501	16.4816	13.5484	10.819	15.0375
ENSMUSG00000062190	2.77454	1.47225	2.11402	5.23275	0.0221655	0.457189	6	57702540	57739439	1	Lancl2	LanC (bacterial lantibiotic synthetase component C)-like 2 [Source:MGI Symbol;Acc:MGI:1919085]	3.05428	2.20106	5.15598	5.91088	5.94811	4.74658	2.57129	2.48664	2.58497	2.76023	4.12039	1.76719	4.50282	2.71512
ENSMUSG00000030850	-4.26662	-2.09309	1.71529	5.22288	0.0222916	0.457189	7	130391526	130519961	-1	Ate1	arginyltransferase 1 [Source:MGI Symbol;Acc:MGI:1333870]	0.610856	0.550264	1.28899	0	1.9827	3.55994	2.99984	2.48664	3.61896	1.38012	3.43366	2.35625	1.33213	2.71258
ENSMUSG00000052572	-2.62346	-1.39147	2.91143	5.22191	0.022304	0.457189	7	91090706	92447003	1	Dlg2	discs, large homolog 2 (Drosophila) [Source:MGI Symbol;Acc:MGI:1344351]	4.27599	4.40211	6.87463	5.41831	7.13774	6.52655	10.2852	8.70322	7.75491	7.82066	6.18059	15.9047	5.77256	9.44154
ENSMUSG00000079070	1.5503	0.632545	4.56672	5.24206	0.0220471	0.457189	8	32888505	32950026	-1	Gm3985	predicted gene 3985 [Source:MGI Symbol;Acc:MGI:3782158]	23.2125	18.1587	22.7722	33.495	31.3267	26.1062	18.4276	23.0014	21.1968	21.1618	19.9152	20.0281	25.8452	20.6218
ENSMUSG00000032504	10.4844	3.39017	1.09535	5.21361	0.0224107	0.457189	9	113651744	113708259	-1	Pdcd6ip	programmed cell death 6 interacting protein [Source:MGI Symbol;Acc:MGI:1333753]	0.610856	0	2.14832	2.95544	1.9827	0.593323	0	0	0.516994	0.460039	2.0602	0	1.38177	0.506205
ENSMUSG00000097099	1.36593	0.449887	7.3287	5.21823	0.0223513	0.457189	9	107558809	107568415	-1	Gm9917	predicted gene 9917 [Source:MGI Symbol;Acc:MGI:3704343]	160.044	193.693	164.991	181.267	167.737	181.557	130.279	161.01	144.241	153.653	141.467	167.883	174.882	149.755
ENSMUSG00000047798	-1.71364	-0.777066	4.17449	5.23679	0.022114	0.457189	11	115116214	115133992	-1	Cd300lf	CD300 antigen like family member F [Source:MGI Symbol;Acc:MGI:2442359]	13.4388	13.2063	17.1866	12.3143	13.0858	20.7663	18.8562	18.0281	20.6798	15.6413	24.0356	21.2063	14.9997	19.7412
ENSMUSG00000022100	1.5052	0.589959	5.92083	5.22034	0.0223242	0.457189	14	70654246	70766628	-1	Xpo7	exportin 7 [Source:MGI Symbol;Acc:MGI:1929705]	59.253	79.7883	50.7004	61.0791	67.0154	62.8922	60.4254	46.6244	64.1073	37.2632	52.8783	50.6594	63.4548	51.993
ENSMUSG00000053870	45.7857	5.51683	0.454316	5.20766	0.0224876	0.457552	3	155084918	155093403	-1	Fpgt	fucose-1-phosphate guanylyltransferase [Source:MGI Symbol;Acc:MGI:1922790]	1.22171	0	0.429665	0	0.793082	0	0	0	0	0	0	0	0.40741	0
ENSMUSG00000015869	-18.1763	-4.18399	0.858088	5.20758	0.0224886	0.457552	11	116470845	116494202	-1	Prpsap1	phosphoribosyl pyrophosphate synthetase-associated protein 1 [Source:MGI Symbol;Acc:MGI:1915013]	0	0	0	0.985147	0.396541	0	0.857098	0.621659	0	0.920078	1.37346	1.17813	0.230281	0.825071
ENSMUSG00000047888	-2.29945	-1.20129	3.42483	5.20548	0.0225159	0.457552	15	80711319	80941086	1	Tnrc6b	trinucleotide repeat containing 6b [Source:MGI Symbol;Acc:MGI:2443730]	5.4977	8.25396	9.88229	6.89603	11.1031	7.11988	15.4278	8.70322	12.9249	11.501	10.9877	15.3156	8.1255	12.4767
ENSMUSG00000026156	1.18253	0.241883	9.40037	5.20095	0.0225746	0.457569	1	23761753	23849158	1	B3gat2	beta-1,3-glucuronyltransferase 2 (glucuronosyltransferase S) [Source:MGI Symbol;Acc:MGI:2389490]	704.928	763.216	634.185	727.039	674.516	662.742	604.682	608.604	631.25	661.076	621.492	703.341	694.438	638.408
ENSMUSG00000085269	2.01423	1.01023	3.15345	5.20128	0.0225703	0.457569	5	100670859	100678105	1	Gm15777	predicted gene 15777 [Source:MGI Symbol;Acc:MGI:3783219]	9.16284	7.7037	6.44497	11.8218	8.32736	10.6798	7.71388	5.59493	4.65295	6.44055	4.80712	7.06875	9.02341	6.04636
ENSMUSG00000101695	-4.44243	-2.15135	2.12117	5.19089	0.0227056	0.458517	10	76389015	76401507	1	1700094J05Rik	RIKEN cDNA 1700094J05 gene [Source:MGI Symbol;Acc:MGI:1914773]	1.83257	1.65079	0.429665	1.97029	2.37925	2.96661	0.857098	5.59493	7.23792	4.60039	3.43366	1.17813	1.87153	3.81702
ENSMUSG00000058756	1.36173	0.445439	6.75765	5.18678	0.0227594	0.458517	11	98740638	98769006	1	Thra	thyroid hormone receptor alpha [Source:MGI Symbol;Acc:MGI:98742]	96.5152	130.963	119.876	104.426	129.272	143.584	87.424	96.9788	106.501	106.729	116.744	108.977	120.773	103.892
ENSMUSG00000021493	11.0958	3.47194	0.946903	5.19343	0.0226724	0.458517	13	55495795	55513676	-1	Pdlim7	PDZ and LIM domain 7 [Source:MGI Symbol;Acc:MGI:1914649]	1.83257	2.20106	0.429665	0.985147	1.58616	1.77997	0.428549	0	0	0	2.74693	0	1.46909	0.529246
ENSMUSG00000023004	-2.16349	-1.11336	3.88804	5.18875	0.0227335	0.458517	15	98931425	98934565	-1	Tuba1b	tubulin, alpha 1B [Source:MGI Symbol;Acc:MGI:107804]	4.88685	17.0582	5.58564	12.3143	12.6893	11.8665	12.8565	20.5147	8.27191	14.7212	17.1683	21.7953	10.7335	15.888
ENSMUSG00000036109	2.0743	1.05263	3.51041	5.18625	0.0227663	0.458517	X	51117269	51206532	-1	Mbnl3	muscleblind-like 3 (Drosophila) [Source:MGI Symbol;Acc:MGI:2444912]	13.4388	11.5555	12.8899	14.2846	16.2582	8.89984	8.57098	14.2982	10.8569	6.90058	10.9877	4.7125	12.8878	9.3878
ENSMUSG00000097177	2.84052	1.50615	2.41127	5.18126	0.0228318	0.45925	9	88840236	88858870	-1	9330159M07Rik	RIKEN cDNA 9330159M07 gene [Source:MGI Symbol;Acc:MGI:2442519]	5.4977	6.60317	3.86698	3.94059	5.15503	5.33991	2.57129	3.72995	2.06798	3.68031	1.37346	4.12344	5.06723	2.92441
ENSMUSG00000005936	2.86018	1.51611	2.50643	5.17692	0.0228888	0.459812	17	28951950	28969549	1	Kctd20	potassium channel tetramerisation domain containing 20 [Source:MGI Symbol;Acc:MGI:1914239]	3.66514	6.0529	7.3043	2.46287	6.74119	4.74658	2.57129	1.86498	5.68694	3.68031	2.0602	2.35625	5.16216	3.03666
ENSMUSG00000040420	-26.8142	-4.74492	0.848747	5.17433	0.022923	0.459915	15	22549022	23474418	1	Cdh18	cadherin 18 [Source:MGI Symbol;Acc:MGI:1344366]	0	0	1.28899	0	0	0	1.7142	0	2.06798	1.84016	0	0	0.214832	0.937055
ENSMUSG00000015522	-4.58703	-2.19756	1.63523	5.16342	0.0230674	0.460004	3	95434388	95497240	1	Arnt	aryl hydrocarbon receptor nuclear translocator [Source:MGI Symbol;Acc:MGI:88071]	0.610856	1.65079	1.28899	0.985147	1.58616	0.593323	3.85694	0.621659	1.55098	2.30019	3.43366	3.53438	1.11921	2.54964
ENSMUSG00000027665	-5.65545	-2.49964	1.81654	5.163	0.023073	0.460004	3	32397671	32468486	1	Pik3ca	phosphatidylinositol 3-kinase, catalytic, alpha polypeptide [Source:MGI Symbol;Acc:MGI:1206581]	0.610856	1.10053	0	2.46287	2.37925	3.55994	1.7142	8.08156	3.10197	2.76023	0.686732	2.94531	1.68557	3.215
ENSMUSG00000064023	7.69045	2.94307	1.41131	5.16346	0.0230669	0.460004	7	43797577	43803822	1	Klk8	kallikrein related-peptidase 8 [Source:MGI Symbol;Acc:MGI:1343327]	3.66514	0	3.43732	0.985147	2.77579	2.37329	1.28565	1.24332	0.516994	0.920078	0.686732	0	2.20611	0.775461
ENSMUSG00000034190	-7.86366	-2.9752	1.36329	5.16844	0.0230009	0.460004	14	69716979	69732570	-1	Chmp7	charged multivesicular body protein 7 [Source:MGI Symbol;Acc:MGI:1913922]	0	1.65079	0.429665	0.985147	0.396541	0	1.7142	2.48664	1.55098	3.22027	0	1.17813	0.577024	1.6917
ENSMUSG00000036529	-2.98535	-1.5779	2.42372	5.16725	0.0230167	0.460004	15	89288236	89315311	-1	Sbf1	SET binding factor 1 [Source:MGI Symbol;Acc:MGI:1925230]	3.05428	1.65079	3.00765	4.92574	2.77579	2.96661	4.71404	9.94654	4.13595	7.36062	3.43366	2.35625	3.06348	5.32451
ENSMUSG00000084839	34.9456	5.12704	0.633704	5.16077	0.0231026	0.460015	2	132694432	132698523	-1	Gm14097	predicted gene 14097 [Source:MGI Symbol;Acc:MGI:3651729]	1.22171	0	0	0.985147	2.77579	0	0	0	0	0.460039	0	0	0.830441	0.0766732
ENSMUSG00000029478	-1.59274	-0.671512	4.30504	5.1531	0.0232049	0.461471	5	125017153	125179219	-1	Ncor2	nuclear receptor co-repressor 2 [Source:MGI Symbol;Acc:MGI:1337080]	15.2714	18.709	18.4756	16.2549	15.4651	18.393	23.5702	23.0014	19.6458	20.2417	19.9152	22.9734	17.0948	21.558
ENSMUSG00000108269	-5.60029	-2.4855	1.16888	5.13787	0.0234094	0.464953		100247229	100250345	1	RP23-406J21.2		0.610856	1.10053	0	1.47772	1.18962	0	1.28565	1.24332	1.03399	3.22027	2.74693	1.76719	0.729788	1.88289
ENSMUSG00000028758	24.4879	4.61399	0.760844	5.12985	0.0235178	0.46576	4	138250435	138301967	1	Kif17	kinesin family member 17 [Source:MGI Symbol;Acc:MGI:1098229]	0.610856	0	1.28899	0.492574	0.793082	0	0.428549	0	0	0	0	0	0.530918	0.0714248
ENSMUSG00000073728	4.60195	2.20224	1.42941	5.12833	0.0235384	0.46576	4	142083972	142088099	1	Tmem51os1	Tmem51 opposite strand 1 [Source:MGI Symbol;Acc:MGI:3642733]	1.83257	2.20106	1.71866	1.97029	2.37925	3.55994	0.857098	0	0.516994	0.920078	2.0602	2.94531	2.27696	1.21661
ENSMUSG00000102861	1.8351	0.875855	3.99618	5.13212	0.0234871	0.46576	9	98590495	98591750	1	Gm37637	predicted gene, 37637 [Source:MGI Symbol;Acc:MGI:5610865]	12.2171	19.8095	11.6009	16.2549	16.6547	11.8665	8.14243	7.45991	12.9249	11.0409	14.4214	12.3703	14.7339	11.06
ENSMUSG00000081650	-6.61622	-2.72601	1.55556	5.12607	0.023569	0.465782	17	35220834	35224134	1	Gm16181	predicted gene 16181 [Source:MGI Symbol;Acc:MGI:3802038]	0.610856	0.550264	0	1.47772	2.77579	1.77997	1.28565	1.24332	2.58497	2.76023	5.49385	1.76719	1.1991	2.52254
ENSMUSG00000097794	-30.8374	-4.94661	0.427027	5.12372	0.023601	0.465832	14	32465042	32483539	1	Gm2990	predicted gene 2990 [Source:MGI Symbol;Acc:MGI:3781168]	0	0	0	0	0.396541	0	1.28565	0.621659	0	0	0.686732	1.17813	0.0660901	0.628694
ENSMUSG00000106060	2.2122	1.14548	3.02109	5.12136	0.0236331	0.465885		111939804	111944235	-1	RP23-427D2.1		7.94113	7.7037	6.01531	5.91088	11.4997	12.4598	7.28533	8.70322	6.20393	4.14035	4.80712	4.12344	8.58841	5.87723
ENSMUSG00000025104	1.32047	0.401048	7.03205	5.11494	0.0237207	0.46703	7	81881251	81934473	-1	Hdgfrp3	hepatoma-derived growth factor, related protein 3 [Source:MGI Symbol;Acc:MGI:1352760]	137.443	161.227	120.736	146.787	140.772	133.498	124.708	110.034	130.8	104.889	136.66	124.881	140.077	121.995
ENSMUSG00000037257	18.9832	4.24665	0.961422	5.10848	0.0238092	0.467753	9	63602655	63641889	1	Aagab	alpha- and gamma-adaptin binding protein [Source:MGI Symbol;Acc:MGI:1914189]	0	0.550264	0.859329	1.47772	1.58616	1.18665	0	0	0	0	1.37346	0.589063	0.943354	0.327088
ENSMUSG00000102305	1.722	0.784085	4.57204	5.10794	0.0238167	0.467753	9	73024293	73026139	1	Gm38192	predicted gene, 38192 [Source:MGI Symbol;Acc:MGI:5611420]	26.8777	22.0106	16.3273	25.6138	30.1371	20.173	20.1418	11.8115	17.5778	16.1014	19.2285	21.7953	23.5232	17.776
ENSMUSG00000027309	-3.50263	-1.80844	2.27896	5.1037	0.0238748	0.468314	2	130706200	130906406	-1	4930402H24Rik	RIKEN cDNA 4930402H24 gene [Source:MGI Symbol;Acc:MGI:1923029]	1.83257	0.550264	5.58564	1.97029	4.75849	1.18665	5.14259	8.08156	5.16994	5.06043	4.80712	4.12344	2.64732	5.39751
ENSMUSG00000106874	-2.70384	-1.43501	2.434	5.10056	0.0239182	0.468583		18845910	18848207	-1	RP23-148L8.3		2.44342	5.50264	1.28899	5.91088	2.77579	3.55994	6.42823	5.59493	7.23792	4.14035	4.12039	7.06875	3.58028	5.7651
ENSMUSG00000097730	25.5169	4.67338	0.616806	5.08981	0.0240668	0.470911	6	88716422	88725860	-1	Gm26588	predicted gene, 26588 [Source:MGI Symbol;Acc:MGI:5477082]	1.83257	0.550264	0	0	0.396541	1.18665	0	0	0	0.460039	0	0	0.661003	0.0766732
ENSMUSG00000052033	-10.825	-3.43629	0.780136	5.08359	0.0241534	0.47179	2	170496428	170519123	1	Pfdn4	prefoldin 4 [Source:MGI Symbol;Acc:MGI:1923512]	0.610856	0.550264	0	0	0.396541	0	1.28565	1.86498	0.516994	0.920078	0.686732	0.589063	0.25961	0.977248
ENSMUSG00000036120	1.41226	0.498002	6.01142	5.08075	0.0241929	0.47179	8	70130812	70139197	-1	Rfxank	regulatory factor X-associated ankyrin-containing protein [Source:MGI Symbol;Acc:MGI:1333865]	71.4701	72.0846	61.442	68.9603	71.7739	71.7921	53.1401	62.1659	51.6994	63.9454	59.0589	61.2625	69.5872	58.5454
ENSMUSG00000097254	22.1901	4.47185	0.799825	5.08015	0.0242013	0.47179	17	83851675	83854393	-1	C430042M11Rik	RIKEN cDNA C430042M11 gene [Source:MGI Symbol;Acc:MGI:2443186]	0	0.550264	1.28899	0	1.18962	0	0	0	0	0	0	0.589063	0.504813	0.0981771
ENSMUSG00000028033	4.42076	2.14429	1.70189	5.07256	0.0243075	0.473106	1	21398403	21961942	-1	Kcnq5	potassium voltage-gated channel, subfamily Q, member 5 [Source:MGI Symbol;Acc:MGI:1924937]	2.44342	4.95238	5.15598	2.95544	2.37925	0	0.857098	1.86498	2.06798	1.38012	2.0602	0	2.98108	1.37173
ENSMUSG00000103253	29.1462	4.86524	0.739347	5.07105	0.0243286	0.473106	2	11190641	11193312	-1	Gm37520	predicted gene, 37520 [Source:MGI Symbol;Acc:MGI:5610748]	0	1.65079	0.429665	0.492574	0.793082	1.77997	0.428549	0	0.516994	0	0	0	0.85768	0.157591
ENSMUSG00000079450	3.11676	1.64005	2.20549	5.06741	0.0243798	0.473519	X	123103495	123188795	1	Cldn34c1	claudin 34C1 [Source:MGI Symbol;Acc:MGI:1920311]	5.4977	5.50264	5.15598	2.95544	4.75849	3.55994	0.428549	2.48664	4.13595	0.920078	6.18059	2.35625	4.5717	2.75134
ENSMUSG00000096929	1.62159	0.697411	4.4933	5.05711	0.0245251	0.473906	1	194976375	195037904	1	A330023F24Rik	RIKEN cDNA A330023F24 gene [Source:MGI Symbol;Acc:MGI:2443958]	20.1582	25.3121	25.3502	21.1807	26.5682	24.9196	20.9989	24.2447	18.0948	20.2417	13.7346	15.9047	23.9148	18.8699
ENSMUSG00000004105	1.77637	0.828933	4.02358	5.04765	0.0246594	0.473906	2	33216069	33247717	1	Angptl2	angiopoietin-like 2 [Source:MGI Symbol;Acc:MGI:1347002]	14.0497	18.1587	21.0536	12.8069	17.4478	17.7997	17.142	10.5682	13.9588	12.4211	11.6744	10.0141	16.8861	12.6298
ENSMUSG00000074671	17.9799	4.16831	0.657872	5.05142	0.0246058	0.473906	2	153222370	153225441	-1	Tspyl3	TSPY-like 3 [Source:MGI Symbol;Acc:MGI:2139328]	0.610856	0.550264	0.429665	0.492574	0.793082	1.18665	0.428549	0	0.516994	0	0	0	0.677181	0.157591
ENSMUSG00000033036	-56.1323	-5.81076	0.427767	5.04849	0.0246474	0.473906	5	43913144	43913917	1	Gm7879	predicted pseudogene 7879 [Source:MGI Symbol;Acc:MGI:3645078]	0	0	0	0	0	0	1.28565	0	1.55098	0	0	0.589063	0	0.570949
ENSMUSG00000030500	-3.78314	-1.91958	1.90169	5.05874	0.0245021	0.473906	7	51621830	51671125	1	Slc17a6	solute carrier family 17 (sodium-dependent inorganic phosphate cotransporter), member 6 [Source:MGI Symbol;Acc:MGI:2156052]	2.44342	0.550264	0.859329	0.985147	1.9827	2.37329	3.42839	4.35161	3.61896	1.38012	2.74693	2.94531	1.53236	3.07855
ENSMUSG00000030683	-2.16918	-1.11715	2.87829	5.04694	0.0246695	0.473906	7	126950563	126970606	1	Sez6l2	seizure related 6 homolog like 2 [Source:MGI Symbol;Acc:MGI:2385295]	3.05428	4.40211	5.15598	6.40346	3.96541	5.33991	6.85678	6.21659	6.72092	7.36062	7.55405	7.06875	4.72019	6.96295
ENSMUSG00000097259	2.97573	1.57324	1.99621	5.053	0.0245833	0.473906	15	37007523	37044100	1	Gm26766	predicted gene, 26766 [Source:MGI Symbol;Acc:MGI:5477260]	4.88685	1.65079	4.29665	3.44802	4.36195	3.55994	2.14274	0.621659	2.58497	2.30019	2.0602	2.94531	3.7007	2.10918
ENSMUSG00000105440	-1.78705	-0.837583	3.92187	5.06205	0.0244554	0.473906		21702815	21712460	1	RP23-458I4.3		12.2171	18.1587	17.6163	9.85147	7.53428	12.4598	19.7132	16.1631	18.0948	16.5614	10.9877	18.2609	12.9729	16.6302
ENSMUSG00000107567	-13.0419	-3.70508	0.89514	5.05301	0.0245833	0.473906		137145876	137146929	-1	RP23-279L13.2		0	0.550264	0.429665	0	0.396541	0	0.428549	1.24332	0	2.76023	2.0602	1.17813	0.229412	1.2784
ENSMUSG00000025574	-1.71672	-0.779653	4.44077	5.04478	0.0247003	0.473922	11	117815526	117826092	-1	Tk1	thymidine kinase 1 [Source:MGI Symbol;Acc:MGI:98763]	20.7691	20.3598	18.9052	12.8069	16.2582	13.0531	13.285	20.5147	21.1968	22.0819	32.9631	27.0969	17.0254	22.8564
ENSMUSG00000027349	-3.22903	-1.6911	2.13339	5.03374	0.0248582	0.474852	2	117249739	117271540	1	Fam98b	family with sequence similarity 98, member B [Source:MGI Symbol;Acc:MGI:1915465]	2.44342	2.20106	1.71866	1.97029	2.77579	1.77997	2.57129	4.97327	4.13595	5.06043	2.0602	4.7125	2.1482	3.91894
ENSMUSG00000036186	-12.2879	-3.61916	1.17317	5.02881	0.024929	0.474852	2	26628457	26636497	1	Fam69b	family with sequence similarity 69, member B [Source:MGI Symbol;Acc:MGI:1927576]	1.83257	0	0.429665	0	0	0.593323	0.857098	0.621659	3.10197	1.38012	2.74693	0	0.475926	1.45129
ENSMUSG00000041358	3.64899	1.8675	2.45565	5.03521	0.0248371	0.474852	2	112247948	112259291	-1	Nutm1	NUT midline carcinoma, family member 1 [Source:MGI Symbol;Acc:MGI:2661384]	3.66514	4.40211	3.00765	1.47772	5.15503	1.77997	2.57129	1.24332	0.516994	1.38012	3.43366	1.17813	3.24794	1.72058
ENSMUSG00000032332	-4.47507	-2.16191	1.74181	5.02918	0.0249237	0.474852	9	79598991	79718831	-1	Col12a1	collagen, type XII, alpha 1 [Source:MGI Symbol;Acc:MGI:88448]	2.44342	2.20106	0.429665	1.97029	0.396541	2.37329	2.99984	4.97327	2.58497	6.44055	1.37346	1.17813	1.63571	3.25837
ENSMUSG00000034593	-1.55537	-0.63726	4.48681	5.02957	0.0249181	0.474852	9	75071015	75223688	1	Myo5a	myosin VA [Source:MGI Symbol;Acc:MGI:105976]	23.8234	23.6614	19.3349	20.1955	19.034	14.8331	26.9986	25.488	19.1288	25.7622	28.156	24.7406	20.147	25.0457
ENSMUSG00000079491	-71.765	-6.16521	0.477521	5.03355	0.0248608	0.474852	17	36115876	36121465	-1	H2-T10	histocompatibility 2, T region locus 10 [Source:MGI Symbol;Acc:MGI:95942]	0	0	0	0	0	0	1.28565	0	0	0.460039	1.37346	0	0	0.519858
ENSMUSG00000032050	-2.44727	-1.29118	2.7037	5.02645	0.024963	0.474929	9	52047150	52088737	1	Rdx	radixin [Source:MGI Symbol;Acc:MGI:97887]	4.27599	2.20106	4.29665	5.91088	4.75849	2.96661	5.57114	4.97327	8.7889	4.60039	8.92751	6.47969	4.06828	6.55682
ENSMUSG00000034648	-9.07778	-3.18234	1.0934	5.02106	0.0250408	0.475836	6	107529768	107570214	1	Lrrn1	leucine rich repeat protein 1, neuronal [Source:MGI Symbol;Acc:MGI:106038]	1.22171	1.10053	0	0	0	0.593323	2.14274	1.86498	1.55098	0.460039	1.37346	0.589063	0.485927	1.33021
ENSMUSG00000020251	-2.2519	-1.17114	2.70611	5.01627	0.0251102	0.475929	10	82650433	82690650	-1	Glt8d2	glycosyltransferase 8 domain containing 2 [Source:MGI Symbol;Acc:MGI:1922032]	4.27599	6.60317	3.86698	2.95544	5.94811	4.74658	7.28533	6.83825	5.16994	5.98051	8.92751	9.425	4.73271	7.27109
ENSMUSG00000085884	5.03701	2.33257	2.45661	5.01831	0.0250806	0.475929	16	96036090	96038743	1	Gm15342	predicted gene 15342 [Source:MGI Symbol;Acc:MGI:3705188]	8.55198	5.50264	2.57799	6.40346	8.7239	3.55994	2.14274	3.72995	4.13595	0.460039	4.80712	1.17813	5.88665	2.74232
ENSMUSG00000024524	1.40865	0.494317	6.47571	5.01449	0.025136	0.475929	18	67088336	67226792	1	Gnal	guanine nucleotide binding protein, alpha stimulating, olfactory type [Source:MGI Symbol;Acc:MGI:95774]	111.787	101.799	69.6057	99.0073	90.4113	88.9984	79.2815	73.9774	67.7262	86.4873	75.5405	87.7703	93.6014	78.4639
ENSMUSG00000028920	8.06324	3.01136	1.46977	5.00418	0.0252862	0.476474	4	141147913	141204062	1	Fbxo42	F-box protein 42 [Source:MGI Symbol;Acc:MGI:1924992]	3.66514	3.30158	3.43732	1.47772	1.18962	0.593323	0	2.48664	1.03399	0	1.37346	0	2.27745	0.815681
ENSMUSG00000030226	-3.52327	-1.81692	2.31464	5.00341	0.0252975	0.476474	6	138362918	138581968	-1	Lmo3	LIM domain only 3 [Source:MGI Symbol;Acc:MGI:102810]	4.88685	3.85185	0.859329	0.492574	2.37925	2.37329	2.99984	8.08156	3.61896	4.60039	2.74693	4.7125	2.47386	4.46003
ENSMUSG00000038663	18.0291	4.17226	0.899304	5.00007	0.0253462	0.476474	7	81533308	81566944	-1	Fsd2	fibronectin type III and SPRY domain containing 2 [Source:MGI Symbol;Acc:MGI:2444310]	0	2.20106	0	0.492574	1.18962	1.18665	0	0	0	0.460039	0.686732	0.589063	0.844983	0.289306
ENSMUSG00000003847	1.72032	0.782677	4.18898	5.00417	0.0252863	0.476474	8	107293470	107379517	1	Nfat5	nuclear factor of activated T cells 5 [Source:MGI Symbol;Acc:MGI:1859333]	24.4342	18.709	18.0459	18.2252	17.8443	27.8862	17.9991	14.9198	15.5098	13.8012	15.1081	16.4938	20.8575	15.6386
ENSMUSG00000032103	1.5844	0.663934	4.76428	5.00757	0.0252366	0.476474	9	35558595	35567401	1	Pus3	pseudouridine synthase 3 [Source:MGI Symbol;Acc:MGI:1914299]	23.2125	37.9682	33.0842	36.4504	30.1371	27.2929	21.4274	25.488	19.1288	23.0019	33.6499	30.6313	31.3576	25.5546
ENSMUSG00000035032	20.9752	4.39062	0.739274	4.99806	0.0253758	0.476474	9	105162156	105395524	-1	Nek11	NIMA (never in mitosis gene a)-related expressed kinase 11 [Source:MGI Symbol;Acc:MGI:2442276]	0	0	1.28899	1.97029	0.396541	0.593323	0.428549	0	0.516994	0	0	0	0.708192	0.157591
ENSMUSG00000061510	-41.3143	-5.36857	0.272341	5.00038	0.0253417	0.476474	14	46829109	46832027	-1	Gm10101	predicted gene 10101 [Source:MGI Symbol;Acc:MGI:3641713]	0	0	0	0	0	0	0	1.24332	0	0	0	1.17813	0	0.403574
ENSMUSG00000097831	53.7458	5.74808	0.326498	4.99235	0.0254596	0.476877	6	119896159	119902653	-1	4930540M05Rik	RIKEN cDNA 4930540M05 gene [Source:MGI Symbol;Acc:MGI:2148236]	1.22171	0	0.429665	0	0	1.18665	0	0	0	0	0	0	0.473004	0
ENSMUSG00000000740	2.42416	1.27749	3.40551	4.99044	0.0254877	0.476877	8	123102350	123105244	1	Rpl13	ribosomal protein L13 [Source:MGI Symbol;Acc:MGI:105922]	7.94113	12.1058	10.7416	4.43316	11.1031	15.4264	8.57098	11.8115	4.65295	6.44055	6.18059	2.94531	10.2919	6.76698
ENSMUSG00000053617	1.26616	0.340462	7.28586	4.99069	0.025484	0.476877	19	47260174	47464411	-1	Sh3pxd2a	SH3 and PX domains 2A [Source:MGI Symbol;Acc:MGI:1298393]	164.931	196.444	178.74	174.371	168.926	167.91	139.278	164.74	163.37	143.992	162.755	163.759	175.221	156.316
ENSMUSG00000026174	8.43945	3.07715	1.15333	4.95519	0.0260125	0.477604	1	74506058	74530842	1	Rqcd1	rcd1 (required for cell differentiation) homolog 1 (S. pombe) [Source:MGI Symbol;Acc:MGI:1928902]	1.22171	1.10053	2.14832	0.492574	1.58616	1.77997	0.857098	0.621659	0	0.460039	0.686732	0	1.38821	0.437588
ENSMUSG00000089640	-14.8988	-3.89712	1.36143	4.9698	0.0257937	0.477604	1	143683230	143684298	1	Gm6397	predicted gene 6397 [Source:MGI Symbol;Acc:MGI:3648542]	0	0	0	1.97029	2.77579	0	2.99984	0	2.06798	1.38012	0	1.17813	0.791013	1.27101
ENSMUSG00000097285	1.77423	0.827191	4.13899	4.98077	0.0256305	0.477604	1	91297203	91304405	-1	Gm26683	predicted gene, 26683 [Source:MGI Symbol;Acc:MGI:5477177]	20.7691	18.1587	14.1789	15.2698	15.8616	26.1062	13.7136	14.2982	13.4418	14.2612	10.9877	14.1375	18.3907	13.4733
ENSMUSG00000103241	-24.5321	-4.6166	0.661953	4.96673	0.0258395	0.477604	1	28569918	28571431	1	Gm38089	predicted gene, 38089 [Source:MGI Symbol;Acc:MGI:5611317]	0	0.550264	0	0	0	0	0.857098	0	1.55098	0	1.37346	0	0.0917107	0.630257
ENSMUSG00000086970	-1.299	-0.377396	7.20622	4.95899	0.0259554	0.477604	2	170405181	170407175	1	Bcas1os1	breast carcinoma amplified sequence 1, opposite strand 1 [Source:MGI Symbol;Acc:MGI:3649795]	122.171	123.809	138.352	133.487	129.272	132.904	128.993	145.468	162.853	150.433	157.262	146.677	129.999	148.614
ENSMUSG00000028979	1.18739	0.247792	9.18641	4.95533	0.0260104	0.477604	4	148602554	148615499	1	Masp2	mannan-binding lectin serine peptidase 2 [Source:MGI Symbol;Acc:MGI:1330832]	576.037	597.587	531.066	684.185	593.225	630.702	523.258	524.058	592.475	554.347	541.145	571.391	602.134	551.112
ENSMUSG00000026317	-15.3773	-3.94273	0.761498	4.98021	0.0256389	0.477604	8	14881335	14901720	1	Cln8	ceroid-lipofuscinosis, neuronal 8 [Source:MGI Symbol;Acc:MGI:1349447]	0	0	0	0.985147	0.793082	0	0.428549	0	1.55098	0.920078	0.686732	1.17813	0.296372	0.794078
ENSMUSG00000035569	-1.50954	-0.594112	5.06673	4.96112	0.0259234	0.477604	8	122883337	122974793	-1	Ankrd11	ankyrin repeat domain 11 [Source:MGI Symbol;Acc:MGI:1924337]	34.2079	32.4656	27.4985	23.151	30.5336	33.2261	39.4265	44.7594	32.0536	36.3431	33.6499	35.3438	30.1805	36.9294
ENSMUSG00000056131	2.16031	1.11124	3.89575	4.98291	0.0255989	0.477604	9	86554377	86571842	-1	Pgm3	phosphoglucomutase 3 [Source:MGI Symbol;Acc:MGI:97566]	18.3257	17.6084	15.4679	16.2549	15.8616	14.8331	17.142	6.83825	18.0948	7.82066	6.18059	11.7813	16.3919	11.3096
ENSMUSG00000019961	-15.1528	-3.92152	1.12588	4.95403	0.0260299	0.477604	10	91147571	91171582	-1	Tmpo	thymopoietin [Source:MGI Symbol;Acc:MGI:106920]	0	0	0	1.47772	0.793082	0	1.28565	0.621659	2.06798	0	0.686732	1.17813	0.378467	0.973357
ENSMUSG00000020080	-22.9887	-4.52285	0.525786	4.96224	0.0259066	0.477604	10	62383137	62422491	-1	Hkdc1	hexokinase domain containing 1 [Source:MGI Symbol;Acc:MGI:2384910]	0	0	0	0	0.396541	0	0.428549	0	1.03399	0.460039	0	1.17813	0.0660901	0.516784
ENSMUSG00000020323	1.8065	0.853197	3.72222	4.9673	0.025831	0.477604	10	79781474	79790961	-1	Prss57	protease, serine 57 [Source:MGI Symbol;Acc:MGI:1920356]	9.16284	13.2063	9.45262	11.8218	15.8616	15.4264	8.99953	11.8115	8.7889	7.36062	9.61424	9.425	12.4886	9.3333
ENSMUSG00000034612	-4.12432	-2.04416	1.68259	4.9749	0.0257177	0.477604	10	82985498	83195900	1	Chst11	carbohydrate sulfotransferase 11 [Source:MGI Symbol;Acc:MGI:1927166]	3.66514	1.10053	0.859329	1.47772	0.396541	0.593323	2.14274	2.48664	3.61896	1.84016	2.74693	2.35625	1.34876	2.53195
ENSMUSG00000022329	7.29832	2.86756	1.25296	4.96709	0.0258341	0.477604	15	34875496	35155806	-1	Stk3	serine/threonine kinase 3 [Source:MGI Symbol;Acc:MGI:1928487]	1.83257	2.20106	1.28899	0	3.17233	2.37329	1.28565	1.24332	0.516994	0	0	1.17813	1.81137	0.704014
ENSMUSG00000023009	-9.81601	-3.29514	0.896205	4.96351	0.0258877	0.477604	15	99422035	99457748	-1	Nckap5l	NCK-associated protein 5-like [Source:MGI Symbol;Acc:MGI:3609653]	0.610856	0	0.859329	0.492574	0	0	0.428549	1.86498	0	1.38012	1.37346	2.35625	0.327126	1.23389
ENSMUSG00000042895	16.4113	4.03662	0.876633	4.97414	0.025729	0.477604	15	41865293	41869720	-1	Abra	actin-binding Rho activating protein [Source:MGI Symbol;Acc:MGI:2444891]	1.83257	0.550264	0.429665	1.47772	0	1.77997	1.28565	0	1.03399	0	0	0	1.0117	0.386606
ENSMUSG00000041258	6.68555	2.74105	1.3545	4.95209	0.0260592	0.477604	18	82593593	82692883	-1	Zfp236	zinc finger protein 236 [Source:MGI Symbol;Acc:MGI:1926950]	5.4977	6.0529	0.859329	1.97029	1.18962	0.593323	0.428549	1.86498	1.55098	0.460039	0.686732	0.589063	2.69386	0.930057
ENSMUSG00000097507	1.91795	0.939564	4.08196	4.95135	0.0260703	0.477604	18	34796895	34803484	-1	Gm26538	predicted gene, 26538 [Source:MGI Symbol;Acc:MGI:5477032]	13.4388	12.6561	12.8899	23.6435	19.827	18.9863	10.2852	9.94654	18.0948	12.8811	10.301	9.425	16.907	11.8223
ENSMUSG00000026959	-1.77497	-0.827797	4.09672	4.94675	0.0261397	0.477767	2	25291181	25319187	-1	Grin1	glutamate receptor, ionotropic, NMDA1 (zeta 1) [Source:MGI Symbol;Acc:MGI:95819]	10.3846	7.7037	13.7493	16.2549	12.2928	16.613	21.856	14.2982	18.0948	17.0214	17.1683	12.3703	12.833	16.8015
ENSMUSG00000083473	-3.46955	-1.79475	1.76567	4.94759	0.0261271	0.477767	4	148031554	148032326	1	Gm13207	predicted gene 13207 [Source:MGI Symbol;Acc:MGI:3651232]	0.610856	1.65079	1.28899	1.97029	2.37925	3.55994	5.57114	2.48664	2.06798	3.68031	2.74693	2.94531	1.91002	3.24972
ENSMUSG00000030602	-3.11569	-1.63955	1.99172	4.93901	0.0262571	0.477842	7	28399549	28598185	-1	Pak4	p21 protein (Cdc42/Rac)-activated kinase 4 [Source:MGI Symbol;Acc:MGI:1917834]	3.66514	0.550264	2.14832	0.985147	3.56887	1.18665	5.14259	4.97327	3.61896	2.76023	2.74693	3.53438	2.0174	3.79606
ENSMUSG00000095690	28.9505	4.85552	0.878335	4.93851	0.0262647	0.477842	19	7398421	7399077	-1	Rab11b-ps2	RAB11B, member RAS oncogene family, pseudogene 2 [Source:MGI Symbol;Acc:MGI:3643959]	1.22171	1.65079	0	0	1.9827	0	0.857098	0	0	0	0	0	0.809201	0.14285
ENSMUSG00000108014	-103.213	-6.68948	0.3526	4.9393	0.0262526	0.477842		4367774	4368066	1	RP23-447L9.2		0	0	0	0	0	0	0	0	1.55098	0	0	2.35625	0	0.651206
ENSMUSG00000104803	-103.213	-6.68948	0.3526	4.93918	0.0262545	0.477842		115913890	115914182	1	RP24-155C13.7		0	0	0	0	0	0	0	0	1.55098	0	0	2.35625	0	0.651206
ENSMUSG00000020396	-1.39656	-0.481876	6.4914	4.93239	0.0263578	0.478985	11	4938754	4948064	-1	Nefh	neurofilament, heavy polypeptide [Source:MGI Symbol;Acc:MGI:97309]	75.1353	75.3862	80.777	79.7969	78.5151	77.7253	91.2809	93.8705	89.44	93.8479	92.0221	92.4828	77.8893	92.1574
ENSMUSG00000010025	-7.00762	-2.80892	1.30804	4.93011	0.0263927	0.479068	11	61223417	61267464	-1	Aldh3a2	aldehyde dehydrogenase family 3, subfamily A2 [Source:MGI Symbol;Acc:MGI:1353452]	0	2.75132	0.429665	0.985147	1.18962	0	2.57129	1.24332	2.58497	2.30019	4.80712	1.76719	0.892626	2.54568
ENSMUSG00000022201	-2.53277	-1.34072	3.36268	4.91563	0.0266147	0.482545	15	12117831	12185683	1	Zfr	zinc finger RNA binding protein [Source:MGI Symbol;Acc:MGI:1341890]	11.6063	6.60317	10.7416	6.89603	4.75849	3.55994	8.57098	18.6498	11.3739	9.66082	10.301	10.0141	7.36092	11.4284
ENSMUSG00000026475	12.9797	3.69819	0.801463	4.90094	0.026842	0.484535	1	153740349	153745468	1	Rgs16	regulator of G-protein signaling 16 [Source:MGI Symbol;Acc:MGI:108407]	0.610856	1.10053	0.429665	0.985147	1.18962	1.18665	0	0	0	0.920078	0.686732	1.17813	0.917077	0.464156
ENSMUSG00000104368	-15.2102	-3.92697	0.674781	4.889	0.0270283	0.484535	1	185312187	185313803	1	2010103J01Rik	RIKEN cDNA 2010103J01 gene [Source:MGI Symbol;Acc:MGI:1917139]	0	0	0	0.492574	1.18962	0	0.857098	0.621659	1.03399	1.38012	0	0.589063	0.280366	0.746987
ENSMUSG00000061887	-2.43396	-1.2833	2.31534	4.88297	0.0271229	0.484535	4	106910701	107049694	1	Ssbp3	single-stranded DNA binding protein 3 [Source:MGI Symbol;Acc:MGI:1919725]	3.66514	4.40211	5.58564	1.97029	2.77579	2.37329	5.14259	5.59493	4.13595	5.06043	6.86732	5.30156	3.46204	5.35046
ENSMUSG00000061479	-6.66675	-2.73698	1.1724	4.894	0.0269501	0.484535	7	27187005	27196271	-1	Snrpa	small nuclear ribonucleoprotein polypeptide A [Source:MGI Symbol;Acc:MGI:1855690]	0	2.75132	0.429665	0	0.396541	0.593323	2.57129	2.48664	1.03399	1.84016	1.37346	0.589063	0.695141	1.6491
ENSMUSG00000040165	-1.63747	-0.711468	4.59458	4.90275	0.026814	0.484535	8	3940222	3954746	-1	Cd209c	CD209c antigen [Source:MGI Symbol;Acc:MGI:2157945]	16.4931	20.91	18.0459	15.7624	19.034	20.173	25.7129	20.5147	24.8157	17.0214	32.2764	22.3844	18.4031	23.7876
ENSMUSG00000032002	18.1584	4.18256	0.758903	4.88596	0.0270759	0.484535	9	7184566	7207031	1	Dcun1d5	DCN1, defective in cullin neddylation 1, domain containing 5 (S. cerevisiae) [Source:MGI Symbol;Acc:MGI:1924113]	1.22171	0	0.859329	0	1.9827	1.77997	0	0	0	0.920078	0	1.17813	0.973952	0.349701
ENSMUSG00000053289	-4.16157	-2.05713	2.02446	4.88476	0.0270948	0.484535	9	53098454	53248112	-1	Ddx10	DEAD (Asp-Glu-Ala-Asp) box polypeptide 10 [Source:MGI Symbol;Acc:MGI:1924841]	0	2.20106	2.14832	0.492574	3.17233	1.77997	5.14259	2.48664	2.06798	6.90058	1.37346	2.35625	1.63237	3.38792
ENSMUSG00000020823	2.95555	1.56343	2.55272	4.8862	0.0270722	0.484535	11	117115168	117159268	1	Sec14l1	SEC14-like 1 (S. cerevisiae) [Source:MGI Symbol;Acc:MGI:1921386]	7.33027	8.80422	3.00765	4.43316	8.32736	4.74658	4.28549	2.48664	1.03399	2.76023	5.49385	5.89063	6.10821	3.65847
ENSMUSG00000045140	-4.6009	-2.20192	1.93756	4.90398	0.0267949	0.484535	11	84876315	84880285	-1	Pigw	phosphatidylinositol glycan anchor biosynthesis, class W [Source:MGI Symbol;Acc:MGI:1917575]	0.610856	0.550264	0.859329	1.97029	3.17233	1.77997	4.71404	4.35161	2.58497	1.84016	3.43366	1.17813	1.49051	3.01709
ENSMUSG00000087654	3.29203	1.71898	1.97701	4.88752	0.0270515	0.484535	11	58889710	58891548	1	Gm12256	predicted gene 12256 [Source:MGI Symbol;Acc:MGI:3649604]	3.66514	1.10053	2.14832	4.92574	4.75849	4.15326	1.7142	1.86498	0.516994	1.84016	1.37346	3.53438	3.45858	1.80736
ENSMUSG00000005262	-6.094	-2.60739	1.27846	4.89359	0.0269566	0.484535	16	18811779	18835261	1	Ufd1l	ubiquitin fusion degradation 1 like [Source:MGI Symbol;Acc:MGI:109353]	0	0	1.71866	0.985147	0.793082	1.18665	2.14274	0.621659	1.03399	5.06043	1.37346	2.94531	0.780589	2.19627
ENSMUSG00000037104	-6.11302	-2.61188	1.36655	4.89043	0.0270059	0.484535	17	87107679	87137583	1	Socs5	suppressor of cytokine signaling 5 [Source:MGI Symbol;Acc:MGI:2385459]	0.610856	3.85185	3.00765	0.492574	0	0	2.14274	2.48664	1.55098	1.38012	2.74693	1.17813	1.32716	1.91426
ENSMUSG00000025272	3.38054	1.75726	1.99837	4.90057	0.0268478	0.484535	X	150645304	150657583	-1	Tro	trophinin [Source:MGI Symbol;Acc:MGI:1928994]	2.44342	2.75132	4.29665	2.46287	2.77579	3.55994	0.857098	1.24332	1.55098	1.84016	2.0602	2.94531	3.04833	1.74951
ENSMUSG00000002660	8.83891	3.14387	0.890413	4.87606	0.0272317	0.485498	17	56990264	56996371	1	Clpp	caseinolytic mitochondrial matrix peptidase proteolytic subunit [Source:MGI Symbol;Acc:MGI:1858213]	1.22171	1.10053	1.28899	0.985147	1.18962	0.593323	0.428549	0.621659	0.516994	0	0	0.589063	1.06322	0.359377
ENSMUSG00000047368	-9.19849	-3.2014	0.964032	4.87565	0.0272382	0.485498	19	21653309	21685637	1	Abhd17b	abhydrolase domain containing 17B [Source:MGI Symbol;Acc:MGI:1917816]	0	0.550264	0.429665	0.985147	0	0	0.857098	0.621659	2.06798	1.38012	0	1.76719	0.327513	1.11567
ENSMUSG00000061859	-2.8143	-1.49278	2.50486	4.87259	0.0272865	0.48581	4	98395785	98719603	1	Inadl	InaD-like (Drosophila) [Source:MGI Symbol;Acc:MGI:1277960]	2.44342	6.0529	4.29665	2.95544	3.17233	2.96661	9.85662	4.35161	5.68694	8.74074	4.12039	2.94531	3.64789	5.95027
ENSMUSG00000097638	3.15625	1.65821	2.14603	4.86761	0.0273654	0.486668	2	18799245	18801818	-1	Carlr	cardiac and apoptosis-related long non-coding RNA [Source:MGI Symbol;Acc:MGI:1914024]	3.05428	3.85185	3.43732	3.44802	5.94811	2.96661	2.14274	0.621659	3.10197	2.76023	1.37346	2.35625	3.78436	2.05939
ENSMUSG00000029454	15.0627	3.9129	0.926907	4.85786	0.0275205	0.488327	5	121525038	121545905	-1	Mapkapk5	MAP kinase-activated protein kinase 5 [Source:MGI Symbol;Acc:MGI:1333110]	1.83257	0.550264	0.429665	0.492574	1.9827	0	1.28565	0	1.03399	0	0	0	0.881296	0.386606
ENSMUSG00000029999	17.9603	4.16674	0.856142	4.85936	0.0274965	0.488327	6	86195223	86275719	1	Tgfa	transforming growth factor alpha [Source:MGI Symbol;Acc:MGI:98724]	1.22171	1.10053	1.28899	0.492574	0	1.18665	0.857098	0.621659	0	0	0	0	0.881742	0.246459
ENSMUSG00000062098	3.37148	1.75338	2.31169	4.85349	0.0275902	0.489015	2	138256565	138589292	1	Btbd3	BTB (POZ) domain containing 3 [Source:MGI Symbol;Acc:MGI:2385155]	3.05428	8.25396	4.72631	1.97029	5.15503	1.77997	3.85694	1.86498	2.58497	1.38012	1.37346	2.35625	4.15664	2.23612
ENSMUSG00000078439	5.43016	2.44099	1.33197	4.8504	0.0276398	0.489345	10	81393051	81395392	1	Smim24	small integral membrane protein 24 [Source:MGI Symbol;Acc:MGI:1919523]	0.610856	2.75132	3.43732	1.47772	2.37925	0.593323	1.28565	0.621659	0.516994	1.38012	0.686732	0	1.87496	0.748525
ENSMUSG00000025607	-1.2181	-0.284628	8.28336	4.84578	0.0277138	0.490006	6	30747554	30896794	-1	Copg2	coatomer protein complex, subunit gamma 2 [Source:MGI Symbol;Acc:MGI:1858683]	339.636	291.64	269.4	286.185	274.406	247.416	312.412	341.291	303.476	318.807	326.884	280.394	284.78	313.877
ENSMUSG00000020163	-5.25019	-2.39237	1.34018	4.84228	0.0277701	0.490006	10	80402997	80406830	-1	Uqcr11	ubiquinol-cytochrome c reductase, complex III subunit XI [Source:MGI Symbol;Acc:MGI:1913844]	0.610856	0.550264	0.429665	1.47772	0.793082	3.55994	1.28565	3.10829	3.10197	1.38012	1.37346	4.12344	1.23692	2.39549
ENSMUSG00000022048	-2.19046	-1.13123	3.17373	4.84376	0.0277463	0.490006	14	66802864	66868688	-1	Dpysl2	dihydropyrimidinase-like 2 [Source:MGI Symbol;Acc:MGI:1349763]	6.10856	8.80422	7.73396	6.89603	5.94811	5.33991	13.7136	6.21659	13.4418	5.98051	10.301	11.1922	6.80513	10.1409
ENSMUSG00000030894	46.2662	5.53189	0.451179	4.82842	0.0279943	0.49122	7	105744847	105752207	-1	Tpp1	tripeptidyl peptidase I [Source:MGI Symbol;Acc:MGI:1336194]	1.22171	0	0	0	1.18962	0	0	0	0	0	0	0	0.401889	0
ENSMUSG00000020331	2.18076	1.12483	3.32856	4.8319	0.0279379	0.49122	10	79716634	79736108	1	Hcn2	hyperpolarization-activated, cyclic nucleotide-gated K+ 2 [Source:MGI Symbol;Acc:MGI:1298210]	9.16284	8.80422	12.4603	17.2401	8.7239	7.11988	5.57114	10.5682	8.27191	8.2807	7.55405	3.53438	10.5852	7.29673
ENSMUSG00000035620	-12.3086	-3.6216	1.03235	4.83001	0.0279685	0.49122	10	84917616	85016446	1	Ric8b	resistance to inhibitors of cholinesterase 8 homolog B (C. elegans) [Source:MGI Symbol;Acc:MGI:2682307]	0.610856	0	0	0.985147	1.58616	0	0.428549	2.48664	2.58497	0.920078	2.0602	1.76719	0.530361	1.70794
ENSMUSG00000022940	1.89826	0.924678	3.97515	4.82951	0.0279766	0.49122	16	94358763	94371015	-1	Pigp	phosphatidylinositol glycan anchor biosynthesis, class P [Source:MGI Symbol;Acc:MGI:1860433]	12.2171	20.91	12.4603	26.1064	11.1031	20.7663	10.2852	11.1899	9.82289	13.3411	15.1081	15.3156	17.2605	12.5105
ENSMUSG00000006457	-21.2202	-4.40736	0.502643	4.83134	0.0279469	0.49122	19	4861223	4877909	-1	Actn3	actinin alpha 3 [Source:MGI Symbol;Acc:MGI:99678]	0.610856	0	0	0	0	0	0.428549	0	1.03399	0.460039	0	1.17813	0.101809	0.516784
ENSMUSG00000006567	-8.36026	-3.06355	0.930251	4.81505	0.0282122	0.494495	8	21992785	22060305	-1	Atp7b	ATPase, Cu++ transporting, beta polypeptide [Source:MGI Symbol;Acc:MGI:103297]	0	0.550264	0	0.492574	0.396541	1.18665	0.857098	1.86498	1.55098	1.38012	0.686732	0.589063	0.437671	1.15483
ENSMUSG00000079523	-1.90809	-0.932128	3.94344	4.80902	0.0283112	0.49492	6	72957347	72958748	-1	Tmsb10	thymosin, beta 10 [Source:MGI Symbol;Acc:MGI:109146]	9.77369	12.6561	11.6009	12.3143	10.3101	13.0531	13.285	18.0281	17.0608	15.6413	22.6621	10.6031	11.618	16.2134
ENSMUSG00000036845	24.0399	4.58736	0.719631	4.80785	0.0283303	0.49492	7	30555441	30559838	-1	Lin37	lin-37 homolog (C. elegans) [Source:MGI Symbol;Acc:MGI:1922910]	0.610856	2.20106	0	0.492574	0	2.37329	0.857098	0	0.516994	0	0	0	0.946296	0.229015
ENSMUSG00000020992	1.53138	0.614832	4.73418	4.80872	0.0283161	0.49492	12	69790288	69840479	1	4930512B01Rik	RIKEN cDNA 4930512B01 gene [Source:MGI Symbol;Acc:MGI:1921974]	27.4885	24.7619	28.7875	29.5544	26.5682	26.6995	30.427	19.8931	24.8157	21.1618	19.9152	15.9047	27.31	22.0196
ENSMUSG00000097799	-1.19049	-0.251553	10.5622	4.80313	0.0284081	0.495731	2	120532904	120539846	1	Gm26899	predicted gene, 26899 [Source:MGI Symbol;Acc:MGI:5477393]	1628.54	1593.56	1343.56	1564.41	1458.87	1191.39	1419.35	1675.99	1558.74	1662.12	1633.73	1629.94	1463.39	1596.65
ENSMUSG00000102289	-1.54125	-0.624099	4.98937	4.79837	0.0284867	0.496554	16	77302264	77305560	-1	Gm31258	predicted gene, 31258 [Source:MGI Symbol;Acc:MGI:5590417]	25.6559	23.1111	21.0536	24.6287	37.6714	30.2595	42.4263	29.8396	34.1216	36.8031	31.5897	23.5625	27.0634	33.0571
ENSMUSG00000026556	-3.90262	-1.96444	1.88524	4.78967	0.0286309	0.498156	1	172000960	172028444	-1	Vangl2	vang-like 2 (van gogh, Drosophila) [Source:MGI Symbol;Acc:MGI:2135272]	1.22171	2.20106	0.859329	2.95544	0.793082	2.37329	2.99984	2.48664	3.61896	6.44055	2.0602	1.76719	1.73399	3.22889
ENSMUSG00000039787	-11.6501	-3.54228	0.868396	4.78263	0.0287481	0.498156	2	29869164	29882840	1	Cercam	cerebral endothelial cell adhesion molecule [Source:MGI Symbol;Acc:MGI:2139134]	0	0.550264	2.14832	0	0	0	0.857098	0	1.03399	1.84016	0.686732	0.589063	0.449765	0.834506
ENSMUSG00000075027	3.2607	1.70518	2.01774	4.77879	0.0288124	0.498156	2	93027956	93044732	1	4631405J19Rik	RIKEN cDNA 4631405J19 gene [Source:MGI Symbol;Acc:MGI:3045383]	3.66514	2.20106	1.71866	4.43316	3.96541	3.55994	1.7142	2.48664	1.03399	2.30019	2.74693	0	3.25723	1.71366
ENSMUSG00000028444	-7.49759	-2.90643	1.41643	4.78806	0.0286578	0.498156	4	41657498	41697089	-1	Cntfr	ciliary neurotrophic factor receptor [Source:MGI Symbol;Acc:MGI:99605]	2.44342	2.20106	2.14832	0	0	0.593323	2.57129	1.24332	2.58497	0.920078	2.74693	1.76719	1.23102	1.9723
ENSMUSG00000009075	1.62445	0.699949	4.4519	4.77607	0.0288579	0.498156	11	4736892	4746778	-1	Cabp7	calcium binding protein 7 [Source:MGI Symbol;Acc:MGI:2183437]	24.4342	26.4127	18.4756	31.5247	22.9994	25.5129	19.7132	19.2714	17.5778	22.5419	15.1081	20.6172	24.8932	19.1383
ENSMUSG00000020482	-2.47472	-1.30727	2.85394	4.77889	0.0288106	0.498156	11	5528887	5542187	-1	Ccdc117	coiled-coil domain containing 117 [Source:MGI Symbol;Acc:MGI:2144383]	3.66514	9.90475	10.312	3.94059	2.37925	2.37329	10.7137	5.59493	8.7889	7.36062	6.86732	6.47969	5.42916	7.6342
ENSMUSG00000063480	5.96303	2.57605	1.58193	4.78554	0.0286996	0.498156	15	82041319	82047598	-1	Nhp2l1	NHP2 non-histone chromosome protein 2-like 1 (S. cerevisiae) [Source:MGI Symbol;Acc:MGI:893586]	4.27599	0	3.00765	2.46287	4.75849	3.55994	0	1.24332	1.03399	4.14035	0	1.17813	3.01082	1.26596
ENSMUSG00000094891	-4.42432	-2.14546	1.97311	4.77581	0.0288622	0.498156	17	33176416	33177363	1	Olfr55	olfactory receptor 55 [Source:MGI Symbol;Acc:MGI:1333751]	3.66514	1.65079	1.71866	1.47772	1.18962	2.96661	2.14274	8.08156	2.06798	6.44055	6.18059	1.76719	2.11142	4.44677
ENSMUSG00000024979	2.49144	1.31698	2.84026	4.77629	0.0288542	0.498156	19	55180733	55196313	1	Tectb	tectorin beta [Source:MGI Symbol;Acc:MGI:109574]	7.94113	7.7037	5.15598	8.86633	8.32736	4.15326	5.57114	7.45991	3.61896	1.84016	2.74693	6.47969	7.02462	4.61946
ENSMUSG00000036155	1.56375	0.645014	5.01312	4.77028	0.0289552	0.498672	1	127205015	127488336	1	Mgat5	mannoside acetylglucosaminyltransferase 5 [Source:MGI Symbol;Acc:MGI:894701]	43.9816	41.2698	33.0842	35.9579	41.2403	36.786	41.9978	37.2995	26.3667	24.3821	27.4693	29.4531	38.72	31.1614
ENSMUSG00000060879	59.2192	5.88799	0.526001	4.77176	0.0289302	0.498672	5	22931395	22932013	-1	Gm6564	predicted pseudogene 6564 [Source:MGI Symbol;Acc:MGI:3647928]	0	0	0.429665	0	1.18962	2.37329	0	0	0	0	0	0	0.66543	0
ENSMUSG00000033327	30.4735	4.92948	0.741858	4.76809	0.028992	0.498764	17	34670535	34719815	1	Tnxb	tenascin XB [Source:MGI Symbol;Acc:MGI:1932137]	0	1.65079	0.429665	1.97029	0	0	0	0	0	0	0	0.589063	0.675125	0.0981771
ENSMUSG00000026659	3.47005	1.79496	2.23943	4.75617	0.0291935	0.499861	1	170873498	170885540	-1	Dusp12	dual specificity phosphatase 12 [Source:MGI Symbol;Acc:MGI:1890614]	6.71942	4.40211	3.86698	3.44802	4.36195	2.37329	3.85694	0.621659	6.20393	2.76023	0	0.589063	4.19529	2.33864
ENSMUSG00000033400	2.69752	1.43163	2.46976	4.75496	0.0292139	0.499861	3	116739999	116808166	-1	Agl	amylo-1,6-glucosidase, 4-alpha-glucanotransferase [Source:MGI Symbol;Acc:MGI:1924809]	5.4977	3.30158	3.86698	3.94059	6.34465	4.74658	5.14259	3.72995	2.06798	1.84016	2.0602	2.35625	4.61635	2.86619
ENSMUSG00000086767	15.4268	3.94736	0.980588	4.76055	0.0291193	0.499861	4	149904006	149908149	1	Gm13070	predicted gene 13070 [Source:MGI Symbol;Acc:MGI:3651970]	0.610856	0	0.859329	0.492574	1.58616	2.37329	0	0	0	0.460039	0.686732	1.17813	0.987036	0.387483
ENSMUSG00000091227	-19.6494	-4.29642	0.401531	4.75947	0.0291375	0.499861	14	7440924	7450917	-1	Gm3755	predicted gene 3755 [Source:MGI Symbol;Acc:MGI:3781930]	0	0.550264	0	0	0	0	0.857098	0	1.03399	0.460039	0.686732	0	0.0917107	0.506309
ENSMUSG00000034259	-1.90148	-0.927119	3.43029	4.75636	0.0291902	0.499861	15	76327397	76330677	1	Exosc4	exosome component 4 [Source:MGI Symbol;Acc:MGI:1923576]	10.3846	8.80422	8.59329	9.3589	5.94811	6.52655	13.7136	12.4332	9.3059	11.961	9.61424	10.0141	8.26927	11.1737
ENSMUSG00000040731	-2.48064	-1.31071	2.74549	4.74904	0.0293147	0.500644	5	134619721	134639490	-1	Eif4h	eukaryotic translation initiation factor 4H [Source:MGI Symbol;Acc:MGI:1341822]	5.4977	1.10053	6.01531	2.95544	8.32736	2.96661	6.85678	6.21659	9.3059	5.98051	8.24078	7.65782	4.47716	7.37639
ENSMUSG00000025321	-5.21195	-2.38182	1.61896	4.74669	0.0293546	0.500644	12	119158022	119238802	-1	Itgb8	integrin beta 8 [Source:MGI Symbol;Acc:MGI:1338035]	0	0.550264	1.28899	3.44802	0	1.18665	4.28549	6.21659	2.58497	1.38012	1.37346	1.17813	1.07899	2.83646
ENSMUSG00000022425	-2.14282	-1.09951	3.75975	4.74751	0.0293407	0.500644	15	54838898	54920146	-1	Enpp2	ectonucleotide pyrophosphatase/phosphodiesterase 2 [Source:MGI Symbol;Acc:MGI:1321390]	4.27599	13.7566	11.6009	10.344	10.7066	9.49317	17.5705	12.4332	13.4418	15.6413	13.0479	16.4938	10.0296	14.7714
ENSMUSG00000085868	1.52577	0.609542	5.04583	4.7399	0.0294707	0.500772	2	70877829	70884408	1	Gm13632	predicted gene 13632 [Source:MGI Symbol;Acc:MGI:3651357]	38.4839	24.7619	40.3885	37.9282	36.0852	35.0061	28.7128	27.353	25.3327	37.2632	25.4091	27.0969	35.4423	28.5279
ENSMUSG00000076436	32.8341	5.03712	0.872877	4.71319	0.0299321	0.500772	4	123321875	123323634	-1	Oxct2a	3-oxoacid CoA transferase 2A [Source:MGI Symbol;Acc:MGI:1891061]	3.05428	0	0	3.44802	0.793082	0	1.7142	0	0	0	0	0	1.2159	0.285699
ENSMUSG00000003623	-1.45068	-0.536726	5.38934	4.72089	0.0297984	0.500772	5	8966033	8997324	-1	Crot	carnitine O-octanoyltransferase [Source:MGI Symbol;Acc:MGI:1921364]	28.0994	28.6137	34.8028	43.3465	38.861	39.1593	41.1407	40.4078	41.3595	41.8635	37.7702	52.4266	35.4805	42.4947
ENSMUSG00000007080	-2.42999	-1.28095	2.72986	4.70411	0.0300907	0.500772	5	110286306	110337474	1	Pole	polymerase (DNA directed), epsilon [Source:MGI Symbol;Acc:MGI:1196391]	3.05428	0.550264	3.00765	4.92574	9.12044	6.52655	5.57114	6.83825	9.3059	5.98051	4.80712	5.30156	4.53082	6.30075
ENSMUSG00000081143	8.22837	3.04061	1.52682	4.70949	0.0299966	0.500772	5	64252556	64253225	-1	Gm15823	predicted gene 15823 [Source:MGI Symbol;Acc:MGI:3801858]	0	1.10053	1.71866	2.95544	2.77579	2.37329	1.7142	2.48664	0	0.460039	0	0	1.82062	0.776812
ENSMUSG00000030315	1.97476	0.981678	3.21791	4.718	0.0298485	0.500772	6	114860628	114969994	-1	Vgll4	vestigial like 4 (Drosophila) [Source:MGI Symbol;Acc:MGI:2652840]	13.4388	12.1058	8.59329	13.7921	9.91352	6.52655	5.14259	8.70322	6.72092	9.20078	6.18059	10.0141	10.7283	7.66036
ENSMUSG00000049600	28.8867	4.85233	0.63354	4.72662	0.0296991	0.500772	7	13004936	13009822	-1	Zbtb45	zinc finger and BTB domain containing 45 [Source:MGI Symbol;Acc:MGI:2685003]	0.610856	0	0.429665	0	2.37925	1.18665	0	0	0	0	0.686732	0	0.767735	0.114455
ENSMUSG00000058966	-4.09512	-2.0339	1.86354	4.71058	0.0299775	0.500772	7	126816885	126830219	1	Fam57b	family with sequence similarity 57, member B [Source:MGI Symbol;Acc:MGI:1916202]	1.22171	0.550264	0.429665	3.94059	2.77579	2.96661	3.85694	0.621659	6.20393	1.38012	3.43366	3.53438	1.98077	3.17178
ENSMUSG00000031667	-1.63353	-0.70799	4.87619	4.70424	0.0300883	0.500772	8	91112041	91134465	-1	Aktip	thymoma viral proto-oncogene 1 interacting protein [Source:MGI Symbol;Acc:MGI:3693832]	33.5971	18.1587	24.4909	23.151	27.3613	24.9196	32.9983	40.4078	21.1968	34.963	37.7702	27.0969	25.2798	32.4055
ENSMUSG00000032128	-23.5105	-4.55523	0.702477	4.73354	0.0295799	0.500772	9	37415669	37433163	-1	Robo3	roundabout homolog 3 (Drosophila) [Source:MGI Symbol;Acc:MGI:1343102]	0	0.550264	0.429665	0	0	0	0.428549	1.24332	0	2.30019	0.686732	0	0.163321	0.776465
ENSMUSG00000092042	-11.1609	-3.48038	0.946968	4.73161	0.0296131	0.500772	9	121820289	121831193	1	Gm17163	predicted gene 17163 [Source:MGI Symbol;Acc:MGI:4937990]	2.44342	0	0	0.492574	0.396541	0	0.857098	1.24332	2.06798	0.920078	2.0602	4.12344	0.555423	1.87868
ENSMUSG00000097869	-1.69502	-0.761302	5.02738	4.71486	0.029903	0.500772	10	106466939	106470768	-1	C230021G24Rik	RIKEN cDNA C230021G24 gene [Source:MGI Symbol;Acc:MGI:3697434]	34.8188	26.9629	29.2172	34.9727	18.6374	26.1062	30.8555	39.1645	32.0536	32.6628	36.3968	51.2485	28.4525	37.0636
ENSMUSG00000020473	-3.04408	-1.60601	2.57894	4.74341	0.0294107	0.500772	11	5861947	5872088	1	Aebp1	AE binding protein 1 [Source:MGI Symbol;Acc:MGI:1197012]	3.05428	7.15343	1.28899	3.44802	3.17233	2.37329	5.57114	6.83825	6.20393	5.52047	6.86732	4.7125	3.41506	5.95227
ENSMUSG00000047789	7.37825	2.88328	0.960401	4.70951	0.0299962	0.500772	13	112660766	112738743	1	Slc38a9	solute carrier family 38, member 9 [Source:MGI Symbol;Acc:MGI:1918839]	3.05428	1.65079	2.14832	2.46287	0.793082	0	0	0.621659	1.03399	0.460039	1.37346	0	1.68489	0.581525
ENSMUSG00000022012	-16.0395	-4.00355	0.715768	4.72044	0.0298061	0.500772	14	77156763	77721760	1	Enox1	ecto-NOX disulfide-thiol exchanger 1 [Source:MGI Symbol;Acc:MGI:2444896]	0	0	0	0.985147	0.396541	0	0.857098	0	1.03399	0.460039	0.686732	1.17813	0.230281	0.702664
ENSMUSG00000022114	6.29448	2.65409	1.31968	4.72328	0.029757	0.500772	14	105891949	105896819	-1	Spry2	sprouty homolog 2 (Drosophila) [Source:MGI Symbol;Acc:MGI:1345138]	3.05428	3.85185	0.859329	1.47772	0.396541	4.15326	0.428549	0	1.03399	1.84016	1.37346	0.589063	2.29883	0.877537
ENSMUSG00000084915	6.69278	2.74261	1.3229	4.73427	0.0295674	0.500772	15	89476236	89484847	1	C230037L18Rik	RIKEN cDNA C230037L18 gene [Source:MGI Symbol;Acc:MGI:3697701]	0.610856	1.10053	2.14832	2.95544	2.77579	0.593323	0	1.86498	0.516994	0.920078	0.686732	0	1.69738	0.664797
ENSMUSG00000022913	-20.5175	-4.35878	0.721767	4.7291	0.0296563	0.500772	16	95979933	95990960	-1	Psmg1	proteasome (prosome, macropain) assembly chaperone 1 [Source:MGI Symbol;Acc:MGI:1860263]	0	0	0	0.985147	0	0	1.28565	1.24332	1.03399	0.460039	0.686732	0	0.164191	0.784954
ENSMUSG00000068037	2.89075	1.53144	2.86072	4.71647	0.029875	0.500772	17	12841079	12868143	-1	Mas1	MAS1 oncogene [Source:MGI Symbol;Acc:MGI:96918]	6.10856	6.0529	11.1713	9.85147	7.13774	5.93323	11.5708	4.97327	6.20393	2.30019	4.80712	1.17813	7.7092	5.17224
ENSMUSG00000073415	-2.07025	-1.0498	5.81469	4.70427	0.0300879	0.500772	17	34976899	34981788	-1	Gm10501	predicted gene 10501 [Source:MGI Symbol;Acc:MGI:3704476]	61.6964	43.4709	110.853	42.3613	30.1371	22.5463	32.5697	38.5428	39.2916	115.93	84.468	187.911	51.8442	83.1188
ENSMUSG00000036501	2.9812	1.57589	2.6889	4.70775	0.0300269	0.500772	18	34442352	34506823	-1	Fam13b	family with sequence similarity 13, member B [Source:MGI Symbol;Acc:MGI:2447834]	6.10856	7.7037	9.88229	3.44802	5.94811	7.7132	5.57114	3.10829	2.06798	1.38012	4.80712	6.47969	6.80064	3.90239
ENSMUSG00000047879	-2.34424	-1.22912	2.65239	4.72774	0.0296798	0.500772	18	9995432	10045119	-1	Usp14	ubiquitin specific peptidase 14 [Source:MGI Symbol;Acc:MGI:1928898]	3.05428	3.85185	8.59329	2.46287	4.36195	3.55994	8.14243	8.08156	7.23792	5.52047	5.49385	6.47969	4.31403	6.82599
ENSMUSG00000025075	7.14837	2.83761	0.851846	4.72362	0.0297511	0.500772	19	56287137	56320822	1	Habp2	hyaluronic acid binding protein 2 [Source:MGI Symbol;Acc:MGI:1196378]	0.610856	0.550264	1.71866	2.46287	0.793082	1.77997	0	0.621659	0.516994	0.920078	0	0.589063	1.31928	0.441299
ENSMUSG00000090639	129.98	7.02215	0.52316	4.70015	0.03016	0.500871	9	103190208	103230307	-1	Gm20425	predicted gene 20425 [Source:MGI Symbol;Acc:MGI:5141890]	0	0	1.28899	3.44802	0	0	0	0	0	0	0	0	0.789502	0
ENSMUSG00000024081	1.8114	0.857104	3.86985	4.70083	0.030148	0.500871	17	78919006	78937070	-1	Cebpz	CCAAT/enhancer binding protein zeta [Source:MGI Symbol;Acc:MGI:109386]	14.0497	9.90475	20.6239	15.7624	19.4305	15.4264	14.1421	16.7848	10.8569	11.0409	10.301	9.425	15.8663	12.0918
ENSMUSG00000097397	-1.44116	-0.527228	5.16402	4.69453	0.0302588	0.501657	16	4935048	4939585	-1	Gm16861	predicted gene, 16861 [Source:MGI Symbol;Acc:MGI:4439785]	33.5971	28.6137	37.3808	30.5396	26.1717	35.0061	33.8554	32.9479	32.5706	45.5439	41.8906	43.5906	31.8848	38.3998
ENSMUSG00000073374	1.84027	0.879915	4.25798	4.69385	0.0302708	0.501657	17	69417402	69421632	1	C030034I22Rik	RIKEN cDNA C030034I22 gene [Source:MGI Symbol;Acc:MGI:1924783]	18.3257	17.6084	23.2019	28.5693	24.9821	14.2398	13.285	15.5415	9.3059	19.7817	19.2285	19.4391	21.1545	16.0969
ENSMUSG00000051730	-1.62745	-0.702615	4.38312	4.6908	0.0303245	0.502022	2	69871198	69885615	-1	Mettl5	methyltransferase like 5 [Source:MGI Symbol;Acc:MGI:1922672]	20.7691	14.3069	20.6239	18.7178	24.5855	13.6464	25.2844	22.3797	25.8497	25.3021	26.0958	20.6172	18.7749	24.2548
ENSMUSG00000103492	-3.53057	-1.8199	1.97908	4.6817	0.0304856	0.502492	1	14788645	14792965	1	Gm37412	predicted gene, 37412 [Source:MGI Symbol;Acc:MGI:5610640]	2.44342	2.20106	1.28899	2.46287	3.56887	1.77997	2.57129	1.24332	4.65295	7.82066	6.86732	4.7125	2.29086	4.64467
ENSMUSG00000045962	-1.77473	-0.827603	4.33559	4.68549	0.0304183	0.502492	6	119923969	120038672	-1	Wnk1	WNK lysine deficient protein kinase 1 [Source:MGI Symbol;Acc:MGI:2442092]	13.4388	18.709	14.6086	19.7029	13.4824	24.9196	18.8562	27.9746	26.8837	24.8421	22.6621	17.0828	17.4769	23.0503
ENSMUSG00000020363	12.5992	3.65526	0.856595	4.6767	0.0305744	0.502492	11	49794178	49838613	1	Gfpt2	glutamine fructose-6-phosphate transaminase 2 [Source:MGI Symbol;Acc:MGI:1338883]	1.22171	0	1.28899	0.985147	1.18962	0	0.428549	1.86498	0.516994	0	0	0	0.780913	0.46842
ENSMUSG00000038268	1.56591	0.647005	7.05812	4.68432	0.0304391	0.502492	11	75175942	75178835	-1	Ovca2	candidate tumor suppressor in ovarian cancer 2 [Source:MGI Symbol;Acc:MGI:2179725]	163.709	174.434	158.546	149.25	122.135	140.618	85.7098	118.115	129.766	137.552	131.852	122.525	151.449	120.92
ENSMUSG00000043122	-2.49392	-1.31842	2.58621	4.68056	0.0305058	0.502492	12	112489448	112499927	1	A530016L24Rik	RIKEN cDNA A530016L24 gene [Source:MGI Symbol;Acc:MGI:2443020]	5.4977	4.40211	5.58564	2.95544	2.37925	1.18665	6.85678	8.08156	6.72092	5.06043	4.12039	2.94531	3.6678	5.6309
ENSMUSG00000091531	-60.0623	-5.90839	0.32204	4.67664	0.0305754	0.502492	17	37313411	37314437	-1	Olfr102	olfactory receptor 102 [Source:MGI Symbol;Acc:MGI:2177485]	0	0	0	0	0	0	1.28565	0	0	1.38012	0	0	0	0.444294
ENSMUSG00000031209	50.4749	5.65749	0.717178	4.67828	0.0305464	0.502492	X	96455359	96574485	1	Heph	hephaestin [Source:MGI Symbol;Acc:MGI:1332240]	0	1.65079	0.429665	1.47772	1.58616	0	0	0	0	0.460039	0	0	0.85739	0.0766732
ENSMUSG00000067851	-3.09802	-1.63134	2.16705	4.66767	0.0307356	0.503033	1	10137571	10232670	-1	Arfgef1	ADP-ribosylation factor guanine nucleotide-exchange factor 1(brefeldin A-inhibited) [Source:MGI Symbol;Acc:MGI:2442988]	3.05428	3.30158	0.429665	2.46287	1.18962	5.33991	5.99968	3.72995	4.13595	3.68031	4.80712	3.53438	2.62965	4.31457
ENSMUSG00000031832	-34.0785	-5.09079	0.527092	4.66973	0.0306987	0.503033	8	119597975	119605222	-1	Taf1c	TATA box binding protein (Tbp)-associated factor, RNA polymerase I, C [Source:MGI Symbol;Acc:MGI:109576]	0.610856	0	0	0	0	0	0	1.24332	1.55098	0.920078	0.686732	0	0.101809	0.733518
ENSMUSG00000046417	-11.5334	-3.52775	1.1455	4.66873	0.0307166	0.503033	11	62604884	62648523	-1	Lrrc75a	leucine rich repeat containing 75A [Source:MGI Symbol;Acc:MGI:2682293]	0	2.20106	0.429665	0.492574	0	0	2.57129	0	1.55098	0.460039	2.74693	1.76719	0.520549	1.51607
ENSMUSG00000089806	13.9461	3.80179	0.850573	4.67204	0.0306575	0.503033	12	81589435	81589870	-1	Gm16570	predicted gene 16570 [Source:MGI Symbol;Acc:MGI:4414990]	0	1.10053	0.429665	0.985147	1.9827	1.18665	1.7142	0	0.516994	0	0	0	0.947448	0.371865
ENSMUSG00000040061	3.77683	1.91718	1.62828	4.65315	0.0309966	0.504196	2	118707517	118728438	-1	Plcb2	phospholipase C, beta 2 [Source:MGI Symbol;Acc:MGI:107465]	3.66514	3.30158	3.43732	1.47772	1.18962	2.96661	0.857098	1.24332	1.03399	1.84016	1.37346	1.17813	2.673	1.25436
ENSMUSG00000044229	16.5387	4.04777	0.680591	4.65614	0.0309427	0.504196	9	48362041	48400025	1	Nxpe4	neurexophilin and PC-esterase domain family, member 4 [Source:MGI Symbol;Acc:MGI:1924792]	0.610856	2.20106	0	0.985147	0.793082	0	0.428549	0.621659	0.516994	0	0	0	0.765023	0.2612
ENSMUSG00000042529	10.9174	3.44856	0.942031	4.65307	0.030998	0.504196	11	61022564	61071131	1	Kcnj12	potassium inwardly-rectifying channel, subfamily J, member 12 [Source:MGI Symbol;Acc:MGI:108495]	0.610856	0.550264	1.28899	1.97029	0.793082	4.15326	0.428549	0.621659	1.03399	0.460039	0	0	1.56113	0.424039
ENSMUSG00000022119	-5.77866	-2.53074	1.74212	4.65373	0.0309861	0.504196	14	105106751	105177327	-1	Rbm26	RNA binding motif protein 26 [Source:MGI Symbol;Acc:MGI:1921463]	1.83257	0.550264	0.429665	0.985147	1.18962	1.18665	5.14259	1.86498	4.13595	2.76023	0	1.76719	1.02899	2.61182
ENSMUSG00000047123	-1.81593	-0.860707	3.74056	4.65718	0.030924	0.504196	17	56269319	56276786	-1	Ticam1	toll-like receptor adaptor molecule 1 [Source:MGI Symbol;Acc:MGI:2147032]	9.16284	11.5555	12.8899	6.40346	7.93082	11.2731	11.5708	8.70322	13.4418	14.7212	18.5418	12.9594	9.86929	13.323
ENSMUSG00000025261	1.57261	0.653163	5.01346	4.66144	0.0308473	0.504196	X	151800807	151935417	1	Huwe1	HECT, UBA and WWE domain containing 1 [Source:MGI Symbol;Acc:MGI:1926884]	40.9273	36.3174	33.0842	27.0915	32.9129	35.0061	38.1408	27.9746	22.7477	21.6218	24.0356	28.275	34.2232	27.1326
ENSMUSG00000026078	-2.51359	-1.32975	2.46443	4.63725	0.031285	0.504889	1	38985608	38997238	1	Pdcl3	phosducin-like 3 [Source:MGI Symbol;Acc:MGI:1916083]	3.66514	2.75132	0.859329	5.41831	4.36195	3.55994	5.14259	4.97327	4.65295	5.98051	6.86732	2.94531	3.436	5.09366
ENSMUSG00000026617	-2.85548	-1.51373	2.9028	4.64239	0.0311916	0.504889	1	185332149	185357777	1	Bpnt1	bisphosphate 3'-nucleotidase 1 [Source:MGI Symbol;Acc:MGI:1338800]	4.27599	3.85185	6.87463	6.89603	4.75849	1.18665	5.57114	6.83825	11.3739	6.90058	2.74693	14.7266	4.64061	8.02622
ENSMUSG00000041040	1.67866	0.747311	4.64005	4.6314	0.0313919	0.504889	1	59913006	59985346	1	Fam117b	family with sequence similarity 117, member B [Source:MGI Symbol;Acc:MGI:1920000]	31.1537	29.7143	27.0689	28.0767	28.9475	33.2261	25.7129	27.353	23.7817	19.3216	22.6621	19.4391	29.6978	23.0451
ENSMUSG00000008333	-24.788	-4.63157	0.525876	4.63545	0.0313179	0.504889	2	143063039	143072853	1	Snrpb2	U2 small nuclear ribonucleoprotein B [Source:MGI Symbol;Acc:MGI:104805]	0	0	0	0	0.396541	0	0	0.621659	1.03399	0.460039	1.37346	0	0.0660901	0.581525
ENSMUSG00000027998	-26.7018	-4.73886	0.816413	4.63146	0.0313908	0.504889	3	83055522	83072355	1	Plrg1	pleiotropic regulator 1, PRL1 homolog (Arabidopsis) [Source:MGI Symbol;Acc:MGI:1858197]	0	0	0	0	0	1.18665	1.28565	0	1.03399	2.30019	0	0	0.197774	0.769972
ENSMUSG00000043088	-16.0316	-4.00284	0.899768	4.63938	0.0312462	0.504889	6	113458484	113470758	1	Il17re	interleukin 17 receptor E [Source:MGI Symbol;Acc:MGI:1889371]	0	0.550264	0	0.492574	0	0.593323	0.857098	2.48664	1.03399	0	1.37346	1.76719	0.272693	1.25306
ENSMUSG00000092187	-1.82719	-0.869625	4.06033	4.63396	0.0313452	0.504889	7	64337550	64345964	-1	Gm20457	predicted gene 20457 [Source:MGI Symbol;Acc:MGI:5141922]	14.0497	17.6084	8.16363	13.2995	12.2928	14.8331	16.7134	15.5415	20.1628	23.0019	18.5418	12.3703	13.3745	17.7219
ENSMUSG00000025551	2.20504	1.1408	2.97011	4.64386	0.0311649	0.504889	14	123977907	124677127	-1	Fgf14	fibroblast growth factor 14 [Source:MGI Symbol;Acc:MGI:109189]	9.16284	6.60317	8.16363	7.3886	9.12044	6.52655	4.71404	4.35161	5.68694	4.14035	6.18059	7.06875	7.82754	5.35705
ENSMUSG00000097085	12.5053	3.64447	0.717588	4.63152	0.0313897	0.504889	15	78862956	78866889	-1	Gm26634	predicted gene, 26634 [Source:MGI Symbol;Acc:MGI:5477128]	0.610856	0.550264	1.71866	0.492574	1.18962	0	0.428549	0	0	0	0	0.589063	0.760329	0.169602
ENSMUSG00000058470	17.0072	4.08807	0.498875	4.6411	0.0312151	0.504889	19	11485938	11512577	1	Gm8369	predicted gene 8369 [Source:MGI Symbol;Acc:MGI:3645380]	0.610856	0.550264	0.859329	1.47772	0	1.18665	0.857098	0.621659	0	0	0	0	0.780803	0.246459
ENSMUSG00000106329	2.18219	1.12578	2.59513	4.64736	0.0311013	0.504889		121168656	121171277	1	RP24-210J6.4		5.4977	3.85185	8.59329	6.40346	9.51698	5.33991	4.71404	4.97327	4.13595	4.60039	4.12039	4.7125	6.53386	4.54276
ENSMUSG00000026069	-26.7763	-4.74289	0.47676	4.61802	0.0316378	0.505147	1	40429570	40465415	1	Il1rl1	interleukin 1 receptor-like 1 [Source:MGI Symbol;Acc:MGI:98427]	0	0.550264	0	0	0	0	1.28565	0	1.55098	0.460039	0	0.589063	0.0917107	0.647622
ENSMUSG00000027951	2.45756	1.29723	3.02418	4.61513	0.0316912	0.505147	3	89715022	89753446	1	Adar	adenosine deaminase, RNA-specific [Source:MGI Symbol;Acc:MGI:1889575]	6.71942	7.15343	10.7416	10.8366	7.53428	10.6798	9.85662	3.10829	6.72092	4.14035	6.86732	3.53438	8.9442	5.70465
ENSMUSG00000038346	-3.40481	-1.76757	2.08316	4.61388	0.0317142	0.505147	6	125009145	125037870	1	Zfp384	zinc finger protein 384 [Source:MGI Symbol;Acc:MGI:2443203]	1.83257	3.85185	0.859329	0.985147	4.36195	3.55994	3.42839	4.97327	3.61896	9.20078	4.12039	2.94531	2.57513	4.71452
ENSMUSG00000031812	1.4014	0.486864	5.22214	4.6183	0.0316325	0.505147	8	121590361	121598760	1	Map1lc3b	microtubule-associated protein 1 light chain 3 beta [Source:MGI Symbol;Acc:MGI:1914693]	39.7056	37.9682	38.6698	39.8985	35.2921	39.1593	29.9984	29.8396	33.0876	32.6628	34.3366	34.7547	38.4489	32.4466
ENSMUSG00000042396	-23.5225	-4.55597	0.722894	4.61486	0.0316961	0.505147	9	48488709	48495330	-1	Rbm7	RNA binding motif protein 7 [Source:MGI Symbol;Acc:MGI:1914260]	0	0	0	1.47772	0	0	0.857098	0.621659	1.55098	0	0	2.35625	0.246287	0.897665
ENSMUSG00000085687	1.43062	0.516637	5.80242	4.62288	0.0315482	0.505147	10	4409033	4423369	1	Gm16153	predicted gene 16153 [Source:MGI Symbol;Acc:MGI:3802057]	45.2033	62.1798	39.5291	59.6014	67.8085	61.7056	45.4262	45.3811	56.8694	39.5634	49.4447	43.0016	56.0046	46.6144
ENSMUSG00000046311	-4.96703	-2.31238	1.5472	4.62227	0.0315594	0.505147	11	49203292	49218816	1	Zfp62	zinc finger protein 62 [Source:MGI Symbol;Acc:MGI:99662]	2.44342	3.85185	0.859329	0	0.793082	0.593323	2.14274	2.48664	2.58497	4.14035	0.686732	2.35625	1.4235	2.39961
ENSMUSG00000025876	4.98329	2.3171	1.36904	4.62837	0.0314474	0.505147	13	54949411	55006018	1	Unc5a	unc-5 homolog A (C. elegans) [Source:MGI Symbol;Acc:MGI:894682]	3.66514	2.20106	0.859329	1.97029	1.18962	1.77997	0.857098	0	0	1.38012	2.0602	1.76719	1.94423	1.01077
ENSMUSG00000022724	-2.87919	-1.52566	2.83296	4.62279	0.0315498	0.505147	16	59471775	59492461	1	Mina	myc induced nuclear antigen [Source:MGI Symbol;Acc:MGI:1914264]	3.66514	6.0529	2.14832	3.44802	5.15503	2.96661	5.99968	5.59493	5.68694	8.74074	2.74693	11.1922	3.906	6.66023
ENSMUSG00000071860	8.58702	3.10216	1.03042	4.61316	0.0317274	0.505147	18	40256962	40257684	1	2900055J20Rik	RIKEN cDNA 2900055J20 gene [Source:MGI Symbol;Acc:MGI:1920251]	0.610856	0.550264	1.28899	0.492574	2.37925	2.37329	0	0.621659	0	0.920078	0.686732	0.589063	1.28254	0.469589
ENSMUSG00000060063	-22.08	-4.46467	0.641363	4.61087	0.0317699	0.505314	5	149264767	149288153	1	Alox5ap	arachidonate 5-lipoxygenase activating protein [Source:MGI Symbol;Acc:MGI:107505]	0.610856	0	0	0	0	0	0	1.24332	0.516994	0.460039	0	1.17813	0.101809	0.566413
ENSMUSG00000036957	-58.3202	-5.86592	0.431408	4.60875	0.0318092	0.50543	7	30355514	30362772	-1	Lrfn3	leucine rich repeat and fibronectin type III domain containing 3 [Source:MGI Symbol;Acc:MGI:2442512]	0	0	0	0	0	0	0.857098	0.621659	0	0	1.37346	0	0	0.47537
ENSMUSG00000101586	1.42238	0.508304	5.50475	4.58909	0.032176	0.506598	1	59151047	59169320	1	Gm29017	predicted gene 29017 [Source:MGI Symbol;Acc:MGI:5579723]	47.0359	47.3227	54.1377	54.6757	44.8091	53.9924	44.5691	43.5161	43.9445	34.963	50.1314	37.7	50.3289	42.4707
ENSMUSG00000037771	3.28033	1.71384	2.09672	4.59219	0.0321179	0.506598	2	158610767	158615748	1	Slc32a1	solute carrier family 32 (GABA vesicular transporter), member 1 [Source:MGI Symbol;Acc:MGI:1194488]	4.27599	4.40211	1.71866	5.91088	3.96541	2.96661	2.99984	1.86498	2.58497	2.30019	0.686732	1.76719	3.87328	2.03398
ENSMUSG00000082377	48.5126	5.60029	0.574157	4.60052	0.0319622	0.506598	2	177103564	177106488	-1	Gm14415	predicted gene 14415 [Source:MGI Symbol;Acc:MGI:3652252]	1.83257	0	0.429665	0	0	2.96661	0	0	0.516994	0	0	0	0.871475	0.0861657
ENSMUSG00000034009	10.276	3.36121	0.874987	4.5861	0.0322322	0.506598	3	79641611	79737880	-1	Rxfp1	relaxin/insulin-like family peptide receptor 1 [Source:MGI Symbol;Acc:MGI:2682211]	0	0.550264	2.14832	0.985147	1.18962	0.593323	0	0.621659	0	0.460039	0.686732	0	0.911113	0.294738
ENSMUSG00000048747	-45.895	-5.52026	0.328293	4.58403	0.0322713	0.506598	4	97568133	97778078	-1	E130114P18Rik	RIKEN cDNA E130114P18 gene [Source:MGI Symbol;Acc:MGI:2442873]	0	0	0	0	0	0	0	1.24332	0	0	1.37346	0	0	0.43613
ENSMUSG00000080997	2.64594	1.40378	2.73299	4.58349	0.0322814	0.506598	4	22006762	22008189	-1	Gm11885	predicted gene 11885 [Source:MGI Symbol;Acc:MGI:3649645]	6.71942	7.15343	5.58564	8.37375	8.7239	4.15326	5.14259	6.83825	2.06798	3.22027	3.43366	4.7125	6.7849	4.23587
ENSMUSG00000072647	1.88661	0.915799	3.727	4.58909	0.0321761	0.506598	5	121518576	121522071	-1	Adam1a	a disintegrin and metallopeptidase domain 1a [Source:MGI Symbol;Acc:MGI:2429504]	15.8823	17.0582	15.0383	15.2698	13.4824	11.8665	12.8565	6.21659	12.4079	12.4211	10.9877	8.24688	14.7662	10.5228
ENSMUSG00000043131	-11.8907	-3.57176	0.799894	4.59857	0.0319987	0.506598	6	83326016	83343776	1	Mob1a	MOB kinase activator 1A [Source:MGI Symbol;Acc:MGI:2442631]	0.610856	0.550264	0	0	0	0.593323	0.857098	0	1.03399	0.920078	0.686732	2.94531	0.292407	1.07387
ENSMUSG00000039391	-24.9196	-4.63921	0.635316	4.59706	0.0320268	0.506598	7	89866148	89903629	-1	Ccdc81	coiled-coil domain containing 81 [Source:MGI Symbol;Acc:MGI:1918134]	1.22171	0	0	0	0	0	2.14274	0	0.516994	1.38012	0	0.589063	0.203619	0.771486
ENSMUSG00000055148	25.4219	4.668	0.654759	4.58605	0.0322332	0.506598	8	72319033	72321656	1	Klf2	Kruppel-like factor 2 (lung) [Source:MGI Symbol;Acc:MGI:1342772]	1.22171	0.550264	0.429665	0.492574	0.793082	0	0.428549	0	0	0	0	0	0.581216	0.0714248
ENSMUSG00000023088	1.7538	0.810486	3.69296	4.59913	0.0319882	0.506598	16	14361558	14475737	1	Abcc1	ATP-binding cassette, sub-family C (CFTR/MRP), member 1 [Source:MGI Symbol;Acc:MGI:102676]	12.2171	15.9577	12.4603	16.2549	14.2755	13.0531	8.57098	9.94654	9.3059	13.8012	10.301	11.7813	14.0364	10.6178
ENSMUSG00000106281	-7.61871	-2.92955	1.29407	4.59284	0.0321058	0.506598		21786875	21787015	1	AL589651.4		0	0.550264	0.429665	1.47772	0	1.18665	0.857098	1.24332	2.58497	1.38012	0	3.53438	0.607383	1.59998
ENSMUSG00000043929	-16.4722	-4.04196	0.678432	4.58254	0.0322992	0.506598	X	94234599	94277724	1	Klhl15	kelch-like 15 [Source:MGI Symbol;Acc:MGI:1923400]	0	0.550264	0.859329	0	0	0	0.857098	0	0.516994	1.38012	0	1.76719	0.234932	0.753566
ENSMUSG00000032340	-3.33004	-1.73554	1.76897	4.58005	0.0323462	0.506832	9	58874679	59036441	-1	Neo1	neogenin [Source:MGI Symbol;Acc:MGI:1097159]	1.22171	2.20106	2.57799	2.46287	1.58616	0.593323	2.57129	2.48664	4.13595	5.06043	2.0602	3.53438	1.77385	3.30815
ENSMUSG00000005057	32.6517	5.02909	0.739335	4.57481	0.0324454	0.50738	5	136218147	136246556	-1	Sh2b2	SH2B adaptor protein 2 [Source:MGI Symbol;Acc:MGI:1345171]	0.610856	0	1.71866	0	1.18962	0.593323	0	0	0	0	0	0.589063	0.68541	0.0981771
ENSMUSG00000107320	1.88482	0.914425	4.04797	4.57633	0.0324165	0.50738		28219167	28226170	-1	RP23-23C4.5		12.828	17.6084	10.7416	21.1807	28.5509	17.2064	16.7134	13.0548	11.8909	8.74074	15.7948	11.1922	18.0193	12.8978
ENSMUSG00000078896	11.6712	3.54488	0.698271	4.57022	0.0325323	0.507711	2	175469985	175482171	1	Gm8923	predicted gene 8923 [Source:MGI Symbol;Acc:MGI:3779822]	0.610856	0.550264	1.28899	0	0.793082	1.77997	0	0	0	1.38012	0.686732	0.589063	0.837194	0.442652
ENSMUSG00000092283	-1.7423	-0.800993	4.8044	4.56672	0.0325988	0.507711	2	158117154	158117905	1	Gm20412	predicted gene 20412 [Source:MGI Symbol;Acc:MGI:5141877]	17.104	20.91	30.0765	25.1213	21.4132	23.1396	26.9986	31.0829	34.6386	29.9025	29.5295	31.2203	22.9608	30.5621
ENSMUSG00000028964	-5.23587	-2.38843	1.1935	4.56356	0.0326592	0.507711	4	150897133	150914437	-1	Park7	Parkinson disease (autosomal recessive, early onset) 7 [Source:MGI Symbol;Acc:MGI:2135637]	0	0.550264	1.71866	0.492574	1.58616	0.593323	1.28565	1.86498	1.55098	3.22027	0.686732	4.7125	0.823497	2.22019
ENSMUSG00000085376	2.05547	1.03947	3.31564	4.5639	0.0326527	0.507711	5	116009316	116016105	1	Gm14508	predicted gene 14508 [Source:MGI Symbol;Acc:MGI:3705279]	9.16284	8.25396	8.59329	15.2698	11.1031	10.6798	5.99968	7.45991	9.82289	7.82066	6.18059	5.89063	10.5105	7.19573
ENSMUSG00000096112	71.1816	6.15343	0.377777	4.57025	0.0325318	0.507711	16	31982109	31982234	1	Gm26269	predicted gene, 26269 [Source:MGI Symbol;Acc:MGI:5456046]	0	1.65079	0	1.47772	0	0	0	0	0	0	0	0	0.521419	0
ENSMUSG00000024087	-29.0935	-4.86263	0.474646	4.56778	0.0325787	0.507711	17	79706953	79715041	-1	Cyp1b1	cytochrome P450, family 1, subfamily b, polypeptide 1 [Source:MGI Symbol;Acc:MGI:88590]	0	0	0.429665	0	0	0	0.428549	1.24332	0	1.38012	0.686732	0	0.0716108	0.623119
ENSMUSG00000026553	1.82676	0.869288	3.38308	4.54061	0.0330997	0.50857	1	172082529	172122330	1	Copa	coatomer protein complex subunit alpha [Source:MGI Symbol;Acc:MGI:1334462]	12.828	9.90475	9.45262	9.3589	9.91352	11.2731	8.99953	5.59493	11.3739	7.36062	8.24078	4.12344	10.4552	7.61553
ENSMUSG00000086519	-16.975	-4.08534	0.801931	4.53618	0.0331856	0.50857	2	29088666	29094501	1	Gm13393	predicted gene 13393 [Source:MGI Symbol;Acc:MGI:3649783]	0	0.550264	0.429665	0	0	0	0.857098	0	0	0.920078	2.0602	0.589063	0.163321	0.737739
ENSMUSG00000039713	-6.92262	-2.79132	1.25413	4.53934	0.0331243	0.50857	4	152072498	152115400	1	Plekhg5	pleckstrin homology domain containing, family G (with RhoGef domain) member 5 [Source:MGI Symbol;Acc:MGI:2652860]	0.610856	0	2.57799	0	0	1.18665	2.99984	1.24332	3.10197	2.76023	0	0.589063	0.729248	1.7824
ENSMUSG00000002409	-7.85108	-2.97289	0.861396	4.54643	0.0329874	0.50857	7	28179469	28187294	1	Dyrk1b	dual-specificity tyrosine-(Y)-phosphorylation regulated kinase 1b [Source:MGI Symbol;Acc:MGI:1330302]	0	1.10053	0	0.492574	0	0.593323	0.857098	0.621659	1.03399	0.920078	2.0602	1.17813	0.364404	1.11186
ENSMUSG00000046541	-4.2988	-2.10393	1.14977	4.53329	0.0332417	0.50857	7	25221451	25227507	1	Zfp526	zinc finger protein 526 [Source:MGI Symbol;Acc:MGI:2445181]	0.610856	0.550264	1.28899	0.492574	1.58616	0.593323	2.14274	1.24332	2.06798	2.76023	1.37346	1.76719	0.853696	1.89249
ENSMUSG00000097075	-1.67691	-0.745806	4.48556	4.55705	0.0327835	0.50857	7	126971720	126976098	-1	D830044I16Rik	RIKEN cDNA D830044I16 gene [Source:MGI Symbol;Acc:MGI:2443610]	20.7691	18.1587	23.2019	16.7475	21.4132	16.613	23.1416	18.0281	17.0608	33.5828	37.7702	27.6859	19.4839	26.2116
ENSMUSG00000090039	21.1792	4.40457	0.894485	4.54614	0.0329931	0.50857	8	110754992	110758970	1	Gm15894	predicted gene 15894 [Source:MGI Symbol;Acc:MGI:3801859]	0	0.550264	3.43732	0.492574	0	2.37329	0	0.621659	0	0	0.686732	0	1.14224	0.218065
ENSMUSG00000032594	2.82165	1.49654	2.24799	4.52867	0.0333316	0.50857	9	108002501	108048782	1	Ip6k1	inositol hexaphosphate kinase 1 [Source:MGI Symbol;Acc:MGI:1351633]	4.27599	5.50264	3.43732	3.94059	6.34465	2.96661	3.42839	2.48664	3.10197	1.38012	2.74693	2.94531	4.4113	2.68156
ENSMUSG00000020185	-18.6328	-4.21977	0.703917	4.54493	0.0330163	0.50857	10	110745439	110787384	1	E2f7	E2F transcription factor 7 [Source:MGI Symbol;Acc:MGI:1289147]	2.44342	0.550264	0	0	0	0	0.428549	1.24332	2.06798	0.460039	0	2.35625	0.498948	1.09269
ENSMUSG00000062866	-4.22599	-2.07929	1.39983	4.54542	0.033007	0.50857	10	13207717	13474396	-1	Phactr2	phosphatase and actin regulator 2 [Source:MGI Symbol;Acc:MGI:2446138]	0.610856	1.65079	0.859329	1.47772	1.18962	0.593323	3.42839	1.86498	2.06798	1.84016	2.0602	2.35625	1.06361	2.26966
ENSMUSG00000021745	-2.90728	-1.53967	2.35369	4.53636	0.0331821	0.50857	14	11553532	12242041	1	Ptprg	protein tyrosine phosphatase, receptor type, G [Source:MGI Symbol;Acc:MGI:97814]	6.10856	3.30158	2.14832	5.41831	1.18962	1.18665	2.99984	4.97327	6.72092	4.60039	6.18059	7.06875	3.22551	5.42396
ENSMUSG00000022999	43.9091	5.45645	0.451168	4.52732	0.0333578	0.50857	15	98903921	98918231	-1	Lmbr1l	limb region 1 like [Source:MGI Symbol;Acc:MGI:1289247]	0.610856	0	0	1.47772	0.793082	0	0	0	0	0	0	0	0.480276	0
ENSMUSG00000035944	1.54025	0.623166	4.89591	4.5512	0.0328957	0.50857	15	85832306	85858822	1	Ttc38	tetratricopeptide repeat domain 38 [Source:MGI Symbol;Acc:MGI:2146198]	25.6559	25.8624	21.4832	36.4504	28.9475	20.173	19.7132	21.1364	24.2987	21.1618	25.4091	16.4938	26.4288	21.3688
ENSMUSG00000063522	1.38785	0.472851	6.02946	4.52988	0.033308	0.50857	15	74876987	74897021	-1	2010109I03Rik	RIKEN cDNA 2010109I03 gene [Source:MGI Symbol;Acc:MGI:1914288]	76.9678	79.7883	60.1531	79.7969	61.8604	60.5189	52.283	61.5442	56.8694	59.8051	66.613	58.9063	69.8476	59.3368
ENSMUSG00000003235	-5.67956	-2.50578	1.09389	4.55621	0.0327996	0.50857	16	20498817	20509955	1	Eif2b5	eukaryotic translation initiation factor 2B, subunit 5 epsilon [Source:MGI Symbol;Acc:MGI:2446176]	1.22171	1.10053	0.859329	0.492574	0.396541	0	1.28565	1.24332	1.03399	1.84016	2.0602	1.76719	0.678447	1.53842
ENSMUSG00000024370	4.76219	2.25162	1.57671	4.53261	0.0332549	0.50857	18	34630951	34651735	-1	Cdc23	CDC23 cell division cycle 23 [Source:MGI Symbol;Acc:MGI:1098815]	1.22171	4.40211	1.71866	2.95544	3.56887	1.18665	0.428549	0.621659	3.10197	1.38012	0.686732	0.589063	2.50891	1.13468
ENSMUSG00000011752	-2.16771	-1.11617	3.10387	4.52918	0.0333215	0.50857	19	41911871	41918664	1	Pgam1	phosphoglycerate mutase 1 [Source:MGI Symbol;Acc:MGI:97552]	6.10856	5.50264	5.58564	6.89603	6.34465	4.74658	8.99953	8.70322	12.4079	6.44055	7.55405	8.83594	5.86402	8.82352
ENSMUSG00000057506	-6.99227	-2.80576	1.21579	4.53295	0.0332483	0.50857	19	44139266	44146446	-1	Bloc1s2	biogenesis of lysosomal organelles complex-1, subunit 2 [Source:MGI Symbol;Acc:MGI:1920939]	0.610856	0	0.859329	0	1.9827	0.593323	0	3.10829	3.10197	1.38012	2.74693	1.76719	0.674369	2.01742
ENSMUSG00000105696	38.7535	5.27626	0.527312	4.55206	0.0328791	0.50857		98522741	98526690	-1	RP23-381G13.6		1.22171	0	0	0	0	1.18665	0	0	0	0	0	0	0.401393	0
ENSMUSG00000000266	-8.07233	-3.01299	1.09541	4.55408	0.0328405	0.50857	X	140664599	140767715	1	Mid2	midline 2 [Source:MGI Symbol;Acc:MGI:1344333]	0	0.550264	1.28899	0	0.396541	0.593323	2.57129	2.48664	0	2.30019	0	1.17813	0.47152	1.42271
ENSMUSG00000060572	3.83002	1.93735	2.19443	4.52175	0.0334666	0.508989	4	141010418	141015984	1	Mfap2	microfibrillar-associated protein 2 [Source:MGI Symbol;Acc:MGI:99559]	1.83257	4.40211	6.01531	0.492574	4.36195	6.52655	2.57129	1.86498	2.58497	2.30019	1.37346	1.17813	3.93851	1.97884
ENSMUSG00000050010	-2.1275	-1.08916	3.1697	4.51932	0.0335141	0.508989	5	67607882	67623552	1	Shisa3	shisa family member 3 [Source:MGI Symbol;Acc:MGI:3041225]	4.27599	6.0529	4.29665	5.41831	7.93082	5.93323	8.57098	10.5682	11.8909	4.14035	9.61424	7.06875	5.65132	8.64223
ENSMUSG00000030002	-5.18826	-2.37525	1.51343	4.51977	0.0335054	0.508989	6	85942268	85961667	-1	Dusp11	dual specificity phosphatase 11 (RNA/RNP complex 1-interacting) [Source:MGI Symbol;Acc:MGI:1919352]	1.22171	2.20106	1.28899	0.492574	0.793082	1.18665	0.857098	1.86498	4.65295	4.60039	2.0602	1.76719	1.19734	2.6338
ENSMUSG00000087695	-55.9994	-5.80734	0.352592	4.5236	0.0334305	0.508989	15	39797045	39812377	1	Gm16291	predicted gene 16291 [Source:MGI Symbol;Acc:MGI:3826548]	0	0	0	0	0	0	0.857098	0	0	0	2.0602	0	0	0.486215
ENSMUSG00000062175	1.37607	0.460554	5.90704	4.51264	0.0336453	0.510208	2	156840007	156855570	1	Tgif2	TGFB-induced factor homeobox 2 [Source:MGI Symbol;Acc:MGI:1915299]	58.0313	57.7777	53.2784	69.9455	69.3947	70.6054	54.4257	51.5977	59.9713	57.0448	59.0589	38.2891	63.1722	53.3979
ENSMUSG00000097029	1.6648	0.735349	4.40487	4.50945	0.033708	0.510208	5	38317333	38320897	-1	Gm26560	predicted gene, 26560 [Source:MGI Symbol;Acc:MGI:5477054]	17.7148	28.0635	19.7646	19.2104	19.827	30.8528	18.8562	16.7848	13.4418	17.4815	17.1683	20.0281	22.5722	17.2934
ENSMUSG00000030376	-2.73071	-1.44928	2.55249	4.50867	0.0337234	0.510208	7	16130300	16160509	1	Slc8a2	solute carrier family 8 (sodium/calcium exchanger), member 2 [Source:MGI Symbol;Acc:MGI:107996]	0.610856	3.85185	6.01531	2.46287	5.55157	2.96661	7.28533	4.97327	6.20393	6.90058	9.61424	2.35625	3.57651	6.22227
ENSMUSG00000048442	2.54096	1.34537	2.63948	4.51053	0.0336869	0.510208	11	115899966	115906269	1	Smim5	small integral membrane protein 5 [Source:MGI Symbol;Acc:MGI:1913778]	5.4977	7.7037	4.72631	9.3589	3.56887	5.33991	4.71404	4.97327	4.13595	4.14035	3.43366	1.17813	6.03256	3.76257
ENSMUSG00000063254	-7.71087	-2.94689	1.0024	4.50691	0.0337582	0.510246	7	127983079	127985701	1	B230325K18Rik	RIKEN cDNA B230325K18 gene [Source:MGI Symbol;Acc:MGI:2442200]	1.22171	0	0.429665	0.492574	0.396541	0	0.428549	2.48664	1.03399	1.38012	0.686732	1.76719	0.423415	1.2972
ENSMUSG00000027332	5.94353	2.57132	1.51097	4.50371	0.0338214	0.510713	2	118861954	118882909	1	Ivd	isovaleryl coenzyme A dehydrogenase [Source:MGI Symbol;Acc:MGI:1929242]	3.05428	4.40211	0	1.47772	2.37925	4.15326	2.57129	1.24332	1.03399	0.460039	0.686732	0.589063	2.57777	1.09741
ENSMUSG00000073236	2.6126	1.38549	2.21177	4.48254	0.0342427	0.512144	2	153341157	153346073	-1	2500004C02Rik	RIKEN cDNA 2500004C02 gene [Source:MGI Symbol;Acc:MGI:1919576]	3.66514	4.95238	3.43732	4.43316	3.56887	5.93323	1.28565	1.86498	4.65295	3.68031	2.74693	1.17813	4.33168	2.56816
ENSMUSG00000097338	1.51947	0.60357	5.29822	4.48234	0.0342467	0.512144	3	13471906	13474596	-1	Gm2464	predicted gene 2464 [Source:MGI Symbol;Acc:MGI:3780631]	42.7599	40.1693	37.3808	35.4653	44.4126	42.1259	38.5694	40.4078	34.6386	32.6628	26.0958	25.3297	40.3856	32.9507
ENSMUSG00000103119	-1.85526	-0.891619	3.46108	4.48802	0.0341332	0.512144	4	136639582	136642068	1	Gm37583	predicted gene, 37583 [Source:MGI Symbol;Acc:MGI:5610811]	7.33027	6.60317	12.4603	7.88118	7.93082	8.89984	11.9994	9.32488	16.0268	11.961	8.92751	11.7813	8.51759	11.6701
ENSMUSG00000030209	-1.56598	-0.647063	4.79029	4.48805	0.0341327	0.512144	6	135713233	136173511	-1	Grin2b	glutamate receptor, ionotropic, NMDA2B (epsilon 2) [Source:MGI Symbol;Acc:MGI:95821]	31.1537	26.4127	22.3426	24.6287	23.7925	18.393	35.9981	27.353	28.4347	31.2826	24.0356	34.1656	24.4538	30.2116
ENSMUSG00000030323	18.194	4.18539	0.677318	4.48987	0.0340963	0.512144	6	115853470	115926699	1	Ift122	intraflagellar transport 122 [Source:MGI Symbol;Acc:MGI:1932386]	1.22171	0	0.429665	0.985147	0.396541	2.37329	0	0	0	1.38012	0	0	0.901059	0.230019
ENSMUSG00000096188	-2.82742	-1.49949	2.73313	4.48369	0.0342198	0.512144	8	104348191	104395807	-1	Cmtm4	CKLF-like MARVEL transmembrane domain containing 4 [Source:MGI Symbol;Acc:MGI:2142888]	3.05428	4.40211	7.73396	1.97029	5.15503	4.15326	10.2852	7.45991	6.72092	7.36062	6.18059	7.06875	4.41149	7.51266
ENSMUSG00000044005	16.6671	4.05893	0.763364	4.48832	0.0341272	0.512144	10	128194457	128210004	1	Gls2	glutaminase 2 (liver, mitochondrial) [Source:MGI Symbol;Acc:MGI:2143539]	0	0	1.28899	0.985147	0	1.77997	0	0	0	0.460039	0.686732	0	0.675685	0.191128
ENSMUSG00000048264	-8.23952	-3.04256	1.25606	4.4847	0.0341995	0.512144	13	9276528	9668928	1	Dip2c	DIP2 disco-interacting protein 2 homolog C (Drosophila) [Source:MGI Symbol;Acc:MGI:1920179]	0.610856	0.550264	2.14832	0.492574	0.396541	0	2.14274	1.86498	1.03399	0.460039	2.0602	4.12344	0.69976	1.94756
ENSMUSG00000007030	-6.47446	-2.69476	1.2317	4.4927	0.03404	0.512144	17	35016579	35026741	1	Vwa7	von Willebrand factor A domain containing 7 [Source:MGI Symbol;Acc:MGI:1306798]	0.610856	0.550264	0.429665	0.985147	0.793082	0.593323	2.14274	0.621659	1.03399	1.84016	4.12039	1.17813	0.660389	1.82284
ENSMUSG00000024486	12.7198	3.669	0.739073	4.48106	0.0342725	0.512144	18	36504929	36515805	-1	Hbegf	heparin-binding EGF-like growth factor [Source:MGI Symbol;Acc:MGI:96070]	1.83257	0.550264	0.429665	0.985147	0.793082	0	0.428549	0.621659	1.03399	0	0	0	0.765121	0.347366
ENSMUSG00000106959	2.21522	1.14745	2.82425	4.4895	0.0341037	0.512144		28233081	28237013	-1	RP23-23C4.4		7.94113	6.0529	9.45262	4.92574	7.53428	8.89984	5.57114	6.83825	3.10197	4.14035	4.80712	5.89063	7.46775	5.05824
ENSMUSG00000078192	47.2893	5.56344	0.427472	4.47303	0.0344338	0.513056	7	142757256	142757852	-1	Gm7290	predicted pseudogene 7290 [Source:MGI Symbol;Acc:MGI:3646633]	0.610856	0	0	0	0.793082	1.77997	0	0	0	0	0	0	0.530651	0
ENSMUSG00000075225	-19.9351	-4.31724	0.820941	4.47244	0.0344457	0.513056	10	41538846	41709300	-1	Ccdc162	coiled-coil domain containing 162 [Source:MGI Symbol;Acc:MGI:1923223]	0	0.550264	0.429665	0	0	0	1.28565	0	0.516994	0.920078	0	1.17813	0.163321	0.650141
ENSMUSG00000021235	19.8861	4.31369	0.777583	4.47157	0.0344633	0.513056	12	84361657	84373796	1	Coq6	coenzyme Q6 homolog (yeast) [Source:MGI Symbol;Acc:MGI:1924408]	1.22171	0	0.859329	1.47772	0.396541	1.18665	0	0	1.55098	0	0	0	0.856991	0.258497
ENSMUSG00000042379	7.03392	2.81433	1.32137	4.47158	0.0344632	0.513056	13	113209659	113218098	1	Esm1	endothelial cell-specific molecule 1 [Source:MGI Symbol;Acc:MGI:1918940]	4.27599	1.65079	3.00765	0.492574	1.18962	0.593323	0.428549	0	0	2.76023	1.37346	0	1.86833	0.760374
ENSMUSG00000092796	5.69264	2.5091	0.993099	4.44663	0.0349701	0.513972	2	165908051	165908175	-1	Gm22692	predicted gene, 22692 [Source:MGI Symbol;Acc:MGI:5452469]	0.610856	1.65079	2.57799	1.97029	0.793082	1.77997	0	1.24332	0.516994	1.38012	0.686732	0	1.56383	0.63786
ENSMUSG00000041423	-20.4819	-4.35627	0.595916	4.4569	0.0347605	0.513972	3	88364584	88368541	1	Paqr6	progestin and adipoQ receptor family member VI [Source:MGI Symbol;Acc:MGI:1916207]	0	0	0	0	0	0.593323	0.857098	1.24332	0	0.460039	0	0.589063	0.0988872	0.524919
ENSMUSG00000062127	2.15153	1.10537	3.48783	4.45458	0.0348078	0.513972	3	105001915	105053146	-1	Cttnbp2nl	CTTNBP2 N-terminal like [Source:MGI Symbol;Acc:MGI:1933137]	10.9954	15.9577	6.44497	11.8218	15.0686	9.49317	9.42808	7.45991	8.27191	9.66082	2.74693	8.83594	11.6303	7.73393
ENSMUSG00000081977	-21.5222	-4.42775	0.76295	4.44368	0.0350307	0.513972	3	93273541	93293686	1	Flg	filaggrin [Source:MGI Symbol;Acc:MGI:95553]	0	0	0	0.985147	0	0	0.857098	0.621659	1.03399	0	0	1.76719	0.164191	0.713322
ENSMUSG00000029408	3.07778	1.62189	2.36297	4.46326	0.0346313	0.513972	5	124061530	124095798	-1	Abcb9	ATP-binding cassette, sub-family B (MDR/TAP), member 9 [Source:MGI Symbol;Acc:MGI:1861729]	2.44342	7.7037	3.43732	6.40346	4.36195	6.52655	3.85694	6.83825	1.55098	2.30019	1.37346	2.35625	5.14607	3.04601
ENSMUSG00000031575	-2.44194	-1.28803	3.15179	4.4414	0.0350776	0.513972	8	25816191	25847694	-1	Ash2l	ash2 (absent, small, or homeotic)-like (Drosophila) [Source:MGI Symbol;Acc:MGI:1344416]	3.05428	4.40211	9.45262	4.92574	10.3101	3.55994	11.5708	8.70322	4.65295	11.961	9.61424	11.7813	5.95079	9.71392
ENSMUSG00000037296	2.6802	1.42234	2.44311	4.44474	0.035009	0.513972	8	25785591	25803975	1	Lsm1	LSM1 homolog, U6 small nuclear RNA associated (S. cerevisiae) [Source:MGI Symbol;Acc:MGI:1914457]	6.71942	6.60317	2.57799	7.88118	4.75849	5.33991	5.57114	3.10829	5.68694	1.38012	3.43366	2.35625	5.64669	3.5894
ENSMUSG00000041308	-14.6664	-3.87444	0.718917	4.46357	0.034625	0.513972	8	106935750	107014192	1	Sntb2	syntrophin, basic 2 [Source:MGI Symbol;Acc:MGI:101771]	0	0.550264	0.859329	0	0	0	0.428549	0.621659	1.03399	1.84016	0	0	0.234932	0.654059
ENSMUSG00000032185	1.36098	0.444642	6.42223	4.4498	0.0349054	0.513972	9	21546894	21589487	1	Carm1	coactivator-associated arginine methyltransferase 1 [Source:MGI Symbol;Acc:MGI:1913208]	94.0718	92.4444	66.1684	110.829	84.8597	89.5918	76.2817	87.6539	78.5831	68.0858	64.5528	84.236	89.6609	76.5655
ENSMUSG00000037876	-2.15848	-1.11002	2.59235	4.4425	0.0350549	0.513972	10	67096125	67256326	1	Jmjd1c	jumonji domain containing 1C [Source:MGI Symbol;Acc:MGI:1918614]	3.66514	3.85185	3.86698	5.91088	3.56887	4.74658	8.99953	6.21659	4.13595	6.44055	6.18059	4.7125	4.26838	6.11428
ENSMUSG00000004394	-4.08385	-2.02993	1.53752	4.44766	0.034949	0.513972	11	6270369	6274870	-1	Tmed4	transmembrane emp24 protein transport domain containing 4 [Source:MGI Symbol;Acc:MGI:1915070]	1.22171	1.10053	1.71866	0.985147	1.18962	0.593323	2.57129	1.86498	1.55098	2.76023	3.43366	2.35625	1.13483	2.4229
ENSMUSG00000032621	-1.60774	-0.685032	4.5957	4.46579	0.0345802	0.513972	13	103741615	103764504	-1	Srek1	splicing regulatory glutamine/lysine-rich protein 1 [Source:MGI Symbol;Acc:MGI:2145245]	17.104	14.8571	22.7722	20.6881	23.3959	22.5463	25.2844	27.353	20.6798	30.8226	25.4091	24.7406	20.2273	25.7149
ENSMUSG00000035910	-12.2045	-3.60934	0.945244	4.45784	0.0347414	0.513972	13	25056004	25210706	1	Dcdc2a	doublecortin domain containing 2a [Source:MGI Symbol;Acc:MGI:2652818]	0.610856	0	0	0.492574	0.793082	0	1.7142	3.10829	0	1.38012	0.686732	0.589063	0.316085	1.2464
ENSMUSG00000021824	-1.23999	-0.310332	8.35048	4.44224	0.0350602	0.513972	14	21031442	21052508	-1	Ap3m1	adaptor-related protein complex 3, mu 1 subunit [Source:MGI Symbol;Acc:MGI:1929212]	321.31	317.502	280.571	298.992	301.768	312.681	318.412	302.126	356.209	341.809	347.486	374.055	305.471	340.016
ENSMUSG00000037362	-7.91535	-2.98465	1.16814	4.45672	0.0347642	0.513972	15	54745702	54754039	1	Nov	nephroblastoma overexpressed gene [Source:MGI Symbol;Acc:MGI:109185]	0.610856	1.65079	1.28899	0.492574	0	0.593323	3.85694	1.24332	1.03399	0.920078	3.43366	1.17813	0.772756	1.94435
ENSMUSG00000022521	-1.98633	-0.990108	3.16235	4.45282	0.0348438	0.513972	16	4081328	4213407	-1	Crebbp	CREB binding protein [Source:MGI Symbol;Acc:MGI:1098280]	6.71942	6.0529	7.73396	7.3886	3.17233	5.93323	10.2852	7.45991	6.72092	8.74074	9.61424	8.24688	6.16674	8.51131
ENSMUSG00000067148	5.68766	2.50783	1.54898	4.45122	0.0348763	0.513972	17	46243920	46248054	-1	Polr1c	polymerase (RNA) I polypeptide C [Source:MGI Symbol;Acc:MGI:103288]	1.22171	1.65079	0.859329	5.41831	1.58616	5.33991	1.28565	0.621659	0.516994	0.460039	0	2.35625	2.67937	0.873432
ENSMUSG00000054976	5.32435	2.41261	1.30666	4.42477	0.0354209	0.518099	1	81076950	81341764	1	Nyap2	neuronal tyrosine-phophorylated phosphoinositide 3-kinase adaptor 2 [Source:MGI Symbol;Acc:MGI:2443135]	1.22171	0.550264	3.00765	3.44802	1.9827	1.18665	0.857098	0	1.55098	0	1.37346	1.17813	1.8995	0.826612
ENSMUSG00000032788	-2.53159	-1.34004	2.52578	4.42459	0.0354247	0.518099	10	78436744	78464975	-1	Pdxk	pyridoxal (pyridoxine, vitamin B6) kinase [Source:MGI Symbol;Acc:MGI:1351869]	1.83257	6.60317	3.86698	1.47772	3.17233	4.15326	3.85694	6.83825	4.13595	5.52047	6.86732	7.06875	3.51767	5.71461
ENSMUSG00000040433	2.17941	1.12394	3.00156	4.42198	0.0354789	0.518411	9	96682770	96752831	-1	Zbtb38	zinc finger and BTB domain containing 38 [Source:MGI Symbol;Acc:MGI:2442866]	6.71942	8.25396	9.88229	5.41831	9.12044	4.74658	4.71404	6.83825	6.72092	6.90058	2.0602	2.94531	7.35683	5.02988
ENSMUSG00000021779	13.8195	3.78863	0.859103	4.42002	0.0355197	0.518529	14	17660960	18038088	1	Thrb	thyroid hormone receptor beta [Source:MGI Symbol;Acc:MGI:98743]	0	1.10053	1.28899	1.47772	0	1.77997	0	0	0	0.920078	2.0602	0	0.941202	0.496712
ENSMUSG00000026058	1.42087	0.506771	5.51018	4.41534	0.0356171	0.518988	1	32172714	32658568	1	Khdrbs2	KH domain containing, RNA binding, signal transduction associated 2 [Source:MGI Symbol;Acc:MGI:2159649]	53.1445	42.9206	42.1071	40.391	44.4126	49.8391	44.9976	43.5161	37.7406	30.3626	34.3366	38.2891	45.4692	38.2071
ENSMUSG00000100944	22.7061	4.50501	0.589943	4.38821	0.0361884	0.518988	1	56451407	56451562	1	Gm28900	predicted gene 28900 [Source:MGI Symbol;Acc:MGI:5579606]	0.610856	0	1.71866	0	0.793082	1.18665	0.428549	0	0.516994	0	0	0	0.718207	0.157591
ENSMUSG00000032854	-6.613	-2.7253	1.41021	4.40633	0.0358057	0.518988	3	125865271	125938619	-1	Ugt8a	UDP galactosyltransferase 8A [Source:MGI Symbol;Acc:MGI:109522]	0	0	1.28899	0.492574	1.9827	1.18665	2.99984	0	3.10197	3.22027	2.0602	1.17813	0.825153	2.0934
ENSMUSG00000029486	-16.0531	-4.00478	0.942643	4.38818	0.0361888	0.518988	5	96209493	96266727	1	Mrpl1	mitochondrial ribosomal protein L1 [Source:MGI Symbol;Acc:MGI:2137202]	0	0	0	0	1.9827	0	0.857098	0.621659	0.516994	0.920078	1.37346	1.17813	0.330451	0.911236
ENSMUSG00000038065	-3.21079	-1.68293	1.74326	4.40122	0.0359133	0.518988	6	54681624	54703851	1	Mturn	maturin, neural progenitor differentiation regulator homolog (Xenopus) [Source:MGI Symbol;Acc:MGI:1915485]	0.610856	2.20106	1.28899	1.97029	1.9827	1.18665	2.99984	1.86498	2.58497	2.30019	4.80712	2.94531	1.54009	2.91707
ENSMUSG00000040866	4.71581	2.2375	1.35502	4.4118	0.0356911	0.518988	7	19054690	19074447	1	Rsph6a	radial spoke head 6 homolog A (Chlamydomonas) [Source:MGI Symbol;Acc:MGI:1927643]	3.05428	3.85185	2.57799	1.97029	0.396541	2.37329	0.428549	0.621659	2.58497	0.460039	0.686732	1.17813	2.37071	0.993346
ENSMUSG00000048330	-2.37102	-1.24551	2.74437	4.40999	0.035729	0.518988	7	109034312	109083331	-1	Ric3	resistance to inhibitors of cholinesterase 3 homolog (C. elegans) [Source:MGI Symbol;Acc:MGI:2443887]	2.44342	3.85185	5.15598	3.94059	7.13774	4.15326	4.71404	4.35161	9.3059	8.74074	8.24078	7.06875	4.44714	7.0703
ENSMUSG00000047990	8.54363	3.09485	0.774906	4.40966	0.0357361	0.518988	9	67830532	67832330	-1	C2cd4a	C2 calcium-dependent domain containing 4A [Source:MGI Symbol;Acc:MGI:3645763]	0	1.10053	0.859329	0.985147	1.58616	2.37329	0.857098	0	0.516994	0.460039	0	0	1.15074	0.305688
ENSMUSG00000017167	2.1061	1.07458	3.4507	4.38963	0.0361582	0.518988	11	101170523	101190724	1	Cntnap1	contactin associated protein-like 1 [Source:MGI Symbol;Acc:MGI:1858201]	19.5474	8.25396	7.73396	9.3589	11.1031	11.2731	6.85678	5.59493	10.3399	7.36062	8.24078	7.06875	11.2117	7.57696
ENSMUSG00000025579	-3.24315	-1.6974	2.38321	4.40925	0.0357446	0.518988	11	119267887	119285454	1	Gaa	glucosidase, alpha, acid [Source:MGI Symbol;Acc:MGI:95609]	0.610856	4.40211	0.859329	5.41831	3.96541	3.55994	5.99968	9.32488	4.65295	6.44055	3.43366	2.35625	3.13599	5.36799
ENSMUSG00000054079	-3.06563	-1.61618	2.47156	4.3873	0.0362077	0.518988	11	93859243	93885766	-1	Utp18	UTP18, small subunit (SSU) processome component, homolog (yeast) [Source:MGI Symbol;Acc:MGI:1923402]	5.4977	8.80422	1.28899	2.46287	1.18962	2.37329	5.14259	6.83825	5.16994	5.98051	5.49385	4.7125	3.60278	5.55627
ENSMUSG00000035184	6.21828	2.63652	1.69842	4.40172	0.0359026	0.518988	14	62555737	62608486	1	Fam124a	family with sequence similarity 124, member A [Source:MGI Symbol;Acc:MGI:3645930]	3.05428	0	1.71866	0.985147	6.34465	5.33991	0.428549	1.24332	0	2.30019	2.0602	1.17813	2.90711	1.20173
ENSMUSG00000022231	-6.91144	-2.78899	1.12761	4.38848	0.0361826	0.518988	15	32244813	32696341	1	Sema5a	sema domain, seven thrombospondin repeats (type 1 and type 1-like), transmembrane domain (TM) and short cytoplasmic domain, (semaphorin) 5A [Source:MGI Symbol;Acc:MGI:107556]	0.610856	1.10053	0.429665	0.492574	0.793082	0	0.857098	2.48664	1.03399	1.84016	2.74693	1.17813	0.571117	1.69049
ENSMUSG00000022338	2.32551	1.21755	2.23249	4.39154	0.0361176	0.518988	15	44428111	44437685	1	Eny2	enhancer of yellow 2 homolog (Drosophila) [Source:MGI Symbol;Acc:MGI:1919286]	7.94113	3.30158	6.44497	4.92574	6.34465	3.55994	3.85694	3.10829	2.58497	2.76023	4.80712	4.7125	5.41967	3.63834
ENSMUSG00000022494	-4.4091	-2.14048	1.6816	4.40523	0.035829	0.518988	16	11984113	12270902	1	Shisa9	shisa family member 9 [Source:MGI Symbol;Acc:MGI:1919805]	1.22171	3.30158	1.28899	0	1.18962	0	2.57129	2.48664	2.06798	1.84016	2.0602	1.76719	1.16699	2.13224
ENSMUSG00000055497	3.25469	1.70252	1.95763	4.38806	0.0361914	0.518988	16	17081999	17082691	-1	Gm9974	predicted gene 9974 [Source:MGI Symbol;Acc:MGI:3708610]	4.88685	4.95238	3.00765	5.91088	3.56887	1.18665	3.42839	1.24332	1.03399	0.920078	1.37346	4.7125	3.91888	2.11862
ENSMUSG00000101438	-2.92756	-1.5497	2.14277	4.40205	0.0358958	0.518988	17	33919279	33920289	-1	Gm19412	predicted gene, 19412 [Source:MGI Symbol;Acc:MGI:5011597]	4.27599	4.95238	3.86698	1.97029	1.58616	1.18665	7.71388	4.35161	3.61896	5.06043	2.0602	4.12344	2.97308	4.48809
ENSMUSG00000025076	-12.6705	-3.6634	0.637714	4.39095	0.0361302	0.518988	19	56397129	56442344	1	Casp7	caspase 7 [Source:MGI Symbol;Acc:MGI:109383]	0	0.550264	0	0	0.396541	0.593323	0.857098	0	1.03399	0.460039	2.74693	1.76719	0.256688	1.14421
ENSMUSG00000025059	34.4423	5.10611	0.524449	4.39032	0.0361435	0.518988	X	85701937	85776819	-1	Gk	glycerol kinase [Source:MGI Symbol;Acc:MGI:106594]	0	1.65079	0.429665	0	0.396541	1.77997	0	0	0	0.460039	0	0	0.709494	0.0766732
ENSMUSG00000031221	-5.11386	-2.35441	1.40424	4.40502	0.0358333	0.518988	X	100494291	100516125	1	Igbp1	immunoglobulin (CD79A) binding protein 1 [Source:MGI Symbol;Acc:MGI:1346500]	4.27599	1.65079	1.28899	0.492574	0.396541	0	1.7142	2.48664	3.61896	0.920078	2.0602	2.35625	1.35082	2.19272
ENSMUSG00000103825	-39.0798	-5.28835	0.4309	4.36707	0.03664	0.520816	1	11416918	11419388	1	Gm38178	predicted gene, 38178 [Source:MGI Symbol;Acc:MGI:5611406]	0	0	0	0	0	0	0	0	1.03399	0	0	1.17813	0	0.368686
ENSMUSG00000017720	-6.26289	-2.64683	1.35015	4.36039	0.0367838	0.520816	2	164470301	164473724	-1	Trp53tg5	transformation related protein 53 target 5 [Source:MGI Symbol;Acc:MGI:1920853]	0	0.550264	0.429665	0.492574	1.58616	1.18665	2.57129	1.86498	1.03399	0.920078	2.0602	1.76719	0.707552	1.70295
ENSMUSG00000087185	-1.36307	-0.446858	5.98755	4.36211	0.0367469	0.520816	2	102737907	102746760	-1	Gm13872	predicted gene 13872 [Source:MGI Symbol;Acc:MGI:3650731]	58.0313	50.074	54.9971	52.7054	60.6708	51.6191	59.5683	67.7608	68.2432	64.4055	59.0589	65.386	54.6829	64.0704
ENSMUSG00000078684	-1.24518	-0.316353	8.25336	4.3784	0.0363972	0.520816	3	88775216	88825587	1	5830417I10Rik	RIKEN cDNA 5830417I10 gene [Source:MGI Symbol;Acc:MGI:1923272]	290.767	281.185	307.21	296.529	277.975	261.062	262.7	320.154	299.34	331.228	341.992	368.753	285.788	320.695
ENSMUSG00000030887	1.77831	0.830511	4.40268	4.37542	0.0364609	0.520816	7	120659296	120670343	-1	Pdzd9	PDZ domain containing 9 [Source:MGI Symbol;Acc:MGI:1915233]	17.7148	28.0635	28.7875	19.7029	24.189	22.5463	21.856	25.488	17.0608	12.4211	18.5418	13.5484	23.5007	18.1527
ENSMUSG00000083649	-18.761	-4.22967	0.981764	4.36984	0.0365803	0.520816	7	5124938	5125950	-1	Rasl2-9	RAS-like, family 2, locus 9 [Source:MGI Symbol;Acc:MGI:104605]	0	2.20106	0	0	0	0	0.857098	3.10829	1.03399	0.920078	0	0.589063	0.366843	1.08475
ENSMUSG00000057729	-3.20595	-1.68075	2.25129	4.36651	0.036652	0.520816	10	79874476	79883174	1	Prtn3	proteinase 3 [Source:MGI Symbol;Acc:MGI:893580]	1.83257	5.50264	1.28899	4.92574	1.58616	0.593323	4.71404	4.35161	1.55098	5.98051	6.86732	5.89063	2.62157	4.89251
ENSMUSG00000020472	-1.83469	-0.875536	3.64555	4.36006	0.0367909	0.520816	11	59485520	59526751	-1	Zkscan17	zinc finger with KRAB and SCAN domains 17 [Source:MGI Symbol;Acc:MGI:2679270]	6.71942	14.3069	9.45262	8.37375	9.12044	11.2731	14.9992	12.4332	9.82289	10.1209	15.1081	18.2609	9.87437	13.4575
ENSMUSG00000020925	-8.25202	-3.04475	0.799614	4.37689	0.0364295	0.520816	11	102684686	102697782	-1	Ccdc43	coiled-coil domain containing 43 [Source:MGI Symbol;Acc:MGI:1289318]	0.610856	1.65079	0	0	0.396541	0	0.428549	0.621659	1.55098	1.38012	1.37346	1.76719	0.443031	1.18699
ENSMUSG00000097033	1.26265	0.336455	7.72655	4.37035	0.0365695	0.520816	13	69809914	69816094	-1	Gm26819	predicted gene, 26819 [Source:MGI Symbol;Acc:MGI:5477313]	221.13	244.867	190.341	215.747	198.667	242.076	164.134	185.876	193.873	220.359	184.044	218.542	218.805	194.471
ENSMUSG00000056234	1.48619	0.571619	4.81957	4.35981	0.0367964	0.520816	14	32159865	32179855	1	Ncoa4	nuclear receptor coactivator 4 [Source:MGI Symbol;Acc:MGI:1350932]	32.3754	40.1693	27.9282	27.5841	34.8956	23.7329	27.4271	29.218	27.4007	27.1423	23.3489	18.85	31.1142	25.5645
ENSMUSG00000036298	-5.73976	-2.52099	1.4222	4.36404	0.0367052	0.520816	15	91267696	91573261	-1	Slc2a13	solute carrier family 2 (facilitated glucose transporter), member 13 [Source:MGI Symbol;Acc:MGI:2146030]	0.610856	0.550264	0	1.47772	0.793082	2.96661	0.428549	1.86498	2.06798	3.68031	1.37346	2.94531	1.06642	2.0601
ENSMUSG00000107329	-21.1768	-4.40441	0.636955	4.36284	0.0367311	0.520816		119526425	119528224	1	AC132393.1		0	0	0	0	0.396541	1.18665	0	1.86498	0	1.84016	0.686732	1.17813	0.263864	0.928332
ENSMUSG00000031429	-8.24695	-3.04386	0.821768	4.36154	0.036759	0.520816	X	140948429	140956728	-1	Psmd10	proteasome (prosome, macropain) 26S subunit, non-ATPase, 10 [Source:MGI Symbol;Acc:MGI:1858898]	0	0	0.429665	0.492574	0.396541	0.593323	0.857098	1.24332	1.03399	0.460039	2.0602	0.589063	0.318684	1.04062
ENSMUSG00000080316	2.38903	1.25643	3.08596	4.35738	0.0368489	0.521093	17	17830719	17843009	1	Spaca6	sperm acrosome associated 6 [Source:MGI Symbol;Acc:MGI:1922452]	8.55198	12.6561	4.72631	6.89603	7.13774	12.4598	5.14259	8.08156	8.27191	4.60039	4.12039	4.12344	8.73799	5.72338
ENSMUSG00000040883	-30.6726	-4.93888	0.619698	4.35292	0.0369455	0.521693	9	21921010	21927535	-1	Tmem205	transmembrane protein 205 [Source:MGI Symbol;Acc:MGI:3045495]	0	0	0	0.492574	0	0	0	1.24332	0	0	2.74693	0.589063	0.0820956	0.763218
ENSMUSG00000106458	28.8213	4.84906	1.05281	4.35238	0.0369574	0.521693		125318681	125321444	-1	RP23-363M4.2		2.44342	0	1.28899	4.43316	0	0	0.428549	2.48664	0	0	0	0	1.36093	0.485864
ENSMUSG00000002266	-10.4183	-3.38105	0.699468	4.34815	0.0370491	0.522056	7	6671456	6696450	-1	Zim1	zinc finger, imprinted 1 [Source:MGI Symbol;Acc:MGI:1341879]	0	1.10053	1.71866	0	0	0	0.857098	0	0.516994	1.38012	1.37346	1.17813	0.469864	0.8843
ENSMUSG00000025159	1.25226	0.324533	6.83384	4.34852	0.037041	0.522056	19	41941086	41981157	-1	Mms19	MMS19 (MET18 S. cerevisiae) [Source:MGI Symbol;Acc:MGI:1919449]	120.949	105.1	124.173	126.099	122.928	120.445	94.7093	106.925	106.501	113.63	109.877	113.689	119.949	107.555
ENSMUSG00000025089	2.76105	1.46522	2.30633	4.34217	0.0371796	0.523428	19	58235604	58455909	-1	Gfra1	glial cell line derived neurotrophic factor family receptor alpha 1 [Source:MGI Symbol;Acc:MGI:1100842]	4.88685	9.90475	3.86698	5.41831	5.55157	4.74658	4.28549	3.10829	3.10197	1.38012	3.43366	5.30156	5.72917	3.43518
ENSMUSG00000097806	-24.2675	-4.60096	0.572495	4.33815	0.0372673	0.523515	13	15440302	15463736	-1	Gm6556	predicted gene 6556 [Source:MGI Symbol;Acc:MGI:3647197]	0	0	0	0	0	0.593323	0.428549	1.24332	0	0	1.37346	0.589063	0.0988872	0.605732
ENSMUSG00000051359	-2.00049	-1.00035	3.23822	4.33734	0.0372851	0.523515	15	37366175	37792570	-1	Ncald	neurocalcin delta [Source:MGI Symbol;Acc:MGI:1196326]	7.33027	6.60317	9.45262	5.41831	7.13774	5.33991	8.99953	9.94654	5.16994	9.66082	10.301	16.4938	6.88034	10.0953
ENSMUSG00000097610	-2.08783	-1.06201	3.41324	4.3385	0.0372597	0.523515	18	44661665	44676271	1	A930012L18Rik	RIKEN cDNA A930012L18 gene [Source:MGI Symbol;Acc:MGI:2442887]	7.94113	5.50264	9.02296	5.91088	9.51698	10.6798	9.85662	9.94654	12.4079	7.36062	11.6744	20.0281	8.09573	11.879
ENSMUSG00000091730	-10.9172	-3.44853	1.06405	4.33497	0.0373371	0.523779	10	20625635	20629576	1	Gm17230	predicted gene 17230 [Source:MGI Symbol;Acc:MGI:4938057]	1.22171	1.65079	1.71866	0	0	0	2.57129	0.621659	0	0.920078	1.37346	0.589063	0.765194	1.01259
ENSMUSG00000028337	-5.76252	-2.5267	1.25221	4.3317	0.0374088	0.523856	4	46536937	46602202	-1	Coro2a	coronin, actin binding protein 2A [Source:MGI Symbol;Acc:MGI:1345966]	0	1.65079	0.859329	0	1.58616	0	2.14274	1.86498	2.06798	1.38012	0.686732	2.94531	0.682714	1.84798
ENSMUSG00000036112	-2.01132	-1.00815	3.41149	4.33222	0.0373973	0.523856	10	93858489	93897093	-1	Metap2	methionine aminopeptidase 2 [Source:MGI Symbol;Acc:MGI:1929701]	7.94113	9.35449	6.44497	6.89603	11.1031	6.52655	10.2852	13.6765	10.8569	11.961	6.86732	15.3156	8.04439	11.4938
ENSMUSG00000102774	-1.54279	-0.625545	4.50765	4.32718	0.0375083	0.524784	14	79769908	79772743	1	Gm9748	predicted gene 9748 [Source:MGI Symbol;Acc:MGI:3642166]	20.7691	22.0106	18.9052	17.2401	19.4305	14.8331	15.4278	26.7313	22.2308	25.7622	24.0356	28.8641	18.8648	23.842
ENSMUSG00000026062	3.28122	1.71423	2.43801	4.32281	0.0376049	0.524982	1	40680574	40769273	1	Slc9a2	solute carrier family 9 (sodium/hydrogen exchanger), member 2 [Source:MGI Symbol;Acc:MGI:105075]	6.10856	5.50264	4.29665	8.37375	2.37925	7.7132	1.7142	2.48664	5.16994	1.84016	2.74693	4.7125	5.72901	3.11173
ENSMUSG00000031568	3.4877	1.80228	1.5256	4.321	0.0376448	0.524982	8	47533664	47552955	1	Rwdd4a	RWD domain containing 4A [Source:MGI Symbol;Acc:MGI:2681000]	3.66514	3.30158	3.86698	2.46287	0.793082	2.96661	1.28565	2.48664	1.55098	0.920078	0.686732	1.76719	2.84271	1.44954
ENSMUSG00000019782	-7.40086	-2.88769	1.13054	4.324	0.0375785	0.524982	10	33996555	34019624	-1	Rwdd1	RWD domain containing 1 [Source:MGI Symbol;Acc:MGI:1913771]	0.610856	0.550264	0	0.985147	0.793082	1.18665	0.857098	3.10829	1.55098	0.920078	0.686732	3.53438	0.687666	1.77626
ENSMUSG00000091577	2.22743	1.15538	3.31837	4.32053	0.0376553	0.524982	13	103159795	103164069	-1	Gm6211	predicted gene 6211 [Source:MGI Symbol;Acc:MGI:3646534]	9.77369	8.80422	14.6086	5.41831	8.7239	6.52655	4.71404	6.21659	8.27191	8.2807	3.43366	4.12344	8.97588	5.84006
ENSMUSG00000028557	1.66096	0.732021	4.05417	4.31896	0.03769	0.525003	4	109451098	109484728	-1	Rnf11	ring finger protein 11 [Source:MGI Symbol;Acc:MGI:1352759]	18.3257	16.5079	16.3273	16.7475	17.4478	21.3596	14.5707	11.8115	12.4079	18.4016	10.301	12.9594	17.786	13.4087
ENSMUSG00000003033	7.31939	2.87172	0.852334	4.30942	0.0379019	0.52749	8	72240018	72257385	1	Ap1m1	adaptor-related protein complex AP-1, mu subunit 1 [Source:MGI Symbol;Acc:MGI:102776]	1.22171	1.10053	1.28899	0.492574	1.58616	1.77997	0.857098	0	1.55098	0	0	0.589063	1.24499	0.499524
ENSMUSG00000027247	4.67023	2.22349	1.63174	4.30375	0.0380285	0.52875	2	91649860	91672326	1	Arhgap1	Rho GTPase activating protein 1 [Source:MGI Symbol;Acc:MGI:2445003]	3.05428	1.65079	6.01531	1.47772	1.9827	2.37329	1.28565	1.86498	1.55098	1.38012	0.686732	0.589063	2.75902	1.22625
ENSMUSG00000038181	1.35159	0.434654	6.33826	4.30237	0.0380593	0.52875	5	24586741	24594556	1	Chpf2	chondroitin polymerizing factor 2 [Source:MGI Symbol;Acc:MGI:1917522]	89.7958	92.4444	89.3702	94.0816	65.4292	93.1517	73.7104	71.4908	77.5491	76.8265	68.6732	79.5235	87.3788	74.6289
ENSMUSG00000084859	2.15345	1.10665	2.9499	4.29001	0.0383369	0.52935	2	4132063	4141141	-1	1700080N15Rik	RIKEN cDNA 1700080N15 gene [Source:MGI Symbol;Acc:MGI:1920739]	7.33027	7.15343	8.59329	9.3589	9.91352	6.52655	6.85678	3.72995	5.16994	7.36062	6.18059	3.53438	8.14599	5.47204
ENSMUSG00000028106	2.53055	1.33945	3.05532	4.29111	0.0383122	0.52935	3	95760341	95818863	-1	Rprd2	regulation of nuclear pre-mRNA domain containing 2 [Source:MGI Symbol;Acc:MGI:1922387]	11.6063	7.7037	6.87463	8.86633	7.93082	6.52655	6.42823	4.97327	8.27191	4.14035	7.55405	0.589063	8.25138	5.32615
ENSMUSG00000051515	2.74542	1.45703	2.93314	4.29591	0.0382042	0.52935	7	93079879	93081715	1	Fam181b	family with sequence similarity 181, member B [Source:MGI Symbol;Acc:MGI:1930951]	2.44342	5.50264	11.1713	6.89603	11.1031	7.11988	4.28549	6.21659	3.61896	6.90058	1.37346	4.12344	7.37273	4.41975
ENSMUSG00000034958	-2.44896	-1.29217	2.7205	4.29491	0.0382267	0.52935	10	81204508	81230833	-1	Atcay	ataxia, cerebellar, Cayman type homolog (human) [Source:MGI Symbol;Acc:MGI:2448730]	6.10856	2.75132	4.72631	2.46287	5.94811	4.15326	6.42823	3.10829	9.3059	4.60039	8.92751	9.425	4.35841	6.96589
ENSMUSG00000058240	2.10277	1.07229	3.2713	4.29439	0.0382382	0.52935	16	91689322	91728975	-1	Cryzl1	crystallin, zeta (quinone reductase)-like 1 [Source:MGI Symbol;Acc:MGI:1913859]	6.10856	14.3069	9.45262	11.3292	11.1031	10.6798	10.7137	6.21659	5.68694	7.36062	9.61424	3.53438	10.4967	7.18775
ENSMUSG00000024742	6.79299	2.76405	1.25147	4.29503	0.038224	0.52935	19	10199132	10204169	-1	Fen1	flap structure specific endonuclease 1 [Source:MGI Symbol;Acc:MGI:102779]	1.22171	2.20106	1.28899	3.44802	2.37925	1.18665	0.857098	0.621659	0	0.460039	0.686732	1.76719	1.95428	0.732119
ENSMUSG00000105759	-15.2082	-3.92677	0.570806	4.2928	0.0382742	0.52935		124237724	124238435	1	RP24-257M14.2		0	0	0	0.492574	0.396541	0	0	0.621659	0.516994	1.38012	0	1.17813	0.148186	0.616149
ENSMUSG00000025937	4.40733	2.1399	1.83694	4.28487	0.0384531	0.529766	1	13623330	13660546	-1	Lactb2	lactamase, beta 2 [Source:MGI Symbol;Acc:MGI:2442551]	0.610856	3.85185	3.00765	3.44802	1.18962	1.18665	0.857098	1.86498	1.55098	0	2.0602	0.589063	2.21577	1.15372
ENSMUSG00000086356	-2.2005	-1.13783	2.81579	4.28127	0.0385345	0.529766	2	31886934	31892417	-1	Gm13441	predicted gene 13441 [Source:MGI Symbol;Acc:MGI:3649406]	3.66514	6.60317	3.86698	4.43316	5.15503	4.74658	6.85678	8.08156	5.68694	7.36062	7.55405	7.06875	4.74501	7.10145
ENSMUSG00000000489	1.96818	0.976862	3.1502	4.28418	0.0384686	0.529766	15	79995900	80014808	-1	Pdgfb	platelet derived growth factor, B polypeptide [Source:MGI Symbol;Acc:MGI:97528]	8.55198	11.5555	6.44497	7.88118	12.2928	8.30652	6.42823	6.83825	5.16994	6.44055	7.55405	7.06875	9.17216	6.58329
ENSMUSG00000024383	-4.5287	-2.1791	1.37041	4.28195	0.0385191	0.529766	18	32163089	32236751	1	Map3k2	mitogen-activated protein kinase kinase kinase 2 [Source:MGI Symbol;Acc:MGI:1346873]	0.610856	0.550264	1.28899	0.985147	2.37925	0	2.99984	1.86498	0.516994	2.76023	2.74693	2.94531	0.969084	2.30571
ENSMUSG00000046805	1.61224	0.689063	3.74191	4.28426	0.0384668	0.529766	19	12460779	12465284	1	Mpeg1	macrophage expressed gene 1 [Source:MGI Symbol;Acc:MGI:1333743]	20.1582	14.3069	14.1789	14.7772	13.4824	12.4598	11.1423	9.94654	9.3059	11.961	17.1683	11.1922	14.8939	11.786
ENSMUSG00000038007	3.53949	1.82354	2.28852	4.27472	0.0386833	0.529982	4	86874396	86934822	1	Acer2	alkaline ceramidase 2 [Source:MGI Symbol;Acc:MGI:1920932]	4.27599	7.15343	2.14832	7.3886	8.7239	1.77997	4.28549	3.72995	4.13595	2.76023	1.37346	1.17813	5.24504	2.91054
ENSMUSG00000086814	6.00637	2.58649	1.25959	4.27468	0.0386844	0.529982	7	132154171	132155301	1	Gm15677	predicted gene 15677 [Source:MGI Symbol;Acc:MGI:3783119]	1.22171	1.65079	0.859329	2.95544	0.793082	2.96661	0.857098	0	1.03399	0.460039	0.686732	0.589063	1.74116	0.604487
ENSMUSG00000095174	-42.3681	-5.40491	0.353654	4.27605	0.0386532	0.529982	12	102612680	102618516	1	Gm20069	predicted gene, 20069 [Source:MGI Symbol;Acc:MGI:5012254]	0	0	0	0	0	0	0	0	1.03399	0	1.37346	0	0	0.401242
ENSMUSG00000108199	1.34045	0.42272	6.07895	4.27879	0.0385908	0.529982		92144489	92146293	-1	RP23-248L4.8		78.8004	67.1322	64.8794	62.5569	74.9462	77.132	71.1391	54.706	56.3524	63.0253	54.9385	63.6188	70.9078	60.63
ENSMUSG00000016253	8.33785	3.05968	1.02787	4.26167	0.0389815	0.531803	2	174415804	174427502	1	Nelfcd	negative elongation factor complex member C/D, Th1l [Source:MGI Symbol;Acc:MGI:1926424]	0.610856	1.10053	2.14832	0.985147	1.58616	0.593323	0	0.621659	0	0.460039	0.686732	1.17813	1.17072	0.491092
ENSMUSG00000038296	-20.7262	-4.37339	0.821475	4.25971	0.0390265	0.531803	7	111471661	111779977	-1	Galnt18	UDP-N-acetyl-alpha-D-galactosamine:polypeptide N-acetylgalactosaminyltransferase 18 [Source:MGI Symbol;Acc:MGI:2446239]	0	0	0	0.492574	0.396541	0.593323	0	0	1.55098	1.84016	2.0602	0	0.247073	0.908556
ENSMUSG00000102085	-11.0519	-3.46623	0.475895	4.25857	0.0390527	0.531803	7	39903767	39910970	-1	4930435C17Rik	RIKEN cDNA 4930435C17 gene [Source:MGI Symbol;Acc:MGI:1925412]	0	0	0.429665	0.492574	0	0	0.428549	0.621659	1.03399	0.460039	0.686732	1.17813	0.153706	0.734849
ENSMUSG00000020256	1.44501	0.531084	5.68098	4.26091	0.0389989	0.531803	10	83487450	83534140	-1	Aldh1l2	aldehyde dehydrogenase 1 family, member L2 [Source:MGI Symbol;Acc:MGI:2444680]	47.0359	56.1269	47.2631	50.2425	53.533	50.4325	45.4262	38.5428	35.6726	54.2846	40.5172	37.111	50.7723	41.9257
ENSMUSG00000078251	22.2281	4.47431	0.452754	4.26139	0.038988	0.531803	11	113467977	113472014	1	Gm16487	predicted gene 16487 [Source:MGI Symbol;Acc:MGI:3641811]	1.22171	0	0.429665	0	1.18962	0.593323	0	0	0	0	0.686732	0	0.572387	0.114455
ENSMUSG00000020600	-6.61621	-2.72601	1.30206	4.26591	0.0388843	0.531803	12	8528483	8599066	-1	Slc7a15	solute carrier family 7 (cationic amino acid transporter, y+ system), member 15 [Source:MGI Symbol;Acc:MGI:3045351]	0	2.20106	0.429665	0.985147	0.396541	0	0.857098	1.24332	3.61896	1.84016	0.686732	2.35625	0.668735	1.76709
ENSMUSG00000092365	17.5956	4.13714	0.893173	4.25984	0.0390237	0.531803	17	36111426	36117121	1	BC023719	cDNA sequence BC023719 [Source:MGI Symbol;Acc:MGI:3574836]	0.610856	1.65079	1.28899	0.492574	0.396541	0.593323	0.428549	0	1.03399	0	0	0	0.838847	0.243756
ENSMUSG00000034317	-10.9999	-3.45942	0.92982	4.25267	0.0391886	0.53219	3	69035288	69044755	-1	Trim59	tripartite motif-containing 59 [Source:MGI Symbol;Acc:MGI:1914199]	0	0.550264	0	0.985147	0.793082	0.593323	2.14274	3.10829	0	0	3.43366	0.589063	0.486969	1.54563
ENSMUSG00000074491	12.8968	3.68894	0.778074	4.25022	0.0392452	0.53219	8	3707064	3720651	-1	Clec4g	C-type lectin domain family 4, member g [Source:MGI Symbol;Acc:MGI:1923113]	0	2.20106	0.429665	0.985147	0.793082	0.593323	0.857098	0	1.55098	0	0	0	0.833712	0.401347
ENSMUSG00000044551	3.50884	1.811	1.88959	4.25073	0.0392334	0.53219	14	70154405	70159502	-1	9930012K11Rik	RIKEN cDNA 9930012K11 gene [Source:MGI Symbol;Acc:MGI:2145726]	1.83257	2.20106	3.00765	2.95544	3.96541	4.74658	1.28565	4.97327	1.03399	0.920078	0.686732	1.76719	3.11812	1.77782
ENSMUSG00000035790	-2.95048	-1.56095	1.97918	4.25004	0.0392494	0.53219	16	32099800	32108069	1	Cep19	centrosomal protein 19 [Source:MGI Symbol;Acc:MGI:1914244]	3.66514	1.65079	0.429665	3.94059	2.77579	1.18665	4.28549	5.59493	3.10197	3.22027	2.0602	4.7125	2.27477	3.82923
ENSMUSG00000055188	7.24605	2.85719	1.38844	4.25051	0.0392384	0.53219	X	8145429	8147964	1	Rbm3os	RNA binding motif protein 3, opposite strand [Source:MGI Symbol;Acc:MGI:1917476]	0.610856	2.20106	2.14832	2.95544	1.18962	5.33991	2.57129	0	2.06798	0	0	1.17813	2.40753	0.969566
ENSMUSG00000031333	9.1255	3.1899	1.02962	4.2478	0.0393011	0.532434	X	104280657	104413856	-1	Abcb7	ATP-binding cassette, sub-family B (MDR/TAP), member 7 [Source:MGI Symbol;Acc:MGI:109533]	0.610856	1.65079	0.429665	0.985147	1.18962	0.593323	0.428549	0	0.516994	0	0.686732	0	0.909901	0.272046
ENSMUSG00000022639	1.3319	0.413487	6.30361	4.24614	0.0393396	0.5325	16	50719294	50732773	-1	5330426P16Rik	RIKEN cDNA 5330426P16 gene [Source:MGI Symbol;Acc:MGI:1915440]	82.4656	99.0475	77.3396	90.141	83.6701	65.2655	78.853	75.2207	70.3112	64.4055	80.3476	64.2078	82.9882	72.2243
ENSMUSG00000026646	1.78478	0.835744	4.25206	4.23928	0.0394988	0.53283	2	3455815	3475031	-1	Suv39h2	suppressor of variegation 3-9 homolog 2 (Drosophila) [Source:MGI Symbol;Acc:MGI:1890396]	19.5474	29.7143	16.3273	15.7624	23.7925	15.4264	15.8563	14.2982	13.9588	17.9415	15.7948	11.7813	20.095	14.9385
ENSMUSG00000037818	1.40336	0.48889	5.25488	4.24165	0.0394439	0.53283	3	40846970	40938138	1	3110057O12Rik	RIKEN cDNA 3110057O12 gene [Source:MGI Symbol;Acc:MGI:1915468]	36.0405	39.619	46.4038	40.391	40.8437	45.0925	41.9978	34.1912	32.5706	40.0234	29.5295	29.4531	41.3984	34.6276
ENSMUSG00000053192	2.34373	1.2288	2.9939	4.2399	0.0394844	0.53283	3	95219135	95232171	-1	Mllt11	myeloid/lymphoid or mixed-lineage leukemia (trithorax homolog, Drosophila); translocated to, 11 [Source:MGI Symbol;Acc:MGI:1929671]	7.94113	7.15343	7.3043	3.94059	11.8962	10.6798	10.2852	4.35161	5.16994	4.60039	2.74693	4.7125	8.15258	5.31109
ENSMUSG00000008668	2.1089	1.07649	2.94807	4.24363	0.0393977	0.53283	17	33951999	33956001	-1	Rps18	ribosomal protein S18 [Source:MGI Symbol;Acc:MGI:98146]	4.27599	7.15343	6.44497	8.86633	9.91352	5.93323	5.14259	4.35161	5.16994	5.06043	2.74693	6.47969	7.09791	4.8252
ENSMUSG00000105350	-2.98431	-1.5774	2.11407	4.23772	0.0395353	0.532867		90292301	90293983	-1	RP23-358O22.1		2.44342	2.20106	3.43732	2.46287	1.58616	2.96661	5.57114	4.35161	2.06798	4.60039	4.80712	4.7125	2.51624	4.35179
ENSMUSG00000106305	7.39939	2.88741	1.22514	4.23329	0.0396385	0.533348		88803594	88805223	-1	RP24-242L17.2		1.22171	1.10053	3.43732	0.985147	2.37925	1.18665	1.28565	2.48664	1.55098	0.460039	0	0	1.71843	0.963884
ENSMUSG00000084283	9.37612	3.22899	0.969766	4.23397	0.0396226	0.533348	X	117706498	117708528	1	Gm14914	predicted gene 14914 [Source:MGI Symbol;Acc:MGI:3705473]	0	1.10053	1.28899	0.985147	3.96541	0	0.428549	0	0.516994	0.460039	0.686732	0	1.22335	0.348719
ENSMUSG00000038077	-1.42133	-0.507237	6.46501	4.22596	0.0398102	0.535008	6	126708329	126740674	-1	Kcna6	potassium voltage-gated channel, shaker-related, subfamily, member 6 [Source:MGI Symbol;Acc:MGI:96663]	83.6873	83.0899	72.6133	100.978	76.9289	82.4719	102.852	99.4654	93.059	98.4483	111.937	88.9485	83.2948	99.1184
ENSMUSG00000057841	-2.66525	-1.41427	2.47718	4.22513	0.0398295	0.535008	6	115805505	115808747	-1	Rpl32	ribosomal protein L32 [Source:MGI Symbol;Acc:MGI:98038]	1.83257	3.85185	5.58564	3.44802	1.9827	5.33991	5.14259	4.97327	7.23792	7.82066	3.43366	7.06875	3.67345	5.94614
ENSMUSG00000074247	-2.26832	-1.18162	3.0108	4.21763	0.0400061	0.536924	8	71469199	71476098	1	Dda1	DET1 and DDB1 associated 1 [Source:MGI Symbol;Acc:MGI:1913748]	7.33027	5.50264	3.43732	4.43316	6.74119	5.33991	10.2852	9.32488	5.16994	11.501	5.49385	6.47969	5.46408	8.04242
ENSMUSG00000027896	1.44663	0.532696	4.88814	4.21179	0.040144	0.538318	3	107291230	107312115	1	Slc16a4	solute carrier family 16 (monocarboxylic acid transporters), member 4 [Source:MGI Symbol;Acc:MGI:2385183]	25.6559	30.2645	35.2325	31.0321	35.2921	36.1927	25.2844	34.8129	31.5366	22.5419	30.2162	20.6172	32.2783	27.5015
ENSMUSG00000102176	13.8032	3.78693	0.762994	4.20976	0.0401921	0.538357	9	75666652	75667339	1	Gm37871	predicted gene, 37871 [Source:MGI Symbol;Acc:MGI:5611099]	1.22171	0.550264	1.28899	0	0.396541	1.18665	0	0	0	0	0	1.76719	0.774026	0.294531
ENSMUSG00000021556	-2.27413	-1.18532	2.40978	4.20879	0.0402151	0.538357	13	59634996	59675784	-1	Golm1	golgi membrane protein 1 [Source:MGI Symbol;Acc:MGI:1917329]	1.83257	5.50264	3.86698	2.46287	2.77579	4.15326	5.57114	4.35161	3.61896	6.90058	5.49385	4.7125	3.43235	5.10811
ENSMUSG00000029249	8.60641	3.10541	0.973051	4.20684	0.0402613	0.53852	5	77265491	77286432	1	Rest	RE1-silencing transcription factor [Source:MGI Symbol;Acc:MGI:104897]	0	0.550264	2.14832	2.46287	1.9827	1.18665	0	0	0.516994	0.460039	0	2.35625	1.38847	0.555547
ENSMUSG00000006005	-1.84253	-0.881691	3.87619	4.1644	0.0412819	0.539908	1	150392838	150449935	1	Tpr	translocated promoter region, nuclear basket protein [Source:MGI Symbol;Acc:MGI:1922066]	14.0497	8.80422	10.312	12.3143	11.4997	13.6464	19.7132	13.6765	11.8909	14.7212	17.1683	17.6719	11.7711	15.807
ENSMUSG00000026032	11.6116	3.53749	0.678415	4.17269	0.0410804	0.539908	1	58586384	58595964	1	Ndufb3	NADH dehydrogenase (ubiquinone) 1 beta subcomplex 3 [Source:MGI Symbol;Acc:MGI:1913745]	0	0	1.28899	0.985147	0.793082	0.593323	0	0	0	0.460039	1.37346	0	0.610091	0.305584
ENSMUSG00000026349	2.15107	1.10505	2.78882	4.15545	0.0415007	0.539908	1	127774164	127808061	1	Ccnt2	cyclin T2 [Source:MGI Symbol;Acc:MGI:1920199]	5.4977	3.30158	6.87463	6.40346	6.74119	8.30652	5.99968	3.72995	7.23792	3.68031	4.12039	1.17813	6.18752	4.3244
ENSMUSG00000040693	35.5684	5.15252	0.630661	4.13743	0.0419447	0.539908	1	96816270	96872171	-1	Slco4c1	solute carrier organic anion transporter family, member 4C1 [Source:MGI Symbol;Acc:MGI:2442784]	1.22171	0	3.43732	0	0.793082	0	0	0	0.516994	0	0	0	0.908685	0.0861657
ENSMUSG00000101997	2.778	1.47405	2.09346	4.18376	0.0408129	0.539908	1	90453394	90454501	-1	Gm28722	predicted gene 28722 [Source:MGI Symbol;Acc:MGI:5579428]	4.27599	4.95238	3.00765	3.94059	3.96541	4.15326	2.14274	0	3.10197	1.84016	3.43366	4.12344	4.04921	2.44033
ENSMUSG00000027466	-4.53313	-2.18051	1.39879	4.17269	0.0410806	0.539908	2	152316334	152332653	-1	Rbck1	RanBP-type and C3HC4-type zinc finger containing 1 [Source:MGI Symbol;Acc:MGI:1344372]	1.83257	2.20106	0.429665	0.985147	0	1.18665	1.7142	2.48664	3.10197	1.38012	0.686732	3.53438	1.10585	2.15067
ENSMUSG00000027636	-1.28337	-0.359937	7.36692	4.11639	0.0424697	0.539908	2	156872457	156887192	-1	Sla2	Src-like-adaptor 2 [Source:MGI Symbol;Acc:MGI:1925049]	154.547	172.233	132.337	154.176	145.927	160.197	138.421	190.228	159.751	184.936	170.996	199.103	153.236	173.906
ENSMUSG00000028163	5.62322	2.4914	1.15134	4.17638	0.0409913	0.539908	3	135584655	135691547	-1	Nfkb1	nuclear factor of kappa light polypeptide gene enhancer in B cells 1, p105 [Source:MGI Symbol;Acc:MGI:97312]	0.610856	3.30158	1.28899	0.985147	2.77579	2.37329	1.7142	0	1.03399	0	0.686732	1.17813	1.88928	0.76884
ENSMUSG00000038861	1.42881	0.514814	5.15743	4.12003	0.0423784	0.539908	3	94974731	95006843	1	Pi4kb	phosphatidylinositol 4-kinase, catalytic, beta polypeptide [Source:MGI Symbol;Acc:MGI:1334433]	34.2079	42.3703	51.5598	33.495	35.6887	39.7526	33.4268	45.3811	35.1556	26.6823	29.5295	31.8094	39.5124	33.6641
ENSMUSG00000046280	6.68895	2.74178	0.96609	4.11673	0.042461	0.539908	3	89831370	89858834	1	She	src homology 2 domain-containing transforming protein E [Source:MGI Symbol;Acc:MGI:1099462]	0.610856	2.75132	0.859329	1.47772	1.18962	0.593323	0	0.621659	0.516994	0.920078	0	0.589063	1.24703	0.441299
ENSMUSG00000049908	-16.8726	-4.07661	0.659228	4.11763	0.0424384	0.539908	3	96913566	96926020	-1	Gja8	gap junction protein, alpha 8 [Source:MGI Symbol;Acc:MGI:99953]	0	0.550264	0.859329	0	0	0	0.857098	2.48664	1.03399	0	0	1.17813	0.234932	0.925974
ENSMUSG00000086181	-1.78634	-0.837008	3.83968	4.19412	0.0405644	0.539908	3	38874570	38888259	-1	C230034O21Rik	RIKEN cDNA C230034O21 gene [Source:MGI Symbol;Acc:MGI:2441892]	14.0497	6.0529	12.0306	11.8218	7.53428	8.89984	9.42808	17.4064	14.9928	11.961	14.4214	13.5484	10.0648	13.6264
ENSMUSG00000058186	13.1277	3.71455	1.41323	4.18079	0.0408846	0.539908	4	145670685	145704441	1	Gm13242	predicted gene 13242 [Source:MGI Symbol;Acc:MGI:3712454]	0	0	2.14832	1.47772	0.793082	2.96661	1.28565	3.72995	0	0	0	0	1.23096	0.835933
ENSMUSG00000063524	-2.78351	-1.4769	3.01743	4.15497	0.0415125	0.539908	4	150236721	150248879	1	Eno1	enolase 1, alpha non-neuron [Source:MGI Symbol;Acc:MGI:95393]	4.27599	7.7037	4.72631	4.43316	5.55157	5.93323	11.5708	3.72995	9.82289	5.52047	17.855	6.47969	5.43733	9.16314
ENSMUSG00000070972	10.6757	3.41625	0.909349	4.15106	0.0416085	0.539908	4	58995062	59025573	1	Dnajc25	DnaJ (Hsp40) homolog, subfamily C, member 25 [Source:MGI Symbol;Acc:MGI:1919679]	2.44342	0	0.859329	1.47772	1.9827	0.593323	0.428549	0	0	0	1.37346	0.589063	1.22608	0.398513
ENSMUSG00000073988	-24.799	-4.63221	0.480502	4.19816	0.0404679	0.539908	4	20007938	20030785	1	Ttpa	tocopherol (alpha) transfer protein [Source:MGI Symbol;Acc:MGI:1354168]	0	0.550264	0.429665	0	0	0	0	1.24332	0.516994	0	2.74693	0.589063	0.163321	0.849384
ENSMUSG00000081953	-15.6297	-3.96622	1.10074	4.14362	0.0417917	0.539908	4	48344215	48345230	-1	Gm12435	predicted gene 12435 [Source:MGI Symbol;Acc:MGI:3651950]	0	0	0	3.94059	0	1.18665	0	0.621659	3.10197	0	1.37346	2.94531	0.854539	1.3404
ENSMUSG00000083179	-27.574	-4.78523	0.5478	4.15013	0.0416314	0.539908	4	94935621	94936103	1	Gm12693	predicted gene 12693 [Source:MGI Symbol;Acc:MGI:3650224]	0	0	0.429665	0	0	0	0	0.621659	1.03399	1.84016	0	0	0.0716108	0.582634
ENSMUSG00000090057	-4.93107	-2.3019	1.46594	4.16452	0.0412792	0.539908	4	152410800	152411262	1	Gm16333	predicted gene 16333 [Source:MGI Symbol;Acc:MGI:3840150]	1.22171	0.550264	1.28899	1.97029	0.396541	0.593323	0.857098	1.86498	4.65295	3.22027	1.37346	1.76719	1.00352	2.28932
ENSMUSG00000028945	3.01765	1.59342	2.02449	4.12194	0.0423306	0.539908	5	24802823	24842624	-1	Rheb	Ras homolog enriched in brain [Source:MGI Symbol;Acc:MGI:97912]	1.22171	4.95238	4.72631	6.40346	3.17233	4.74658	2.14274	3.72995	1.55098	4.60039	0.686732	1.17813	4.20379	2.31482
ENSMUSG00000028949	1.199	0.26183	8.51407	4.18077	0.0408852	0.539908	5	24590818	24624411	-1	Smarcd3	SWI/SNF related, matrix associated, actin dependent regulator of chromatin, subfamily d, member 3 [Source:MGI Symbol;Acc:MGI:1914243]	368.346	391.238	328.264	421.643	335.077	414.733	322.697	328.857	348.971	348.71	346.8	361.685	376.55	342.953
ENSMUSG00000045302	1.46634	0.552217	5.52998	4.14281	0.0418117	0.539908	5	30950853	30960361	-1	Preb	prolactin regulatory element binding [Source:MGI Symbol;Acc:MGI:1355326]	34.2079	58.328	36.5215	56.646	47.1884	49.2458	41.9978	44.1378	43.9445	40.9435	34.3366	27.0969	47.0229	38.7428
ENSMUSG00000063430	3.88475	1.95782	1.95789	4.14072	0.0418633	0.539908	5	113490333	113589725	1	Wscd2	WSC domain containing 2 [Source:MGI Symbol;Acc:MGI:2445030]	6.10856	3.85185	3.43732	4.43316	1.58616	5.33991	2.14274	3.10829	2.58497	0	2.0602	2.94531	4.12616	2.14025
ENSMUSG00000089871	-3.97142	-1.98965	1.46892	4.1501	0.0416321	0.539908	5	15680710	15714596	1	Speer4cos	spermatogenesis associated glutamate (E)-rich protein 4C, opposite strand transcript [Source:MGI Symbol;Acc:MGI:1923108]	1.83257	1.65079	0.859329	0.492574	2.77579	0.593323	2.99984	1.24332	2.58497	5.52047	3.43366	1.17813	1.3674	2.82673
ENSMUSG00000019577	-7.08791	-2.82536	1.4043	4.19741	0.0404857	0.539908	6	5483351	5496309	-1	Pdk4	pyruvate dehydrogenase kinase, isoenzyme 4 [Source:MGI Symbol;Acc:MGI:1351481]	0.610856	0.550264	0	2.95544	1.58616	0	1.28565	1.24332	3.61896	2.30019	2.0602	2.35625	0.950454	2.14409
ENSMUSG00000034744	9.10965	3.1874	0.998107	4.17993	0.0409053	0.539908	6	83794982	83803420	1	Nagk	N-acetylglucosamine kinase [Source:MGI Symbol;Acc:MGI:1860418]	1.83257	1.65079	0.429665	1.97029	0.396541	1.18665	0.428549	0	0.516994	0.920078	0	0	1.24442	0.310937
ENSMUSG00000044927	2.05025	1.0358	3.31079	4.16808	0.0411924	0.539908	6	87980421	87981637	-1	H1fx	H1 histone family, member X [Source:MGI Symbol;Acc:MGI:2685307]	7.33027	9.90475	8.16363	10.344	8.7239	14.8331	10.7137	5.59493	7.23792	5.52047	4.80712	6.47969	9.88328	6.72564
ENSMUSG00000049232	24.958	4.64143	0.837798	4.19538	0.0405344	0.539908	6	59208870	59212033	1	Tigd2	tigger transposable element derived 2 [Source:MGI Symbol;Acc:MGI:1915390]	0	0	1.71866	0.985147	0.793082	2.96661	0	1.86498	0	0	0	0	1.07725	0.310829
ENSMUSG00000061436	-1.38116	-0.465876	5.57555	4.12302	0.0423036	0.539908	6	38694390	38876165	-1	Hipk2	homeodomain interacting protein kinase 2 [Source:MGI Symbol;Acc:MGI:1314872]	42.1491	35.2169	43.3961	49.2574	47.1884	51.0258	47.1404	55.3276	54.2844	49.6842	59.7457	49.4813	44.7056	52.6106
ENSMUSG00000002265	-1.51376	-0.59814	5.41542	4.13092	0.0421065	0.539908	7	6703892	6730421	-1	Peg3	paternally expressed 3 [Source:MGI Symbol;Acc:MGI:104748]	42.7599	41.2698	29.6469	31.5247	42.4299	34.4127	42.4263	41.0295	49.6314	51.5244	43.2641	44.1797	37.0073	45.3426
ENSMUSG00000030785	-14.5099	-3.85897	0.759729	4.11467	0.0425129	0.539908	7	128205436	128206366	-1	Cox6a2	cytochrome c oxidase subunit VIa polypeptide 2 [Source:MGI Symbol;Acc:MGI:104649]	0	0	0	0.492574	0.396541	0.593323	0.857098	0	0.516994	1.38012	0.686732	0.589063	0.247073	0.671667
ENSMUSG00000046321	-3.28461	-1.71572	1.92788	4.12984	0.0421333	0.539908	7	121392296	121501768	1	Hs3st2	heparan sulfate (glucosamine) 3-O-sulfotransferase 2 [Source:MGI Symbol;Acc:MGI:1333802]	1.83257	0.550264	2.57799	4.43316	1.9827	1.18665	5.57114	3.10829	2.58497	2.30019	6.86732	2.94531	2.09389	3.8962
ENSMUSG00000073867	1.41806	0.503921	4.79102	4.14729	0.0417012	0.539908	7	110057987	110061325	-1	AA474408	expressed sequence AA474408 [Source:MGI Symbol;Acc:MGI:3034216]	38.4839	30.8148	33.9435	30.047	26.5682	27.2929	24.8558	25.488	27.4007	27.6023	23.3489	26.5078	31.1917	25.8673
ENSMUSG00000033106	2.18431	1.12718	2.66558	4.11767	0.0424376	0.539908	8	106200438	106210933	-1	Slc7a6os	solute carrier family 7, member 6 opposite strand [Source:MGI Symbol;Acc:MGI:1916951]	7.33027	4.40211	10.7416	5.41831	6.34465	8.30652	5.14259	5.59493	6.72092	2.76023	6.86732	2.94531	7.09058	5.00522
ENSMUSG00000090334	47.5871	5.5725	0.480407	4.2007	0.0404072	0.539908	8	18656615	18656989	-1	Gm17149	predicted gene 17149 [Source:MGI Symbol;Acc:MGI:4937976]	0	0	1.28899	0	0	1.18665	0	0	0	0	0	0	0.412607	0
ENSMUSG00000091784	1.75232	0.809269	4.64513	4.17381	0.0410533	0.539908	8	13086509	13087430	1	Gm17022	predicted gene 17022 [Source:MGI Symbol;Acc:MGI:4937849]	34.2079	23.6614	29.2172	26.599	19.4305	36.786	24.4273	16.7848	21.1968	24.8421	21.2887	17.6719	28.317	21.0353
ENSMUSG00000102737	-3.62445	-1.85776	1.70026	4.18313	0.0408281	0.539908	8	120536892	120537726	-1	1700016A09Rik	RIKEN cDNA 1700016A09 gene [Source:MGI Symbol;Acc:MGI:1921477]	3.05428	0.550264	0.859329	1.47772	1.9827	0.593323	3.42839	4.35161	1.03399	2.76023	1.37346	3.53438	1.4196	2.74701
ENSMUSG00000032067	58.8611	5.87924	0.476326	4.15156	0.0415962	0.539908	9	50521618	50528641	-1	Pts	6-pyruvoyl-tetrahydropterin synthase [Source:MGI Symbol;Acc:MGI:1338783]	1.22171	0	0	0	1.58616	0	0	0	0	0	0	0	0.467979	0
ENSMUSG00000032816	-8.26066	-3.04626	1.31877	4.13541	0.0419948	0.539908	9	65101486	65137940	1	Igdcc4	immunoglobulin superfamily, DCC subclass, member 4 [Source:MGI Symbol;Acc:MGI:1858497]	0	1.10053	0	0.492574	0.396541	0	1.28565	2.48664	2.58497	0.460039	1.37346	0	0.331607	1.36513
ENSMUSG00000059406	-19.5079	-4.28599	0.54614	4.12153	0.0423407	0.539908	10	80879720	80899441	1	Tmprss9	transmembrane protease, serine 9 [Source:MGI Symbol;Acc:MGI:3612246]	0	0	0	0.985147	0	0	0.857098	0	0.516994	1.38012	0	1.17813	0.164191	0.655389
ENSMUSG00000020817	-2.37005	-1.24492	2.51572	4.15772	0.0414451	0.539908	11	70844778	70943105	1	Rabep1	rabaptin, RAB GTPase binding effector protein 1 [Source:MGI Symbol;Acc:MGI:1860236]	4.27599	3.85185	4.72631	4.92574	1.9827	1.77997	3.85694	6.21659	6.20393	5.06043	8.24078	4.12344	3.59043	5.61702
ENSMUSG00000034708	2.40731	1.26742	2.52316	4.17137	0.0411126	0.539908	11	102430315	102437048	1	Grn	granulin [Source:MGI Symbol;Acc:MGI:95832]	4.27599	6.0529	4.72631	7.3886	2.77579	7.7132	3.42839	2.48664	1.03399	4.14035	5.49385	5.30156	5.4888	3.64746
ENSMUSG00000053263	1.43619	0.522249	5.80033	4.13079	0.0421096	0.539908	11	3305426	3331178	-1	Gm12592	predicted gene 12592 [Source:MGI Symbol;Acc:MGI:3649892]	63.529	64.3809	46.8334	69.4529	55.9123	58.1456	59.5683	47.2461	58.9373	38.6433	54.9385	40.6453	59.709	49.9965
ENSMUSG00000054404	-12.2737	-3.6175	0.929678	4.18985	0.0406666	0.539908	11	82951349	82962941	1	Slfn5	schlafen 5 [Source:MGI Symbol;Acc:MGI:1329004]	1.22171	1.10053	0	0	0	0	1.7142	1.24332	0	0.920078	0	0.589063	0.38704	0.744442
ENSMUSG00000057113	-1.60472	-0.682318	4.43315	4.12806	0.0421778	0.539908	11	33152287	33163206	-1	Npm1	nucleophosmin 1 [Source:MGI Symbol;Acc:MGI:106184]	16.4931	20.3598	20.6239	11.8218	15.8616	21.9529	23.1416	17.4064	22.7477	21.1618	21.2887	28.8641	17.8522	22.4351
ENSMUSG00000019718	1.95221	0.965109	2.98259	4.19297	0.0405919	0.539908	12	72073428	72085439	-1	L3hypdh	L-3-hydroxyproline dehydratase (trans-) [Source:MGI Symbol;Acc:MGI:1914467]	4.27599	9.35449	6.44497	8.37375	7.93082	10.0865	5.57114	6.83825	3.10197	6.44055	5.49385	5.30156	7.74442	5.45789
ENSMUSG00000085925	1.2143	0.280127	7.5724	4.16617	0.0412389	0.539908	12	109589194	109600330	-1	Rtl1	retrotransposon-like 1 [Source:MGI Symbol;Acc:MGI:2656842]	227.849	219.555	203.231	176.341	165.754	186.897	157.277	173.443	175.261	184.476	185.418	188.5	196.605	177.396
ENSMUSG00000090050	8.79169	3.13614	1.20147	4.16269	0.0413236	0.539908	12	102127806	102129906	-1	Gm16339	predicted gene 16339 [Source:MGI Symbol;Acc:MGI:3840123]	3.66514	1.10053	0.429665	3.94059	1.58616	1.77997	0.428549	0.621659	0.516994	0.460039	1.37346	0.589063	2.08367	0.664961
ENSMUSG00000021360	1.7878	0.838187	4.20528	4.13584	0.0419842	0.539908	13	40859768	40960891	1	Gcnt2	glucosaminyl (N-acetyl) transferase 2, I-branching enzyme [Source:MGI Symbol;Acc:MGI:1100870]	18.3257	20.91	17.6163	28.0767	21.0167	13.0531	17.9991	10.5682	18.6118	19.3216	13.7346	7.65782	19.8331	14.6489
ENSMUSG00000082593	-2.75146	-1.4602	2.36464	4.11453	0.0425165	0.539908	13	23266534	23266821	1	Gm11331	predicted gene 11331 [Source:MGI Symbol;Acc:MGI:3649432]	1.22171	1.10053	3.00765	4.92574	5.94811	3.55994	6.85678	2.48664	5.16994	6.44055	3.43366	5.30156	3.29395	4.94819
ENSMUSG00000022194	2.42903	1.28038	2.89015	4.18905	0.040686	0.539908	14	54892500	54898169	1	Pabpn1	poly(A) binding protein, nuclear 1 [Source:MGI Symbol;Acc:MGI:1859158]	6.10856	6.60317	8.16363	4.92574	4.36195	10.6798	2.57129	2.48664	4.13595	6.44055	4.12039	7.06875	6.80714	4.4706
ENSMUSG00000022350	-7.26873	-2.8617	0.853322	4.17773	0.0409584	0.539908	15	59331998	59374167	-1	E430025E21Rik	RIKEN cDNA E430025E21 gene [Source:MGI Symbol;Acc:MGI:2146110]	0	1.10053	0.859329	0	0	0.593323	0.428549	0.621659	1.55098	1.84016	0.686732	1.17813	0.42553	1.05103
ENSMUSG00000032965	-11.5414	-3.52874	0.934049	4.1566	0.0414725	0.539908	16	49699233	49765126	1	Ift57	intraflagellar transport 57 [Source:MGI Symbol;Acc:MGI:1921166]	1.22171	0.550264	0	0.492574	0	0	0.857098	1.24332	0	1.38012	1.37346	3.53438	0.377425	1.39806
ENSMUSG00000034473	-12.6179	-3.6574	0.721423	4.16652	0.0412305	0.539908	16	35311131	35363918	-1	Sec22a	SEC22 vesicle trafficking protein homolog A (S. cerevisiae) [Source:MGI Symbol;Acc:MGI:2447876]	1.22171	0.550264	1.28899	0	0	0	0	1.86498	1.55098	0.460039	1.37346	0.589063	0.510162	0.973087
ENSMUSG00000085048	-5.57725	-2.47955	0.894321	4.12773	0.042186	0.539908	16	3927789	3929357	-1	Gm15537	predicted gene 15537 [Source:MGI Symbol;Acc:MGI:3782985]	1.22171	2.20106	0	0	0	1.18665	1.28565	1.24332	1.03399	1.84016	1.37346	2.35625	0.768236	1.52214
ENSMUSG00000023861	2.29407	1.19791	2.41359	4.15353	0.0415477	0.539908	17	8282904	8297661	1	Mpc1	mitochondrial pyruvate carrier 1 [Source:MGI Symbol;Acc:MGI:1915240]	3.66514	6.0529	5.15598	7.3886	6.74119	7.11988	5.14259	4.35161	7.75491	2.30019	1.37346	4.12344	6.02062	4.17437
ENSMUSG00000024208	-18.0043	-4.17027	0.878168	4.17038	0.0411365	0.539908	17	27122663	27133916	-1	Uqcc2	ubiquinol-cytochrome c reductase complex assembly factor 2 [Source:MGI Symbol;Acc:MGI:1914517]	0	0	0	0.492574	1.18962	0	0.428549	0.621659	0	0.920078	4.12039	1.17813	0.280366	1.21147
ENSMUSG00000067235	-24.5941	-4.62024	0.524557	4.15372	0.041543	0.539908	17	35470089	35474563	1	H2-Q10	histocompatibility 2, Q region locus 10 [Source:MGI Symbol;Acc:MGI:95929]	0	0	0	0	0	0.593323	1.28565	0	0	1.38012	0	0.589063	0.0988872	0.542471
ENSMUSG00000024899	3.56036	1.83202	1.9393	4.12194	0.0423305	0.539908	19	32620005	32667187	1	Papss2	3'-phosphoadenosine 5'-phosphosulfate synthase 2 [Source:MGI Symbol;Acc:MGI:1330223]	6.71942	4.40211	2.14832	3.44802	1.58616	2.37329	2.14274	0.621659	2.58497	1.38012	2.0602	1.17813	3.44622	1.6613
ENSMUSG00000107201	1.54207	0.62487	4.31984	4.13608	0.0419782	0.539908		30897300	30899580	1	RP23-113M20.4		21.9908	15.9577	24.0612	20.6881	15.0686	21.3596	14.1421	14.2982	19.1288	17.4815	16.4816	13.5484	19.8543	15.8468
ENSMUSG00000108227	2.77326	1.47158	2.69317	4.1677	0.0412018	0.539908		87993136	87994179	-1	RP23-226O20.10		7.94113	3.85185	12.4603	3.44802	7.13774	8.89984	6.42823	2.48664	2.06798	5.98051	2.0602	6.47969	7.28981	4.25054
ENSMUSG00000031149	-10.9634	-3.45462	0.703544	4.12777	0.0421848	0.539908	X	7728439	7731064	1	Praf2	PRA1 domain family 2 [Source:MGI Symbol;Acc:MGI:1859607]	1.83257	0	0.429665	0	0	0	0.428549	1.24332	1.03399	0.460039	0	1.17813	0.377039	0.724003
ENSMUSG00000080896	-43.3178	-5.43689	0.300029	4.12242	0.0423185	0.539908	X	38969817	38969990	1	Gm14567	predicted gene 14567 [Source:MGI Symbol;Acc:MGI:3705732]	0	0	0	0	0	0	0	1.24332	0	0	0	1.17813	0	0.403574
ENSMUSG00000086656	-17.1035	-4.09622	0.972611	4.11034	0.0426218	0.540811	5	136102604	136104436	-1	Gm15701	predicted gene 15701 [Source:MGI Symbol;Acc:MGI:3783141]	0	0	0	0	1.9827	0.593323	1.28565	0	4.13595	0.920078	0	0.589063	0.429338	1.15512
ENSMUSG00000105604	-1.80931	-0.85544	3.47992	4.10863	0.0426648	0.540923		125057841	125058370	1	RP24-291G12.3		5.4977	9.35449	10.7416	8.37375	6.74119	5.93323	9.85662	14.2982	9.3059	12.4211	12.3612	5.89063	7.77366	10.6889
ENSMUSG00000085246	-1.38423	-0.469082	5.7379	4.10418	0.0427773	0.541197	11	88356291	88363947	1	Gm15893	predicted gene 15893 [Source:MGI Symbol;Acc:MGI:3801832]	47.0359	49.5238	55.8564	47.7796	44.4126	60.5189	53.5686	60.3009	57.9034	72.6862	58.3722	54.7828	50.8545	59.6023
ENSMUSG00000105446	99.1655	6.63177	1.69637	4.10236	0.0428234	0.541197		96485766	96486150	1	RP23-381C14.5		0	9.90475	0	11.3292	0	0	0	0	0	0	5.49385	0	3.53899	0.915642
ENSMUSG00000108056	-14.8813	-3.89543	0.89	4.10342	0.0427967	0.541197		100960989	100962660	1	RP24-279P24.1		1.22171	0	0.429665	0	0	0	0.857098	0.621659	2.58497	0.920078	0	0	0.275229	0.830634
ENSMUSG00000108178	99.1656	6.63177	1.69637	4.1026	0.0428174	0.541197		139137127	139137511	1	RP24-472K15.1		0	9.90475	0	11.3292	0	0	0	0	0	0	5.49385	0	3.53899	0.915642
ENSMUSG00000028484	-1.23901	-0.309188	7.32944	4.09841	0.0429235	0.542029	4	83455680	83486459	-1	Psip1	PC4 and SFRS1 interacting protein 1 [Source:MGI Symbol;Acc:MGI:2142116]	160.044	146.92	148.234	165.505	149.496	148.924	159.849	162.875	174.227	166.074	168.936	191.445	153.187	170.568
ENSMUSG00000039105	2.85193	1.51194	2.42679	4.09281	0.0430661	0.542617	4	63544772	63550750	1	Atp6v1g1	ATPase, H+ transporting, lysosomal V1 subunit G1 [Source:MGI Symbol;Acc:MGI:1913540]	7.94113	1.65079	6.44497	3.94059	5.15503	5.93323	4.71404	2.48664	4.65295	1.84016	2.74693	2.35625	5.17762	3.13283
ENSMUSG00000050511	-11.7443	-3.55389	0.976491	4.09355	0.0430472	0.542617	4	132110726	132144486	-1	Oprd1	opioid receptor, delta 1 [Source:MGI Symbol;Acc:MGI:97438]	0	0	0	2.46287	1.58616	0.593323	2.14274	0	2.58497	1.38012	0	0.589063	0.773726	1.11615
ENSMUSG00000058126	-43.3681	-5.43856	0.300331	4.09253	0.043073	0.542617	14	113314608	113316713	1	Tpm3-rs7	tropomyosin 3, related sequence 7 [Source:MGI Symbol;Acc:MGI:99705]	0	0	0	0	0	0	0	1.24332	0	0	0	1.17813	0	0.403574
ENSMUSG00000049184	-13.5454	-3.75973	0.777567	4.08693	0.0432161	0.543146	8	33386325	33417468	1	Purg	purine-rich element binding protein G [Source:MGI Symbol;Acc:MGI:1922279]	0	0	0.429665	0	1.18962	0	2.99984	1.24332	0	0	2.0602	1.17813	0.269881	1.24691
ENSMUSG00000015757	-1.3602	-0.443822	6.18067	4.08685	0.043218	0.543146	10	7792891	7823135	1	Ppil4	peptidylprolyl isomerase (cyclophilin)-like 4 [Source:MGI Symbol;Acc:MGI:1914668]	74.5244	64.3809	69.176	76.8415	54.3261	61.7056	77.1388	73.3557	77.0321	80.9669	72.1068	84.825	66.8257	77.5709
ENSMUSG00000050747	2.40687	1.26716	2.60286	4.08931	0.0431553	0.543146	17	36860691	36867210	-1	Trim15	tripartite motif-containing 15 [Source:MGI Symbol;Acc:MGI:1916347]	8.55198	7.15343	5.58564	5.41831	5.15503	6.52655	2.57129	6.83825	1.55098	5.52047	5.49385	2.94531	6.39849	4.15336
ENSMUSG00000037355	-8.6391	-3.11088	0.889751	4.08512	0.0432625	0.543154	5	33378549	33419754	1	Uvssa	UV stimulated scaffold protein A [Source:MGI Symbol;Acc:MGI:1918351]	0	0	0.429665	1.97029	0	0	1.7142	1.24332	0.516994	1.38012	1.37346	0.589063	0.399993	1.13619
ENSMUSG00000052426	-3.56499	-1.8339	2.57903	4.08414	0.0432874	0.543154	10	70285549	70288176	-1	Gm9877	predicted gene 9877 [Source:MGI Symbol;Acc:MGI:3708538]	3.66514	1.65079	1.28899	5.41831	1.9827	5.93323	1.7142	12.4332	3.61896	2.76023	9.61424	5.89063	3.32319	6.00524
ENSMUSG00000033900	2.3159	1.21157	2.6982	4.07839	0.0434351	0.544144	3	82358044	82395268	1	Map9	microtubule-associated protein 9 [Source:MGI Symbol;Acc:MGI:2442208]	7.33027	8.25396	7.73396	4.92574	5.94811	4.15326	4.28549	2.48664	3.61896	2.30019	7.55405	5.30156	6.39088	4.25782
ENSMUSG00000049612	-2.69511	-1.43034	2.43101	4.07891	0.0434217	0.544144	11	79500982	79504084	-1	Omg	oligodendrocyte myelin glycoprotein [Source:MGI Symbol;Acc:MGI:106586]	1.83257	3.30158	3.43732	3.44802	2.77579	2.37329	5.57114	6.83825	3.10197	3.68031	3.43366	6.47969	2.86143	4.85083
ENSMUSG00000027254	-1.27793	-0.353811	7.64358	4.07397	0.0435487	0.544715	2	121289600	121310832	1	Map1a	microtubule-associated protein 1 A [Source:MGI Symbol;Acc:MGI:1306776]	168.596	177.185	192.919	192.596	206.994	178.59	240.844	222.554	208.349	186.776	195.719	212.652	186.147	211.149
ENSMUSG00000059447	11.0726	3.46893	0.929137	4.07394	0.0435496	0.544715	5	30155248	30184593	1	Hadhb	hydroxyacyl-Coenzyme A dehydrogenase/3-ketoacyl-Coenzyme A thiolase/enoyl-Coenzyme A hydratase (trifunctional protein), beta subunit [Source:MGI Symbol;Acc:MGI:2136381]	3.05428	0	0.429665	1.47772	1.18962	1.18665	0.857098	0	0.516994	0.460039	0	0	1.22299	0.305688
ENSMUSG00000027823	3.4766	1.79768	1.65541	4.06944	0.0436657	0.544732	3	63976106	64022579	1	Gmps	guanine monophosphate synthetase [Source:MGI Symbol;Acc:MGI:2448526]	4.88685	1.65079	3.43732	2.46287	3.56887	1.18665	1.7142	1.24332	1.03399	1.84016	2.74693	0.589063	2.86556	1.52794
ENSMUSG00000070343	-22.4663	-4.48969	1.25853	4.06671	0.0437364	0.544732	3	146838811	146839347	-1	Gm10288	predicted gene 10288 [Source:MGI Symbol;Acc:MGI:3704227]	1.83257	3.30158	0	0	0	0	2.14274	0	1.55098	0	6.18059	0	0.855692	1.64572
ENSMUSG00000029202	1.33792	0.419997	6.52397	4.07199	0.0436	0.544732	5	65605721	65698273	-1	Pds5a	PDS5, regulator of cohesion maintenance, homolog A (S. cerevisiae) [Source:MGI Symbol;Acc:MGI:1918771]	113.619	117.206	105.268	110.336	101.118	92.5584	95.9949	85.7889	93.576	92.0078	72.1068	111.333	106.684	91.8012
ENSMUSG00000034472	1.605	0.682575	5.0136	4.06589	0.0437577	0.544732	8	75213944	75224113	1	Rasd2	RASD family, member 2 [Source:MGI Symbol;Acc:MGI:1922391]	29.9319	27.5132	39.5291	30.047	45.6022	44.4992	43.2834	29.8396	26.3667	24.8421	28.8427	19.4391	36.1871	28.7689
ENSMUSG00000006932	-2.54644	-1.34848	2.97419	4.06686	0.0437324	0.544732	9	120929216	120960507	1	Ctnnb1	catenin (cadherin associated protein), beta 1 [Source:MGI Symbol;Acc:MGI:88276]	6.71942	3.85185	8.59329	3.94059	4.75849	4.74658	11.1423	11.8115	8.27191	6.44055	7.55405	7.65782	5.43504	8.81302
ENSMUSG00000106896	-1.40337	-0.488899	5.14592	4.07081	0.0436303	0.544732		33720043	33723669	-1	RP23-391P21.4		34.8188	29.164	27.4985	27.0915	24.5855	34.4127	35.9981	35.4345	34.1216	29.4425	39.1437	34.7547	29.5952	34.8159
ENSMUSG00000021198	-2.83009	-1.50085	2.60013	4.0613	0.0438768	0.545785	12	102948859	103184065	1	Unc79	unc-79 homolog (C. elegans) [Source:MGI Symbol;Acc:MGI:2684729]	1.83257	3.85185	3.00765	0.985147	3.96541	4.15326	5.57114	10.5682	5.16994	5.06043	2.0602	3.53438	2.96598	5.32738
ENSMUSG00000021680	-19.1575	-4.25984	0.548117	4.05743	0.0439775	0.54645	13	95431371	95444831	-1	Crhbp	corticotropin releasing hormone binding protein [Source:MGI Symbol;Acc:MGI:88497]	1.22171	0	0	0	0	0	0.428549	0	1.55098	0.920078	0	1.17813	0.203619	0.679622
ENSMUSG00000021732	1.62635	0.701641	4.3367	4.05658	0.0439994	0.54645	13	118669791	118792115	1	Fgf10	fibroblast growth factor 10 [Source:MGI Symbol;Acc:MGI:1099809]	17.7148	20.91	13.3196	18.7178	27.7579	24.3262	11.9994	18.6498	16.5438	17.4815	17.855	12.9594	20.4577	15.9148
ENSMUSG00000022490	-2.23532	-1.16048	3.22372	4.05014	0.0441677	0.548109	15	103530279	103537992	-1	Ppp1r1a	protein phosphatase 1, regulatory (inhibitor) subunit 1A [Source:MGI Symbol;Acc:MGI:1889595]	4.88685	7.7037	4.29665	5.91088	5.94811	11.2731	8.14243	16.1631	10.8569	8.74074	6.86732	8.83594	6.66989	9.93441
ENSMUSG00000054199	-1.30398	-0.382918	7.0289	4.04669	0.0442581	0.548371	3	88835231	88910103	1	Gon4l	gon-4-like (C.elegans) [Source:MGI Symbol;Acc:MGI:1917579]	108.121	120.508	124.173	119.695	96.3594	129.938	122.994	113.142	125.63	165.614	127.045	142.553	116.466	132.83
ENSMUSG00000004100	-18.1852	-4.18469	0.912817	4.04675	0.0442564	0.548371	9	20888175	20892178	1	Ppan	peter pan homolog (Drosophila) [Source:MGI Symbol;Acc:MGI:2178445]	0	0	0	0	0.396541	0.593323	0	0	1.03399	1.38012	2.0602	0	0.164977	0.745717
ENSMUSG00000027420	-28.4867	-4.83222	0.523992	4.03982	0.0444385	0.548495	2	143826528	143863173	-1	Bfsp1	beaded filament structural protein 1, in lens-CP94 [Source:MGI Symbol;Acc:MGI:101770]	0.610856	0	0	0	0	0	0.428549	0	1.03399	0	1.37346	1.17813	0.101809	0.669021
ENSMUSG00000027496	-2.53118	-1.33981	2.43725	4.0425	0.044368	0.548495	2	172356190	172370535	-1	Aurka	aurora kinase A [Source:MGI Symbol;Acc:MGI:894678]	5.4977	2.75132	2.14832	3.44802	1.58616	2.96661	3.42839	8.08156	6.72092	3.22027	2.74693	5.30156	3.06636	4.91661
ENSMUSG00000043621	-35.6628	-5.15635	0.297839	4.04234	0.0443722	0.548495	4	138709837	138737167	-1	Ubxn10	UBX domain protein 10 [Source:MGI Symbol;Acc:MGI:2443123]	0	0	0	0	0	0	0.857098	0	0	0	0	1.17813	0	0.339204
ENSMUSG00000031004	-2.05028	-1.03582	3.47802	4.0412	0.0444022	0.548495	7	135689788	135716379	-1	Mki67	antigen identified by monoclonal antibody Ki 67 [Source:MGI Symbol;Acc:MGI:106035]	9.16284	9.35449	6.01531	7.3886	7.93082	11.2731	11.5708	18.6498	11.3739	11.501	8.24078	11.7813	8.52087	12.1862
ENSMUSG00000094870	-1.60586	-0.683347	4.11345	4.0397	0.0444416	0.548495	13	119765187	119790805	-1	Zfp131	zinc finger protein 131 [Source:MGI Symbol;Acc:MGI:1919715]	10.3846	8.80422	9.02296	20.6881	20.2236	21.3596	20.5703	24.2447	19.6458	15.6413	13.0479	14.7266	15.0805	17.9794
ENSMUSG00000084781	1.58447	0.664001	4.55965	4.03152	0.0446577	0.549223	2	92408892	92432308	1	D930015M05Rik	RIKEN cDNA D930015M05 gene [Source:MGI Symbol;Acc:MGI:3612068]	20.1582	23.6614	20.6239	26.1064	24.5855	24.9196	21.856	13.6765	23.7817	14.7212	16.4816	20.0281	23.3425	18.4242
ENSMUSG00000005204	1.67018	0.740002	4.1625	4.03181	0.0446499	0.549223	11	69673115	69682084	-1	Senp3	SUMO/sentrin specific peptidase 3 [Source:MGI Symbol;Acc:MGI:2158736]	17.7148	15.9577	20.1942	14.7772	20.2236	24.3262	14.5707	17.4064	17.0608	15.6413	13.0479	10.0141	18.8656	14.6235
ENSMUSG00000045176	3.09856	1.6316	1.99645	4.0337	0.0446	0.549223	11	69059717	69061578	1	2310047M10Rik	RIKEN cDNA 2310047M10 gene [Source:MGI Symbol;Acc:MGI:1919173]	1.83257	4.40211	2.57799	5.91088	5.94811	2.96661	2.14274	1.86498	2.58497	0	3.43366	3.53438	3.93971	2.26012
ENSMUSG00000025875	-9.73079	-3.28256	0.740969	4.0325	0.0446317	0.549223	13	54789377	54796776	1	Tspan17	tetraspanin 17 [Source:MGI Symbol;Acc:MGI:1921507]	0.610856	1.65079	0.859329	0	0	0	0.857098	0.621659	1.03399	0.920078	0.686732	0.589063	0.520163	0.78477
ENSMUSG00000045691	-1.36054	-0.444178	6.51617	4.03089	0.0446743	0.549223	14	55053884	55098986	1	Thtpa	thiamine triphosphatase [Source:MGI Symbol;Acc:MGI:2446078]	64.1399	104	78.6286	76.3489	74.9462	95.525	85.7098	101.33	70.3112	97.9883	111.251	113.689	82.2648	96.7132
ENSMUSG00000020235	-4.47498	-2.16188	1.7487	4.02728	0.04477	0.549971	10	81366222	81378516	-1	Fzr1	fizzy/cell division cycle 20 related 1 (Drosophila) [Source:MGI Symbol;Acc:MGI:1926790]	1.22171	0.550264	1.28899	1.47772	1.58616	2.96661	0.428549	4.97327	5.68694	1.38012	2.0602	4.7125	1.51524	3.20693
ENSMUSG00000027091	-2.17106	-1.1184	3.47359	4.02563	0.0448139	0.550084	2	83644435	83664622	1	Zc3h15	zinc finger CCCH-type containing 15 [Source:MGI Symbol;Acc:MGI:1919747]	7.94113	13.2063	12.0306	6.89603	7.53428	2.37329	11.1423	23.0014	7.75491	12.8811	7.55405	10.0141	8.33028	12.058
ENSMUSG00000103293	18.8866	4.23929	0.502938	4.02069	0.0449453	0.550469	3	22080494	22081115	-1	Gm5842	predicted gene 5842 [Source:MGI Symbol;Acc:MGI:3645251]	1.22171	0.550264	0	0	0.396541	1.18665	0	0	0	0	0.686732	0	0.559194	0.114455
ENSMUSG00000028226	10.2905	3.36324	1.29381	4.01791	0.0450194	0.550469	4	17852893	18119145	1	Mmp16	matrix metallopeptidase 16 [Source:MGI Symbol;Acc:MGI:1276107]	1.22171	3.85185	0	0.492574	3.17233	4.15326	2.14274	0	0.516994	0.460039	0	0.589063	2.14862	0.61814
ENSMUSG00000058503	-3.5424	-1.82473	1.85981	4.01814	0.0450135	0.550469	5	3543833	3570238	1	Fam133b	family with sequence similarity 133, member B [Source:MGI Symbol;Acc:MGI:1915402]	0.610856	1.10053	0.429665	3.44802	4.75849	3.55994	5.14259	0	4.13595	3.68031	2.0602	3.53438	2.31792	3.09224
ENSMUSG00000032648	7.66102	2.93754	0.994292	4.02012	0.0449606	0.550469	19	6384399	6398459	1	Pygm	muscle glycogen phosphorylase [Source:MGI Symbol;Acc:MGI:97830]	1.22171	1.10053	1.71866	0.492574	1.58616	0.593323	0.857098	0	1.03399	0	0	0.589063	1.11883	0.413358
ENSMUSG00000104781	-38.6115	-5.27096	0.298914	4.02217	0.044906	0.550469		45192669	45251929	-1	RP23-194K16.1		0	0	0	0	0	0	0.857098	0	0	0	1.37346	0	0	0.37176
ENSMUSG00000083555	15.2457	3.93033	0.524714	4.01589	0.0450734	0.550704	11	20574567	20575189	-1	Gm12035	predicted gene 12035 [Source:MGI Symbol;Acc:MGI:3651599]	1.22171	0.550264	1.28899	0.492574	0	0.593323	0.428549	0	0.516994	0	0	0	0.691144	0.157591
ENSMUSG00000097407	-2.2954	-1.19874	2.87751	4.01196	0.0451786	0.551171	10	93589413	93605245	1	4933408J17Rik	RIKEN cDNA 4933408J17 gene [Source:MGI Symbol;Acc:MGI:1921704]	1.22171	4.40211	5.15598	3.44802	5.15503	6.52655	8.99953	4.35161	5.16994	5.06043	8.24078	7.65782	4.31823	6.58002
ENSMUSG00000057069	13.8212	3.78881	0.612431	4.01186	0.0451814	0.551171	13	12565883	12609526	1	Ero1lb	ERO1-like beta (S. cerevisiae) [Source:MGI Symbol;Acc:MGI:1914725]	0	0	0.859329	1.97029	1.18962	0.593323	0.428549	0.621659	0.516994	0	0	0	0.768762	0.2612
ENSMUSG00000028656	1.21393	0.279681	7.48347	4.00616	0.0453343	0.552184	4	122859047	122886056	-1	Cap1	CAP, adenylate cyclase-associated protein 1 (yeast) [Source:MGI Symbol;Acc:MGI:88262]	175.927	198.095	170.147	194.074	191.926	192.237	164.563	180.281	173.71	149.513	177.864	175.541	187.068	170.245
ENSMUSG00000092486	-1.8847	-0.914338	3.26123	4.00744	0.0452999	0.552184	5	114821935	114823468	-1	2610524H06Rik	RIKEN cDNA 2610524H06 gene [Source:MGI Symbol;Acc:MGI:2447819]	6.10856	5.50264	9.02296	9.85147	9.51698	4.15326	7.28533	13.6765	10.3399	11.501	9.61424	10.6031	7.35931	10.5033
ENSMUSG00000024999	-2.31763	-1.21265	2.80445	4.00065	0.0454828	0.55314	19	38788128	38819237	-1	Noc3l	nucleolar complex associated 3 homolog (S. cerevisiae) [Source:MGI Symbol;Acc:MGI:1932610]	3.05428	9.35449	3.00765	4.43316	3.96541	5.33991	4.28549	8.08156	10.8569	8.2807	4.12039	8.24688	4.85915	7.31198
ENSMUSG00000033863	1.69343	0.759946	3.55143	4.00132	0.0454647	0.55314	19	23141226	23166911	1	Klf9	Kruppel-like factor 9 [Source:MGI Symbol;Acc:MGI:1333856]	12.828	17.0582	14.1789	11.8218	10.3101	8.89984	11.9994	8.08156	9.3059	10.1209	6.18059	10.0141	12.5161	9.28372
ENSMUSG00000041220	-2.60011	-1.37857	2.05235	3.99903	0.0455266	0.553248	3	129532355	129638495	1	Elovl6	ELOVL family member 6, elongation of long chain fatty acids (yeast) [Source:MGI Symbol;Acc:MGI:2156528]	1.22171	2.75132	2.57799	1.97029	2.77579	2.37329	5.57114	3.72995	3.10197	2.76023	3.43366	4.12344	2.2784	3.78673
ENSMUSG00000105797	-12.6393	-3.65984	0.632862	3.99709	0.0455789	0.553458		149304829	149345840	1	RP24-512E12.1		0	0	0	0	0.396541	1.18665	1.28565	0.621659	1.03399	0.460039	0	0.589063	0.263864	0.665066
ENSMUSG00000103059	2.31435	1.21061	3.00454	3.9844	0.0459234	0.553462	1	165493422	165495001	1	Gm18186	predicted gene, 18186 [Source:MGI Symbol;Acc:MGI:5010371]	8.55198	5.50264	8.59329	6.89603	7.93082	4.15326	2.99984	4.35161	5.16994	4.14035	6.86732	4.7125	6.938	4.70693
ENSMUSG00000103706	2.95467	1.563	2.83717	3.97183	0.0462675	0.553462	1	66793645	66796298	-1	6820402A03Rik	RIKEN cDNA 6820402A03 gene [Source:MGI Symbol;Acc:MGI:1922992]	4.88685	4.40211	6.01531	3.94059	12.6893	5.93323	8.99953	1.86498	5.68694	1.38012	3.43366	2.35625	6.31123	3.95358
ENSMUSG00000104498	-1.25726	-0.330283	7.25812	3.97627	0.0461457	0.553462	1	32485315	32486942	1	Gm37110	predicted gene, 37110 [Source:MGI Symbol;Acc:MGI:5610338]	149.66	143.619	137.063	130.532	143.944	142.991	136.707	154.793	178.363	177.575	160.695	141.375	141.301	158.251
ENSMUSG00000026811	-2.88843	-1.53029	2.02758	3.97711	0.0461227	0.553462	2	32599709	32620806	1	St6galnac6	ST6 (alpha-N-acetyl-neuraminyl-2,3-beta-galactosyl-1,3)-N-acetylgalactosaminide alpha-2,6-sialyltransferase 6 [Source:MGI Symbol;Acc:MGI:1355316]	2.44342	2.75132	3.00765	1.97029	0.793082	3.55994	2.57129	5.59493	8.27191	3.68031	2.0602	2.94531	2.42095	4.18732
ENSMUSG00000027744	-16.4541	-4.04037	0.658263	3.97576	0.0461596	0.553462	3	53488653	53508502	1	Stoml3	stomatin (Epb7.2)-like 3 [Source:MGI Symbol;Acc:MGI:2388072]	0.610856	0	0	0	0.396541	0	0	1.24332	1.03399	1.84016	1.37346	0	0.167899	0.915154
ENSMUSG00000036825	-3.41342	-1.77122	1.6326	3.96792	0.046375	0.553462	3	146404642	146440144	1	Ssx2ip	synovial sarcoma, X breakpoint 2 interacting protein [Source:MGI Symbol;Acc:MGI:2139150]	3.05428	0.550264	1.28899	0	1.58616	1.18665	2.57129	1.86498	2.06798	2.30019	2.74693	2.35625	1.27772	2.31794
ENSMUSG00000038871	4.29461	2.10253	1.37399	3.98433	0.0459255	0.553462	6	34476207	34505613	1	Bpgm	2,3-bisphosphoglycerate mutase [Source:MGI Symbol;Acc:MGI:1098242]	1.22171	2.20106	1.28899	4.92574	1.9827	2.96661	1.7142	1.24332	0.516994	1.38012	0.686732	0.589063	2.43114	1.02174
ENSMUSG00000030731	5.81127	2.53885	1.23982	3.98898	0.0457987	0.553462	7	44384102	44400187	1	Syt3	synaptotagmin III [Source:MGI Symbol;Acc:MGI:99665]	0.610856	2.20106	0.859329	3.44802	1.18962	1.77997	0.857098	0	2.06798	0.460039	0	0.589063	1.68147	0.662363
ENSMUSG00000031858	-1.8754	-0.907198	3.21506	3.97275	0.0462421	0.553462	8	70016123	70042734	-1	Mau2	MAU2 chromatid cohesion factor homolog (C. elegans) [Source:MGI Symbol;Acc:MGI:1921799]	7.94113	7.7037	7.73396	5.41831	8.32736	5.93323	9.42808	9.94654	10.3399	9.66082	10.301	10.0141	7.17628	9.94839
ENSMUSG00000060924	3.9235	1.97214	1.84557	3.96504	0.0464544	0.553462	8	15892537	17535586	-1	Csmd1	CUB and Sushi multiple domains 1 [Source:MGI Symbol;Acc:MGI:2137383]	1.83257	3.85185	3.86698	0.985147	3.56887	4.15326	1.7142	3.10829	1.55098	2.30019	0.686732	0	3.04311	1.56007
ENSMUSG00000032262	-7.08654	-2.82508	1.09536	3.96595	0.0464293	0.553462	9	83778692	83806277	-1	Elovl4	elongation of very long chain fatty acids (FEN1/Elo2, SUR4/Elo3, yeast)-like 4 [Source:MGI Symbol;Acc:MGI:1933331]	0.610856	1.10053	0.859329	0.492574	0.396541	0	0.857098	0	3.10197	0.920078	2.0602	2.35625	0.576638	1.54926
ENSMUSG00000095186	7.6034	2.92664	1.34006	3.96539	0.0464449	0.553462	9	3023547	3025218	1	Gm10718	predicted gene 10718 [Source:MGI Symbol;Acc:MGI:3642028]	1.22171	2.75132	0.859329	1.47772	6.34465	3.55994	2.57129	1.24332	1.55098	0	0	1.17813	2.70245	1.09062
ENSMUSG00000002900	2.19449	1.13389	3.27393	3.99564	0.0456181	0.553462	12	31265234	31329644	1	Lamb1	laminin B1 [Source:MGI Symbol;Acc:MGI:96743]	10.9954	11.5555	4.72631	7.3886	9.51698	10.6798	7.71388	7.45991	4.13595	3.68031	4.80712	8.83594	9.14378	6.10552
ENSMUSG00000035142	20.1352	4.33164	0.673592	3.96935	0.0463356	0.553462	12	52097737	52312744	1	Nubpl	nucleotide binding protein-like [Source:MGI Symbol;Acc:MGI:1924076]	1.22171	0	1.28899	0.985147	1.18962	0	1.28565	0	0	0	0	0	0.780913	0.214274
ENSMUSG00000054013	9.99137	3.32068	1.02976	3.99193	0.0457186	0.553462	12	112500184	112511160	-1	Tmem179	transmembrane protein 179 [Source:MGI Symbol;Acc:MGI:2144891]	0.610856	1.10053	0.859329	3.94059	0.396541	1.77997	1.28565	0.621659	0	0	0.686732	0	1.44797	0.43234
ENSMUSG00000009575	-1.72668	-0.788004	3.81415	3.98579	0.0458855	0.553462	15	103191544	103239816	-1	Cbx5	chromobox 5 [Source:MGI Symbol;Acc:MGI:109372]	11.6063	8.25396	12.8899	9.85147	15.0686	10.6798	20.9989	13.0548	10.8569	17.4815	10.9877	15.9047	11.3917	14.8807
ENSMUSG00000023051	2.12486	1.08737	3.01411	3.98205	0.0459876	0.553462	15	102518192	102523676	1	Tarbp2	TAR (HIV) RNA binding protein 2 [Source:MGI Symbol;Acc:MGI:103027]	7.33027	8.25396	7.3043	6.89603	8.7239	9.49317	5.57114	4.97327	4.65295	5.52047	5.49385	6.47969	8.00027	5.44856
ENSMUSG00000002845	-14.5609	-3.86403	0.802677	3.97081	0.0462956	0.553462	16	38558698	38592162	1	Tmem39a	transmembrane protein 39a [Source:MGI Symbol;Acc:MGI:1915096]	0	1.10053	0.429665	0	0	0	1.28565	2.48664	0	0	1.37346	0	0.255032	0.857624
ENSMUSG00000033918	-6.29553	-2.65433	0.764652	3.97474	0.0461877	0.553462	16	20279820	20302387	-1	Parl	presenilin associated, rhomboid-like [Source:MGI Symbol;Acc:MGI:1277152]	0.610856	1.10053	0	0.492574	0	0.593323	0.428549	1.24332	1.03399	1.38012	2.0602	1.17813	0.466213	1.22072
ENSMUSG00000099908	-39.215	-5.29333	0.353151	3.96987	0.0463215	0.553462	16	18836584	18956247	1	Gm28539	predicted gene 28539 [Source:MGI Symbol;Acc:MGI:5579245]	0	0	0	0	0	0	0	0	1.03399	0	0	1.17813	0	0.368686
ENSMUSG00000096847	-1.83023	-0.872028	3.60259	3.99334	0.0456805	0.553462	17	45541940	45549677	-1	Tmem151b	transmembrane protein 151B [Source:MGI Symbol;Acc:MGI:2685169]	7.33027	8.80422	9.45262	8.86633	11.4997	10.6798	19.7132	9.94654	10.8569	10.5809	10.301	14.7266	9.43882	12.6875
ENSMUSG00000009535	-4.18998	-2.06694	1.37403	3.97811	0.0460953	0.553462	18	68300355	68324852	1	Rnmt	RNA (guanine-7-) methyltransferase [Source:MGI Symbol;Acc:MGI:1915147]	0	0.550264	1.28899	1.47772	2.37925	1.18665	2.14274	3.10829	1.55098	3.22027	2.74693	1.17813	1.14715	2.32456
ENSMUSG00000107535	-1.25726	-0.330284	7.25812	3.97741	0.0461143	0.553462		38564727	38566354	-1	RP23-42H18.6		149.66	143.619	137.063	130.532	143.944	142.991	136.707	154.793	178.363	177.575	160.695	141.375	141.301	158.251
ENSMUSG00000031155	-2.70936	-1.43795	2.32501	3.98482	0.0459121	0.553462	X	7878262	7883432	1	Pim2	proviral integration site 2 [Source:MGI Symbol;Acc:MGI:97587]	4.27599	4.95238	2.14832	1.97029	1.18962	3.55994	4.28549	3.72995	4.65295	5.06043	4.12039	5.89063	3.01609	4.62331
ENSMUSG00000031355	7.57972	2.92215	1.26552	3.97788	0.0461015	0.553462	X	168795099	169304435	1	Arhgap6	Rho GTPase activating protein 6 [Source:MGI Symbol;Acc:MGI:1196332]	1.22171	1.65079	0.429665	0.492574	4.75849	0.593323	1.28565	0.621659	1.55098	0	0	0.589063	1.52443	0.674558
ENSMUSG00000042744	-2.28073	-1.1895	3.17334	3.96123	0.0465597	0.554299	5	121220219	121368577	1	Gm15800	predicted gene 15800 [Source:MGI Symbol;Acc:MGI:3647820]	7.33027	8.25396	6.44497	3.94059	3.17233	8.30652	5.14259	12.4332	12.4079	8.2807	8.92751	8.24688	6.24144	9.23979
ENSMUSG00000024423	-2.00722	-1.0052	3.42781	3.95737	0.0466665	0.555153	18	12972252	12992948	1	Impact	impact, RWD domain protein [Source:MGI Symbol;Acc:MGI:1098233]	7.33027	7.7037	9.45262	7.88118	9.12044	5.93323	14.9992	6.83825	7.75491	10.1209	15.1081	13.5484	7.90357	11.395
ENSMUSG00000006386	-2.29075	-1.19582	2.3864	3.95507	0.0467303	0.555494	4	94739289	94874976	1	Tek	endothelial-specific receptor tyrosine kinase [Source:MGI Symbol;Acc:MGI:98664]	4.27599	2.75132	3.43732	2.46287	3.17233	2.96661	3.85694	6.21659	7.23792	2.76023	6.86732	3.53438	3.17774	5.0789
ENSMUSG00000030536	11.0513	3.46615	0.778451	3.95041	0.04686	0.555782	7	80711583	80803331	-1	Iqgap1	IQ motif containing GTPase activating protein 1 [Source:MGI Symbol;Acc:MGI:1352757]	0	0	1.71866	1.47772	0.793082	0.593323	0	0	0	1.84016	0.686732	0	0.763797	0.421148
ENSMUSG00000048856	-21.8488	-4.44948	0.547162	3.95078	0.0468495	0.555782	12	108851129	108856814	1	Slc25a47	solute carrier family 25, member 47 [Source:MGI Symbol;Acc:MGI:2144766]	0	0	0	0	1.18962	0	0	1.86498	0	0.920078	0.686732	1.76719	0.19827	0.873162
ENSMUSG00000048612	-22.0547	-4.46301	0.503044	3.95109	0.0468409	0.555782	19	37899036	38043577	-1	Myof	myoferlin [Source:MGI Symbol;Acc:MGI:1919192]	0	0	0.429665	0	0	0	1.28565	0	0	0	0.686732	1.17813	0.0716108	0.525084
ENSMUSG00000085481	-7.06661	-2.82102	1.279	3.94728	0.0469471	0.555801	1	139133891	139134665	-1	Gm16304	predicted gene 16304 [Source:MGI Symbol;Acc:MGI:3826518]	0.610856	1.65079	1.28899	0.492574	0	0	0.428549	1.86498	1.55098	0.460039	2.0602	2.35625	0.673869	1.4535
ENSMUSG00000018733	-1.37505	-0.459486	5.86536	3.94657	0.0469671	0.555801	11	83294642	83302586	-1	Pex12	peroxisomal biogenesis factor 12 [Source:MGI Symbol;Acc:MGI:2144177]	67.805	52.2751	64.4497	46.7945	50.3607	50.4325	51.8544	42.2728	54.8014	78.6667	81.0343	90.7157	55.3529	66.5575
ENSMUSG00000031146	13.8944	3.79644	0.870887	3.94681	0.0469604	0.555801	X	7667941	7671390	-1	Plp2	proteolipid protein 2 [Source:MGI Symbol;Acc:MGI:1298382]	1.22171	0.550264	3.00765	0	1.58616	0.593323	0.857098	0	0	0	0	0.589063	1.15985	0.241027
ENSMUSG00000028843	9.50515	3.24871	0.928743	3.94325	0.0470598	0.556309	4	134127406	134128789	-1	Sh3bgrl3	SH3 domain binding glutamic acid-rich protein-like 3 [Source:MGI Symbol;Acc:MGI:1920973]	1.22171	0	0.859329	0.985147	0.396541	1.18665	0	0	0	1.38012	0.686732	0.589063	0.774896	0.442652
ENSMUSG00000038072	4.6878	2.22891	1.49363	3.94205	0.0470934	0.556309	5	25221904	25265918	1	Galnt11	UDP-N-acetyl-alpha-D-galactosamine:polypeptide N-acetylgalactosaminyltransferase 11 [Source:MGI Symbol;Acc:MGI:2444392]	4.27599	0.550264	2.14832	3.44802	1.9827	1.18665	0.428549	0.621659	0.516994	0.920078	2.0602	2.94531	2.26532	1.2488
ENSMUSG00000073436	1.19034	0.251374	8.06382	3.94007	0.0471489	0.556309	17	24888486	24895087	-1	Eme2	essential meiotic endonuclease 1 homolog 2 (S. pombe) [Source:MGI Symbol;Acc:MGI:1919889]	265.111	291.09	289.164	275.349	258.941	298.441	251.987	281.611	259.531	253.481	245.85	246.228	279.683	256.448
ENSMUSG00000085568	17.0857	4.09471	0.778222	3.94	0.0471508	0.556309	X	102252522	102365498	1	Gm14858	predicted gene 14858 [Source:MGI Symbol;Acc:MGI:3705120]	0.610856	0	3.00765	0	0.396541	1.77997	0	0	0	0	0	2.35625	0.965836	0.392708
ENSMUSG00000036615	1.48351	0.569016	4.73869	3.93616	0.0472584	0.557163	3	54803115	54807791	-1	Rfxap	regulatory factor X-associated protein [Source:MGI Symbol;Acc:MGI:2180854]	27.4885	29.164	31.3655	22.6584	29.344	27.8862	23.5702	15.5415	21.1968	28.5224	18.5418	29.4531	27.9844	22.8043
ENSMUSG00000026585	-1.69852	-0.764274	3.39173	3.932	0.0473757	0.558129	1	163779583	163917109	1	Kifap3	kinesin-associated protein 3 [Source:MGI Symbol;Acc:MGI:107566]	6.10856	10.455	7.73396	8.86633	8.32736	9.49317	11.5708	10.5682	11.3739	12.4211	8.92751	10.6031	8.4974	10.9108
ENSMUSG00000020865	15.991	3.99919	0.570337	3.93022	0.0474258	0.558304	11	94343295	94392997	-1	Abcc3	ATP-binding cassette, sub-family C (CFTR/MRP), member 3 [Source:MGI Symbol;Acc:MGI:1923658]	0	1.65079	0.859329	0	0.396541	2.37329	0.428549	1.24332	0.516994	0	0	0	0.879992	0.36481
ENSMUSG00000069495	2.88522	1.52868	1.75577	3.92712	0.0475131	0.558916	2	49451486	49551948	1	Epc2	enhancer of polycomb homolog 2 (Drosophila) [Source:MGI Symbol;Acc:MGI:1278321]	4.88685	3.30158	2.57799	2.46287	3.56887	1.77997	1.28565	1.86498	1.55098	2.30019	2.74693	1.17813	3.09635	1.82114
ENSMUSG00000039704	-3.26782	-1.70833	1.70442	3.91962	0.0477257	0.560999	15	9140621	9198318	1	Lmbrd2	LMBR1 domain containing 2 [Source:MGI Symbol;Acc:MGI:2444173]	3.05428	2.75132	0.859329	1.47772	1.18962	0	3.85694	2.48664	2.58497	2.76023	1.37346	2.35625	1.55538	2.56975
ENSMUSG00000005493	1.45202	0.53806	5.78508	3.91771	0.0477801	0.56122	3	153857149	153906138	-1	Msh4	mutS homolog 4 (E. coli) [Source:MGI Symbol;Acc:MGI:1860077]	54.3662	52.8253	62.3014	66.99	63.4465	53.3991	55.7114	46.0027	43.4275	52.4444	41.2039	53.6047	58.8881	48.7324
ENSMUSG00000028741	6.78005	2.76129	0.944656	3.91357	0.0478976	0.562133	4	139347435	139352576	-1	Mrto4	mRNA turnover 4, homolog (S. cerevisiae) [Source:MGI Symbol;Acc:MGI:1917152]	2.44342	0.550264	1.28899	0	1.18962	2.37329	0.428549	0	1.03399	0	0.686732	0.589063	1.3076	0.456389
ENSMUSG00000072582	1.30941	0.388919	6.36436	3.91248	0.0479289	0.562133	11	86683985	86692457	1	Ptrh2	peptidyl-tRNA hydrolase 2 [Source:MGI Symbol;Acc:MGI:2444848]	111.787	98.4973	77.3396	90.6335	93.1871	78.912	73.2819	84.5456	88.406	74.5263	76.914	83.0578	91.726	80.1219
ENSMUSG00000066800	4.13497	2.04788	1.43843	3.90033	0.0482767	0.562444	1	153749426	153764221	1	Rnasel	ribonuclease L (2', 5'-oligoisoadenylate synthetase-dependent) [Source:MGI Symbol;Acc:MGI:1098272]	3.66514	1.10053	3.00765	2.46287	2.77579	1.18665	0.857098	1.24332	0.516994	1.38012	3.43366	0	2.36644	1.23853
ENSMUSG00000017144	19.8722	4.31268	0.63356	3.90104	0.0482562	0.562444	2	51130438	51149111	-1	Rnd3	Rho family GTPase 3 [Source:MGI Symbol;Acc:MGI:1921444]	1.83257	0	0.429665	1.97029	0.793082	0.593323	1.7142	0	0	0	0	0	0.936489	0.285699
ENSMUSG00000034278	-21.7884	-4.44549	0.452545	3.9005	0.0482716	0.562444	2	119172500	119208795	-1	Dnajc17	DnaJ (Hsp40) homolog, subfamily C, member 17 [Source:MGI Symbol;Acc:MGI:1916658]	0	0.550264	0	0	0	0	0.428549	0	1.03399	0.460039	1.37346	0	0.0917107	0.54934
ENSMUSG00000078880	2.12394	1.08674	3.48888	3.9003	0.0482775	0.562444	2	176613364	176636344	-1	Gm14308	predicted gene 14308 [Source:MGI Symbol;Acc:MGI:3782921]	14.6605	8.80422	4.29665	13.7921	19.034	10.0865	8.14243	6.21659	8.7889	9.66082	8.92751	4.7125	11.779	7.74146
ENSMUSG00000004892	-2.26119	-1.17708	2.34464	3.90743	0.0480731	0.562444	3	87987531	88000230	-1	Bcan	brevican [Source:MGI Symbol;Acc:MGI:1096385]	4.27599	1.10053	3.00765	3.44802	5.55157	4.74658	5.57114	3.72995	7.23792	5.52047	6.18059	4.12344	3.68839	5.39392
ENSMUSG00000029755	16.7871	4.06928	0.678209	3.89913	0.0483112	0.562444	6	6877805	6882085	-1	Dlx5	distal-less homeobox 5 [Source:MGI Symbol;Acc:MGI:101926]	0	1.10053	1.71866	0	1.18962	0	0	0	0	0	0.686732	0.589063	0.668135	0.212632
ENSMUSG00000054893	1.50901	0.5936	4.59074	3.90803	0.048056	0.562444	7	6286579	6307883	1	Zfp667	zinc finger protein 667 [Source:MGI Symbol;Acc:MGI:2442757]	28.7102	21.4603	28.7875	30.5396	32.1198	18.9863	24.4273	24.8664	21.1968	19.7817	17.855	24.1516	26.7673	22.0464
ENSMUSG00000032198	-16.5342	-4.04738	0.660328	3.90174	0.0482362	0.562444	9	21800184	21852635	-1	Dock6	dedicator of cytokinesis 6 [Source:MGI Symbol;Acc:MGI:1914789]	0	0	0	1.47772	0	0	0.857098	1.24332	0	0.460039	1.37346	0.589063	0.246287	0.75383
ENSMUSG00000048424	3.0817	1.62372	2.03868	3.90409	0.0481688	0.562444	15	8968426	9066551	1	Ranbp3l	RAN binding protein 3-like [Source:MGI Symbol;Acc:MGI:2444654]	4.88685	2.75132	2.14832	1.97029	3.17233	7.11988	2.57129	3.72995	1.55098	1.38012	2.74693	0.589063	3.67483	2.09472
ENSMUSG00000022885	-4.41117	-2.14116	1.60385	3.90986	0.0480037	0.562444	16	23224740	23360350	1	St6gal1	beta galactoside alpha 2,6 sialyltransferase 1 [Source:MGI Symbol;Acc:MGI:108470]	2.44342	1.10053	1.71866	0.492574	1.58616	0	4.28549	1.86498	2.06798	2.30019	3.43366	1.17813	1.22356	2.52174
ENSMUSG00000024382	6.99151	2.80561	1.26839	3.89671	0.0483809	0.562563	18	32240300	32270151	1	Ercc3	excision repair cross-complementing rodent repair deficiency, complementation group 3 [Source:MGI Symbol;Acc:MGI:95414]	0	0.550264	3.00765	3.44802	0.793082	1.77997	0.857098	0	1.55098	0.460039	0	0.589063	1.5965	0.576197
ENSMUSG00000074733	-2.41403	-1.27144	2.69012	3.8963	0.0483925	0.562563	19	61053840	61140840	-1	Zfp950	zinc finger protein 950 [Source:MGI Symbol;Acc:MGI:2652824]	5.4977	1.10053	4.72631	3.94059	7.53428	3.55994	5.57114	5.59493	6.72092	11.501	4.80712	7.06875	4.39322	6.87731
ENSMUSG00000026159	-4.1434	-2.05082	1.35161	3.86842	0.0492028	0.562609	1	82839483	82901182	1	Agfg1	ArfGAP with FG repeats 1 [Source:MGI Symbol;Acc:MGI:1333754]	1.83257	1.10053	2.14832	0.985147	0.396541	0	1.28565	1.24332	1.03399	4.14035	1.37346	3.53438	1.07718	2.10186
ENSMUSG00000026641	12.6026	3.65565	0.874659	3.87281	0.0490744	0.562609	1	171411313	171419142	1	Usf1	upstream transcription factor 1 [Source:MGI Symbol;Acc:MGI:99542]	1.83257	0	1.28899	0.985147	0.396541	0.593323	0.857098	0	1.55098	0	0	0	0.849429	0.401347
ENSMUSG00000006476	-2.24743	-1.16828	2.70791	3.87994	0.0488664	0.562609	2	25054355	25062881	1	Nsmf	NMDA receptor synaptonuclear signaling and neuronal migration factor [Source:MGI Symbol;Acc:MGI:1861755]	6.10856	4.95238	4.29665	2.46287	4.75849	1.77997	4.71404	2.48664	5.68694	7.82066	6.86732	10.0141	4.05982	6.26494
ENSMUSG00000007476	-30.8088	-4.94527	1.07903	3.86476	0.0493101	0.562609	2	30237715	30263790	1	Lrrc8a	leucine rich repeat containing 8A [Source:MGI Symbol;Acc:MGI:2652847]	0	1.65079	1.71866	0	0	0	0	0	3.61896	0	0	5.89063	0.561575	1.58493
ENSMUSG00000038170	-1.57881	-0.658836	4.7201	3.88494	0.0487211	0.562609	3	97689824	97888707	-1	Pde4dip	phosphodiesterase 4D interacting protein (myomegalin) [Source:MGI Symbol;Acc:MGI:1891434]	19.5474	21.4603	23.6316	19.2104	15.8616	25.5129	26.1415	28.5963	25.3327	25.7622	26.7825	24.1516	20.8707	26.1278
ENSMUSG00000097280	1.28568	0.362531	6.91786	3.8636	0.0493444	0.562609	3	88199102	88204595	-1	AI849053	expressed sequence AI849053 [Source:MGI Symbol;Acc:MGI:2139818]	133.777	132.614	118.587	125.606	122.928	126.378	101.138	122.467	102.882	112.25	104.383	127.238	126.648	111.726
ENSMUSG00000103590	6.88527	2.78351	1.29148	3.8731	0.0490657	0.562609	3	32721777	32722089	-1	Gm37353	predicted gene, 37353 [Source:MGI Symbol;Acc:MGI:5610581]	1.22171	3.85185	0.429665	3.44802	3.17233	1.18665	1.28565	1.86498	0	0	2.0602	0	2.21837	0.86847
ENSMUSG00000051517	3.91998	1.97085	1.58573	3.86765	0.0492253	0.562609	4	43496142	43499695	-1	Arhgef39	Rho guanine nucleotide exchange factor (GEF) 39 [Source:MGI Symbol;Acc:MGI:3036286]	3.05428	1.10053	3.00765	2.95544	1.18962	1.77997	1.7142	0.621659	0	0.920078	1.37346	1.76719	2.18125	1.0661
ENSMUSG00000029655	2.42673	1.27902	2.67667	3.88103	0.0488347	0.562609	5	150608007	150666183	-1	N4bp2l2	NEDD4 binding protein 2-like 2 [Source:MGI Symbol;Acc:MGI:2687207]	3.66514	7.15343	8.59329	3.94059	5.15503	8.89984	4.28549	4.35161	8.27191	3.22027	2.0602	2.94531	6.23455	4.18913
ENSMUSG00000041740	-2.47141	-1.30533	2.66346	3.86626	0.0492663	0.562609	5	115241412	115272898	-1	Rnf10	ring finger protein 10 [Source:MGI Symbol;Acc:MGI:1859162]	4.27599	1.65079	6.44497	6.89603	2.77579	4.74658	7.71388	8.70322	6.72092	6.44055	3.43366	9.425	4.46503	7.07287
ENSMUSG00000056367	-6.43732	-2.68646	0.891739	3.87427	0.0490316	0.562609	5	25759997	25850688	1	Actr3b	ARP3 actin-related protein 3B [Source:MGI Symbol;Acc:MGI:2661120]	1.22171	0	0	0.985147	0.396541	0.593323	1.28565	1.86498	1.03399	2.30019	0	1.17813	0.532787	1.27716
ENSMUSG00000073117	2.25153	1.17091	2.8542	3.87031	0.0491474	0.562609	5	26051883	26058581	-1	Gm7347	predicted gene 7347 [Source:MGI Symbol;Acc:MGI:3645983]	5.4977	8.80422	6.87463	4.43316	4.36195	8.30652	7.71388	4.97327	7.75491	0.920078	2.0602	4.7125	6.3797	4.68914
ENSMUSG00000019464	-1.20648	-0.270805	8.39356	3.86074	0.0494284	0.562609	8	83666833	83672753	1	Ptger1	prostaglandin E receptor 1 (subtype EP1) [Source:MGI Symbol;Acc:MGI:97793]	318.867	354.37	308.499	350.712	288.285	337.601	356.981	389.158	324.155	345.029	383.196	352.26	326.389	358.463
ENSMUSG00000031665	-9.8352	-3.29795	0.763472	3.87935	0.0488833	0.562609	8	89027248	89044162	-1	Sall1	sal-like 1 (Drosophila) [Source:MGI Symbol;Acc:MGI:1889585]	0	0.550264	0.429665	0	0.396541	0	0.857098	2.48664	1.03399	0.460039	1.37346	0	0.229412	1.0352
ENSMUSG00000034911	2.37263	1.24649	2.32364	3.8611	0.049418	0.562609	8	71384274	71395801	-1	Ushbp1	Usher syndrome 1C binding protein 1 [Source:MGI Symbol;Acc:MGI:1922920]	2.44342	4.40211	7.3043	2.95544	4.36195	5.33991	2.99984	1.24332	3.10197	2.30019	4.12039	4.12344	4.46786	2.98152
ENSMUSG00000037990	2.57108	1.36237	2.47803	3.86893	0.049188	0.562609	10	58813359	59138916	1	Sh3rf3	SH3 domain containing ring finger 3 [Source:MGI Symbol;Acc:MGI:2444637]	6.10856	7.7037	2.57799	5.91088	4.36195	6.52655	1.7142	2.48664	2.06798	6.44055	5.49385	4.12344	5.5316	3.72111
ENSMUSG00000020176	-3.19308	-1.67495	1.52159	3.87439	0.0490282	0.562609	11	11930508	12038683	-1	Grb10	growth factor receptor bound protein 10 [Source:MGI Symbol;Acc:MGI:103232]	0.610856	1.10053	2.14832	0.985147	1.18962	2.37329	2.99984	2.48664	2.58497	1.84016	3.43366	2.35625	1.40129	2.61692
ENSMUSG00000020859	-1.79626	-0.844995	3.67385	3.86782	0.0492205	0.562609	11	93996091	94126085	1	Spag9	sperm associated antigen 9 [Source:MGI Symbol;Acc:MGI:1918084]	12.2171	7.15343	12.8899	9.85147	12.6893	5.93323	15.4278	11.1899	10.8569	15.6413	10.9877	18.2609	10.1224	13.7274
ENSMUSG00000034543	-1.70138	-0.766709	3.62085	3.89293	0.0484896	0.562609	11	3649494	3690477	1	Morc2a	microrchidia 2A [Source:MGI Symbol;Acc:MGI:1921772]	10.3846	8.80422	9.88229	6.89603	10.3101	13.0531	15.4278	14.2982	8.27191	13.8012	10.9877	13.5484	9.88838	12.7225
ENSMUSG00000054450	-6.39808	-2.67764	1.51224	3.86602	0.0492732	0.562609	11	53480166	53481097	1	Gm9945	predicted gene 9945 [Source:MGI Symbol;Acc:MGI:3641652]	0.610856	0	0.429665	0.985147	0.793082	3.55994	2.14274	1.24332	4.13595	4.14035	0	0.589063	1.06311	2.0419
ENSMUSG00000078965	14.2036	3.82819	1.57393	3.86133	0.0494111	0.562609	11	20335012	20336013	-1	Gm12033	predicted gene 12033 [Source:MGI Symbol;Acc:MGI:3650772]	2.44342	0	0.429665	0.985147	0	2.37329	0	0	0	1.84016	0	1.17813	1.03859	0.503047
ENSMUSG00000020671	1.43314	0.519181	4.89793	3.88815	0.0486279	0.562609	12	3247430	3309969	-1	Rab10	RAB10, member RAS oncogene family [Source:MGI Symbol;Acc:MGI:105066]	29.3211	23.6614	34.8028	31.5247	36.8783	36.1927	29.1413	29.8396	29.9857	28.5224	26.0958	17.6719	32.0635	26.8761
ENSMUSG00000042472	-2.32556	-1.21758	2.39307	3.88375	0.0487556	0.562609	12	84316859	84343830	1	Zfp410	zinc finger protein 410 [Source:MGI Symbol;Acc:MGI:1289280]	4.27599	2.75132	3.43732	2.95544	3.96541	1.77997	5.14259	6.21659	4.65295	4.14035	3.43366	6.47969	3.19424	5.01097
ENSMUSG00000079048	10.5926	3.40498	0.887027	3.86192	0.0493939	0.562609	13	117706764	117720011	-1	4933413L06Rik	RIKEN cDNA 4933413L06 gene [Source:MGI Symbol;Acc:MGI:1918350]	1.83257	0.550264	0.859329	0.492574	3.17233	0	0	0	0.516994	0.920078	0	0.589063	1.15118	0.337689
ENSMUSG00000056130	9.15576	3.19468	1.18632	3.87006	0.0491549	0.562609	18	46559155	46574533	-1	Ticam2	toll-like receptor adaptor molecule 2 [Source:MGI Symbol;Acc:MGI:3040056]	1.22171	2.20106	0.429665	1.97029	1.58616	1.18665	0.428549	0	0	0.920078	1.37346	0.589063	1.43259	0.551859
ENSMUSG00000087112	17.4788	4.12754	0.634366	3.87585	0.0489856	0.562609	19	33409131	33420642	-1	Gm7237	predicted gene 7237 [Source:MGI Symbol;Acc:MGI:3779701]	0	1.10053	2.14832	0.985147	0	1.77997	0	0	0.516994	0	0.686732	0	1.00233	0.200621
ENSMUSG00000106158	-1.91424	-0.936774	3.21261	3.8918	0.0485225	0.562609		21031752	21033084	1	RP23-234P16.4		4.88685	6.60317	7.73396	5.41831	10.3101	9.49317	10.2852	16.1631	7.75491	10.1209	7.55405	10.6031	7.40759	10.4135
ENSMUSG00000106133	27.2892	4.77026	0.571504	3.88843	0.0486199	0.562609		24118316	24118664	-1	RP23-451E8.2		1.83257	0	0	0	1.18962	0.593323	0.428549	0	0	0	0	0	0.602586	0.0714248
ENSMUSG00000105391	24.972	4.64224	0.744779	3.86554	0.0492875	0.562609		94392971	94402848	-1	RP23-298M23.3		1.83257	1.10053	0.429665	0	0	1.77997	0	0	1.03399	0	0	0	0.857122	0.172331
ENSMUSG00000038056	-2.81617	-1.49373	2.27382	3.85118	0.0497111	0.563711	5	25271798	25498783	-1	Kmt2c	lysine (K)-specific methyltransferase 2C [Source:MGI Symbol;Acc:MGI:2444959]	0	2.20106	3.00765	5.41831	2.77579	2.96661	6.42823	3.10829	4.65295	4.60039	4.12039	3.53438	2.72824	4.40744
ENSMUSG00000002028	-2.30692	-1.20597	3.46564	3.85239	0.0496751	0.563711	9	44803355	44881296	-1	Kmt2a	lysine (K)-specific methyltransferase 2A [Source:MGI Symbol;Acc:MGI:96995]	16.4931	6.60317	4.72631	11.8218	7.53428	4.15326	11.5708	8.08156	7.75491	22.0819	13.7346	17.6719	8.55532	13.4826
ENSMUSG00000019866	2.30583	1.20529	2.86992	3.85241	0.0496745	0.563711	10	43950307	44148853	-1	Aim1	absent in melanoma 1 [Source:MGI Symbol;Acc:MGI:109544]	3.05428	6.60317	9.02296	10.8366	7.13774	7.11988	5.14259	9.32488	3.61896	4.14035	4.12039	3.53438	7.29577	4.98026
ENSMUSG00000062461	-60.3494	-5.91527	0.569455	3.84783	0.0498105	0.563711	13	98904224	98904670	1	Gm5453	predicted gene 5453 [Source:MGI Symbol;Acc:MGI:3648523]	0	0	0	0	0	0	0	0	1.03399	1.84016	0	0	0	0.479024
ENSMUSG00000076431	-1.47831	-0.563951	4.93069	3.85391	0.0496303	0.563711	13	28948919	28953713	-1	Sox4	SRY (sex determining region Y)-box 4 [Source:MGI Symbol;Acc:MGI:98366]	26.8777	20.3598	20.1942	33.495	22.6028	23.1396	26.57	28.5963	27.9177	31.7427	24.0356	37.7	24.4449	29.4271
ENSMUSG00000096107	25.4763	4.67108	0.591232	3.8479	0.0498084	0.563711	13	3361029	3361533	1	Gm16505	predicted gene 16505 [Source:MGI Symbol;Acc:MGI:3642261]	0	1.65079	0	1.47772	0.396541	0	0	0	0.516994	0	0	0	0.587509	0.0861657
ENSMUSG00000055692	-2.19087	-1.1315	3.04677	3.84828	0.0497971	0.563711	16	17276300	17283229	1	Tmem191c	transmembrane protein 191C [Source:MGI Symbol;Acc:MGI:107238]	3.05428	6.60317	5.58564	5.91088	4.36195	10.0865	8.14243	5.59493	9.82289	11.961	6.18059	9.425	5.93374	8.52114
ENSMUSG00000104719	14.9844	3.90539	0.545501	3.84927	0.0497677	0.563711		121847667	121848844	-1	RP23-431M7.4		0	0	1.71866	0.492574	0.396541	1.77997	0	0	0	0.920078	0.686732	0	0.73129	0.267802
ENSMUSG00000027669	1.41889	0.504767	5.77022	3.84529	0.0498858	0.564159	3	32580332	32616585	-1	Gnb4	guanine nucleotide binding protein (G protein), beta 4 [Source:MGI Symbol;Acc:MGI:104581]	60.4747	73.1851	61.0124	58.6163	46.7918	61.1123	50.5688	36.6779	52.2164	65.3255	43.9508	50.0703	60.1988	49.8016
ENSMUSG00000003234	-17.1153	-4.09722	0.858571	3.84126	0.0500059	0.565113	16	20548577	20561379	1	Abcf3	ATP-binding cassette, sub-family F (GCN20), member 3 [Source:MGI Symbol;Acc:MGI:1351656]	0.610856	0	0	0	0.396541	0.593323	0.857098	0	3.10197	0.460039	0	2.94531	0.266787	1.2274
ENSMUSG00000086259	-2.3178	-1.21276	3.18879	3.83918	0.0500681	0.565412	5	100077962	100095273	1	Tmem150cos	transmembrane protein 150C, opposite strand [Source:MGI Symbol;Acc:MGI:1923253]	2.44342	3.85185	6.01531	5.41831	7.93082	10.0865	4.28549	9.32488	10.3399	10.1209	13.7346	5.89063	5.9577	8.9494
ENSMUSG00000086315	46.1378	5.52788	0.427945	3.83718	0.0501277	0.565681	12	40038099	40040027	1	Arl4aos	ADP-ribosylation factor-like 4A, opposite strand [Source:MGI Symbol;Acc:MGI:2151103]	1.22171	0	0	0	1.18962	0	0	0	0	0	0	0	0.401889	0
ENSMUSG00000035504	7.90548	2.98285	1.18485	3.8343	0.0502138	0.566248	10	80329953	80336441	1	Reep6	receptor accessory protein 6 [Source:MGI Symbol;Acc:MGI:1917585]	2.44342	1.10053	3.00765	0	1.58616	0.593323	0	1.86498	1.03399	0	0	0.589063	1.45518	0.581338
ENSMUSG00000031527	-11.5748	-3.53291	0.680694	3.83128	0.0503046	0.566464	8	35465265	35495533	-1	Eri1	exoribonuclease 1 [Source:MGI Symbol;Acc:MGI:1914526]	0.610856	0.550264	0.429665	0	0	0	0.428549	1.24332	0	0.920078	0	1.17813	0.265131	0.628345
ENSMUSG00000038909	-4.23628	-2.0828	1.3203	3.83204	0.0502818	0.566464	11	95274259	95310246	-1	Kat7	K(lysine) acetyltransferase 7 [Source:MGI Symbol;Acc:MGI:2182799]	1.22171	1.10053	1.71866	0.492574	0.396541	0.593323	3.42839	2.48664	1.03399	1.84016	0.686732	1.17813	0.920556	1.77567
ENSMUSG00000029621	4.36476	2.1259	1.6173	3.82924	0.0503657	0.56651	5	145083830	145108761	1	Arpc1a	actin related protein 2/3 complex, subunit 1A [Source:MGI Symbol;Acc:MGI:1928896]	3.05428	2.20106	4.29665	4.92574	1.58616	0.593323	1.7142	1.24332	1.55098	1.84016	0.686732	0.589063	2.7762	1.27074
ENSMUSG00000019373	-4.6571	-2.21943	1.75114	3.82876	0.0503803	0.56651	11	59817795	59839838	-1	Cops3	COP9 (constitutive photomorphogenic) homolog, subunit 3 (Arabidopsis thaliana) [Source:MGI Symbol;Acc:MGI:1349409]	1.22171	0.550264	3.86698	0.985147	0	1.77997	2.57129	4.35161	2.58497	1.84016	1.37346	4.7125	1.40068	2.90567
ENSMUSG00000027611	10.984	3.45733	0.918568	3.82566	0.0504735	0.567154	2	155751117	155755471	1	Procr	protein C receptor, endothelial [Source:MGI Symbol;Acc:MGI:104596]	0	0.550264	1.28899	0.985147	2.77579	0.593323	0.428549	0	0.516994	0	0.686732	0	1.03225	0.272046
ENSMUSG00000106457	-1.42901	-0.515011	4.91268	3.82443	0.0505107	0.567169		25369020	25373039	1	RP23-171F16.5		31.7645	22.5608	23.2019	26.1064	30.1371	27.8862	29.1413	37.2995	34.1216	34.963	26.7825	30.0422	26.9428	32.0584
ENSMUSG00000035890	2.22485	1.1537	2.86715	3.82268	0.0505633	0.567357	10	79758515	79766952	-1	Rnf126	ring finger protein 126 [Source:MGI Symbol;Acc:MGI:1917544]	10.3846	8.80422	6.01531	5.91088	6.34465	13.0531	5.14259	6.21659	5.16994	4.14035	7.55405	5.30156	8.41879	5.58751
ENSMUSG00000041879	-2.67513	-1.41961	2.11684	3.80771	0.0510172	0.567567	1	135382312	135430499	-1	Ipo9	importin 9 [Source:MGI Symbol;Acc:MGI:1918944]	3.05428	2.20106	1.28899	2.95544	3.17233	3.55994	4.71404	3.72995	2.58497	3.22027	4.80712	7.06875	2.70534	4.35418
ENSMUSG00000053353	-1.67085	-0.740584	3.71629	3.79678	0.0513513	0.567567	2	163471957	163473005	1	2310001K24Rik	RIKEN cDNA 2310001K24 gene [Source:MGI Symbol;Acc:MGI:1916767]	9.16284	11.0053	6.87463	11.3292	10.3101	14.2398	9.85662	14.9198	8.7889	17.4815	15.7948	14.1375	10.487	13.4965
ENSMUSG00000103935	-5.39337	-2.43119	1.25804	3.79964	0.0512635	0.567567	2	169962015	169963187	-1	AY702102	cDNA sequence AY702102 [Source:MGI Symbol;Acc:MGI:3525150]	0	0.550264	0.429665	1.97029	0.793082	4.15326	1.7142	3.72995	3.10197	1.84016	2.0602	1.17813	1.31609	2.27076
ENSMUSG00000038902	-2.12141	-1.08502	3.31994	3.81835	0.0506941	0.567567	3	94837567	94882326	1	Pogz	pogo transposable element with ZNF domain [Source:MGI Symbol;Acc:MGI:2442117]	14.6605	3.85185	6.87463	5.91088	5.55157	7.7132	10.7137	11.8115	6.20393	12.4211	15.1081	7.65782	7.42711	10.6527
ENSMUSG00000093594	-5.28233	-2.40117	1.40473	3.79476	0.0514133	0.567567	4	147782319	147809840	-1	Gm20707	predicted gene 20707 [Source:MGI Symbol;Acc:MGI:5313154]	1.22171	2.20106	0.859329	0	1.58616	0.593323	2.14274	3.72995	1.03399	0.920078	4.12039	3.53438	1.07693	2.58025
ENSMUSG00000030316	29.3463	4.87511	0.616005	3.79753	0.0513282	0.567567	6	115004381	115037876	-1	Tamm41	TAM41, mitochondrial translocator assembly and maintenance protein, homolog (S. cerevisiae) [Source:MGI Symbol;Acc:MGI:1916221]	0	0	1.71866	1.97029	0	0	0	0	0.516994	0	0	0	0.614826	0.0861657
ENSMUSG00000041477	17.8399	4.15704	0.592057	3.81196	0.0508877	0.567567	6	119175253	119221616	1	Dcp1b	DCP1 decapping enzyme homolog B (S. cerevisiae) [Source:MGI Symbol;Acc:MGI:2442404]	1.22171	0.550264	0.429665	0	0.793082	0	0.428549	0	0	0	0	0	0.49912	0.0714248
ENSMUSG00000054488	-10.4564	-3.38631	0.699316	3.79599	0.0513755	0.567567	6	117559697	117572329	1	Gm9946	predicted gene 9946 [Source:MGI Symbol;Acc:MGI:3643134]	0	0.550264	0	0	0.396541	0	1.28565	0.621659	0.516994	0.460039	1.37346	0	0.157801	0.709634
ENSMUSG00000031024	-5.84631	-2.54753	0.980745	3.81677	0.0507418	0.567567	7	109523911	109617147	-1	St5	suppression of tumorigenicity 5 [Source:MGI Symbol;Acc:MGI:108517]	0.610856	0.550264	0.859329	0.492574	0.396541	0.593323	1.7142	1.24332	0.516994	1.38012	1.37346	2.94531	0.583814	1.5289
ENSMUSG00000086502	-1.73425	-0.794312	3.81524	3.80628	0.0510607	0.567567	7	127448636	127460360	1	B130055M24Rik	RIKEN cDNA B130055M24 gene [Source:MGI Symbol;Acc:MGI:3590645]	11.6063	11.0053	12.8899	11.3292	7.13774	11.8665	13.285	9.32488	14.9928	14.2612	21.9754	12.9594	10.9725	14.4665
ENSMUSG00000031842	10.4893	3.39085	1.02548	3.81599	0.0507655	0.567567	8	70723720	70751186	1	Pde4c	phosphodiesterase 4C, cAMP specific [Source:MGI Symbol;Acc:MGI:99556]	1.22171	0	2.57799	2.46287	0.793082	0.593323	0.428549	0	0	1.84016	0	0	1.27483	0.378117
ENSMUSG00000025239	3.35895	1.74801	2.01874	3.80573	0.0510774	0.567567	9	123478701	123521548	1	Limd1	LIM domains containing 1 [Source:MGI Symbol;Acc:MGI:1352502]	3.05428	5.50264	0.859329	3.44802	2.37925	4.15326	2.57129	3.72995	4.65295	0.920078	1.37346	0	3.2328	2.20796
ENSMUSG00000086798	-2.19424	-1.13372	2.737	3.81681	0.0507408	0.567567	10	76078617	76080502	1	Gm16222	predicted gene 16222 [Source:MGI Symbol;Acc:MGI:3801901]	3.66514	2.75132	4.29665	6.40346	3.17233	4.15326	4.28549	7.45991	5.16994	5.06043	8.92751	6.47969	4.07369	6.23049
ENSMUSG00000015837	1.35186	0.434951	5.8867	3.80238	0.0511797	0.567567	11	50199366	50210827	-1	Sqstm1	sequestosome 1 [Source:MGI Symbol;Acc:MGI:107931]	55.5879	64.9312	46.4038	66.99	72.567	59.3323	53.1401	52.841	54.8014	48.7641	54.2518	50.0703	60.9687	52.3115
ENSMUSG00000051455	1.67518	0.744314	4.35493	3.8117	0.0508958	0.567567	11	102663716	102682237	1	Gm1564	predicted gene 1564 [Source:MGI Symbol;Acc:MGI:2686410]	20.1582	25.3121	21.0536	22.6584	27.7579	15.4264	23.5702	20.5147	18.0948	8.74074	17.855	17.0828	22.0611	17.6431
ENSMUSG00000072847	6.89047	2.7846	1.21006	3.79918	0.0512777	0.567567	11	61864568	61868058	-1	A530017D24Rik	RIKEN cDNA A530017D24 gene [Source:MGI Symbol;Acc:MGI:2144320]	0	2.20106	1.71866	3.44802	1.58616	1.77997	0.428549	0	1.03399	0	0	2.35625	1.78898	0.636465
ENSMUSG00000099759	1.80826	0.854599	3.46395	3.79927	0.051275	0.567567	12	20804381	20815779	-1	1700030C10Rik	RIKEN cDNA 1700030C10 gene [Source:MGI Symbol;Acc:MGI:1916763]	9.77369	12.1058	9.45262	11.8218	9.12044	12.4598	8.14243	6.83825	6.72092	9.66082	4.12039	11.1922	10.789	7.77917
ENSMUSG00000021408	8.82836	3.14215	1.0628	3.81115	0.0509126	0.567567	13	34002363	34035170	1	Ripk1	receptor (TNFRSF)-interacting serine-threonine kinase 1 [Source:MGI Symbol;Acc:MGI:108212]	0.610856	1.65079	1.28899	0.985147	0.793082	4.15326	0.857098	1.86498	0.516994	0.460039	0	0	1.58036	0.616518
ENSMUSG00000052727	-1.25682	-0.329784	7.31438	3.79377	0.0514436	0.567567	13	99421464	99516602	-1	Map1b	microtubule-associated protein 1B [Source:MGI Symbol;Acc:MGI:1306778]	143.551	138.667	157.257	148.265	170.116	138.244	167.991	164.118	160.268	172.515	188.851	154.923	149.35	168.111
ENSMUSG00000023017	1.38681	0.471768	5.40435	3.79803	0.0513131	0.567567	15	99670718	99701127	1	Asic1	acid-sensing (proton-gated) ion channel 1 [Source:MGI Symbol;Acc:MGI:1194915]	57.4205	48.9735	39.9588	44.8242	45.2057	40.346	38.9979	39.7862	37.2236	35.423	30.2162	51.8375	46.1214	38.9141
ENSMUSG00000054745	6.32807	2.66177	0.977855	3.79969	0.051262	0.567567	18	24709040	24709348	-1	Gm9955	predicted gene 9955 [Source:MGI Symbol;Acc:MGI:3642397]	1.83257	1.10053	0.429665	1.97029	1.18962	0.593323	0.857098	0.621659	1.03399	0	0.686732	0	1.186	0.533246
ENSMUSG00000060675	-10.1559	-3.34424	1.19868	3.81864	0.0506855	0.567567	19	7557459	7588545	1	Pla2g16	phospholipase A2, group XVI [Source:MGI Symbol;Acc:MGI:2179715]	0	0	0.429665	0.492574	1.18962	0.593323	1.7142	0	4.13595	1.38012	1.37346	0	0.450864	1.43395
ENSMUSG00000105257	47.8775	5.58127	0.352808	3.80525	0.0510923	0.567567		96940297	96940781	1	RP24-142B15.9		1.83257	0	0	0	0.793082	0	0	0	0	0	0	0	0.437608	0
ENSMUSG00000083898	1.24916	0.320958	7.04221	3.79615	0.0513707	0.567567	X	111571699	111574450	1	Gm7340	predicted gene 7340 [Source:MGI Symbol;Acc:MGI:3648496]	142.329	135.365	128.04	143.831	133.634	147.144	132.422	134.278	130.283	116.85	119.491	109.566	138.391	123.815
ENSMUSG00000038393	17.3373	4.11581	0.501282	3.78501	0.0517135	0.567982	3	96557957	96561883	1	Txnip	thioredoxin interacting protein [Source:MGI Symbol;Acc:MGI:1889549]	0	0.550264	0.429665	0	0.793082	1.18665	0	0.621659	0	0	0	0	0.493276	0.10361
ENSMUSG00000086090	-1.96571	-0.975053	3.68147	3.78323	0.0517686	0.567982	3	37052215	37060035	-1	Gm12531	predicted gene 12531 [Source:MGI Symbol;Acc:MGI:3650531]	7.33027	6.60317	10.312	11.8218	9.12044	12.4598	17.9991	15.5415	14.4758	10.5809	11.6744	11.1922	9.6079	13.5773
ENSMUSG00000000148	26.6739	4.73736	0.496975	3.78746	0.0516379	0.567982	5	140705011	140719379	1	Brat1	BRCA1-associated ATM activator 1 [Source:MGI Symbol;Acc:MGI:1891679]	0	0	1.28899	0	1.9827	0.593323	0	0	0	0	0.686732	0	0.64417	0.114455
ENSMUSG00000036578	4.62314	2.20887	1.33432	3.78796	0.0516226	0.567982	7	31042517	31051462	-1	Fxyd7	FXYD domain-containing ion transport regulator 7 [Source:MGI Symbol;Acc:MGI:1889006]	1.83257	0	3.00765	1.47772	3.17233	2.37329	0	1.24332	0.516994	0.920078	2.0602	1.76719	1.97726	1.08463
ENSMUSG00000001065	-3.46816	-1.79417	2.00341	3.78597	0.0516839	0.567982	8	123254195	123269745	1	Zfp276	zinc finger protein (C2H2 type) 276 [Source:MGI Symbol;Acc:MGI:1888495]	1.22171	2.20106	0.429665	1.97029	2.77579	2.37329	2.57129	1.86498	3.61896	3.68031	1.37346	6.47969	1.82863	3.26478
ENSMUSG00000053716	-5.00745	-2.32408	1.15331	3.78601	0.0516828	0.567982	9	106368632	106375724	1	Dusp7	dual specificity phosphatase 7 [Source:MGI Symbol;Acc:MGI:2387100]	0	1.10053	0	0.492574	2.37925	0.593323	1.28565	1.24332	1.55098	2.30019	2.74693	0.589063	0.760945	1.61936
ENSMUSG00000007989	-7.15644	-2.83924	0.977712	3.78986	0.0515639	0.567982	14	65201026	65262463	-1	Fzd3	frizzled homolog 3 (Drosophila) [Source:MGI Symbol;Acc:MGI:108476]	0.610856	0.550264	0	0	0.396541	1.18665	2.57129	0	2.06798	1.84016	0	0.589063	0.457384	1.17808
ENSMUSG00000033417	1.84992	0.887466	3.11216	3.78333	0.0517657	0.567982	19	60524696	60581023	-1	Cacul1	CDK2 associated, cullin domain 1 [Source:MGI Symbol;Acc:MGI:1926082]	10.3846	8.25396	10.7416	6.89603	9.91352	8.89984	5.14259	9.94654	7.75491	4.60039	8.24078	6.47969	9.18159	7.02748
ENSMUSG00000038047	1.86581	0.899803	3.54719	3.77833	0.0519206	0.568056	4	86578855	86612055	-1	Haus6	HAUS augmin-like complex, subunit 6 [Source:MGI Symbol;Acc:MGI:1923389]	11.6063	15.4074	10.7416	8.86633	11.8962	13.6464	14.5707	9.94654	8.27191	3.22027	6.86732	11.1922	12.0274	9.01148
ENSMUSG00000031938	4.37614	2.12966	1.08859	3.77606	0.0519909	0.568056	9	15283337	15306448	-1	4931406C07Rik	RIKEN cDNA 4931406C07 gene [Source:MGI Symbol;Acc:MGI:1918234]	1.22171	1.65079	2.57799	2.95544	1.18962	0.593323	1.28565	0	0.516994	1.38012	0.686732	0.589063	1.69815	0.743092
ENSMUSG00000032583	-30.4735	-4.92948	0.499173	3.78035	0.0518579	0.568056	9	107888151	107903139	1	Mon1a	MON1 homolog A (yeast) [Source:MGI Symbol;Acc:MGI:1920075]	0	0.550264	0	0	0	0	1.7142	0	0	0.920078	0	1.17813	0.0917107	0.6354
ENSMUSG00000040875	13.1382	3.71569	0.777499	3.77812	0.0519269	0.568056	9	114978569	115232225	1	Osbpl10	oxysterol binding protein-like 10 [Source:MGI Symbol;Acc:MGI:1921736]	0.610856	1.65079	0.429665	1.47772	0.793082	0	0	0.621659	0	0.460039	0	0	0.827019	0.180283
ENSMUSG00000069184	3.57099	1.83632	1.61441	3.7766	0.0519743	0.568056	13	74371426	74376566	-1	Zfp72	zinc finger protein 72 [Source:MGI Symbol;Acc:MGI:3033356]	2.44342	2.75132	4.29665	0.985147	4.75849	4.15326	1.7142	1.24332	1.55098	1.38012	2.74693	1.76719	3.23138	1.73379
ENSMUSG00000107335	1.42285	0.508785	4.9791	3.77998	0.0518693	0.568056		135007093	135010108	-1	RP23-38B15.1		26.2668	31.365	29.6469	33.0024	32.9129	36.1927	30.8555	26.1097	29.4687	22.0819	30.9029	20.0281	31.5645	26.5745
ENSMUSG00000047804	3.18176	1.66983	1.73359	3.77216	0.0521122	0.568988	11	61871307	61930252	-1	Akap10	A kinase (PRKA) anchor protein 10 [Source:MGI Symbol;Acc:MGI:1890218]	4.27599	2.75132	2.14832	2.95544	1.9827	2.96661	2.57129	1.24332	2.06798	1.38012	0.686732	1.17813	2.84673	1.52126
ENSMUSG00000087606	11.221	3.48812	0.635201	3.76919	0.0522049	0.569317	5	140101199	140107591	1	Gm16121	predicted gene 16121 [Source:MGI Symbol;Acc:MGI:3802131]	1.22171	1.10053	1.28899	0	1.18962	0	0	0	0.516994	0.460039	0	0	0.800143	0.162839
ENSMUSG00000031600	1.1972	0.259668	8.64144	3.76889	0.0522144	0.569317	8	40511783	40551134	1	Vps37a	vacuolar protein sorting 37A (yeast) [Source:MGI Symbol;Acc:MGI:1261835]	374.455	450.666	386.269	441.839	446.902	398.713	378.837	415.89	386.712	358.37	390.75	357.561	416.474	381.353
ENSMUSG00000094271	15.8515	3.98655	0.977645	3.76092	0.0524637	0.570854	4	88773834	88774801	1	Gm13290	predicted gene 13290 [Source:MGI Symbol;Acc:MGI:3701990]	0	0	2.57799	0	2.37925	1.18665	0	0	0	1.38012	0	1.76719	1.02398	0.524551
ENSMUSG00000030695	1.40122	0.48668	5.12856	3.76169	0.0524395	0.570854	7	126795234	126800751	-1	Aldoa	aldolase A, fructose-bisphosphate [Source:MGI Symbol;Acc:MGI:87994]	40.9273	35.2169	30.5062	37.4356	43.6195	37.3793	27.8557	28.5963	29.9857	40.9435	27.4693	33.5766	37.5141	31.4045
ENSMUSG00000072082	-5.88447	-2.55691	1.22045	3.76316	0.0523936	0.570854	17	24223232	24251409	-1	Ccnf	cyclin F [Source:MGI Symbol;Acc:MGI:102551]	1.22171	0	0.859329	0.985147	0.793082	0	0.857098	0.621659	2.58497	1.38012	3.43366	1.76719	0.643212	1.77412
ENSMUSG00000085635	1.52277	0.606694	4.42604	3.75046	0.052793	0.574042	X	38705481	38737762	-1	Gm14565	predicted gene 14565 [Source:MGI Symbol;Acc:MGI:3705304]	21.9908	13.7566	21.0536	24.1361	19.4305	27.8862	18.4276	13.6765	15.5098	14.7212	19.2285	21.2063	21.3756	17.1283
ENSMUSG00000028233	-5.54686	-2.47167	1.36299	3.73814	0.0531837	0.57552	4	3574875	3616619	1	Tgs1	trimethylguanosine synthase homolog (S. cerevisiae) [Source:MGI Symbol;Acc:MGI:2151797]	1.83257	0.550264	2.57799	0	0.793082	0	1.28565	3.72995	1.03399	3.22027	0.686732	1.17813	0.958984	1.85579
ENSMUSG00000050390	1.55178	0.63392	4.28408	3.73998	0.0531251	0.57552	4	129219578	129261404	-1	C77080	expressed sequence C77080 [Source:MGI Symbol;Acc:MGI:2140651]	23.2125	19.8095	19.3349	25.6138	21.0167	18.393	20.5703	15.5415	14.9928	15.1813	17.1683	18.2609	21.2301	16.9525
ENSMUSG00000003299	10.1721	3.34655	0.815687	3.74327	0.0530207	0.57552	9	21002737	21008835	1	Mrpl4	mitochondrial ribosomal protein L4 [Source:MGI Symbol;Acc:MGI:2137210]	0	1.10053	0.859329	0	1.58616	1.18665	1.28565	1.24332	0.516994	0	0	0	0.788778	0.50766
ENSMUSG00000036117	-5.88904	-2.55803	1.10984	3.74003	0.0531233	0.57552	11	53720794	53725106	1	Il5	interleukin 5 [Source:MGI Symbol;Acc:MGI:96557]	0.610856	0.550264	0.429665	0.985147	0.396541	1.18665	2.57129	0	2.06798	0.460039	1.37346	3.53438	0.693186	1.66786
ENSMUSG00000104056	5.08235	2.3455	1.5659	3.74472	0.0529745	0.57552	14	55086253	55087291	-1	Gm38129	predicted gene, 38129 [Source:MGI Symbol;Acc:MGI:5611357]	0.610856	3.85185	2.57799	1.47772	2.77579	2.96661	3.85694	0	1.03399	0	1.37346	0.589063	2.3768	1.14224
ENSMUSG00000056917	5.76965	2.52848	1.10894	3.74159	0.0530738	0.57552	19	5651185	5663707	-1	Sipa1	signal-induced proliferation associated gene 1 [Source:MGI Symbol;Acc:MGI:107576]	1.22171	1.10053	0.859329	1.97029	0.793082	4.74658	1.28565	0	0.516994	0.460039	0	1.17813	1.78192	0.573468
ENSMUSG00000106526	-9.78471	-3.29053	0.874048	3.73842	0.0531747	0.57552		96735547	96739364	-1	RP23-480P21.2		0	0.550264	0	0.492574	0.396541	0	0.428549	0	2.06798	0.920078	0.686732	1.17813	0.239896	0.880243
ENSMUSG00000028010	9.88476	3.30521	0.719662	3.73223	0.0533722	0.576357	3	129824912	129831396	-1	Gar1	GAR1 ribonucleoprotein homolog (yeast) [Source:MGI Symbol;Acc:MGI:1930948]	1.22171	1.10053	0.859329	0	0.793082	0.593323	0	0	0.516994	0.460039	0	0	0.761329	0.162839
ENSMUSG00000078173	3.1791	1.66862	2.37488	3.73122	0.0534042	0.576357	3	89400988	89402793	-1	Lenep	lens epithelial protein [Source:MGI Symbol;Acc:MGI:1930020]	6.10856	0.550264	6.87463	2.46287	5.55157	4.74658	1.7142	3.72995	1.03399	1.84016	5.49385	1.76719	4.38241	2.59656
ENSMUSG00000086682	-1.33501	-0.416849	6.01477	3.73181	0.0533854	0.576357	4	155608300	155624755	-1	Gm16023	predicted gene 16023 [Source:MGI Symbol;Acc:MGI:3802146]	65.9724	64.3809	62.731	59.1088	52.3434	64.6722	48.426	66.5175	65.6583	81.4269	85.8415	84.825	61.5348	72.1159
ENSMUSG00000074211	2.31635	1.21185	2.47504	3.73114	0.0534069	0.576357	7	30321406	30323895	-1	Sdhaf1	succinate dehydrogenase complex assembly factor 1 [Source:MGI Symbol;Acc:MGI:1915582]	2.44342	4.95238	3.86698	3.94059	7.53428	9.49317	2.14274	2.48664	2.58497	5.06043	2.74693	5.89063	5.3718	3.48539
ENSMUSG00000103013	-5.53224	-2.46786	1.4179	3.72856	0.0534896	0.576856	1	74287542	74287860	-1	Gm37503	predicted gene, 37503 [Source:MGI Symbol;Acc:MGI:5610731]	1.83257	0	0.859329	1.47772	0.396541	2.37329	0.428549	1.86498	4.13595	3.22027	1.37346	5.30156	1.15658	2.7208
ENSMUSG00000055897	-2.10062	-1.07081	4.01676	3.72085	0.053737	0.577064	2	173579320	173659640	-1	Ppp4r1l-ps	protein phosphatase 4, regulatory subunit 1-like, pseudogene [Source:MGI Symbol;Acc:MGI:1924560]	7.33027	8.80422	15.0383	10.344	15.0686	16.613	10.7137	14.2982	16.0268	28.0624	28.8427	11.7813	12.1997	18.2875
ENSMUSG00000028245	7.89253	2.98049	1.38283	3.72087	0.0537365	0.577064	4	6396207	6454271	-1	Nsmaf	neutral sphingomyelinase (N-SMase) activation associated factor [Source:MGI Symbol;Acc:MGI:1341864]	2.44342	0.550264	1.28899	0.492574	2.77579	0.593323	0.428549	0.621659	0	0	0.686732	1.17813	1.35739	0.485844
ENSMUSG00000104150	20.048	4.32539	0.498836	3.72243	0.0536863	0.577064	7	39542537	39544906	1	Gm33989	predicted gene, 33989 [Source:MGI Symbol;Acc:MGI:5593148]	0.610856	0	1.28899	1.47772	0	0.593323	0.857098	0	0	0	0	0	0.661816	0.14285
ENSMUSG00000050702	13.6037	3.76592	0.683118	3.72201	0.0536996	0.577064	9	55962589	55980914	-1	4930563M21Rik	RIKEN cDNA 4930563M21 gene [Source:MGI Symbol;Acc:MGI:1922508]	1.22171	0.550264	0.429665	0	0.793082	0.593323	0	0	0	0.460039	0.686732	0	0.598008	0.191128
ENSMUSG00000039275	-4.05963	-2.02135	1.26994	3.72119	0.0537261	0.577064	11	121259990	121309896	1	Foxk2	forkhead box K2 [Source:MGI Symbol;Acc:MGI:1916087]	1.83257	0	0.859329	0.985147	1.18962	1.77997	1.7142	4.35161	2.06798	2.30019	2.0602	1.17813	1.10777	2.27872
ENSMUSG00000021097	-2.31107	-1.20856	2.49159	3.72524	0.053596	0.577064	12	104763114	104865076	-1	Clmn	calmin [Source:MGI Symbol;Acc:MGI:2136957]	3.66514	3.85185	3.00765	1.97029	5.94811	2.37329	6.85678	4.35161	5.16994	4.14035	7.55405	4.7125	3.46939	5.46421
[truncated: 14,338 more rows]

## Sheet: DE genes
Feature.ID	FC	logFC_F.TM1C_M.TM1C_vs_F.WT_M.WT	logCPM	LR	PValue	FDR	CHR	START	END	STRAND	SYMBOL	DESCRIPTION	X18561B.genes.results_counts_cpm	X18562B.genes.results_counts_cpm	X18563B.genes.results_counts_cpm	X18594B.genes.results_counts_cpm	X18595B.genes.results_counts_cpm	X18597B.genes.results_counts_cpm	X18925B.genes.results_counts_cpm	X18927B.genes.results_counts_cpm	X18929B.genes.results_counts_cpm	X19024B.genes.results_counts_cpm	X19025B.genes.results_counts_cpm	X19026B.genes.results_counts_cpm	pos.mean	neg.mean
[truncated: 58 more rows]
