# Supplementary material for: A novel mouse model expressing human forms for complement receptors CR1 and CR2
Source: BMC Genet. 2020 Sep 9;21:101. doi: 10.1186/s12863-020-00893-9 (PMC7487969; doi:10.1186/s12863-020-00893-9)
Supplement: Supplementary file 8 — Additional file 8. [file 12863_2020_893_MOESM8_ESM.xlsx]

## Sheet: Brain_rawdata
Feature.ID	FC	logFC_F.TM1D_M.TM1D_vs_F.WT_M.WT	logCPM	LR	PValue	FDR	CHR	START	END	STRAND	SYMBOL	DESCRIPTION	X18579B.genes.results_counts_cpm	X18580B.genes.results_counts_cpm	X18581B.genes.results_counts_cpm	X18584B.genes.results_counts_cpm	X18585B.genes.results_counts_cpm	X18586B.genes.results_counts_cpm	X18925B.genes.results_counts_cpm	X18927B.genes.results_counts_cpm	X18929B.genes.results_counts_cpm	X19024B.genes.results_counts_cpm	X19025B.genes.results_counts_cpm	X19026B.genes.results_counts_cpm	pos.mean	neg.mean
ENSMUSG00000048701	102.255	6.67602	2.92392	64.05	1.21304e-15	1.88749e-11	10	70097121	70193200	1	Ccdc6	coiled-coil domain containing 6 [Source:MGI Symbol;Acc:MGI:1923801]	23.3239	4.61845	25.0659	19.9549	25.3784	19.768	0.863698	0.61425	1.01798	4.17865	3.46499	4.65571	19.6849	2.46588
ENSMUSG00000026616	-1818.68	-10.8287	0.939645	40.613	1.85563e-10	1.44368e-06	1	195136811	195176716	-1	Cr2	complement receptor 2 [Source:MGI Symbol;Acc:MGI:88489]	0	0	0	0	0	0	4.75034	3.07125	3.05393	2.78577	2.079	1.74589	0	2.91436
ENSMUSG00000100862	-346.223	-8.43556	6.2441	23.1404	1.5059e-06	0.00781058	1	24613974	24614651	-1	Gm10925	predicted gene 10925 [Source:MGI Symbol;Acc:MGI:3809095]	0.951995	0	0	0	250.4	0	197.355	138.206	83.9831	13.0003	62.3699	185.065	41.892	113.33
ENSMUSG00000028572	-61.8303	-5.95024	1.63909	21.4169	3.695e-06	0.0143735	4	95967240	96025413	1	Hook1	hook homolog 1 (Drosophila) [Source:MGI Symbol;Acc:MGI:1925213]	0.475997	0.659778	0.55702	0	0.563964	0	3.88664	3.07125	1.01798	2.78577	6.23699	2.90982	0.376127	3.31807
ENSMUSG00000066058	-208.22	-7.70196	1.55993	19.7919	8.63497e-06	0.026872	4	119255414	119262438	1	Cldn19	claudin 19 [Source:MGI Symbol;Acc:MGI:3033992]	0	0	0	0.665162	0	0.681654	1.7274	1.84275	5.08989	1.39288	4.85099	1.16393	0.224469	2.67797
ENSMUSG00000106785	228.474	7.83589	5.1103	18.0278	2.17703e-05	0.0564576		67038432	67039376	-1	RP24-383P24.3	5	0.475997	377.393	0.55702	0	2.25586	2.04496	2.15924	0.61425	2.54494	0.464295	0.692999	0	63.7878	1.07929
ENSMUSG00000084390	2.57859	1.36658	4.43376	17.1588	3.43821e-05	0.0764265	17	8564258	8568860	-1	Gm15425	predicted gene 15425 [Source:MGI Symbol;Acc:MGI:3705642]	29.9878	21.7727	29.5221	24.611	37.7856	27.2662	20.2969	15.9705	14.7607	15.786	22.176	18.6228	28.4909	17.9355
ENSMUSG00000100725	2.4888	1.31545	5.06931	16.4782	4.92117e-05	0.0957167	1	178323074	178337728	-1	Gm28062	predicted gene 28062 [Source:MGI Symbol;Acc:MGI:5578768]	40.9358	34.9682	32.8642	30.5975	40.6054	43.6258	28.0702	22.113	23.9225	28.7863	20.097	17.4589	37.2661	23.408
ENSMUSG00000106499	324.099	8.34029	0.903627	16.0979	6.01518e-05	0.103996		132842396	132844576	1	RP23-447N11.3	3	0	4.61845	0.55702	3.99097	1.12793	4.08992	0.431849	0	0	0	0	0	2.39738	0.0719748
ENSMUSG00000053062	-2.75269	-1.46084	3.86493	15.7839	7.10054e-05	0.110484	16	84774123	84825928	1	Jam2	junction adhesion molecule 2 [Source:MGI Symbol;Acc:MGI:1933820]	12.3759	10.5565	12.2544	8.64711	9.58739	8.8615	13.3873	17.199	14.2517	22.7505	19.404	17.4589	10.3805	17.4086
ENSMUSG00000063229	-5.8508	-2.54863	2.32976	15.2881	9.22964e-05	0.115062	7	46841475	46855627	1	Ldha	lactate dehydrogenase A [Source:MGI Symbol;Acc:MGI:96759]	2.37999	1.97933	2.22808	1.99549	3.38378	2.72662	5.18219	4.914	6.10786	6.96442	8.31598	5.23768	2.44888	6.12036
ENSMUSG00000028546	-6.55559	-2.71273	2.46089	15.1241	0.000100671	0.115062	4	110203722	110351909	-1	Elavl4	ELAV (embryonic lethal, abnormal vision, Drosophila)-like 4 (Hu antigen D) [Source:MGI Symbol;Acc:MGI:107427]	2.37999	2.63911	3.34212	0.665162	1.69189	3.40827	5.61404	5.52825	8.65281	6.03583	3.46499	6.4016	2.35442	5.94959
ENSMUSG00000028736	-268.582	-8.06922	0.79795	15.3782	8.79994e-05	0.115062	4	139737062	139833528	-1	Pax7	paired box 7 [Source:MGI Symbol;Acc:MGI:97491]	0	0	0	0	0	0	1.29555	1.2285	0.508989	0.92859	2.079	0.581964	0	1.10376
ENSMUSG00000028758	155.298	7.27889	0.760153	15.0713	0.000103526	0.115062	4	138250435	138301967	1	Kif17	kinesin family member 17 [Source:MGI Symbol;Acc:MGI:1098229]	0.475997	1.31956	1.67106	0.665162	3.38378	2.04496	0.431849	0	0	0	0	0	1.59342	0.0719748
ENSMUSG00000040919	83.9034	6.39066	0.978295	14.2314	0.000161648	0.139736	11	30426006	30471827	-1	4930505A04Rik	RIKEN cDNA 4930505A04 gene [Source:MGI Symbol;Acc:MGI:1922337]	1.42799	0	2.22808	0.665162	1.69189	2.72662	0.431849	0.61425	0	0	0	0	1.45662	0.17435
ENSMUSG00000074259	2.46091	1.29919	4.73249	14.2546	0.00015967	0.139736	9	59680144	59718874	1	Gramd2	GRAM domain containing 2 [Source:MGI Symbol;Acc:MGI:3528937]	30.9398	23.752	25.0659	29.2671	26.5063	24.5395	25.9109	19.656	18.3236	9.2859	17.325	15.1311	26.6785	17.6054
ENSMUSG00000080727	2.82062	1.49601	3.8638	14.415	0.000146628	0.139736	3	95871522	95889093	1	C920021L13Rik	RIKEN cDNA C920021L13 gene [Source:MGI Symbol;Acc:MGI:1923991]	10.4719	15.1749	12.2544	17.9594	18.0468	21.8129	7.77328	7.98526	10.1798	12.536	7.62298	8.1475	15.9534	9.04079
ENSMUSG00000026430	1.99949	0.999635	4.75221	14.3565	0.00015126	0.139736	1	131176410	131245258	-1	Rassf5	Ras association (RalGDS/AF-6) domain family member 5 [Source:MGI Symbol;Acc:MGI:1926375]	35.2238	33.6487	34.5352	29.2671	35.5297	25.9028	22.888	19.0418	23.9225	21.8219	27.0269	23.2786	32.3512	22.9966
ENSMUSG00000031362	-96.4274	-6.59137	0.737725	13.0907	0.000296763	0.163146	X	73233688	73243130	-1	Xlr4c	X-linked lymphocyte-regulated 4C [Source:MGI Symbol;Acc:MGI:3574099]	0	0	0.55702	0	0	0	1.29555	1.2285	0.508989	1.85718	1.386	1.16393	0.0928367	1.24002
ENSMUSG00000107178	-7.03057	-2.81364	2.28937	13.4006	0.000251539	0.163146		150562311	150566358	1	RP24-333I1.5	5	5.23597	1.97933	1.11404	0	1.69189	1.36331	3.88664	3.07125	4.07191	6.03583	5.54399	6.98357	1.89742	4.9322
ENSMUSG00000107892	-100.855	-6.65614	0.958645	13.1671	0.000284914	0.163146		40876977	40877247	-1	RP23-200C3.8	3	0.475997	0	0	0	0	0	1.29555	0.61425	0.508989	2.32147	2.079	1.16393	0.0793329	1.33053
ENSMUSG00000024935	-3.19229	-1.67459	3.46202	13.12	0.000292152	0.163146	19	28835049	28913960	1	Slc1a1	solute carrier family 1 (neuronal/epithelial high affinity glutamate transporter, system Xag), member 1 [Source:MGI Symbol;Acc:MGI:105083]	7.61596	7.25756	6.68424	4.65613	5.07568	8.17985	11.2281	15.3563	9.1618	9.2859	10.395	15.713	6.57824	11.8567
ENSMUSG00000020864	-3.88783	-1.95896	3.20597	13.7394	0.000210008	0.163146	11	94328001	94341841	1	Ankrd40	ankyrin repeat domain 40 [Source:MGI Symbol;Acc:MGI:1918702]	7.61596	6.59778	8.3553	3.32581	4.51171	3.40827	12.9555	10.4423	11.1978	6.96442	13.86	9.31142	5.63581	10.7885
ENSMUSG00000078965	145.974	7.18957	1.57268	13.0452	0.000304065	0.163146	11	20335012	20336013	-1	Gm12033	predicted gene 12033 [Source:MGI Symbol;Acc:MGI:3650772]	6.18796	0	6.68424	5.3213	2.25586	0	0	0	0	1.85718	0	1.16393	3.40823	0.503518
ENSMUSG00000041241	-96.5839	-6.59371	1.2116	13.7089	0.000213436	0.163146	4	138434671	138442265	1	Mul1	mitochondrial ubiquitin ligase activator of NFKB 1 [Source:MGI Symbol;Acc:MGI:1915600]	0	0	0	0.665162	0.563964	0	2.59109	0	2.03595	2.78577	2.77199	0	0.204854	1.69747
ENSMUSG00000052430	-60.7349	-5.92445	1.0948	13.2434	0.000273548	0.163146	3	141837136	142169425	-1	Bmpr1b	bone morphogenetic protein receptor, type 1B [Source:MGI Symbol;Acc:MGI:107191]	0	0	0.55702	0	0	0.681654	3.02294	0.61425	0.508989	0.92859	4.85099	2.90982	0.206446	2.13926
ENSMUSG00000026058	1.82955	0.871493	5.50891	13.6325	0.000222301	0.163146	1	32172714	32658568	1	Khdrbs2	KH domain containing, RNA binding, signal transduction associated 2 [Source:MGI Symbol;Acc:MGI:2159649]	47.1237	42.8856	62.3863	53.213	50.1928	51.124	45.3441	42.9975	37.1562	30.6435	34.6499	37.8277	51.1542	38.1031
ENSMUSG00000044708	-2.91857	-1.54526	4.29636	13.124	0.000291542	0.163146	1	172341210	172374085	1	Kcnj10	potassium inwardly-rectifying channel, subfamily J, member 10 [Source:MGI Symbol;Acc:MGI:1194504]	14.2799	11.876	22.2808	13.3032	11.2793	12.9514	20.2969	29.484	30.0303	16.2503	19.404	32.008	14.3284	24.5789
ENSMUSG00000079610	-36.4041	-5.18603	0.949316	13.3977	0.000251929	0.163146	1	36537507	36547445	-1	Ankrd39	ankyrin repeat domain 39 [Source:MGI Symbol;Acc:MGI:1914816]	0	1.31956	0	0.665162	0	0	1.7274	3.07125	2.03595	1.39288	3.46499	1.16393	0.330786	2.14273
ENSMUSG00000103492	-12.0556	-3.59164	1.97919	12.9162	0.000325746	0.168953	1	14788645	14792965	1	Gm37412	predicted gene, 37412 [Source:MGI Symbol;Acc:MGI:5610640]	2.85598	2.63911	1.11404	1.33032	0.563964	0	2.59109	1.2285	4.5809	7.89301	6.92999	4.65571	1.41724	4.64653
ENSMUSG00000024383	-51.9549	-5.69919	1.37092	12.8378	0.000339685	0.1705	18	32163089	32236751	1	Map3k2	mitogen-activated protein kinase kinase kinase 2 [Source:MGI Symbol;Acc:MGI:1346873]	2.37999	0.659778	1.11404	0	0	0	3.02294	1.84275	0.508989	2.78577	2.77199	2.90982	0.692301	2.30704
ENSMUSG00000025937	10.9501	3.45288	1.83649	12.259	0.000463019	0.225143	1	13623330	13660546	-1	Lactb2	lactamase, beta 2 [Source:MGI Symbol;Acc:MGI:2442551]	3.33198	1.31956	2.22808	7.98194	5.07568	2.72662	0.863698	1.84275	1.52697	0	2.079	0.581964	3.77731	1.14906
ENSMUSG00000103897	59.3653	5.89155	1.35399	11.9344	0.000551068	0.225648	18	37725706	37841873	1	Pcdhga8	protocadherin gamma subfamily A, 8 [Source:MGI Symbol;Acc:MGI:1935221]	3.33198	3.95867	2.7851	0.665162	1.12793	0.681654	0	1.2285	1.01798	0	0	0	2.09175	0.374413
ENSMUSG00000038677	1.90599	0.930538	5.12826	12.1591	0.000488499	0.225648	17	28142316	28174852	1	Scube3	signal peptide, CUB domain, EGF-like 3 [Source:MGI Symbol;Acc:MGI:3045253]	32.8438	40.9062	42.8905	37.2491	38.9135	23.8579	28.0702	22.113	25.4494	22.7505	32.5709	26.1884	36.1102	26.1904
ENSMUSG00000092609	-3.07811	-1.62205	4.83256	12.0991	0.000504467	0.225648	17	34969912	34972136	1	Gm20481	predicted gene 20481 [Source:MGI Symbol;Acc:MGI:5141946]	20.4679	21.1129	12.2544	21.2852	16.9189	25.9028	14.251	23.3415	18.8326	57.5726	47.8169	83.8028	19.657	40.9362
ENSMUSG00000078941	-35.1725	-5.13638	1.20727	11.9822	0.000537114	0.225648	13	100650979	100666359	1	Ak6	adenylate kinase 6 [Source:MGI Symbol;Acc:MGI:5510732]	0	0	0.55702	0.665162	0	0	1.29555	0.61425	2.54494	0.92859	2.079	1.74589	0.203697	1.5347
ENSMUSG00000035357	-56.6415	-5.82379	0.85511	11.9663	0.000541707	0.225648	6	101149609	101377897	-1	Pdzrn3	PDZ domain containing RING finger 3 [Source:MGI Symbol;Acc:MGI:1933157]	0.475997	0	1.11404	0	0	0	1.29555	1.2285	1.01798	0.92859	2.079	2.90982	0.265006	1.57657
ENSMUSG00000029657	-2.30766	-1.20643	4.47067	12.0371	0.00052152	0.225648	5	149614287	149636376	-1	Hsph1	heat shock 105kDa/110kDa protein 1 [Source:MGI Symbol;Acc:MGI:105053]	20.9439	17.814	19.4957	9.97743	16.9189	19.768	23.7517	22.113	24.4315	25.0719	31.8779	33.7539	17.4863	26.8333
ENSMUSG00000022296	-114.681	-6.84149	0.9109	11.7034	0.000623849	0.23418	15	38933142	38949405	1	Baalc	brain and acute leukemia, cytoplasmic [Source:MGI Symbol;Acc:MGI:1928704]	0	0.659778	0	0	0	0	0.863698	0.61425	1.52697	2.32147	0.692999	2.32786	0.109963	1.39121
ENSMUSG00000023039	219.409	7.77748	0.593183	11.679	0.000632105	0.23418	15	101411043	101430313	1	Krt7	keratin 7 [Source:MGI Symbol;Acc:MGI:96704]	1.42799	0.659778	1.11404	1.99549	0.563964	0	0	0	0	0	0	0	0.96021	0
ENSMUSG00000055421	-4.51098	-2.17344	2.90886	11.7364	0.0006129	0.23418	14	93013410	93890679	-1	Pcdh9	protocadherin 9 [Source:MGI Symbol;Acc:MGI:1306801]	7.61596	3.29889	3.34212	2.66065	2.81982	5.45323	7.77328	6.75675	11.1978	7.42872	6.23699	14.5491	4.19844	8.99043
ENSMUSG00000043487	-89.8042	-6.48871	1.42482	11.7804	0.000598582	0.23418	12	84100654	84111349	1	Acot6	acyl-CoA thioesterase 6 [Source:MGI Symbol;Acc:MGI:1921287]	0.475997	0	0	0	0	0	2.59109	0.61425	1.01798	1.39288	1.386	0	0.0793329	1.16703
ENSMUSG00000005687	-43.0011	-5.4263	1.99296	11.5221	0.000687752	0.247881	3	103171655	103179166	1	Bcas2	breast carcinoma amplified sequence 2 [Source:MGI Symbol;Acc:MGI:1915433]	5.23597	2.63911	1.67106	0	0	0	3.88664	2.457	0.508989	4.64295	2.77199	4.65571	1.59102	3.15388
ENSMUSG00000056025	6.60459	2.72347	2.04025	11.4867	0.00070095	0.247881	3	144729677	144760977	-1	Clca3a1	chloride channel calcium activated 3A1 [Source:MGI Symbol;Acc:MGI:1316732]	3.80798	1.97933	6.68424	3.99097	5.07568	3.40827	1.29555	2.457	1.52697	1.39288	2.079	1.16393	4.15775	1.65255
ENSMUSG00000090758	16.1609	4.01443	1.30131	11.2407	0.000800212	0.276695	11	120689146	120709447	-1	Gm17178	predicted gene 17178 [Source:MGI Symbol;Acc:MGI:4938005]	2.85598	1.97933	2.7851	1.99549	1.69189	2.04496	1.29555	0.61425	1.52697	0	0	0.581964	2.22546	0.669788
ENSMUSG00000021270	-1.42699	-0.512979	8.01031	11.1011	0.000862757	0.278153	12	110690605	110702728	-1	Hsp90aa1	heat shock protein 90, alpha (cytosolic), class A member 1 [Source:MGI Symbol;Acc:MGI:96250]	257.515	234.881	243.975	226.155	235.737	232.444	303.158	265.356	230.063	285.077	298.682	330.556	238.451	285.482
ENSMUSG00000051768	10.7216	3.42245	1.95089	10.9988	0.000911685	0.278153	7	24547150	24573438	1	Xrcc1	X-ray repair complementing defective repair in Chinese hamster cells 1 [Source:MGI Symbol;Acc:MGI:99137]	4.28398	3.95867	5.5702	3.32581	1.69189	4.08992	0.863698	0	0.508989	1.85718	1.386	3.49178	3.82008	1.35127
ENSMUSG00000085696	-145.89	-7.18874	1.53966	11.1202	0.000853914	0.278153	6	52175217	52215076	1	Hoxaas3	Hoxa cluster antisense RNA 3 [Source:MGI Symbol;Acc:MGI:1919878]	0	0	0	2.66065	0	0	0.863698	1.2285	5.59888	6.50013	3.46499	0.581964	0.443441	3.03969
ENSMUSG00000085166	84.7579	6.40528	0.911859	11.1644	0.00083382	0.278153	5	34650718	34652477	1	Gm15522	predicted gene 15522 [Source:MGI Symbol;Acc:MGI:3782969]	0.475997	0.659778	1.11404	1.33032	3.38378	0	0.431849	0	0	0	0	0	1.16065	0.0719748
ENSMUSG00000082414	881.223	9.78336	1.63987	11.0411	0.000891127	0.278153	4	42025429	42026712	-1	Gm13303	predicted gene 13303 [Source:MGI Symbol;Acc:MGI:3705775]	0	9.23689	0	11.9729	10.1514	0	0.863698	0	0	0	0	0	5.22686	0.14395
ENSMUSG00000083387	144.708	7.177	0.819187	11.0108	0.000905842	0.278153	4	18009218	18010227	-1	Gm11860	predicted gene 11860 [Source:MGI Symbol;Acc:MGI:3649715]	0	1.31956	1.67106	0.665162	1.12793	0	0	0	0	0	0	0	0.797284	0
ENSMUSG00000016252	-61.3791	-5.93968	0.83425	10.7737	0.00102953	0.308068	2	174461072	174464105	-1	Atp5e	ATP synthase, H+ transporting, mitochondrial F1 complex, epsilon subunit [Source:MGI Symbol;Acc:MGI:1855697]	0.475997	0	0.55702	0	0	0	0.863698	0	1.01798	2.78577	2.079	2.32786	0.17217	1.51238
ENSMUSG00000015750	-2.085	-1.06005	4.88424	10.7186	0.00106062	0.311382	3	95893969	95898288	1	Aph1a	anterior pharynx defective 1a homolog (C. elegans) [Source:MGI Symbol;Acc:MGI:2385110]	19.9919	22.4325	38.4344	17.2942	20.8667	23.8579	27.2065	36.2408	39.1921	31.5721	41.5799	30.2621	23.8129	34.3422
ENSMUSG00000041912	-17.5787	-4.13575	1.47864	10.587	0.00113886	0.328159	3	94413273	94434668	1	Tdrkh	tudor and KH domain containing protein [Source:MGI Symbol;Acc:MGI:1919884]	1.42799	1.31956	0	0.665162	1.12793	0	3.45479	1.84275	9.1618	3.25006	1.386	2.32786	0.756773	3.57054
ENSMUSG00000085261	-4.25578	-2.08942	2.9256	10.5248	0.00117786	0.333228	2	92483926	92529809	1	Gm13814	predicted gene 13814 [Source:MGI Symbol;Acc:MGI:3649319]	6.18796	4.61845	5.01318	4.65613	1.12793	0	6.90958	5.52825	5.59888	7.42872	4.85099	9.31142	3.60061	6.60464
ENSMUSG00000082027	-182.432	-7.51121	0.673712	10.4138	0.00125075	0.336903	11	81046794	81048771	1	Gm11416	predicted gene 11416 [Source:MGI Symbol;Acc:MGI:3652028]	0	0	0	0	0	0	0.863698	0.61425	1.01798	1.85718	0.692999	0	0	0.841017
ENSMUSG00000027195	-59.0324	-5.88344	1.02588	10.4064	0.00125581	0.336903	2	94032689	94157964	-1	Hsd17b12	hydroxysteroid (17-beta) dehydrogenase 12 [Source:MGI Symbol;Acc:MGI:1926967]	0	0	0	0	1.12793	0	2.15924	0.61425	2.03595	2.32147	0	0.581964	0.187988	1.28548
ENSMUSG00000034101	-4.45531	-2.15553	2.67362	10.4451	0.00122978	0.336903	2	84600071	84650765	-1	Ctnnd1	catenin (cadherin associated protein), delta 1 [Source:MGI Symbol;Acc:MGI:105100]	4.75997	5.27823	3.89914	1.33032	3.38378	2.72662	11.6599	7.98526	7.12584	5.10724	7.62298	5.23768	3.56301	7.45649
ENSMUSG00000097254	72.9009	6.18786	0.799955	10.3018	0.00132904	0.339014	17	83851675	83854393	-1	C430042M11Rik	RIKEN cDNA C430042M11 gene [Source:MGI Symbol;Acc:MGI:2443186]	1.90399	0.659778	0.55702	0.665162	0.563964	2.04496	0	0	0	0	0	0.581964	1.06581	0.096994
ENSMUSG00000079036	-44.0729	-5.46182	1.31653	10.3517	0.00129359	0.339014	12	87425840	87444017	-1	Alkbh1	alkB, alkylation repair homolog 1 (E. coli) [Source:MGI Symbol;Acc:MGI:2384034]	0	1.97933	1.67106	0	0	0	0.863698	1.2285	1.52697	1.85718	2.77199	4.07375	0.608399	2.05368
ENSMUSG00000046844	-4.49414	-2.16804	2.55102	10.3198	0.00131609	0.339014	8	114205612	114374071	1	Vat1l	vesicle amine transport protein 1 homolog-like (T. californica) [Source:MGI Symbol;Acc:MGI:2142534]	3.33198	3.29889	3.34212	1.33032	1.69189	4.77158	7.77328	5.52825	3.56292	6.50013	9.00898	5.23768	2.96113	6.26854
ENSMUSG00000081272	157.186	7.29633	1.41653	10.1992	0.00140504	0.352621	2	49308155	49309462	1	Gm13509	predicted gene 13509 [Source:MGI Symbol;Acc:MGI:3649640]	3.80798	7.91734	0	6.65162	3.94775	0.681654	0	0	0	0	4.15799	0	3.83439	0.692999
ENSMUSG00000059246	-38.0282	-5.249	0.991836	10.1299	0.00145886	0.360314	9	69757710	69760940	-1	Foxb1	forkhead box B1 [Source:MGI Symbol;Acc:MGI:1927549]	0	0	0.55702	0.665162	0	0	2.59109	0	1.01798	1.39288	2.77199	1.74589	0.203697	1.58664
ENSMUSG00000099013	139.582	7.12497	0.640241	9.98431	0.00157879	0.372213	15	66074552	66091807	1	Gm27153	predicted gene 27153 [Source:MGI Symbol;Acc:MGI:5520996]	0.475997	0.659778	0	1.33032	2.25586	0.681654	0	0	0	0	0	0	0.900602	0
ENSMUSG00000086156	-10.6981	-3.41928	1.71042	10.015	0.00155275	0.372213	8	66384623	66387535	-1	Gm15354	predicted gene 15354 [Source:MGI Symbol;Acc:MGI:3705093]	0.475997	0.659778	0.55702	2.66065	1.69189	0.681654	4.31849	1.84275	2.54494	2.78577	2.079	6.4016	1.12116	3.32876
ENSMUSG00000014686	4.50069	2.17015	2.36461	10.0098	0.00155706	0.372213	7	19852097	19861299	-1	Ceacam16	carcinoembryonic antigen-related cell adhesion molecule 16 [Source:MGI Symbol;Acc:MGI:2685615]	5.71197	3.95867	5.5702	3.99097	3.94775	6.81654	3.45479	4.29975	4.5809	1.39288	2.079	0.581964	4.99935	2.73155
ENSMUSG00000004630	-1.76514	-0.819786	5.17543	9.95506	0.00160408	0.37253	8	3623371	3625545	-1	Pcp2	Purkinje cell protein 2 (L7) [Source:MGI Symbol;Acc:MGI:97508]	35.2238	24.4118	30.6361	32.5929	29.8901	23.8579	38.0027	43.6118	35.6292	44.5723	33.9569	40.1555	29.4354	39.3214
ENSMUSG00000043091	-2.73651	-1.45234	3.53383	9.85121	0.0016972	0.38273	15	99029891	99038105	1	Tuba1c	tubulin, alpha 1C [Source:MGI Symbol;Acc:MGI:1095409]	5.23597	8.57712	11.6974	13.3032	5.63964	7.49819	13.8192	12.285	14.7607	18.5718	11.088	13.3852	8.6586	13.985
ENSMUSG00000033769	-6.9085	-2.78837	2.45266	9.85596	0.00169283	0.38273	6	84618487	85069513	-1	Exoc6b	exocyst complex component 6B [Source:MGI Symbol;Acc:MGI:1923164]	5.23597	2.63911	2.22808	1.99549	1.12793	1.36331	8.20513	9.82801	4.07191	5.10724	2.77199	6.98357	2.43165	6.16131
ENSMUSG00000048720	50.529	5.65904	0.852676	9.78603	0.00175843	0.385368	19	38836579	38919923	1	Tbc1d12	TBC1D12: TBC1 domain family, member 12 [Source:MGI Symbol;Acc:MGI:2384803]	1.42799	0.659778	1.11404	2.66065	1.12793	0	0	0	0	0.464295	0	0.581964	1.16506	0.174376
ENSMUSG00000086158	-2.37044	-1.24515	3.81291	9.79046	0.00175419	0.385368	9	72979722	72985382	-1	Ccpg1os	cell cycle progression 1, opposite strand [Source:MGI Symbol;Acc:MGI:3648770]	8.56795	10.5565	15.0395	5.98646	7.33153	10.2248	16.8421	12.8993	10.6888	18.1075	14.553	12.8032	9.61779	14.3156
ENSMUSG00000081187	-107.721	-6.75116	1.06927	9.53451	0.00201644	0.387355	X	150463726	150466156	1	3110067C02Rik	RIKEN cDNA 3110067C02 gene [Source:MGI Symbol;Acc:MGI:1920452]	0	0	0.55702	0	0	0	0.863698	2.457	1.01798	0.464295	3.46499	0	0.0928367	1.37799
ENSMUSG00000106802	59.2381	5.88845	0.907154	9.55153	0.00199783	0.387355		134481233	134485446	-1	RP24-359H20.3	5	3.33198	0.659778	0	0.665162	0.563964	2.04496	0.431849	0.61425	0	0	0	0	1.21097	0.17435
ENSMUSG00000022855	-7.22325	-2.85265	2.02645	9.53847	0.00201209	0.387355	16	22009484	22049269	1	Senp2	SUMO/sentrin specific peptidase 2 [Source:MGI Symbol;Acc:MGI:1923076]	0.951995	1.97933	2.7851	1.33032	0.563964	3.40827	3.02294	8.59951	4.07191	6.03583	1.386	6.4016	1.8365	4.91963
ENSMUSG00000107002	-3.05101	-1.60929	3.6103	9.587	0.00195959	0.387355	16	31947050	31948494	-1	NCBP2-AS2	NCBP2 antisense RNA 2 (head to head) [Source:HGNC Symbol;Acc:HGNC:25121]	8.56795	10.5565	8.3553	7.31678	7.89549	4.08992	10.7962	9.82801	19.3416	12.536	14.553	13.9671	7.79698	13.5036
ENSMUSG00000048118	-4.09074	-2.03236	2.80607	9.64492	0.00189876	0.387355	12	71015990	71098592	1	Arid4a	AT rich interactive domain 4A (RBP1-like) [Source:MGI Symbol;Acc:MGI:2444354]	6.18796	6.59778	4.45616	3.99097	1.69189	0.681654	8.20513	9.21376	5.59888	4.17865	6.23699	9.89339	3.9344	7.22113
ENSMUSG00000044005	55.9597	5.80632	0.762848	9.65648	0.00188685	0.387355	10	128194457	128210004	1	Gls2	glutaminase 2 (liver, mitochondrial) [Source:MGI Symbol;Acc:MGI:2143539]	0.951995	1.31956	0.55702	0.665162	2.25586	2.04496	0	0	0	0.464295	0.692999	0	1.29909	0.192882
ENSMUSG00000087350	4.19684	2.0693	2.71427	9.53971	0.00201073	0.387355	10	7606084	7606813	-1	Gm16254	predicted gene 16254 [Source:MGI Symbol;Acc:MGI:3826579]	7.13996	5.938	3.89914	6.65162	11.2793	4.08992	3.45479	6.1425	4.07191	3.25006	2.079	1.16393	6.49965	3.36037
ENSMUSG00000090137	-33.1856	-5.05249	1.92236	9.60031	0.00194545	0.387355	8	70508263	70510801	-1	Uba52	ubiquitin A-52 residue ribosomal protein fusion product 1 [Source:MGI Symbol;Acc:MGI:98887]	0	0	0.55702	3.99097	1.12793	0	2.59109	1.2285	8.65281	2.32147	8.31598	0	0.945987	3.85164
ENSMUSG00000029073	-32.2331	-5.01047	1.12499	9.67397	0.00186897	0.387355	4	155864723	155869440	-1	Cptp	ceramide-1-phosphate transfer protein [Source:MGI Symbol;Acc:MGI:1933107]	0.475997	0	0	0.665162	0	0	0.431849	2.457	1.52697	1.39288	1.386	1.74589	0.190193	1.4901
ENSMUSG00000033191	120.923	6.91795	0.639835	9.58207	0.00196487	0.387355	4	118471191	118490061	-1	Tie1	tyrosine kinase with immunoglobulin-like and EGF-like domains 1 [Source:MGI Symbol;Acc:MGI:99906]	0.475997	0.659778	0	0.665162	1.69189	1.36331	0	0	0	0	0	0	0.809356	0
ENSMUSG00000015971	-16.418	-4.03721	1.58711	9.45848	0.00210175	0.389788	14	29978337	29993221	1	Actr8	ARP8 actin-related protein 8 [Source:MGI Symbol;Acc:MGI:1860775]	1.42799	0	1.11404	0.665162	0	0	3.88664	2.457	3.05393	0.92859	2.079	1.16393	0.534532	2.26151
ENSMUSG00000042709	-90.5483	-6.50062	0.878277	9.4563	0.00210425	0.389788	11	60400626	60418457	-1	Atpaf2	ATP synthase mitochondrial F1 complex assembly factor 2 [Source:MGI Symbol;Acc:MGI:2180561]	0	0	0.55702	0	0	0	0.863698	1.84275	1.01798	0	1.386	2.32786	0.0928367	1.23971
ENSMUSG00000028256	118.233	6.88549	0.478843	9.49699	0.00205809	0.389788	3	145118588	145153915	1	Odf2l	outer dense fiber of sperm tails 2-like [Source:MGI Symbol;Acc:MGI:1098600]	0.475997	1.31956	0	1.33032	1.12793	0	0	0	0	0	0	0	0.708968	0
ENSMUSG00000028964	-15.7977	-3.98164	1.19339	9.37818	0.00219584	0.390596	4	150897133	150914437	-1	Park7	Parkinson disease (autosomal recessive, early onset) 7 [Source:MGI Symbol;Acc:MGI:2135637]	0.475997	0	0.55702	0.665162	0.563964	0.681654	1.29555	1.84275	1.52697	3.25006	0.692999	4.65571	0.490633	2.21067
ENSMUSG00000051000	-21.761	-4.44367	1.34815	9.3672	0.00220903	0.390596	3	85660061	85817291	-1	Fam160a1	family with sequence similarity 160, member A1 [Source:MGI Symbol;Acc:MGI:2444746]	0	0	0.55702	0.665162	2.25586	0	1.29555	4.914	5.59888	1.39288	0	2.90982	0.579673	2.68519
ENSMUSG00000027012	-3.27462	-1.71133	3.03428	9.41897	0.00214752	0.390596	2	71211706	71263303	1	Dync1i2	dynein cytoplasmic 1 intermediate chain 2 [Source:MGI Symbol;Acc:MGI:107750]	6.18796	5.938	8.91232	7.31678	2.25586	0.681654	11.6599	9.21376	9.67078	9.2859	6.92999	6.4016	5.21543	8.86033
ENSMUSG00000104427	-6.30195	-2.6558	2.41684	9.38815	0.00218393	0.390596	1	165379519	165380853	1	Gm38368	predicted gene, 38368 [Source:MGI Symbol;Acc:MGI:5611596]	0.475997	1.97933	2.7851	5.98646	0.563964	2.04496	4.31849	3.07125	8.14382	6.50013	9.70198	1.74589	2.30597	5.58026
ENSMUSG00000106860	1.50922	0.593801	6.57264	9.21645	0.0023985	0.39597		82119679	82121362	-1	RP23-393A24.1	5	112.811	100.946	99.7066	102.435	93.618	103.611	87.2335	68.796	91.109	92.3947	75.5368	80.893	102.188	82.6605
ENSMUSG00000091050	-55.7101	-5.79987	0.82177	9.29296	0.00230036	0.39597	15	98567324	98569583	1	9330020H09Rik	RIKEN cDNA 9330020H09 gene [Source:MGI Symbol;Acc:MGI:3704457]	0	0	0	0	0	1.36331	2.15924	1.2285	1.01798	0	0.692999	2.90982	0.227218	1.33476
ENSMUSG00000102861	2.27182	1.18385	3.99602	9.25297	0.00235113	0.39597	9	98590495	98591750	1	Gm37637	predicted gene, 37637 [Source:MGI Symbol;Acc:MGI:5610865]	17.6119	15.8347	15.0395	13.9684	19.7387	15.678	8.20513	7.371	12.7247	11.1431	14.553	12.2212	16.3119	11.0364
ENSMUSG00000029624	2.16854	1.11672	4.31575	9.28656	0.00230841	0.39597	5	145147514	145167108	-1	Ptcd1	pentatricopeptide repeat domain 1 [Source:MGI Symbol;Acc:MGI:1919049]	26.6558	21.7727	15.0395	28.602	20.8667	21.8129	12.0918	13.5135	12.2157	21.8219	16.632	16.295	22.4583	15.4283
ENSMUSG00000051730	-2.05294	-1.03769	4.38308	9.20197	0.00241755	0.39597	2	69871198	69885615	-1	Mettl5	methyltransferase like 5 [Source:MGI Symbol;Acc:MGI:1922672]	14.2799	17.814	20.0527	13.9684	20.3027	14.9964	25.4791	22.113	25.4494	25.5362	26.3339	20.3687	16.9024	24.2134
ENSMUSG00000026457	-27.5968	-4.78643	1.42235	9.23043	0.00238025	0.39597	1	134415378	134433351	1	Adipor1	adiponectin receptor 1 [Source:MGI Symbol;Acc:MGI:1919924]	1.42799	2.63911	1.67106	0	0	0	1.29555	1.84275	1.52697	2.78577	1.386	2.32786	0.956361	1.86081
ENSMUSG00000033964	-62.9052	-5.97511	0.958106	9.24495	0.00236146	0.39597	1	139422288	139453005	1	Zbtb41	zinc finger and BTB domain containing 41 homolog [Source:MGI Symbol;Acc:MGI:2444487]	0	0	0	0.665162	0.563964	0	1.7274	2.457	2.03595	0.92859	0.692999	1.16393	0.204854	1.50098
ENSMUSG00000104924	-16.4006	-4.03568	1.32966	9.1518	0.00248473	0.398582		57617844	57617998	1	RP24-189M4.2	5	0	0	0.55702	0	1.69189	0.681654	1.7274	1.84275	3.56292	2.78577	0.692999	0.581964	0.488428	1.86563
ENSMUSG00000005142	95.583	6.57868	0.746209	9.16406	0.00246814	0.398582	8	85083269	85098739	1	Man2b1	mannosidase 2, alpha B1 [Source:MGI Symbol;Acc:MGI:107286]	0.951995	1.31956	0.55702	0	0.563964	4.08992	0	0	0.508989	0	0	0	1.24708	0.0848314
ENSMUSG00000099759	2.52193	1.33453	3.46373	9.11155	0.00254	0.402976	12	20804381	20815779	-1	1700030C10Rik	RIKEN cDNA 1700030C10 gene [Source:MGI Symbol;Acc:MGI:1916763]	10.9479	15.1749	9.46934	18.6245	9.02342	13.6331	8.20513	6.75675	6.61685	9.75019	4.15799	11.0573	12.8122	7.75737
ENSMUSG00000087177	7.74388	2.95306	1.35701	9.09441	0.00256392	0.402976	10	39621412	39732007	-1	E130307A14Rik	RIKEN cDNA E130307A14 gene [Source:MGI Symbol;Acc:MGI:3036287]	1.90399	3.29889	1.67106	2.66065	2.81982	3.40827	0.863698	1.84275	0.508989	0.464295	0.692999	1.16393	2.62711	0.922777
ENSMUSG00000041817	-1.89329	-0.920892	4.44147	9.0751	0.00259113	0.40318	13	97067287	97129521	1	Fam169a	family with sequence similarity 169, member A [Source:MGI Symbol;Acc:MGI:2444268]	16.6599	19.7933	24.5089	11.3078	14.0991	19.768	25.9109	23.3415	30.5393	21.8219	24.2549	18.6228	17.6895	24.0819
ENSMUSG00000023110	-34.0198	-5.0883	1.07211	9.03086	0.0026546	0.404957	14	54507187	54517525	-1	Prmt5	protein arginine N-methyltransferase 5 [Source:MGI Symbol;Acc:MGI:1351645]	1.90399	1.31956	0	0	0	0	2.59109	1.2285	1.01798	0.92859	2.079	1.74589	0.537258	1.59851
ENSMUSG00000074650	-86.9501	-6.44212	0.635537	9.04101	0.0026399	0.404957	13	113039301	113042243	-1	Gm10735	predicted gene 10735 [Source:MGI Symbol;Acc:MGI:3642476]	0	0	0.55702	0	0	0	0	2.457	0.508989	1.39288	1.386	1.74589	0.0928367	1.24846
ENSMUSG00000024735	-5.62467	-2.49177	1.71708	8.98944	0.00271544	0.410215	19	10895231	10909559	1	Prpf19	PRP19/PSO4 pre-mRNA processing factor 19 homolog (S. cerevisiae) [Source:MGI Symbol;Acc:MGI:106247]	1.42799	0.659778	1.67106	1.33032	2.25586	0.681654	3.02294	1.84275	3.56292	4.17865	3.46499	4.07375	1.33778	3.35767
ENSMUSG00000022337	-149.398	-7.22302	0.781352	8.90107	0.00285003	0.419915	15	43477229	43527777	1	Emc2	ER membrane protein complex subunit 2 [Source:MGI Symbol;Acc:MGI:1913986]	0	0	0	0	0	0	1.29555	1.2285	0	1.39288	0.692999	0	0	0.768322
ENSMUSG00000074476	1.91142	0.934645	5.19001	8.89203	0.00286418	0.419915	9	21755442	21760286	-1	Spc24	SPC24, NDC80 kinetochore complex component, homolog (S. cerevisiae) [Source:MGI Symbol;Acc:MGI:1914879]	41.8878	39.5867	36.7633	43.2355	22.5586	43.6258	22.4561	34.398	33.0843	24.1433	26.3339	25.0245	37.943	27.5734
ENSMUSG00000079037	-2.30083	-1.20216	3.79394	8.87717	0.00288759	0.419915	2	131909928	131938429	1	Prnp	prion protein [Source:MGI Symbol;Acc:MGI:97769]	9.51995	11.876	11.6974	5.3213	10.7153	12.9514	18.1377	17.199	14.7607	14.3931	10.395	18.6228	10.3469	15.5847
ENSMUSG00000050840	22.5704	4.49636	1.11625	8.91727	0.00282487	0.419915	1	104768529	104995481	1	Cdh20	cadherin 20 [Source:MGI Symbol;Acc:MGI:1346069]	1.42799	1.31956	1.67106	0.665162	0.563964	5.45323	0	0.61425	1.01798	0	0.692999	0	1.85016	0.387538
ENSMUSG00000022840	-1.94188	-0.957452	4.52688	8.78826	0.00303176	0.420327	16	35154877	35305737	1	Adcy5	adenylate cyclase 5 [Source:MGI Symbol;Acc:MGI:99673]	19.0399	19.1336	16.1536	16.6291	15.791	17.723	21.1606	27.027	26.4674	26.0005	22.869	22.1146	17.4117	24.2732
ENSMUSG00000085048	-19.4743	-4.2835	0.893731	8.82289	0.00297476	0.420327	16	3927789	3929357	-1	Gm15537	predicted gene 15537 [Source:MGI Symbol;Acc:MGI:3782985]	0	0.659778	0	0.665162	0	0.681654	1.29555	1.2285	1.01798	1.85718	1.386	2.32786	0.334432	1.51884
ENSMUSG00000107023	667.679	9.38301	0.818258	8.77582	0.00305251	0.420327	7	127519584	127567054	1	Srcap	Snf2-related CREBBP activator protein [Source:MGI Symbol;Acc:MGI:2444036]	2.85598	0	2.7851	0	0	4.77158	0	0	0	0	0	0	1.73544	0
ENSMUSG00000054428	6.15493	2.62174	1.61721	8.83547	0.00295431	0.420327	4	132530555	132533659	-1	Atpif1	ATPase inhibitory factor 1 [Source:MGI Symbol;Acc:MGI:1196457]	5.23597	1.97933	2.7851	1.99549	3.94775	2.72662	0.863698	1.2285	1.52697	0.92859	2.079	1.16393	3.11171	1.29845
ENSMUSG00000026841	-97.9664	-6.61422	0.656454	8.85407	0.00292436	0.420327	2	31813290	31846005	-1	Fibcd1	fibrinogen C domain containing 1 [Source:MGI Symbol;Acc:MGI:2138953]	0	0	0	0	0	0	0	0.61425	1.01798	0.92859	0	1.16393	0	0.620791
ENSMUSG00000085760	8.46793	3.08201	1.50479	8.805	0.00300406	0.420327	2	164459896	164460955	-1	Gm14302	predicted gene 14302 [Source:MGI Symbol;Acc:MGI:3701953]	0.951995	1.97933	3.34212	1.99549	5.07568	3.40827	1.29555	0.61425	2.03595	0	1.386	0.581964	2.79215	0.985619
ENSMUSG00000028245	21.6282	4.43484	1.38255	8.73823	0.00311608	0.425317	4	6396207	6454271	-1	Nsmaf	neutral sphingomyelinase (N-SMase) activation associated factor [Source:MGI Symbol;Acc:MGI:1341864]	2.37999	0.659778	4.45616	3.32581	1.12793	2.04496	0.431849	0.61425	0	0	0.692999	1.16393	2.33244	0.483838
ENSMUSG00000093938	-53.9857	-5.75451	1.32362	8.71206	0.00316112	0.427713	11	79515056	79523762	-1	Evi2b	ecotropic viral integration site 2b [Source:MGI Symbol;Acc:MGI:1890682]	0	0	0	0	1.69189	0	2.59109	1.2285	1.01798	0	2.77199	1.74589	0.281982	1.55924
ENSMUSG00000031119	-133.469	-7.06036	0.593296	8.655	0.00326166	0.427746	X	52053021	52165252	-1	Gpc4	glypican 4 [Source:MGI Symbol;Acc:MGI:104902]	0	0	0	0	0	0	0.431849	0.61425	1.01798	0.464295	2.079	0	0	0.767895
ENSMUSG00000017314	-3.6992	-1.88721	2.49638	8.66619	0.00324169	0.427746	11	102057015	102088515	-1	Mpp2	membrane protein, palmitoylated 2 (MAGUK p55 subfamily member 2) [Source:MGI Symbol;Acc:MGI:1858257]	3.33198	2.63911	3.89914	3.32581	1.69189	4.08992	7.34143	5.52825	6.61685	6.03583	6.92999	4.07375	3.16298	6.08768
ENSMUSG00000063362	-48.5702	-5.602	1.08368	8.6709	0.00323331	0.427746	8	22060721	22071627	1	Alg11	asparagine-linked glycosylation 11 (alpha-1,2-mannosyltransferase) [Source:MGI Symbol;Acc:MGI:2142632]	0.475997	0	1.11404	0	0	0	2.59109	0.61425	1.52697	0.464295	1.386	1.74589	0.265006	1.38808
ENSMUSG00000028223	-41.8998	-5.38887	0.888881	8.63526	0.00329718	0.427746	4	15917240	15945507	-1	Decr1	2,4-dienoyl CoA reductase 1, mitochondrial [Source:MGI Symbol;Acc:MGI:1914710]	0.951995	0	0.55702	0	0	0	2.15924	1.84275	1.01798	0	0.692999	2.32786	0.251502	1.34014
ENSMUSG00000083837	141.033	7.13989	0.597565	8.63436	0.00329881	0.427746	2	74886372	74887006	-1	Gm14427	predicted gene 14427 [Source:MGI Symbol;Acc:MGI:3652026]	0	0.659778	0.55702	0.665162	2.25586	1.36331	0	0	0	0	0	0	0.916854	0
ENSMUSG00000106507	-1.64342	-0.716699	5.40577	8.61085	0.00334165	0.429059		86683850	86686640	-1	RP23-314N3.1	5	33.7958	36.9476	30.0791	47.2265	40.0414	35.446	51.8219	45.4545	41.7371	47.3581	49.2029	48.885	37.2561	47.4099
ENSMUSG00000009535	-11.6124	-3.5376	1.37437	8.58839	0.00338312	0.429059	18	68300355	68324852	1	Rnmt	RNA (guanine-7-) methyltransferase [Source:MGI Symbol;Acc:MGI:1915147]	0.475997	0.659778	1.67106	0.665162	0	0.681654	2.15924	3.07125	1.52697	3.25006	2.77199	1.16393	0.692275	2.32391
ENSMUSG00000097633	-8.25958	-3.04607	1.99951	8.55444	0.00344681	0.429059	14	51986389	51988829	-1	Gm16617	predicted gene, 16617 [Source:MGI Symbol;Acc:MGI:4439541]	0.951995	1.97933	0.55702	3.32581	0.563964	0	5.18219	1.84275	3.05393	3.25006	6.92999	1.16393	1.22969	3.57047
ENSMUSG00000050199	-10.364	-3.3735	1.80599	8.56214	0.00343225	0.429059	2	109917647	110014257	1	Lgr4	leucine-rich repeat-containing G protein-coupled receptor 4 [Source:MGI Symbol;Acc:MGI:1891468]	0.475997	0.659778	1.11404	0.665162	1.12793	1.36331	3.88664	4.914	0	1.85718	5.54399	2.32786	0.901036	3.08828
ENSMUSG00000100351	-58.1786	-5.86242	0.975743	8.57217	0.0034134	0.429059	1	93306694	93307239	-1	Gm7867	predicted gene 7867 [Source:MGI Symbol;Acc:MGI:3644627]	0	1.31956	0	0	0	0	2.59109	0.61425	0.508989	1.85718	0.692999	1.16393	0.219926	1.23807
ENSMUSG00000056629	-24.2791	-4.60165	1.30811	8.52898	0.00349536	0.43165	19	6977741	6980461	-1	Fkbp2	FK506 binding protein 2 [Source:MGI Symbol;Acc:MGI:95542]	0	0	0	1.33032	2.81982	1.36331	0.863698	2.457	3.05393	2.32147	0.692999	1.16393	0.918909	1.75884
ENSMUSG00000034579	1.61785	0.694074	6.48187	8.4977	0.00355596	0.435675	11	3488284	3499350	1	Pla2g3	phospholipase A2, group III [Source:MGI Symbol;Acc:MGI:2444945]	102.815	109.523	87.4522	94.453	102.077	86.57	84.2105	89.0663	79.9112	69.6442	79.6948	58.7784	97.1485	76.8843
ENSMUSG00000080845	-57.0648	-5.83453	0.71728	8.47442	0.00360175	0.436066	X	102724402	102725749	-1	Gm9115	predicted gene 9115 [Source:MGI Symbol;Acc:MGI:3648181]	0	0.659778	0	0	0	0	0.863698	0.61425	0	2.32147	2.079	0.581964	0.109963	1.07673
ENSMUSG00000057182	6.55928	2.71354	1.60462	8.46764	0.0036152	0.436066	2	65457118	65567627	-1	Scn3a	sodium channel, voltage-gated, type III, alpha [Source:MGI Symbol;Acc:MGI:98249]	3.80798	3.29889	4.45616	3.32581	2.81982	3.40827	0	3.07125	2.03595	0.92859	0.692999	1.74589	3.51949	1.41245
ENSMUSG00000075027	4.68375	2.22766	2.01758	8.4448	0.00366088	0.438179	2	93027956	93044732	1	4631405J19Rik	RIKEN cDNA 4631405J19 gene [Source:MGI Symbol;Acc:MGI:3045383]	3.33198	3.95867	3.89914	3.99097	3.94775	3.40827	1.7274	2.457	1.01798	2.32147	2.77199	0	3.75613	1.71597
ENSMUSG00000097383	2.7795	1.47483	2.84085	8.42873	0.00369338	0.438695	10	89686371	89700866	1	1500026H17Rik	RIKEN cDNA 1500026H17 gene [Source:MGI Symbol;Acc:MGI:1916252]	7.61596	10.5565	10.0264	5.98646	8.45946	8.8615	4.31849	5.52825	8.14382	4.17865	4.85099	4.07375	8.58436	5.18233
ENSMUSG00000090206	-2.5803	-1.36754	3.21845	8.3968	0.00375882	0.443085	8	95310566	95326323	1	Tepp	testis, prostate and placenta expressed [Source:MGI Symbol;Acc:MGI:1920657]	6.18796	5.27823	5.01318	7.98194	8.45946	8.8615	12.5236	9.82801	12.2157	13.9288	7.62298	8.72946	6.96371	10.8081
ENSMUSG00000036858	-159.844	-7.32052	0.613566	8.36199	0.0038315	0.444911	17	46755663	46763712	-1	Ptcra	pre T cell antigen receptor alpha [Source:MGI Symbol;Acc:MGI:104857]	0	0	0	0	0	0	1.29555	0.61425	0	0.464295	2.079	0.581964	0	0.839175
ENSMUSG00000026915	2.15562	1.1081	4.05604	8.36248	0.00383047	0.444911	2	37483228	37703859	-1	Strbp	spermatid perinuclear RNA binding protein [Source:MGI Symbol;Acc:MGI:104626]	17.1359	21.1129	14.4825	17.2942	21.9946	26.5845	15.5466	12.8993	14.2517	14.3931	10.395	11.6393	19.7674	13.1875
ENSMUSG00000048218	-114.088	-6.83401	0.499583	8.31249	0.00393734	0.44719	15	97244074	97247287	-1	Amigo2	adhesion molecule with Ig like domain 2 [Source:MGI Symbol;Acc:MGI:2145995]	0	0	0	0	0	0	0.863698	0	1.52697	0.92859	0	0.581964	0	0.650203
ENSMUSG00000090016	37.4852	5.22825	0.995504	8.32285	0.00391494	0.44719	13	54219453	54223023	-1	Gm16578	predicted gene 16578 [Source:MGI Symbol;Acc:MGI:4414998]	3.80798	0.659778	0	0	3.94775	2.72662	0.431849	0	0.508989	0.464295	0	0	1.85702	0.234189
ENSMUSG00000037610	50.2699	5.65162	0.640067	8.33903	0.00388024	0.44719	3	31902507	32200180	1	Kcnmb2	potassium large conductance calcium-activated channel, subfamily M, beta member 2 [Source:MGI Symbol;Acc:MGI:1919663]	0.475997	0.659778	1.11404	0	1.12793	2.04496	0	0	0	0	0.692999	0	0.903784	0.1155
ENSMUSG00000025006	-5.10433	-2.35172	1.97715	8.27759	0.00401373	0.452298	19	40295049	40402267	-1	Sorbs1	sorbin and SH3 domain containing 1 [Source:MGI Symbol;Acc:MGI:700014]	0.475997	2.63911	1.67106	0	2.25586	2.04496	3.02294	3.07125	2.03595	4.64295	3.46499	4.65571	1.5145	3.4823
ENSMUSG00000062866	-11.343	-3.50373	1.39969	8.26555	0.00404045	0.452298	10	13207717	13474396	-1	Phactr2	phosphatase and actin regulator 2 [Source:MGI Symbol;Acc:MGI:2446138]	0.951995	2.63911	1.67106	0	0	0.681654	3.45479	1.84275	2.03595	1.85718	2.079	2.32786	0.990637	2.26625
ENSMUSG00000005667	100.76	6.65478	0.454416	8.2451	0.00408622	0.454154	6	83305691	83325908	-1	Mthfd2	methylenetetrahydrofolate dehydrogenase (NAD+ dependent), methenyltetrahydrofolate cyclohydrolase [Source:MGI Symbol;Acc:MGI:1338850]	0.475997	0.659778	0	1.33032	1.69189	0	0	0	0	0	0	0	0.692999	0
ENSMUSG00000025272	4.74259	2.24568	1.9977	8.15057	0.00430477	0.454394	X	150645304	150657583	-1	Tro	trophinin [Source:MGI Symbol;Acc:MGI:1928994]	1.90399	3.95867	4.45616	3.32581	3.94775	4.77158	0.863698	1.2285	1.52697	1.85718	2.079	2.90982	3.72733	1.74419
ENSMUSG00000082625	22.7665	4.50884	1.46768	8.1523	0.00430065	0.454394	X	162351596	162353876	1	Gm15204	predicted gene 15204 [Source:MGI Symbol;Acc:MGI:3648402]	1.42799	1.31956	3.89914	1.33032	1.12793	1.36331	1.7274	1.2285	2.54494	0	0	0	1.74471	0.916807
ENSMUSG00000024483	-4.70088	-2.23293	2.56446	8.21339	0.00415823	0.454394	18	36559987	36665917	1	Ankhd1	ankyrin repeat and KH domain containing 1 [Source:MGI Symbol;Acc:MGI:1921733]	2.85598	0.659778	3.89914	3.32581	2.81982	2.04496	6.47773	5.52825	4.07191	5.10724	7.62298	6.4016	2.60092	5.86829
ENSMUSG00000039789	-1.67349	-0.742862	5.28245	8.14735	0.00431242	0.454394	16	3858321	3884561	-1	Zfp597	zinc finger protein 597 [Source:MGI Symbol;Acc:MGI:1918313]	39.9838	38.9269	30.0791	25.2762	25.3784	31.3561	43.1849	31.3268	45.809	46.4295	47.1239	29.0982	31.8334	40.4954
ENSMUSG00000041974	-79.9206	-6.32049	0.68069	8.15467	0.00429505	0.454394	16	15889227	16146851	-1	Spidr	scaffolding protein involved in DNA repair [Source:MGI Symbol;Acc:MGI:1924834]	0.475997	0	0	0	0	0	0	1.84275	1.01798	0.92859	2.079	1.16393	0.0793329	1.17204
ENSMUSG00000032135	-58.3598	-5.8669	1.06029	8.14318	0.00432234	0.454394	9	44134469	44142727	1	Mcam	melanoma cell adhesion molecule [Source:MGI Symbol;Acc:MGI:1933966]	0	0	0	0.665162	0.563964	0.681654	2.15924	1.84275	1.01798	0	0.692999	4.07375	0.318463	1.63112
ENSMUSG00000030888	3.15755	1.65881	3.07154	8.20459	0.00417845	0.454394	7	105732207	105737376	-1	Rrp8	ribosomal RNA processing 8, methyltransferase, homolog (yeast) [Source:MGI Symbol;Acc:MGI:1914251]	12.3759	6.59778	11.6974	5.98646	6.2036	12.2698	5.61404	4.914	4.07191	2.78577	7.62298	6.4016	9.18849	5.23505
ENSMUSG00000066324	-3.48657	-1.80181	2.67396	8.13111	0.00435121	0.454394	4	4762484	4793355	-1	Impad1	inositol monophosphatase domain containing 1 [Source:MGI Symbol;Acc:MGI:1915720]	6.18796	5.27823	8.3553	2.66065	0.563964	2.72662	8.20513	7.371	5.59888	6.03583	2.77199	9.89339	4.29545	6.64604
ENSMUSG00000083929	-1.90494	-0.929745	4.86657	8.13499	0.0043419	0.454394	4	42240639	42242685	1	Gm10600	predicted gene 10600 [Source:MGI Symbol;Acc:MGI:3710628]	18.0879	29.0302	24.5089	21.9503	16.355	23.1762	21.5924	33.1695	37.6652	29.2506	29.7989	30.8441	22.1848	30.3868
ENSMUSG00000105553	114.715	6.84191	0.477357	7.83229	0.00513209	0.454547		126746133	126747964	1	RP23-293K21.8	3	1.42799	0	0.55702	0.665162	0	1.36331	0	0	0	0	0	0	0.668914	0
ENSMUSG00000025068	47.7167	5.57642	0.680135	7.77713	0.00529118	0.454547	19	47854970	47864790	1	Gsto1	glutathione S-transferase omega 1 [Source:MGI Symbol;Acc:MGI:1342273]	1.42799	0	1.11404	0.665162	1.69189	0	0	0	0	0	0.692999	0	0.816514	0.1155
ENSMUSG00000001227	7.36426	2.88054	1.86699	7.91476	0.00490331	0.454547	17	56123085	56140343	-1	Sema6b	sema domain, transmembrane domain (TM), and cytoplasmic domain, (semaphorin) 6B [Source:MGI Symbol;Acc:MGI:1202889]	3.33198	6.59778	1.11404	3.32581	2.81982	4.77158	3.45479	1.84275	1.01798	0.92859	0	1.16393	3.66017	1.40134
ENSMUSG00000005936	3.73903	1.90266	2.50627	7.93319	0.00485362	0.454547	17	28951950	28969549	1	Kctd20	potassium channel tetramerisation domain containing 20 [Source:MGI Symbol;Acc:MGI:1914239]	4.28398	9.23689	6.12722	5.3213	5.63964	6.13488	2.59109	1.84275	5.59888	3.71436	2.079	2.32786	6.12399	3.02566
ENSMUSG00000024137	-48.6186	-5.60344	0.840949	7.77407	0.00530015	0.454547	17	24443792	24455311	-1	E4f1	E4F transcription factor 1 [Source:MGI Symbol;Acc:MGI:109530]	0	0	0	0	1.12793	0	0.863698	2.457	1.01798	0	3.46499	0	0.187988	1.30061
ENSMUSG00000021927	34.3757	5.10332	0.896942	7.76209	0.00533541	0.454547	15	22713868	22714830	-1	Gm5803	predicted gene 5803 [Source:MGI Symbol;Acc:MGI:3645633]	1.42799	2.63911	1.67106	1.99549	0.563964	0	0.863698	0.61425	0.508989	0	0	0	1.38294	0.331156
ENSMUSG00000090199	29.9464	4.90431	1.01052	8.00483	0.00466527	0.454547	15	7397897	7411381	1	Gm16029	predicted gene 16029 [Source:MGI Symbol;Acc:MGI:3801714]	1.90399	1.31956	1.11404	1.33032	1.69189	0	0	0	0	0.464295	0	1.74589	1.22663	0.368364
ENSMUSG00000021809	22.9621	4.52118	0.855869	7.83872	0.00511389	0.454547	14	20294690	20317575	1	Nudt13	nudix (nucleoside diphosphate linked moiety X)-type motif 13 [Source:MGI Symbol;Acc:MGI:1914975]	0.951995	1.31956	2.22808	1.33032	0.563964	0.681654	0	0.61425	0	0.464295	0	0	1.17926	0.179758
ENSMUSG00000035953	1.34034	0.4226	7.39398	7.86614	0.0050369	0.454547	14	50926070	50930856	-1	Tmem55b	transmembrane protein 55b [Source:MGI Symbol;Acc:MGI:2448501]	153.271	169.563	168.22	190.236	165.241	159.507	139.919	138.206	136.409	153.217	152.46	147.819	167.673	144.672
ENSMUSG00000079108	-3.26485	-1.70702	2.48517	7.86659	0.00503567	0.454547	12	55155104	55263020	1	Srp54b	signal recognition particle 54B [Source:MGI Symbol;Acc:MGI:3714357]	5.71197	2.63911	4.45616	2.66065	2.81982	2.72662	7.77328	6.75675	9.1618	5.57154	3.46499	5.81964	3.50239	6.42467
ENSMUSG00000020376	-14.2816	-3.83608	1.18775	7.96669	0.0047646	0.454547	11	50025346	50104758	1	Rnf130	ring finger protein 130 [Source:MGI Symbol;Acc:MGI:1891717]	0.475997	0	0.55702	0	1.69189	0.681654	0.431849	2.457	3.05393	3.25006	0.692999	4.07375	0.56776	2.3266
ENSMUSG00000020821	-4.00177	-2.00064	2.62677	7.79087	0.00525109	0.454547	11	70700548	70731964	1	Kif1c	kinesin family member 1C [Source:MGI Symbol;Acc:MGI:1098260]	0.475997	1.31956	3.34212	3.32581	3.94775	4.77158	6.47773	4.29975	6.61685	5.57154	4.85099	3.49178	2.8638	5.21811
ENSMUSG00000057337	88.438	6.46659	0.567775	7.76419	0.00532922	0.454547	10	60181532	60219260	-1	Chst3	carbohydrate (chondroitin 6/keratan) sulfotransferase 3 [Source:MGI Symbol;Acc:MGI:1858224]	1.42799	0	0	1.33032	0	0.681654	0	0	0	0	0	0	0.573328	0
ENSMUSG00000058934	-103.526	-6.69385	0.455064	7.88222	0.00499231	0.454547	10	87826377	87863381	-1	Igf1os	insulin-like growth factor 1, opposite strand [Source:MGI Symbol;Acc:MGI:3841250]	0	0	0	0	0	0	0	1.2285	0	0.92859	0.692999	1.74589	0	0.765997
ENSMUSG00000037190	85.473	6.4174	0.637727	7.75929	0.00534369	0.454547	9	107539007	107542193	-1	Cyb561d2	cytochrome b-561 domain containing 2 [Source:MGI Symbol;Acc:MGI:1929280]	0	1.97933	0.55702	0	0	1.36331	0	0	0	0	0	0	0.649944	0
ENSMUSG00000013160	81.7575	6.35328	0.928773	8.04435	0.00456458	0.454547	8	105524465	105566047	-1	Atp6v0d1	ATPase, H+ transporting, lysosomal V0 subunit D1 [Source:MGI Symbol;Acc:MGI:1201778]	0.951995	0.659778	1.11404	0.665162	1.12793	2.04496	0.431849	0	0	0	0	0	1.09398	0.0719748
ENSMUSG00000015027	8.7293	3.12587	1.42072	7.81215	0.00518962	0.454547	8	122578238	122611487	-1	Galns	galactosamine (N-acetyl)-6-sulfate sulfatase [Source:MGI Symbol;Acc:MGI:1355303]	1.90399	1.31956	2.7851	2.66065	1.12793	2.04496	0	1.2285	1.01798	0	0.692999	1.16393	1.9737	0.683901
ENSMUSG00000039405	-93.7864	-6.55131	0.475078	7.82207	0.00516121	0.454547	7	89507785	89517586	-1	Prss23	protease, serine 23 [Source:MGI Symbol;Acc:MGI:1923703]	0	0	0	0	0	0	0.863698	0.61425	0	1.39288	0	0.581964	0	0.575466
ENSMUSG00000041775	-102.459	-6.6789	0.570779	8.10777	0.00440758	0.454547	7	138835823	138846273	-1	Mapk1ip1	mitogen-activated protein kinase 1 interacting protein 1 [Source:MGI Symbol;Acc:MGI:1916796]	0	0	0	0	0	0	0.431849	0.61425	0	0.464295	1.386	1.74589	0	0.773714
ENSMUSG00000046792	-25.4565	-4.66996	0.945781	7.7732	0.00530269	0.454547	7	6131489	6155971	-1	Zfp787	zinc finger protein 787 [Source:MGI Symbol;Acc:MGI:1914359]	0	0	0	1.33032	0.563964	0.681654	0.863698	0.61425	1.01798	1.39288	2.77199	1.16393	0.429324	1.30412
ENSMUSG00000052572	-3.47942	-1.79885	2.91087	7.75855	0.0053459	0.454547	7	91090706	92447003	1	Dlg2	discs, large homolog 2 (Drosophila) [Source:MGI Symbol;Acc:MGI:1344351]	2.85598	13.1956	6.12722	3.32581	5.07568	2.04496	10.3644	8.59951	7.63483	7.89301	6.23699	15.713	5.43754	9.40696
ENSMUSG00000092517	-114.28	-6.83643	0.571411	7.79191	0.00524808	0.454547	7	101552453	101560865	-1	Art2a-ps	ADP-ribosyltransferase 2a, pseudogene [Source:MGI Symbol;Acc:MGI:107546]	0	0	0	0	0	0	1.7274	1.2285	0.508989	0.464295	0.692999	0	0	0.770363
ENSMUSG00000097585	-1.99172	-0.994011	4.04517	8.03434	0.00458988	0.454547	7	89980749	89981848	1	Gm26529	predicted gene, 26529 [Source:MGI Symbol;Acc:MGI:5477023]	9.04395	12.5358	13.9255	18.6245	12.9712	10.2248	14.6829	13.5135	16.7966	25.0719	20.097	18.6228	12.8876	18.1308
ENSMUSG00000037890	-4.65505	-2.2188	2.02112	7.78189	0.00527727	0.454547	5	65199696	65260415	1	Wdr19	WD repeat domain 19 [Source:MGI Symbol;Acc:MGI:2443231]	2.85598	0	1.11404	1.99549	2.81982	2.72662	3.88664	2.457	4.5809	6.50013	3.46499	4.07375	1.91866	4.16057
ENSMUSG00000028437	3.03793	1.60309	2.97912	7.82153	0.00516274	0.454547	4	41348996	41390525	1	Ubap1	ubiquitin-associated protein 1 [Source:MGI Symbol;Acc:MGI:2149543]	4.75997	8.57712	7.24126	9.31227	3.94775	10.2248	5.61404	3.6855	5.08989	3.71436	2.079	4.07375	7.34386	4.04275
ENSMUSG00000061887	-3.49775	-1.80643	2.31526	7.86623	0.00503665	0.454547	4	106910701	107049694	1	Ssbp3	single-stranded DNA binding protein 3 [Source:MGI Symbol;Acc:MGI:1919725]	3.80798	5.27823	3.34212	1.33032	2.25586	2.04496	5.18219	5.52825	4.07191	5.10724	6.92999	5.23768	3.00991	5.34288
ENSMUSG00000027870	62.8442	5.97371	1.0167	7.79256	0.00524617	0.454547	3	98874521	98893239	-1	Hao2	hydroxyacid oxidase 2 [Source:MGI Symbol;Acc:MGI:96012]	0	3.95867	2.7851	0.665162	2.81982	0.681654	0.431849	1.2285	0.508989	0	0	0	1.8184	0.361556
ENSMUSG00000026836	14.6939	3.87714	0.929959	7.97727	0.00473682	0.454547	2	58388644	58567157	-1	Acvr1	activin A receptor, type 1 [Source:MGI Symbol;Acc:MGI:87911]	1.42799	2.63911	1.67106	0	2.81982	2.72662	0.431849	0.61425	0	0.92859	0.692999	0	1.88077	0.444615
ENSMUSG00000026930	-6.81477	-2.76866	1.75512	8.09931	0.00442821	0.454547	2	26315515	26348237	1	Gpsm1	G-protein signalling modulator 1 (AGS3-like, C. elegans) [Source:MGI Symbol;Acc:MGI:1915089]	2.37999	1.31956	1.11404	0.665162	0.563964	1.36331	0.863698	4.29975	5.59888	3.71436	2.079	2.90982	1.23434	3.24425
ENSMUSG00000037885	-4.29315	-2.10204	2.42014	7.80441	0.0052119	0.454547	2	129800517	129832287	1	Stk35	serine/threonine kinase 35 [Source:MGI Symbol;Acc:MGI:1914583]	2.37999	3.29889	1.67106	1.33032	1.69189	6.13488	6.47773	6.1425	6.61685	3.25006	3.46499	8.1475	2.75117	5.68327
ENSMUSG00000062098	4.68238	2.22724	2.31148	7.77547	0.00529604	0.454547	2	138256565	138589292	1	Btbd3	BTB (POZ) domain containing 3 [Source:MGI Symbol;Acc:MGI:2385155]	2.85598	7.91734	5.5702	2.66065	3.94775	6.81654	3.88664	1.84275	2.54494	1.39288	1.386	2.32786	4.96141	2.23018
ENSMUSG00000085519	-84.2275	-6.39622	0.547577	7.78379	0.00527172	0.454547	2	73357268	73364333	1	Gm13703	predicted gene 13703 [Source:MGI Symbol;Acc:MGI:3651307]	0	0	0	0	0	0	0.863698	0.61425	1.01798	0.464295	0	0.581964	0	0.590364
ENSMUSG00000073643	-32.1879	-5.00845	1.07665	7.80128	0.00522093	0.454547	1	79702262	79776143	-1	Wdfy1	WD repeat and FYVE domain containing 1 [Source:MGI Symbol;Acc:MGI:1916618]	2.37999	0	0.55702	0	0	0	1.7274	3.6855	1.01798	0.92859	0	2.32786	0.489501	1.61455
ENSMUSG00000103059	3.26383	1.70657	3.00454	7.84792	0.00508791	0.454547	1	165493422	165495001	1	Gm18186	predicted gene, 18186 [Source:MGI Symbol;Acc:MGI:5010371]	6.66396	11.2162	3.34212	9.31227	13.5351	6.81654	3.02294	4.29975	5.08989	4.17865	6.92999	4.65571	8.48104	4.69616
ENSMUSG00000027375	-2.62309	-1.39127	3.33923	7.74523	0.00538545	0.455421	2	127633226	127656695	-1	Mal	myelin and lymphocyte protein, T cell differentiation protein [Source:MGI Symbol;Acc:MGI:892970]	10.4719	11.876	11.6974	2.66065	7.33153	6.13488	16.8421	9.82801	10.6888	13.0003	16.632	9.31142	8.36207	12.7171
ENSMUSG00000085824	165.248	7.36849	1.1933	7.72599	0.00544315	0.457813	4	34906124	34911481	-1	Platr9	pluripotency associated transcript 9 [Source:MGI Symbol;Acc:MGI:1920946]	11.4239	0	1.67106	0	10.7153	0	0	0	1.01798	0.464295	0	0	3.96838	0.247045
ENSMUSG00000019558	2.26453	1.17921	3.37463	7.6693	0.00561682	0.462933	X	73673150	73682502	1	Slc6a8	solute carrier family 6 (neurotransmitter transporter, creatine), member 8 [Source:MGI Symbol;Acc:MGI:2147834]	11.4239	9.23689	8.91232	11.9729	14.6631	10.9065	6.04589	5.52825	5.59888	7.89301	9.00898	12.2212	11.1859	7.71604
ENSMUSG00000035725	19.9564	4.31878	0.74146	7.60641	0.00581611	0.462933	X	77761411	77796278	-1	Prkx	protein kinase, X-linked [Source:MGI Symbol;Acc:MGI:1309999]	0.951995	1.31956	2.22808	2.66065	1.12793	0	0.431849	0	0	0.92859	0	0	1.38137	0.22674
ENSMUSG00000024862	1.9908	0.99335	4.2109	7.65103	0.00567398	0.462933	19	5107746	5118560	-1	Klc2	kinesin light chain 2 [Source:MGI Symbol;Acc:MGI:107953]	18.5639	15.1749	25.6229	19.9549	18.0468	21.8129	15.1147	7.98526	12.7247	17.1789	15.939	15.1311	19.8627	14.0123
ENSMUSG00000037722	-1.59003	-0.669055	5.62013	7.61089	0.00580167	0.462933	14	45376334	45388802	-1	Gnpnat1	glucosamine-phosphate N-acetyltransferase 1 [Source:MGI Symbol;Acc:MGI:1858963]	41.8878	46.8443	33.4212	47.2265	46.809	32.7194	55.7085	46.683	38.6831	56.644	54.0539	62.8521	41.4847	52.4374
ENSMUSG00000036376	-22.249	-4.47567	0.77675	7.65813	0.00565171	0.462933	13	23421539	23423866	-1	Abt1	activator of basal transcription 1 [Source:MGI Symbol;Acc:MGI:1353636]	0.475997	0	0	0.665162	0	0	1.7274	2.457	1.52697	1.39288	0	0.581964	0.190193	1.28104
ENSMUSG00000097146	41.9814	5.39168	0.655988	7.61485	0.00578896	0.462933	13	80957665	80963730	-1	Gm4211	predicted gene 4211 [Source:MGI Symbol;Acc:MGI:3782387]	0.951995	1.97933	0	0	1.12793	0.681654	0.431849	0	0	0	0	0	0.790152	0.0719748
ENSMUSG00000005198	-3.73309	-1.90037	2.12739	7.58672	0.00587998	0.462933	11	69733997	69758637	-1	Polr2a	polymerase (RNA) II (DNA directed) polypeptide A [Source:MGI Symbol;Acc:MGI:98086]	3.80798	1.31956	2.7851	2.66065	1.69189	2.04496	5.61404	3.6855	6.61685	3.25006	2.77199	6.4016	2.38502	4.72334
ENSMUSG00000020899	4.08734	2.03116	2.49444	7.60047	0.00583532	0.462933	11	68985697	69008460	-1	Pfas	phosphoribosylformylglycinamidine synthase (FGAR amidotransferase) [Source:MGI Symbol;Acc:MGI:2684864]	4.75997	1.97933	3.89914	7.31678	9.02342	3.40827	2.15924	1.2285	0.508989	5.10724	2.77199	4.65571	5.06449	2.73861
ENSMUSG00000097928	-6.40477	-2.67915	2.08513	7.58341	0.00589079	0.462933	8	32008504	32015759	1	Gm26578	predicted gene, 26578 [Source:MGI Symbol;Acc:MGI:5477072]	0.951995	1.31956	2.22808	3.32581	1.69189	0	3.88664	3.07125	2.54494	3.71436	2.77199	9.31142	1.58622	4.21677
ENSMUSG00000101585	-9.18044	-3.19856	1.55176	7.63816	0.00571461	0.462933	7	109998376	110151202	-1	1600010M07Rik	RIKEN cDNA 1600010M07 gene [Source:MGI Symbol;Acc:MGI:1917031]	1.42799	0.659778	0.55702	0	2.25586	0	4.31849	0	2.03595	3.25006	3.46499	3.49178	0.816774	2.76021
ENSMUSG00000029571	-4.13379	-2.04746	2.42438	7.61938	0.00577443	0.462933	6	13069759	13089269	1	Tmem106b	transmembrane protein 106B [Source:MGI Symbol;Acc:MGI:1919150]	2.37999	2.63911	1.67106	1.33032	2.81982	8.8615	7.77328	6.1425	4.07191	9.2859	4.85099	5.23768	3.28363	6.22704
ENSMUSG00000029203	2.14715	1.10242	4.27544	7.58886	0.00587301	0.462933	5	65537233	65598988	1	Ube2k	ubiquitin-conjugating enzyme E2K [Source:MGI Symbol;Acc:MGI:1858216]	26.6558	24.4118	14.4825	19.9549	20.8667	24.5395	19.4332	17.199	14.7607	15.786	11.781	10.4754	21.8185	14.9059
ENSMUSG00000102813	23.6856	4.56594	1.25954	7.67159	0.00560969	0.462933	4	150068539	150070997	1	Gm37795	predicted gene, 37795 [Source:MGI Symbol;Acc:MGI:5611023]	4.75997	1.31956	1.67106	2.66065	3.38378	0	0.431849	0	0	0.92859	2.079	0	2.29917	0.573239
ENSMUSG00000089871	-8.00877	-3.00158	1.46917	7.56445	0.00595309	0.46315	5	15680710	15714596	1	Speer4cos	spermatogenesis associated glutamate (E)-rich protein 4C, opposite strand transcript [Source:MGI Symbol;Acc:MGI:1923108]	1.42799	0.659778	1.11404	1.99549	0.563964	0	3.02294	1.2285	2.54494	5.57154	3.46499	1.16393	0.96021	2.83281
ENSMUSG00000082683	1.90844	0.932392	4.39335	7.56482	0.00595186	0.46315	4	97556404	97557070	-1	Gm12697	predicted gene 12697 [Source:MGI Symbol;Acc:MGI:3651292]	20.9439	19.1336	26.737	29.9323	19.7387	24.5395	14.6829	15.3563	15.2697	18.5718	19.404	19.2048	23.5042	17.0816
ENSMUSG00000090303	-38.726	-5.27523	0.873822	7.55045	0.00599952	0.464441	3	64053031	64055610	-1	Vmn2r-ps3	vomeronasal 2, receptor, pseudogene 3 [Source:MGI Symbol;Acc:MGI:3757653]	0	0	0	0.665162	0	0	1.29555	1.2285	0	0	1.386	1.16393	0.11086	0.845662
ENSMUSG00000107429	-4.79491	-2.2615	2.39319	7.51136	0.0061311	0.469993		115824499	115842525	1	RP23-5D6.6	6	3.80798	1.31956	3.89914	3.32581	0.563964	3.40827	7.77328	8.59951	3.56292	5.10724	3.46499	7.56553	2.72079	6.01225
ENSMUSG00000050565	-1.49657	-0.581661	6.09037	7.5112	0.00613165	0.469993	1	156035403	156068861	1	Tor1aip2	torsin A interacting protein 2 [Source:MGI Symbol;Acc:MGI:3582695]	52.3597	56.0811	72.9696	66.5162	64.2919	75.6636	69.5277	74.3243	88.564	87.2874	74.1508	77.9832	64.647	78.6396
ENSMUSG00000041632	29.2325	4.8695	0.658894	7.49651	0.00618187	0.471519	13	99344786	99415561	1	Mrps27	mitochondrial ribosomal protein S27 [Source:MGI Symbol;Acc:MGI:1919064]	0.475997	1.31956	1.11404	0.665162	1.12793	0.681654	0	0	0	0.464295	0.692999	0	0.89739	0.192882
ENSMUSG00000098055	2.1869	1.12888	3.96309	7.46616	0.00628697	0.47488	10	60931991	60940942	1	Gm26947	predicted gene, 26947 [Source:MGI Symbol;Acc:MGI:5504062]	13.8039	13.8553	18.9387	21.2852	24.2504	19.0863	15.1147	11.0565	11.7067	9.2859	15.246	12.2212	18.5366	12.4385
ENSMUSG00000082279	-8.58489	-3.1018	1.75339	7.46888	0.00627745	0.47488	4	107327484	107328499	-1	Gm12870	predicted gene 12870 [Source:MGI Symbol;Acc:MGI:3649408]	0	0.659778	0.55702	3.99097	1.69189	0.681654	2.15924	1.2285	4.5809	4.64295	1.386	2.32786	1.26355	2.72091
ENSMUSG00000107402	-5.08679	-2.34676	1.71606	7.12244	0.00761252	0.476246		148212253	148215731	1	RP23-285C21.7	6	2.37999	2.63911	1.67106	0.665162	1.12793	0.681654	3.02294	3.6855	1.52697	5.10724	2.77199	2.90982	1.52748	3.17074
ENSMUSG00000106368	-83.299	-6.38023	0.56892	7.05446	0.0079068	0.476246		32067171	32067296	1	AC160635.1	9	0	0	0	0	0	0	0.863698	1.84275	0	0.92859	0	0	0	0.60584
ENSMUSG00000060275	8.31331	3.05542	1.22626	7.16818	0.0074208	0.476246	18	36017707	36197380	-1	Nrg2	neuregulin 2 [Source:MGI Symbol;Acc:MGI:1098246]	3.80798	0.659778	1.67106	2.66065	3.38378	2.04496	0.863698	1.84275	0	1.39288	0.692999	0	2.37137	0.798722
ENSMUSG00000071855	-83.9915	-6.39217	0.525403	6.97684	0.00825714	0.476246	18	46282151	46311928	-1	Ccdc112	coiled-coil domain containing 112 [Source:MGI Symbol;Acc:MGI:1918800]	0	0	0	0	0	0	0	0.61425	0.508989	1.39288	0	1.16393	0	0.613342
ENSMUSG00000002372	-7.99988	-2.99998	1.47076	7.18856	0.00733698	0.476246	17	56673225	56711769	1	Ranbp3	RAN binding protein 3 [Source:MGI Symbol;Acc:MGI:1919060]	1.42799	0	0.55702	1.33032	0.563964	1.36331	3.45479	1.2285	5.08989	3.25006	2.77199	0	0.873768	2.63254
ENSMUSG00000003546	-39.1142	-5.28962	0.925941	7.05135	0.00792053	0.476246	17	46630631	46645144	-1	Klc4	kinesin light chain 4 [Source:MGI Symbol;Acc:MGI:1922014]	0	0	0	0.665162	0.563964	0.681654	0.863698	3.6855	0.508989	2.32147	0.692999	0	0.318463	1.34544
ENSMUSG00000024019	-1.46058	-0.54654	5.94192	7.22312	0.00719706	0.476246	17	29660595	29705979	1	Cmtr1	cap methyltransferase 1 [Source:MGI Symbol;Acc:MGI:1921407]	46.1717	57.4007	54.588	55.2085	59.2162	63.3938	64.7773	75.5528	66.1685	58.5012	67.9139	73.3275	55.9965	67.7069
ENSMUSG00000024172	25.2665	4.65915	1.12288	6.98884	0.00820195	0.476246	17	55445382	55514581	1	St6gal2	beta galactoside alpha 2,6 sialyltransferase 2 [Source:MGI Symbol;Acc:MGI:2445190]	1.42799	0.659778	2.7851	0.665162	1.69189	0	0.431849	0	0	0	0	0.581964	1.20499	0.168969
ENSMUSG00000054901	-5.22745	-2.38611	2.09643	6.97167	0.00828102	0.476246	17	80307407	80388688	1	Arhgef33	Rho guanine nucleotide exchange factor (GEF) 33 [Source:MGI Symbol;Acc:MGI:2685787]	1.42799	1.97933	3.34212	1.33032	0.563964	2.04496	4.31849	6.75675	0.508989	5.10724	5.54399	1.74589	1.78145	3.99689
ENSMUSG00000022842	-3.6225	-1.85698	2.18048	7.12765	0.00759043	0.476246	16	20611593	20646485	1	Ece2	endothelin converting enzyme 2 [Source:MGI Symbol;Acc:MGI:1101356]	4.28398	1.97933	2.22808	1.33032	3.38378	1.36331	3.45479	2.457	7.12584	6.50013	4.15799	4.65571	2.42813	4.72524
ENSMUSG00000022956	-27.3533	-4.77365	1.29401	7.15116	0.00749153	0.476246	16	91684398	91931687	-1	Atp5o	ATP synthase, H+ transporting, mitochondrial F1 complex, O subunit [Source:MGI Symbol;Acc:MGI:106341]	3.80798	0.659778	0	0	0	0	0.863698	1.84275	1.01798	2.78577	1.386	2.90982	0.744626	1.801
ENSMUSG00000035629	-30.5475	-4.93298	0.9378	6.96503	0.00831181	0.476246	16	32821703	32877766	-1	1700021K19Rik	RIKEN cDNA 1700021K19 gene [Source:MGI Symbol;Acc:MGI:1915160]	0	0	0	0	0.563964	1.36331	1.7274	0	0.508989	2.78577	0.692999	1.16393	0.321212	1.14651
ENSMUSG00000003355	-35.4865	-5.1492	0.636273	6.98099	0.00823802	0.476246	15	98724373	98728198	-1	Fkbp11	FK506 binding protein 11 [Source:MGI Symbol;Acc:MGI:1913370]	0	0	0	0.665162	0	0	0.431849	1.2285	0	0.92859	1.386	1.16393	0.11086	0.856477
ENSMUSG00000022338	-4.45855	-2.15657	2.23286	7.16331	0.00744097	0.476246	15	44428111	44437685	1	Eny2	enhancer of yellow 2 homolog (Drosophila) [Source:MGI Symbol;Acc:MGI:1919286]	1.42799	1.97933	2.22808	2.66065	0.563964	1.36331	3.88664	3.07125	2.54494	2.78577	4.85099	4.65571	1.70389	3.63255
ENSMUSG00000022037	-3.13197	-1.64707	2.98533	7.10402	0.00769111	0.476246	14	65968483	65981548	1	Clu	clusterin [Source:MGI Symbol;Acc:MGI:88423]	7.13996	5.938	4.45616	3.32581	3.38378	8.17985	9.50068	7.371	10.6888	7.89301	16.632	5.81964	5.40393	9.65084
ENSMUSG00000033487	-4.10741	-2.03823	2.13559	6.93627	0.0084465	0.476246	14	72537946	72710003	-1	Fndc3a	fibronectin type III domain containing 3A [Source:MGI Symbol;Acc:MGI:1196463]	3.33198	1.31956	0.55702	0.665162	1.69189	2.72662	4.31849	3.07125	3.56292	2.78577	2.77199	5.23768	1.71537	3.62468
ENSMUSG00000041534	-115.018	-6.84571	0.455768	7.15514	0.00747494	0.476246	14	33954022	33964216	1	Rbp3	retinol binding protein 3, interstitial [Source:MGI Symbol;Acc:MGI:97878]	0	0	0	0	0	0	0	1.2285	0	0.464295	2.77199	0.581964	0	0.841126
ENSMUSG00000091227	-68.3325	-6.0945	0.401207	6.93605	0.00844755	0.476246	14	7440924	7450917	-1	Gm3755	predicted gene 3755 [Source:MGI Symbol;Acc:MGI:3781930]	0	0	0	0	0	0	0.863698	0	1.01798	0.464295	0.692999	0	0	0.506495
ENSMUSG00000096722	-14.9074	-3.89796	1.22462	7.33373	0.00676725	0.476246	13	101038599	101039246	-1	Hmgb1-ps9	high mobility group box 1, pseudogene 9 [Source:MGI Symbol;Acc:MGI:96115]	1.42799	1.31956	0	0.665162	0	0	1.7274	1.2285	3.05393	1.39288	2.77199	1.74589	0.568785	1.98677
ENSMUSG00000100622	-9.54285	-3.25442	1.93168	7.32652	0.00679446	0.476246	13	92305980	92307183	1	Gm20379	predicted gene, 20379 [Source:MGI Symbol;Acc:MGI:5012564]	1.90399	2.63911	0	0	2.81982	0	2.59109	3.07125	2.54494	5.57154	7.62298	4.07375	1.22715	4.24593
ENSMUSG00000020660	105.313	6.71855	0.660704	7.15338	0.00748227	0.476246	12	3954951	3960618	1	Pomc	pro-opiomelanocortin-alpha [Source:MGI Symbol;Acc:MGI:97742]	1.90399	1.31956	0	2.66065	1.69189	0	0	0	0.508989	0	0	0	1.26268	0.0848314
ENSMUSG00000007850	-1.95578	-0.967741	4.75301	7.43751	0.00638781	0.476246	11	50376990	50386528	1	Hnrnph1	heterogeneous nuclear ribonucleoprotein H1 [Source:MGI Symbol;Acc:MGI:1891925]	23.7999	28.3705	21.1668	17.2942	19.7387	21.1313	39.2983	30.0983	24.4315	22.2862	30.4919	36.0818	21.9169	30.448
ENSMUSG00000020733	12.2913	3.61956	1.22852	7.04374	0.00795429	0.476246	11	115163341	115181181	1	Slc9a3r1	solute carrier family 9 (sodium/hydrogen exchanger), member 3 regulator 1 [Source:MGI Symbol;Acc:MGI:1349482]	0.951995	2.63911	3.34212	1.33032	3.94775	0.681654	0.863698	0.61425	1.01798	0.464295	0	0.581964	2.14883	0.590364
ENSMUSG00000044502	-12.8146	-3.67972	0.975276	7.11481	0.00764497	0.476246	11	31665181	31671885	-1	Bod1	biorientation of chromosomes in cell division 1 [Source:MGI Symbol;Acc:MGI:1916806]	0.475997	0	1.11404	0.665162	0	0	1.29555	1.2285	1.52697	1.39288	1.386	1.74589	0.375867	1.4293
ENSMUSG00000000374	-8.49956	-3.08739	1.48568	7.27612	0.00698772	0.476246	10	78186725	78244642	-1	Trappc10	trafficking protein particle complex 10 [Source:MGI Symbol;Acc:MGI:1336209]	1.90399	0.659778	1.11404	0.665162	0	1.36331	5.18219	4.914	2.54494	3.25006	0	1.74589	0.951046	2.93952
ENSMUSG00000019803	-21.4425	-4.4224	1.07564	7.049	0.00793096	0.476246	10	42561963	42583632	-1	Nr2e1	nuclear receptor subfamily 2, group E, member 1 [Source:MGI Symbol;Acc:MGI:1100526]	0.951995	0	0	0.665162	0	0	1.7274	0.61425	0.508989	3.25006	1.386	2.32786	0.269526	1.63576
ENSMUSG00000020185	-65.842	-6.04094	0.703227	7.1389	0.00754296	0.476246	10	110745439	110787384	1	E2f7	E2F transcription factor 7 [Source:MGI Symbol;Acc:MGI:1289147]	0	0	0	0.665162	0	0	0.431849	1.2285	2.03595	0.464295	0	2.32786	0.11086	1.08141
ENSMUSG00000032215	-36.8623	-5.20407	0.890109	7.11092	0.00766159	0.476246	9	73113426	73123333	1	Rsl24d1	ribosomal L24 domain containing 1 [Source:MGI Symbol;Acc:MGI:2681840]	0.475997	0	1.11404	0	0	0	0.431849	0.61425	1.52697	2.78577	2.079	0	0.265006	1.23964
ENSMUSG00000032253	-2.55816	-1.3551	3.33938	7.16703	0.00742556	0.476246	9	82866159	82975516	-1	Phip	pleckstrin homology domain interacting protein [Source:MGI Symbol;Acc:MGI:1932404]	9.51995	11.876	5.01318	7.31678	5.07568	5.45323	9.93253	14.1278	9.67078	9.75019	14.553	12.2212	7.3758	11.7092
ENSMUSG00000035382	2.46065	1.29904	3.2875	7.33169	0.00677493	0.476246	9	45906569	45929692	1	Pcsk7	proprotein convertase subtilisin/kexin type 7 [Source:MGI Symbol;Acc:MGI:107421]	11.8999	10.5565	12.2544	13.3032	9.58739	7.49819	6.90958	12.8993	7.12584	6.03583	5.54399	4.65571	10.8499	7.19504
ENSMUSG00000056797	-22.6741	-4.50297	0.800386	7.27848	0.00697855	0.476246	8	34327910	34328353	1	Gm4889	predicted gene 4889 [Source:MGI Symbol;Acc:MGI:3647233]	0	0	0	0	1.12793	1.36331	0.863698	2.457	1.01798	0.92859	1.386	0.581964	0.415206	1.20587
ENSMUSG00000097882	3.93504	1.97638	2.50914	7.1436	0.00752321	0.476246	8	77517056	77523898	1	0610038B21Rik	RIKEN cDNA 0610038B21 gene [Source:MGI Symbol;Acc:MGI:1917595]	5.23597	2.63911	8.91232	8.64711	3.94775	4.77158	1.7274	1.2285	2.54494	4.17865	4.15799	4.65571	5.69231	3.0822
ENSMUSG00000030428	-1.58051	-0.660391	5.42955	7.31381	0.00684268	0.476246	7	4119408	4136706	1	Ttyh1	tweety homolog 1 (Drosophila) [Source:MGI Symbol;Acc:MGI:1889007]	29.9878	46.8443	32.8642	36.5839	44.5531	36.1277	51.39	46.0688	48.3539	43.6437	47.8169	46.5571	37.8268	47.3051
ENSMUSG00000030623	1.56374	0.644997	6.28101	6.99759	0.00816195	0.476246	7	89510007	89511368	1	Prss23os	protease, serine 23, opposite strand [Source:MGI Symbol;Acc:MGI:1916654]	93.2955	96.3276	85.7811	83.1453	89.1063	75.6636	69.5277	69.4103	81.9472	75.6801	60.9839	59.9423	87.2199	69.5819
ENSMUSG00000093378	6.08068	2.60423	2.37285	6.94893	0.00838692	0.476246	7	105901568	106093337	1	Gm20663	predicted gene 20663 [Source:MGI Symbol;Acc:MGI:5313110]	5.23597	5.27823	13.3685	1.33032	7.33153	6.13488	3.45479	2.457	3.05393	1.85718	2.77199	1.74589	6.44657	2.5568
ENSMUSG00000030218	-37.6434	-5.23432	0.525539	6.96701	0.00830259	0.476246	6	136872435	136875823	-1	Mgp	matrix Gla protein [Source:MGI Symbol;Acc:MGI:96976]	0	0	0	0.665162	0	0	0.863698	0.61425	0.508989	1.85718	0.692999	0	0.11086	0.756186
ENSMUSG00000038271	1.66987	0.739734	4.73488	6.97658	0.00825832	0.476246	6	125145241	125161782	1	Iffo1	intermediate filament family orphan 1 [Source:MGI Symbol;Acc:MGI:2444516]	31.8918	28.3705	24.5089	31.9278	29.8901	34.0827	21.5924	22.113	22.3955	25.0719	20.097	27.9343	30.112	23.2007
ENSMUSG00000039629	-5.51231	-2.46266	2.17382	7.04285	0.00795823	0.476246	6	29917012	29959681	1	Strip2	striatin interacting protein 2 [Source:MGI Symbol;Acc:MGI:2444363]	3.80798	0.659778	3.34212	1.33032	0.563964	1.36331	0.863698	5.52825	6.10786	3.71436	5.54399	3.49178	1.84458	4.20832
ENSMUSG00000050786	65.1133	6.02488	0.501799	7.04372	0.00795436	0.476246	6	49319274	49341582	1	Ccdc126	coiled-coil domain containing 126 [Source:MGI Symbol;Acc:MGI:1889376]	1.42799	1.97933	0	0.665162	1.69189	0	0.431849	0	0	0	0	0	0.96073	0.0719748
ENSMUSG00000055850	-27.4284	-4.7776	1.07125	7.1731	0.0074005	0.476246	6	72359714	72362721	-1	Rnf181	ring finger protein 181 [Source:MGI Symbol;Acc:MGI:1913760]	1.90399	1.31956	0	0	0	0	1.7274	1.2285	1.01798	1.39288	1.386	1.74589	0.537258	1.41644
ENSMUSG00000086527	1.81733	0.86182	4.55619	6.95111	0.00837672	0.476246	6	121223692	121226153	-1	Gm15856	predicted gene 15856 [Source:MGI Symbol;Acc:MGI:3801888]	27.6078	24.4118	23.3948	33.2581	29.8901	20.4496	20.7288	15.3563	20.3595	14.3931	24.9479	23.2786	26.502	19.844
ENSMUSG00000029512	-26.8945	-4.74924	1.15751	7.05019	0.0079257	0.476246	5	110784488	110810097	-1	Ulk1	unc-51 like kinase 1 [Source:MGI Symbol;Acc:MGI:1270126]	0	0	0	0	1.69189	2.04496	1.7274	1.84275	0.508989	2.32147	2.079	0.581964	0.622809	1.51026
ENSMUSG00000029599	-2.15983	-1.11092	3.61174	7.21294	0.00723799	0.476246	5	120612739	120628592	1	Ddx54	DEAD (Asp-Glu-Ala-Asp) box polypeptide 54 [Source:MGI Symbol;Acc:MGI:1919240]	6.66396	8.57712	8.91232	10.6426	11.2793	10.9065	13.3873	12.8993	13.2337	13.0003	16.632	13.9671	9.49696	13.8533
ENSMUSG00000029601	-2.33271	-1.22201	3.24613	6.94204	0.00841931	0.476246	5	120589016	120607118	1	Iqcd	IQ motif containing D [Source:MGI Symbol;Acc:MGI:1922982]	8.09195	5.27823	6.68424	6.65162	7.33153	11.5881	12.5236	8.59951	7.63483	10.2145	14.553	17.4589	7.60428	11.8307
ENSMUSG00000029627	-11.6771	-3.54561	1.49563	6.9904	0.00819479	0.476246	5	145194946	145201868	-1	Zkscan14	zinc finger with KRAB and SCAN domains 14 [Source:MGI Symbol;Acc:MGI:1914485]	0.951995	1.31956	3.34212	0	0.563964	0	2.59109	3.07125	1.52697	5.10724	0.692999	1.16393	1.02961	2.35891
ENSMUSG00000041939	-84.0814	-6.39371	0.588666	7.37928	0.00659794	0.476246	5	114444269	114460591	1	Mvk	mevalonate kinase [Source:MGI Symbol;Acc:MGI:107624]	0	0	0	0	0	0	0.431849	0	0.508989	1.39288	1.386	0	0	0.619953
ENSMUSG00000049550	-3.6966	-1.8862	2.42059	7.08724	0.00776349	0.476246	5	123577795	123684618	-1	Clip1	CAP-GLY domain containing linker protein 1 [Source:MGI Symbol;Acc:MGI:1928401]	4.28398	3.95867	3.89914	4.65613	1.12793	2.72662	6.90958	7.371	6.61685	8.8216	4.85099	4.07375	3.44208	6.44063
ENSMUSG00000003032	-10.0301	-3.32626	1.09143	7.12993	0.00758076	0.476246	4	55527143	55532466	-1	Klf4	Kruppel-like factor 4 (gut) [Source:MGI Symbol;Acc:MGI:1342287]	0.475997	0	0	1.99549	1.12793	0.681654	1.29555	1.2285	3.05393	1.85718	1.386	1.74589	0.713511	1.76117
ENSMUSG00000028293	4.85897	2.28065	1.98927	6.98781	0.00820667	0.476246	4	34663257	34687438	-1	Slc35a1	solute carrier family 35 (CMP-sialic acid transporter), member 1 [Source:MGI Symbol;Acc:MGI:1345622]	2.85598	2.63911	3.34212	4.65613	2.25586	3.40827	3.45479	1.84275	2.03595	0	0	2.32786	3.19291	1.61023
ENSMUSG00000028540	-13.8209	-3.78878	1.21534	7.29315	0.00692178	0.476246	4	117888643	117892032	-1	Dph2	DPH2 homolog (S. cerevisiae) [Source:MGI Symbol;Acc:MGI:1914978]	0	0.659778	0	1.33032	0.563964	0.681654	1.29555	3.6855	3.05393	0.464295	2.77199	0.581964	0.539287	1.97554
ENSMUSG00000039410	-32.2905	-5.01304	0.962931	7.24097	0.00712583	0.476246	4	154316125	154636873	-1	Prdm16	PR domain containing 16 [Source:MGI Symbol;Acc:MGI:1917923]	0	0	0	1.33032	0	0	0.431849	1.2285	1.52697	0.464295	0	2.32786	0.221721	0.996578
ENSMUSG00000039838	-8.599	-3.10417	1.34743	7.30396	0.00688027	0.476246	4	150628572	150652174	-1	Slc45a1	solute carrier family 45, member 1 [Source:MGI Symbol;Acc:MGI:2653235]	0.475997	0.659778	0.55702	0.665162	0	1.36331	2.15924	2.457	0.508989	2.32147	0.692999	2.90982	0.620211	1.84159
ENSMUSG00000060572	5.38729	2.42956	2.19477	6.98487	0.00822017	0.476246	4	141010418	141015984	1	Mfap2	microfibrillar-associated protein 2 [Source:MGI Symbol;Acc:MGI:99559]	5.23597	3.95867	2.22808	3.99097	4.51171	8.8615	2.59109	1.84275	2.54494	2.32147	1.386	1.16393	4.79782	1.97503
ENSMUSG00000083512	4.09479	2.03379	2.36661	7.03656	0.00798622	0.476246	4	109373701	109374859	-1	Gm12749	predicted gene 12749 [Source:MGI Symbol;Acc:MGI:3652196]	3.80798	7.25756	6.68424	0.665162	5.63964	4.08992	1.7274	1.2285	2.54494	3.25006	2.079	2.32786	4.69075	2.19296
ENSMUSG00000023087	-1.21678	-0.283063	9.18865	7.23075	0.00716651	0.476246	3	51224447	51251644	1	Ccrn4l	CCR4 carbon catabolite repression 4-like (S. cerevisiae) [Source:MGI Symbol;Acc:MGI:109382]	524.549	551.575	570.946	553.415	601.186	587.586	573.064	586.609	590.936	674.621	692.306	628.521	564.876	624.343
ENSMUSG00000027878	-58.3958	-5.86779	0.698723	7.11271	0.00765393	0.476246	3	98013527	98150361	1	Notch2	notch 2 [Source:MGI Symbol;Acc:MGI:97364]	0	0	0.55702	0	0	0	1.29555	3.07125	0.508989	0.464295	0	1.16393	0.0928367	1.084
ENSMUSG00000027900	-43.1214	-5.43033	0.907054	7.15344	0.00748204	0.476246	3	106547798	106575890	1	Dram2	DNA-damage regulated autophagy modulator 2 [Source:MGI Symbol;Acc:MGI:1914421]	0.475997	1.31956	0	0	0	0	1.7274	1.2285	0.508989	2.32147	2.079	0	0.299259	1.31089
ENSMUSG00000027955	-42.0295	-5.39333	0.612638	7.02866	0.00802155	0.476246	3	79884533	79946280	1	Fam198b	family with sequence similarity 198, member B [Source:MGI Symbol;Acc:MGI:1915909]	0	0.659778	0	0	0	0	0.863698	0.61425	1.01798	0.464295	0	1.74589	0.109963	0.784352
ENSMUSG00000048997	20.8478	4.38182	1.08426	7.4323	0.00640634	0.476246	3	108202222	108210934	-1	Atxn7l2	ataxin 7-like 2 [Source:MGI Symbol;Acc:MGI:1919772]	0	1.97933	3.89914	0	1.69189	2.72662	0.863698	0	0.508989	0	0	0.581964	1.71616	0.325775
ENSMUSG00000025816	3.0691	1.61781	2.57632	7.11329	0.00765146	0.476246	2	5870987	5895432	-1	Sec61a2	Sec61, alpha subunit 2 (S. cerevisiae) [Source:MGI Symbol;Acc:MGI:1931071]	8.56795	5.27823	3.89914	5.98646	4.51171	8.17985	3.88664	4.914	4.07191	4.17865	1.386	2.32786	6.07056	3.46084
ENSMUSG00000035829	-6.25825	-2.64576	2.17847	7.12861	0.00758634	0.476246	2	28446800	28455508	1	Ppp1r26	protein phosphatase 1, regulatory subunit 26 [Source:MGI Symbol;Acc:MGI:2685193]	1.42799	3.29889	2.7851	0.665162	2.81982	0.681654	3.45479	3.6855	4.07191	9.2859	6.23699	2.90982	1.94644	4.94082
ENSMUSG00000070880	2.45445	1.2954	3.35987	6.94391	0.00841051	0.476246	2	70553072	70602014	1	Gad1	glutamate decarboxylase 1 [Source:MGI Symbol;Acc:MGI:95632]	11.8999	11.876	10.0264	12.6381	12.9712	8.17985	5.61404	9.21376	5.59888	11.1431	4.15799	6.98357	11.2652	7.11855
ENSMUSG00000074576	-40.3937	-5.33606	0.944663	7.01771	0.00807073	0.476246	2	168230622	168232594	1	Mocs3	molybdenum cofactor synthesis 3 [Source:MGI Symbol;Acc:MGI:1916622]	0.475997	0.659778	0	0	0	0	0.431849	1.84275	0	0.92859	2.079	1.74589	0.189296	1.17135
ENSMUSG00000085830	1.21773	0.284195	9.35354	7.04478	0.00794965	0.476246	2	25291220	25298925	1	Grin1os	glutamate receptor, ionotropic, NMDA1 (zeta 1), opposite strand [Source:MGI Symbol;Acc:MGI:2443867]	700.668	748.188	635.003	635.895	661.53	658.478	606.316	633.292	600.098	604.512	647.261	569.161	673.294	610.107
ENSMUSG00000026427	-2.17303	-1.11971	3.507	6.95572	0.00835519	0.476246	1	131153181	131187658	1	Eif2d	eukaryotic translation initiation factor 2D [Source:MGI Symbol;Acc:MGI:109342]	8.09195	3.29889	8.3553	11.3078	11.2793	8.17985	11.2281	14.1278	12.2157	14.3931	14.553	8.1475	8.41884	12.4442
ENSMUSG00000041779	4.22772	2.07988	2.15357	7.04493	0.007949	0.476246	1	20996299	21079229	-1	Tram2	translocating chain-associating membrane protein 2 [Source:MGI Symbol;Acc:MGI:1924817]	4.75997	3.29889	4.45616	3.32581	5.63964	4.08992	2.59109	3.6855	1.52697	3.25006	0.692999	0.581964	4.26173	2.05476
ENSMUSG00000062169	9.92498	3.31106	1.20172	7.35895	0.00667297	0.476246	1	181144693	181168994	1	Cnih4	cornichon homolog 4 (Drosophila) [Source:MGI Symbol;Acc:MGI:1925828]	2.85598	1.31956	4.45616	1.99549	2.81982	1.36331	0	1.2285	0	1.85718	2.079	0.581964	2.46839	0.957773
ENSMUSG00000100816	-8.50374	-3.0881	1.3493	7.3561	0.00668356	0.476246	1	50815375	50817701	1	Gm28321	predicted gene 28321 [Source:MGI Symbol;Acc:MGI:5579027]	0.475997	0.659778	0.55702	0	0.563964	2.04496	2.15924	0.61425	2.54494	1.39288	2.079	4.07375	0.716953	2.14401
ENSMUSG00000102752	32.9712	5.04314	0.9524	7.06395	0.00786505	0.476246	1	170298199	170306332	-1	Gm7694	predicted gene 7694 [Source:MGI Symbol;Acc:MGI:3649135]	0	2.63911	1.11404	0.665162	1.12793	2.72662	0	0	0	0	0.692999	1.74589	1.37881	0.406482
ENSMUSG00000103443	-54.6062	-5.77099	0.698326	6.94346	0.0084126	0.476246	1	195079099	195081336	-1	Gm37132	predicted gene, 37132 [Source:MGI Symbol;Acc:MGI:5610360]	0	0	0	0	0.563964	0	1.7274	0	0.508989	1.39288	2.079	0	0.093994	0.951377
ENSMUSG00000087436	4.14641	2.05186	2.21684	6.92148	0.00851664	0.476704	8	105934333	105945843	1	Gm16156	predicted gene 16156 [Source:MGI Symbol;Acc:MGI:3801720]	3.80798	3.95867	6.12722	5.98646	3.38378	4.77158	0.863698	3.6855	2.54494	2.78577	3.46499	0.581964	4.67261	2.32114
ENSMUSG00000040710	-14.3015	-3.8381	1.34084	6.92142	0.00851695	0.476704	1	95587682	95667571	-1	St8sia4	ST8 alpha-N-acetyl-neuraminide alpha-2,8-sialyltransferase 4 [Source:MGI Symbol;Acc:MGI:106018]	0.475997	0	0	0	1.12793	0.681654	1.7274	1.2285	1.52697	0.92859	2.079	1.74589	0.38093	1.53939
ENSMUSG00000062006	-32.0174	-5.00078	0.976835	6.91371	0.00855374	0.477047	3	130726831	130730398	-1	Rpl34	ribosomal protein L34 [Source:MGI Symbol;Acc:MGI:1915686]	0.951995	0.659778	0.55702	0	0	0	0.863698	0.61425	3.56292	0.92859	1.386	0.581964	0.361465	1.3229
ENSMUSG00000022744	20.2776	4.34181	0.877812	6.8902	0.00866693	0.47992	16	58727910	58734251	1	Cldnd1	claudin domain containing 1 [Source:MGI Symbol;Acc:MGI:2447860]	0.951995	1.31956	1.67106	1.33032	0.563964	1.36331	0.863698	1.84275	0.508989	0	0	0	1.20003	0.535906
ENSMUSG00000101939	2.25258	1.17158	7.40668	6.89631	0.00863738	0.47992	1	24612775	24613119	-1	Gm28438	predicted gene 28438 [Source:MGI Symbol;Acc:MGI:5579144]	223.719	218.387	160.979	202.874	140.427	184.728	155.034	165.848	142.517	106.324	45.7379	151.893	188.519	127.892
ENSMUSG00000089760	-3.95288	-1.9829	2.15122	6.88358	0.0086991	0.479993	18	84719004	84720775	-1	D030046N08Rik	RIKEN cDNA D030046N08 gene [Source:MGI Symbol;Acc:MGI:3645234]	1.42799	0.659778	1.11404	2.66065	2.81982	4.77158	4.75034	3.6855	5.08989	2.32147	2.079	5.81964	2.24231	3.95764
ENSMUSG00000025971	-1.41496	-0.50076	6.10003	6.8758	0.00873705	0.480383	1	57406328	57417953	1	9430016H08Rik	RIKEN cDNA 9430016H08 gene [Source:MGI Symbol;Acc:MGI:1915365]	62.8316	50.8029	59.6012	57.2039	63.7279	51.124	69.9595	78.0098	66.1685	69.1799	60.9839	69.2537	57.5486	68.9259
ENSMUSG00000085635	1.76729	0.821541	4.42519	6.85936	0.00881783	0.481161	X	38705481	38737762	-1	Gm14565	predicted gene 14565 [Source:MGI Symbol;Acc:MGI:3705304]	21.4199	19.7933	21.7238	21.9503	25.3784	25.9028	18.5695	13.5135	15.2697	14.8574	19.404	20.9507	22.6948	17.0941
ENSMUSG00000014075	-26.0725	-4.70446	0.779667	6.82012	0.00901367	0.481161	16	32419702	32429099	1	Tctex1d2	Tctex1 domain containing 2 [Source:MGI Symbol;Acc:MGI:1913311]	0	0	0	0.665162	0	0.681654	0.863698	0.61425	1.52697	0.92859	0.692999	0.581964	0.224469	0.868078
ENSMUSG00000042622	4.12942	2.04594	2.04276	6.83513	0.00893822	0.481161	15	79347541	79359072	1	Maff	v-maf musculoaponeurotic fibrosarcoma oncogene family, protein F (avian) [Source:MGI Symbol;Acc:MGI:96910]	4.28398	5.27823	3.89914	5.3213	3.94775	4.08992	2.59109	1.2285	5.08989	0	0.692999	4.07375	4.47005	2.27937
ENSMUSG00000032673	-2.14426	-1.10048	3.93513	6.81698	0.00902951	0.481161	11	29511757	29515033	-1	Prorsd1	prolyl-tRNA synthetase domain containing 1 [Source:MGI Symbol;Acc:MGI:1915189]	13.8039	6.59778	10.0264	11.9729	16.9189	7.49819	18.1377	14.1278	13.7427	18.1075	18.711	16.877	11.1363	16.6173
ENSMUSG00000029141	-9.28891	-3.21551	1.19426	6.82871	0.00897039	0.481161	5	31526995	31556932	1	Slc4a1ap	solute carrier family 4 (anion exchanger), member 1, adaptor protein [Source:MGI Symbol;Acc:MGI:1196608]	0.475997	0.659778	0	0.665162	0.563964	1.36331	2.15924	0	3.05393	1.85718	2.079	1.74589	0.621368	1.81587
ENSMUSG00000037979	-3.63608	-1.86238	2.48129	6.81793	0.00902471	0.481161	5	124834418	124862424	-1	Ccdc92	coiled-coil domain containing 92 [Source:MGI Symbol;Acc:MGI:106485]	7.13996	5.27823	1.67106	0.665162	2.25586	3.40827	8.20513	5.52825	6.61685	5.57154	4.85099	5.81964	3.40309	6.09873
ENSMUSG00000104102	-6.51346	-2.70342	1.47014	6.82995	0.00896417	0.481161	3	8628051	8632454	1	Gm32496	predicted gene, 32496 [Source:MGI Symbol;Acc:MGI:5591655]	0.951995	0	0.55702	1.99549	0.563964	1.36331	2.15924	0	2.54494	3.25006	2.77199	2.90982	0.905295	2.27268
ENSMUSG00000102704	2.25206	1.17124	3.91861	6.83957	0.00891601	0.481161	2	23492931	23494448	1	Gm38309	predicted gene, 38309 [Source:MGI Symbol;Acc:MGI:5611537]	16.1839	17.814	12.8115	11.3078	15.791	12.2698	8.63698	13.5135	11.7067	5.57154	11.088	8.72946	14.363	9.87437
ENSMUSG00000016481	9.21596	3.20414	1.33771	6.86576	0.00878629	0.481161	1	195097382	195131586	-1	Cr1l	complement component (3b/4b) receptor 1-like [Source:MGI Symbol;Acc:MGI:88513]	3.33198	1.97933	2.7851	1.99549	0.563964	3.40827	0.431849	0	1.52697	0.92859	0.692999	0.581964	2.34402	0.693728
ENSMUSG00000031367	2.2998	1.20151	3.67575	6.78229	0.00920669	0.486992	X	163909017	163933666	1	Ap1s2	adaptor-related protein complex 1, sigma 2 subunit [Source:MGI Symbol;Acc:MGI:1889383]	11.4239	14.5151	13.3685	13.3032	12.9712	25.9028	8.20513	9.21376	7.12584	15.3217	11.088	8.72946	15.2475	9.94732
ENSMUSG00000064120	-2.21137	-1.14494	3.55904	6.77723	0.00923282	0.486992	17	49428362	49455435	1	Mocs1	molybdenum cofactor synthesis 1 [Source:MGI Symbol;Acc:MGI:1928904]	6.66396	7.25756	10.0264	9.97743	8.45946	10.9065	14.251	10.4423	11.7067	15.786	8.31598	16.877	8.88187	12.8965
ENSMUSG00000027330	-22.4286	-4.48727	0.659603	6.78341	0.00920088	0.486992	2	131186949	131198497	1	Cdc25b	cell division cycle 25B [Source:MGI Symbol;Acc:MGI:99701]	0	0	0	0.665162	0	1.36331	1.29555	0.61425	1.01798	0.464295	1.386	1.16393	0.338078	0.990332
ENSMUSG00000024580	-6.15061	-2.62073	1.54603	6.75047	0.00937232	0.489257	18	61712440	61726331	-1	Grpel2	GrpE-like 2, mitochondrial [Source:MGI Symbol;Acc:MGI:1334416]	0	1.31956	1.11404	1.33032	1.69189	0	0.863698	3.07125	2.03595	2.32147	3.46499	2.90982	0.909302	2.44453
ENSMUSG00000024011	-7.68929	-2.94285	1.71674	6.75132	0.00936786	0.489257	17	29318877	29329413	1	Pi16	peptidase inhibitor 16 [Source:MGI Symbol;Acc:MGI:1921366]	2.37999	1.97933	1.11404	0.665162	1.12793	0	4.31849	3.07125	0.508989	2.32147	4.85099	4.07375	1.21108	3.19082
ENSMUSG00000073415	-2.41859	-1.27417	5.81504	6.70364	0.00962163	0.489257	17	34976899	34981788	-1	Gm10501	predicted gene 10501 [Source:MGI Symbol;Acc:MGI:3704476]	35.6998	44.2051	36.7633	49.8872	33.8378	67.4837	32.8205	38.0835	38.6831	117.002	85.2388	185.647	44.6462	82.9125
ENSMUSG00000018830	-42.8284	-5.42049	0.835648	6.72594	0.00950208	0.489257	16	14194527	14291408	-1	Myh11	myosin, heavy polypeptide 11, smooth muscle [Source:MGI Symbol;Acc:MGI:102643]	0.475997	0.659778	0	0	0	0	0.863698	0	2.03595	0.464295	1.386	1.74589	0.189296	1.08264
ENSMUSG00000025370	-58.9307	-5.88095	0.850064	6.71442	0.00956364	0.489257	15	16778101	16857094	1	Cdh9	cadherin 9 [Source:MGI Symbol;Acc:MGI:107433]	0	0	0.55702	0	0	0	1.29555	4.29975	1.52697	0.464295	0	0.581964	0.0928367	1.36142
ENSMUSG00000004665	25.6912	4.6832	0.981065	6.71702	0.0095497	0.489257	10	79988584	79996062	1	Cnn2	calponin 2 [Source:MGI Symbol;Acc:MGI:105093]	1.42799	0	1.67106	0.665162	2.25586	1.36331	0	0	0	1.39288	0	1.16393	1.23056	0.426135
ENSMUSG00000031548	-55.9892	-5.80708	0.63793	6.73874	0.00943415	0.489257	8	23411502	23449632	1	Sfrp1	secreted frizzled-related protein 1 [Source:MGI Symbol;Acc:MGI:892014]	0	0	0.55702	0	0	0	0.431849	2.457	0	0.92859	1.386	0.581964	0.0928367	0.964234
ENSMUSG00000087317	22.6436	4.50103	0.966163	6.7383	0.00943645	0.489257	6	92012394	92016117	-1	4930466I24Rik	RIKEN cDNA 4930466I24 gene [Source:MGI Symbol;Acc:MGI:1923066]	1.42799	0.659778	2.22808	0.665162	1.12793	1.36331	0.431849	1.2285	1.52697	0	0	0	1.24537	0.531219
ENSMUSG00000029725	29.8007	4.89727	0.661091	6.74695	0.0093908	0.489257	5	137778849	137780110	1	Ppp1r35	protein phosphatase 1, regulatory subunit 35 [Source:MGI Symbol;Acc:MGI:1922853]	0.475997	1.97933	0	0.665162	1.69189	0.681654	0	0	0	0.464295	0	0.581964	0.915673	0.174376
ENSMUSG00000074643	-25.3036	-4.66127	1.44742	6.71598	0.0095553	0.489257	2	156071842	156111965	-1	Cpne1	copine I [Source:MGI Symbol;Acc:MGI:2386621]	2.37999	2.63911	1.67106	0	0	0	2.59109	3.6855	1.52697	1.85718	0	2.32786	1.11503	1.9981
ENSMUSG00000102605	2.03109	1.02226	3.80247	6.70885	0.00959353	0.489257	1	75468570	75470761	-1	Gm37264	predicted gene, 37264 [Source:MGI Symbol;Acc:MGI:5610492]	11.4239	10.5565	13.9255	14.6336	18.0468	19.0863	9.93253	14.742	7.12584	8.35731	11.781	9.89339	14.6121	10.3053
ENSMUSG00000022136	-2.19156	-1.13196	3.65682	6.68231	0.00973745	0.492761	14	118937932	118981702	1	Dnajc3	DnaJ (Hsp40) homolog, subfamily C, member 3 [Source:MGI Symbol;Acc:MGI:107373]	8.09195	7.25756	10.5834	13.9684	8.45946	10.2248	11.6599	14.742	19.3416	11.6074	13.86	15.713	9.76426	14.4873
ENSMUSG00000044737	7.79547	2.96264	1.69258	6.6793	0.00975387	0.492761	7	43690418	43695536	1	Klk14	kallikrein related-peptidase 14 [Source:MGI Symbol;Acc:MGI:2447564]	2.37999	0.659778	3.89914	1.99549	3.38378	1.36331	1.29555	0	0.508989	0.92859	0.692999	1.16393	2.28025	0.765009
ENSMUSG00000023147	-86.0373	-6.42689	0.794546	6.66894	0.00981076	0.49403	16	96145407	96157852	1	Wrb	tryptophan rich basic protein [Source:MGI Symbol;Acc:MGI:2136882]	0	0	0	0	0	0	1.29555	0	0.508989	1.39288	0	0	0	0.532903
ENSMUSG00000050332	-44.276	-5.46845	0.703025	6.60403	0.0101748	0.496565	X	95420318	95444872	-1	Amer1	APC membrane recruitment 1 [Source:MGI Symbol;Acc:MGI:1919595]	0.475997	0	0	0	0	0	0	1.2285	1.52697	0.464295	0	1.74589	0.0793329	0.827609
ENSMUSG00000067567	23.9867	4.58416	1.02995	6.6237	0.0100631	0.496565	X	102284639	102505359	-1	Hdac8	histone deacetylase 8 [Source:MGI Symbol;Acc:MGI:1917565]	1.42799	1.31956	1.11404	0.665162	1.12793	2.04496	0.431849	0.61425	2.03595	0	0	0	1.28327	0.513676
ENSMUSG00000004945	12.9615	3.69616	0.842179	6.64501	0.00994337	0.496565	17	5410870	5440259	-1	Tmem242	transmembrane protein 242 [Source:MGI Symbol;Acc:MGI:1917794]	0	1.31956	2.22808	1.33032	1.69189	2.72662	0.431849	0.61425	0	0.464295	0	0.581964	1.54941	0.348726
ENSMUSG00000022350	-22.5646	-4.49599	0.85296	6.62463	0.0100578	0.496565	15	59331998	59374167	-1	E430025E21Rik	RIKEN cDNA E430025E21 gene [Source:MGI Symbol;Acc:MGI:2146110]	1.42799	0	0.55702	0	0	0	0.431849	0.61425	1.52697	1.85718	0.692999	1.16393	0.330835	1.04786
ENSMUSG00000021357	-10.1109	-3.33784	1.19685	6.64936	0.00991915	0.496565	13	30813919	30974047	-1	Exoc2	exocyst complex component 2 [Source:MGI Symbol;Acc:MGI:1913732]	0	0.659778	0.55702	0	0	2.04496	1.7274	1.2285	0.508989	2.78577	2.77199	1.74589	0.543627	1.79476
ENSMUSG00000031781	26.2113	4.71212	0.682597	6.62522	0.0100545	0.496565	8	94819818	94838358	-1	Ciapin1	cytokine induced apoptosis inhibitor 1 [Source:MGI Symbol;Acc:MGI:1922083]	1.42799	0	1.67106	0.665162	0.563964	2.72662	0.431849	0	0	0.464295	0	0	1.1758	0.149357
ENSMUSG00000035314	4.1028	2.03661	1.97057	6.60346	0.0101781	0.496565	7	99381549	99460983	1	Gdpd5	glycerophosphodiester phosphodiesterase domain containing 5 [Source:MGI Symbol;Acc:MGI:2686926]	4.75997	4.61845	2.22808	4.65613	5.63964	4.77158	1.29555	3.07125	2.03595	1.85718	0.692999	4.07375	4.44564	2.17111
ENSMUSG00000053198	1.85888	0.89443	4.0581	6.60309	0.0101802	0.496565	7	27499324	27520214	1	Prx	periaxin [Source:MGI Symbol;Acc:MGI:108176]	17.1359	23.0922	20.0527	13.9684	19.1748	20.4496	18.1377	10.4423	12.2157	16.7146	11.088	12.2212	18.9789	13.4699
ENSMUSG00000102085	-34.7141	-5.11745	0.475562	6.6293	0.0100315	0.496565	7	39903767	39910970	-1	4930435C17Rik	RIKEN cDNA 4930435C17 gene [Source:MGI Symbol;Acc:MGI:1925412]	0.475997	0	0	0	0	0	0.431849	0.61425	1.01798	0.464295	0.692999	1.16393	0.0793329	0.730883
ENSMUSG00000043207	-7.4364	-2.8946	1.68045	6.60893	0.0101468	0.496565	4	121059237	121098241	-1	Zmpste24	zinc metallopeptidase, STE24 [Source:MGI Symbol;Acc:MGI:1890508]	1.42799	1.31956	1.11404	0.665162	0.563964	0.681654	2.15924	3.07125	0	4.17865	4.15799	3.49178	0.962061	2.84315
ENSMUSG00000106535	1.74339	0.801896	4.85002	6.58489	0.0102848	0.498204		4073571	4075457	1	RP23-369O21.1	5	24.7519	20.4531	32.3072	25.2762	22.5586	32.7194	25.0472	18.4275	25.4494	18.1075	14.553	18.0409	26.3444	19.9376
ENSMUSG00000041313	5.36708	2.42414	1.80771	6.58056	0.0103099	0.498204	5	148327410	148399904	-1	Slc7a1	solute carrier family 7 (cationic amino acid transporter, y+ system), member 1 [Source:MGI Symbol;Acc:MGI:88117]	4.28398	2.63911	1.11404	3.32581	2.25586	4.08992	0.431849	1.2285	1.52697	2.32147	1.386	0.581964	2.95145	1.24613
ENSMUSG00000081143	11.4373	3.51567	1.5269	6.59041	0.0102529	0.498204	5	64252556	64253225	-1	Gm15823	predicted gene 15823 [Source:MGI Symbol;Acc:MGI:3801858]	1.42799	2.63911	2.22808	2.66065	1.69189	1.36331	1.7274	2.457	0	0.464295	0	0	2.00184	0.774782
ENSMUSG00000046312	-11.6091	-3.53718	1.39504	6.57248	0.0103568	0.498921	4	41495604	41503076	-1	AI464131	expressed sequence AI464131 [Source:MGI Symbol;Acc:MGI:2140300]	0.951995	0.659778	0.55702	0.665162	0	0	3.02294	1.2285	3.05393	1.39288	0	1.16393	0.472326	1.6437
ENSMUSG00000095690	56.5704	5.82197	0.87823	6.56277	0.0104134	0.499063	19	7398421	7399077	-1	Rab11b-ps2	RAB11B, member RAS oncogene family, pseudogene 2 [Source:MGI Symbol;Acc:MGI:3643959]	0	0	1.67106	4.65613	1.12793	1.36331	0.863698	0	0	0	0	0	1.46974	0.14395
ENSMUSG00000096528	-2.80921	-1.49017	3.52196	6.55936	0.0104334	0.499063	18	3471630	3474315	1	G430049J08Rik	RIKEN cDNA G430049J08 gene [Source:MGI Symbol;Acc:MGI:3645649]	4.28398	5.27823	11.1404	9.31227	7.89549	6.13488	10.7962	19.656	8.14382	8.8216	18.018	9.89339	7.34088	12.5548
ENSMUSG00000081128	-60.2327	-5.91248	0.724338	6.55552	0.0104559	0.499063	2	20235045	20236064	-1	Gm13328	predicted gene 13328 [Source:MGI Symbol;Acc:MGI:3651185]	0	0	0	0.665162	0	0	0.431849	1.84275	1.01798	0.92859	2.079	0	0.11086	1.05003
ENSMUSG00000027180	-4.35115	-2.1214	2.01192	6.54612	0.0105113	0.500171	2	104027721	104063240	1	Fbxo3	F-box protein 3 [Source:MGI Symbol;Acc:MGI:1929084]	2.85598	3.29889	1.67106	1.33032	1.69189	2.04496	4.75034	3.07125	4.07191	5.57154	6.23699	2.90982	2.14885	4.43531
ENSMUSG00000095547	3.43861	1.78183	2.59088	6.52722	0.0106236	0.50244	9	3017408	3021593	1	Gm10719	predicted gene 10719 [Source:MGI Symbol;Acc:MGI:3641690]	6.18796	5.27823	6.68424	9.97743	5.63964	6.13488	3.88664	6.75675	7.63483	1.39288	1.386	3.49178	6.6504	4.09148
ENSMUSG00000054675	91.1106	6.50955	0.571707	6.52808	0.0106184	0.50244	5	113793729	113800516	-1	Tmem119	transmembrane protein 119 [Source:MGI Symbol;Acc:MGI:2385228]	0	1.97933	0.55702	0	0	1.36331	0	0	0	0	0	0	0.649944	0
ENSMUSG00000107277	2.39266	1.25861	3.57693	6.50598	0.0107512	0.503882		32607020	32611805	-1	RP23-149A1.6	5	9.99594	16.4945	13.3685	17.9594	10.7153	8.17985	8.20513	7.371	8.14382	6.03583	11.088	8.72946	12.7856	8.2622
ENSMUSG00000023868	-2.5801	-1.36743	2.88066	6.51601	0.0106908	0.503882	17	8525372	8986648	1	Pde10a	phosphodiesterase 10A [Source:MGI Symbol;Acc:MGI:1345143]	3.33198	3.95867	6.12722	5.98646	2.25586	7.49819	6.04589	7.98526	6.61685	7.89301	8.31598	9.89339	4.85973	7.79173
ENSMUSG00000025155	-20.8633	-4.3829	0.874538	6.51122	0.0107196	0.503882	11	120789201	120796403	-1	Dus1l	dihydrouridine synthase 1-like (S. cerevisiae) [Source:MGI Symbol;Acc:MGI:1915980]	0.475997	0.659778	1.67106	0	0	0	0.863698	0.61425	1.01798	1.39288	2.77199	0.581964	0.467806	1.20713
ENSMUSG00000039741	4.42315	2.14507	2.2285	6.47462	0.0109426	0.511311	11	120232947	120292296	1	Bahcc1	BAH domain and coiled-coil containing 1 [Source:MGI Symbol;Acc:MGI:2679272]	7.13996	1.97933	4.45616	5.98646	3.94775	4.08992	1.29555	1.2285	1.52697	0.92859	5.54399	4.65571	4.59993	2.52988
ENSMUSG00000049796	-6.59622	-2.72164	1.47033	6.44999	0.0110953	0.513819	3	19693401	19695396	-1	Crh	corticotropin releasing hormone [Source:MGI Symbol;Acc:MGI:88496]	0.475997	0.659778	0	2.66065	1.12793	1.36331	2.59109	2.457	2.54494	2.32147	2.079	1.16393	1.04794	2.19291
ENSMUSG00000027380	-28.979	-4.85694	0.755999	6.45393	0.0110707	0.513819	2	127838876	128123873	1	Acoxl	acyl-Coenzyme A oxidase-like [Source:MGI Symbol;Acc:MGI:1921371]	0.475997	0.659778	0	0	0	0	0.863698	0	2.03595	0.464295	0	1.74589	0.189296	0.85164
ENSMUSG00000041358	4.44743	2.15297	2.45714	6.45164	0.011085	0.513819	2	112247948	112259291	-1	Nutm1	NUT midline carcinoma, family member 1 [Source:MGI Symbol;Acc:MGI:2661384]	2.85598	5.938	2.7851	3.32581	4.51171	2.72662	2.59109	1.2285	0.508989	1.39288	3.46499	1.16393	3.69054	1.72506
ENSMUSG00000095766	-66.4041	-6.0532	0.96011	6.44422	0.0111314	0.513959	8	20556695	20557333	-1	Gm21182	predicted gene, 21182 [Source:MGI Symbol;Acc:MGI:5434537]	0	0	0.55702	0	0	0	1.7274	0	0	0.92859	4.15799	0	0.0928367	1.13566
ENSMUSG00000052026	4.4203	2.14414	1.90819	6.43068	0.0112165	0.516359	18	60995381	61014199	-1	Slc6a7	solute carrier family 6 (neurotransmitter transporter, L-proline), member 7 [Source:MGI Symbol;Acc:MGI:2147363]	6.18796	5.27823	2.7851	3.32581	3.94775	3.40827	1.7274	1.84275	2.54494	3.71436	0	1.16393	4.15552	1.83223
ENSMUSG00000106162	21.6968	4.43941	1.20223	6.3874	0.0114933	0.519872		143330420	143332032	1	RP24-337A2.1	3	1.42799	1.97933	0.55702	1.33032	0	0.681654	0	0	0	0.92859	0.692999	0	0.996054	0.270265
ENSMUSG00000021938	-3.11835	-1.64078	2.8889	6.38994	0.0114769	0.519872	14	56722441	56778316	-1	Pspc1	paraspeckle protein 1 [Source:MGI Symbol;Acc:MGI:1913895]	6.66396	1.97933	6.68424	5.98646	4.51171	0.681654	4.75034	7.98526	12.2157	6.03583	11.088	6.4016	4.41789	8.07946
ENSMUSG00000020401	-20.1754	-4.33453	1.35336	6.39583	0.0114389	0.519872	11	46396559	46407982	1	Fam71b	family with sequence similarity 71, member B [Source:MGI Symbol;Acc:MGI:3650836]	0.475997	3.29889	0	0	0.563964	0	1.29555	1.84275	7.63483	0.464295	4.15799	1.16393	0.723142	2.75989
ENSMUSG00000070000	-7.80689	-2.96475	1.26961	6.39032	0.0114744	0.519872	8	71708387	71725716	-1	Fcho1	FCH domain only 1 [Source:MGI Symbol;Acc:MGI:1921265]	0.475997	0.659778	0.55702	1.33032	0.563964	0	0.863698	2.457	2.54494	0.92859	2.77199	1.74589	0.597847	1.88535
ENSMUSG00000102436	2.8526	1.51228	3.184	6.39367	0.0114528	0.519872	3	41648118	41649250	-1	Gm38047	predicted gene, 38047 [Source:MGI Symbol;Acc:MGI:5611275]	14.2799	11.2162	7.79828	7.98194	9.58739	6.81654	4.75034	8.59951	4.5809	4.64295	2.77199	8.72946	9.61338	5.67919
ENSMUSG00000026254	-3.46587	-1.79322	2.75935	6.40014	0.0114111	0.519872	1	87213914	87240488	1	Eif4e2	eukaryotic translation initiation factor 4E member 2 [Source:MGI Symbol;Acc:MGI:1914440]	3.80798	5.27823	8.91232	1.33032	3.38378	1.36331	6.90958	6.75675	5.08989	5.57154	9.70198	6.4016	4.01266	6.73856
ENSMUSG00000108023	78.0121	6.28563	0.325963	6.30756	0.0120224	0.522004		133563937	133564168	-1	RP23-422D16.1	6	0.951995	0	0	0	1.12793	1.36331	0	0	0	0	0	0	0.573872	0
ENSMUSG00000001700	-2.37784	-1.24965	2.91864	6.34174	0.0117929	0.522004	18	56432132	56503792	1	Gramd3	GRAM domain containing 3 [Source:MGI Symbol;Acc:MGI:1914815]	6.18796	9.23689	6.68424	2.66065	5.07568	3.40827	6.47773	4.914	10.1798	8.8216	9.70198	8.72946	5.54228	8.13743
ENSMUSG00000008668	2.5222	1.33469	2.94799	6.29936	0.0120782	0.522004	17	33951999	33956001	-1	Rps18	ribosomal protein S18 [Source:MGI Symbol;Acc:MGI:98146]	5.71197	7.25756	9.46934	5.3213	7.33153	12.2698	5.18219	4.29975	5.08989	5.10724	2.77199	6.4016	7.89358	4.80878
ENSMUSG00000096870	-17.2167	-4.10574	1.46012	6.36325	0.0116508	0.522004	16	77400030	77403135	1	Gm21816	predicted gene, 21816 [Source:MGI Symbol;Acc:MGI:5433980]	0.951995	0	0	0	0.563964	0.681654	1.29555	1.84275	1.01798	3.25006	3.46499	0.581964	0.366269	1.90888
ENSMUSG00000014850	1.92434	0.944363	4.38367	6.29458	0.0121108	0.522004	13	92211872	92355003	-1	Msh3	mutS homolog 3 (E. coli) [Source:MGI Symbol;Acc:MGI:109519]	15.2319	32.3291	18.3817	19.2897	33.2739	24.5395	15.1147	14.742	15.2697	19.9647	20.097	17.4589	23.841	17.1078
ENSMUSG00000086893	-26.3784	-4.72129	0.854867	6.3009	0.0120676	0.522004	13	29940283	29942261	1	Gm11365	predicted gene 11365 [Source:MGI Symbol;Acc:MGI:3652070]	1.42799	0	0.55702	0	0	0	0.863698	0	1.52697	0.92859	2.079	1.74589	0.330835	1.19069
ENSMUSG00000069917	-39.7038	-5.31121	0.761015	6.34878	0.0117462	0.522004	11	32296489	32297298	1	Hba-a2	hemoglobin alpha, adult chain 2 [Source:MGI Symbol;Acc:MGI:96016]	0	0	0	0	0	0.681654	1.29555	0.61425	0	0	2.079	1.16393	0.113609	0.858787
ENSMUSG00000087014	1.72678	0.788087	4.54674	6.33926	0.0118094	0.522004	10	39556071	39558062	-1	Gm16364	predicted gene 16364 [Source:MGI Symbol;Acc:MGI:3840142]	25.7039	29.0302	18.3817	23.9458	20.3027	35.446	21.1606	18.4275	21.8865	19.0361	19.404	15.1311	25.4684	19.1743
ENSMUSG00000032257	-2.34553	-1.22991	2.73169	6.29529	0.0121059	0.522004	9	49415222	49427021	-1	Ankk1	ankyrin repeat and kinase domain containing 1 [Source:MGI Symbol;Acc:MGI:3045301]	8.09195	9.23689	5.5702	2.66065	4.51171	4.77158	6.04589	11.0565	8.65281	8.35731	9.00898	8.72946	5.80716	8.64182
ENSMUSG00000074001	4.94027	2.30459	1.89194	6.31483	0.0119732	0.522004	9	121777607	121783819	1	Klhl40	kelch-like 40 [Source:MGI Symbol;Acc:MGI:1919580]	1.90399	7.25756	3.89914	3.99097	3.38378	2.04496	1.29555	1.84275	3.56292	0.464295	2.079	1.16393	3.74673	1.73474
ENSMUSG00000102830	-23.3456	-4.54508	1.11505	6.36545	0.0116363	0.522004	9	87188336	87189413	-1	Gm37012	predicted gene, 37012 [Source:MGI Symbol;Acc:MGI:5610240]	0	0	0	0	1.12793	0.681654	0.431849	2.457	0	0.92859	2.079	0.581964	0.301597	1.07973
ENSMUSG00000005699	33.8891	5.08275	0.931755	6.29757	0.0120903	0.522004	8	105701154	105703493	1	Pard6a	par-6 family cell polarity regulator alpha [Source:MGI Symbol;Acc:MGI:1927223]	0.951995	3.29889	2.22808	0.665162	0	0.681654	0	0	0	0	0.692999	0.581964	1.3043	0.212494
ENSMUSG00000078776	10.1127	3.3381	1.1892	6.2981	0.0120868	0.522004	7	28129466	28164811	1	9530053A07Rik	RIKEN cDNA 9530053A07 gene [Source:MGI Symbol;Acc:MGI:2442118]	0.951995	1.97933	1.67106	1.33032	3.38378	1.36331	0.431849	0	0.508989	0.92859	0.692999	0.581964	1.77997	0.524065
ENSMUSG00000097158	-2.28079	-1.18953	3.52588	6.34341	0.0117818	0.522004	4	130774817	130779246	-1	Gm26516	predicted gene, 26516 [Source:MGI Symbol;Acc:MGI:5477010]	3.33198	5.27823	8.91232	9.97743	9.58739	10.2248	15.1147	9.21376	10.1798	9.75019	12.474	11.6393	7.88536	11.3953
ENSMUSG00000013465	36.8373	5.20309	0.747518	6.36888	0.0116139	0.522004	2	25199712	25211489	-1	Nelfb	negative elongation factor complex member B [Source:MGI Symbol;Acc:MGI:1931035]	0.951995	1.31956	1.67106	0	1.69189	1.36331	0	0.61425	1.01798	0	0	0	1.1663	0.272038
ENSMUSG00000027193	-1.53144	-0.614888	5.36587	6.30908	0.0120121	0.522004	2	94411682	94438136	-1	Api5	apoptosis inhibitor 5 [Source:MGI Symbol;Acc:MGI:1888993]	30.4638	29.0302	34.5352	39.9097	48.5009	44.9892	44.4804	50.3685	46.318	47.3581	43.6589	45.9752	37.9048	46.3598
ENSMUSG00000075304	-29.5213	-4.88368	0.890924	6.33086	0.0118655	0.522004	2	70474923	70477729	1	Sp5	trans-acting transcription factor 5 [Source:MGI Symbol;Acc:MGI:1927715]	0.475997	0	0.55702	0	0	0	0.431849	1.2285	1.52697	0.92859	0.692999	0.581964	0.17217	0.898478
ENSMUSG00000106816	101.807	6.6697	0.37851	6.18936	0.0128521	0.524677		110037289	110040467	1	AC161246.1	9	0.475997	0	2.22808	1.33032	0	0	0	0	0	0	0	0	0.6724	0
ENSMUSG00000106536	2.10854	1.07624	4.14325	6.26214	0.0123345	0.524677		97262355	97265646	1	RP23-394K8.5	3	19.9919	18.4738	13.3685	22.6155	16.355	17.0413	13.8192	10.4423	15.7786	8.35731	18.018	8.72946	17.9743	12.5241
ENSMUSG00000107161	-6.1147	-2.61228	1.87635	6.18708	0.0128687	0.524677		33255318	33256362	1	RP24-406N3.3	5	0.951995	0.659778	0.55702	2.66065	0	2.72662	1.7274	1.2285	4.07191	4.17865	2.77199	3.49178	1.25934	2.91171
ENSMUSG00000015127	1.34653	0.429249	7.14799	6.23471	0.012527	0.524677	17	25188397	25234443	1	Unkl	unkempt-like (Drosophila) [Source:MGI Symbol;Acc:MGI:1921404]	153.747	144.491	139.812	158.309	153.962	122.698	120.054	106.88	130.301	125.824	146.223	125.704	145.503	125.831
ENSMUSG00000092365	30.5867	4.93483	0.892481	6.20029	0.0127729	0.524677	17	36111426	36117121	1	BC023719	cDNA sequence BC023719 [Source:MGI Symbol;Acc:MGI:3574836]	1.90399	0	1.11404	0	2.81982	0	0.431849	0	1.01798	0	0	0	0.972975	0.241638
ENSMUSG00000022987	-34.0373	-5.08905	0.911836	6.23607	0.0125174	0.524677	15	98285588	98296130	-1	Zfp641	zinc finger protein 641 [Source:MGI Symbol;Acc:MGI:2442788]	0	1.31956	0.55702	0	0	0	1.29555	3.07125	0	0.464295	1.386	1.16393	0.312763	1.23017
ENSMUSG00000048175	-27.6908	-4.79133	1.12641	6.22845	0.0125714	0.524677	15	98134637	98165625	-1	Asb8	ankyrin repeat and SOCS box-containing 8 [Source:MGI Symbol;Acc:MGI:1925791]	1.42799	1.31956	0.55702	0	0	0	2.15924	0	1.01798	0.464295	4.15799	1.16393	0.550761	1.49391
ENSMUSG00000086506	2.6543	1.40833	2.65347	6.20559	0.0127348	0.524677	13	55602182	55604783	-1	Gm15911	predicted gene 15911 [Source:MGI Symbol;Acc:MGI:3802139]	4.75997	4.61845	7.79828	5.98646	7.89549	6.81654	2.59109	4.29975	1.52697	6.03583	3.46499	6.4016	6.31253	4.05337
ENSMUSG00000091577	2.62712	1.39348	3.3181	6.1975	0.0127931	0.524677	13	103159795	103164069	-1	Gm6211	predicted gene 6211 [Source:MGI Symbol;Acc:MGI:3646534]	5.71197	12.5358	9.46934	8.64711	12.9712	8.8615	4.75034	6.1425	8.14382	8.35731	3.46499	4.07375	9.69948	5.82212
ENSMUSG00000020747	-3.09874	-1.63168	2.73295	6.17805	0.0129345	0.524677	11	115765433	115799366	1	2310067B10Rik	RIKEN cDNA 2310067B10 gene [Source:MGI Symbol;Acc:MGI:1919197]	1.90399	3.29889	5.5702	1.99549	6.76757	4.08992	6.47773	6.75675	9.1618	8.35731	7.62298	3.49178	3.93768	6.97806
ENSMUSG00000034940	-2.34698	-1.23081	3.4869	6.18926	0.0128528	0.524677	11	83964428	84044578	1	Synrg	synergin, gamma [Source:MGI Symbol;Acc:MGI:1354742]	4.75997	13.1956	7.24126	11.3078	7.89549	6.13488	10.7962	15.3563	11.1978	13.4646	10.395	15.1311	8.42249	12.7235
ENSMUSG00000039976	16.0307	4.00277	1.17349	6.17532	0.0129544	0.524677	11	119143045	119228499	-1	Tbc1d16	TBC1 domain family, member 16 [Source:MGI Symbol;Acc:MGI:2652878]	0.951995	1.97933	1.11404	4.65613	0	3.40827	0.863698	1.2285	0.508989	0.464295	0	0	2.0183	0.510914
ENSMUSG00000055072	1.75327	0.810047	4.68918	6.22026	0.0126297	0.524677	11	79296179	79296906	-1	Gm9964	predicted gene 9964 [Source:MGI Symbol;Acc:MGI:3642605]	27.6078	25.7313	26.1799	41.24	25.3784	27.9478	26.7746	20.8845	21.3775	20.8933	16.632	23.2786	29.0142	21.6401
ENSMUSG00000071866	-3.0853	-1.62541	2.99751	6.21818	0.0126445	0.524677	11	6415443	6419817	1	Ppia	peptidylprolyl isomerase A [Source:MGI Symbol;Acc:MGI:97749]	8.09195	3.95867	3.89914	2.66065	5.07568	3.40827	11.2281	9.82801	3.05393	9.75019	6.23699	7.56553	4.51573	7.94379
ENSMUSG00000040111	-1.99942	-0.999582	3.82036	6.21631	0.0126579	0.524677	9	40293233	40531383	-1	Gramd1b	GRAM domain containing 1B [Source:MGI Symbol;Acc:MGI:1925037]	9.99594	13.8553	16.1536	7.98194	11.8432	7.49819	17.7058	11.6708	15.7786	14.8574	13.167	19.7868	11.2214	15.4944
ENSMUSG00000054693	-7.21513	-2.85103	1.68384	6.17155	0.012982	0.524677	9	70678997	70780229	1	Adam10	a disintegrin and metallopeptidase domain 10 [Source:MGI Symbol;Acc:MGI:109548]	2.85598	0.659778	2.22808	0.665162	0.563964	0.681654	1.29555	7.371	2.03595	4.17865	2.079	2.32786	1.27577	3.21467
ENSMUSG00000045128	-6.54935	-2.71135	2.02226	6.22033	0.0126291	0.524677	8	70894722	70897443	-1	Rpl18a	ribosomal protein L18A [Source:MGI Symbol;Acc:MGI:1924058]	1.42799	0.659778	0	1.99549	3.38378	3.40827	4.31849	0	6.61685	5.57154	3.46499	2.90982	1.81255	3.81362
ENSMUSG00000028973	-18.3191	-4.19528	1.00634	6.17791	0.0129355	0.524677	5	24393663	24410054	1	Abcb8	ATP-binding cassette, sub-family B (MDR/TAP), member 8 [Source:MGI Symbol;Acc:MGI:1351667]	1.42799	0.659778	1.11404	0	0	0	1.29555	1.2285	1.01798	1.85718	0.692999	0.581964	0.533635	1.11236
ENSMUSG00000075593	-1.76868	-0.822675	4.57604	6.25296	0.0123986	0.524677	5	138264921	138272840	-1	Gal3st4	galactose-3-O-sulfotransferase 4 [Source:MGI Symbol;Acc:MGI:1916254]	22.8479	22.4325	18.9387	20.62	18.6108	10.2248	20.7288	26.4128	27.9944	26.4648	26.3339	23.2786	18.9458	25.2022
ENSMUSG00000039936	2.39368	1.25923	3.05009	6.26732	0.0122985	0.524677	4	149649168	149702571	-1	Pik3cd	phosphatidylinositol 3-kinase catalytic delta polypeptide [Source:MGI Symbol;Acc:MGI:1098211]	7.13996	7.91734	8.3553	11.3078	6.76757	8.17985	7.34143	4.914	6.61685	3.71436	3.46499	5.81964	8.27796	5.31188
ENSMUSG00000075302	44.9412	5.48997	0.742725	6.2694	0.0122841	0.524677	2	70508819	70540884	1	Erich2	glutamate rich 2 [Source:MGI Symbol;Acc:MGI:1913998]	0.475997	2.63911	0	1.33032	0	0.681654	0	0	0.508989	0	0	0	0.854515	0.0848314
ENSMUSG00000087294	-5.40766	-2.435	1.68815	6.18917	0.0128535	0.524677	2	38285307	38287291	1	Gm13556	predicted gene 13556 [Source:MGI Symbol;Acc:MGI:3651929]	1.42799	0	0.55702	0	1.69189	2.72662	3.02294	1.2285	0.508989	2.78577	3.46499	5.23768	1.06725	2.70815
ENSMUSG00000026227	-31.5632	-4.98017	0.549358	6.2747	0.0122474	0.524677	1	86045863	86055456	1	2810459M11Rik	RIKEN cDNA 2810459M11 gene [Source:MGI Symbol;Acc:MGI:1920042]	0.475997	0	0.55702	0	0	0	0.431849	0.61425	1.52697	0.464295	2.079	0.581964	0.17217	0.94972
ENSMUSG00000036206	34.5827	5.11198	0.698854	6.18768	0.0128643	0.524677	1	89070415	89155068	1	Sh3bp4	SH3-domain binding protein 4 [Source:MGI Symbol;Acc:MGI:2138297]	0.475997	1.31956	1.11404	1.99549	1.12793	0	0	0	0	0	1.386	0	1.0055	0.231
ENSMUSG00000021998	-1.94889	-0.962654	3.88735	6.14871	0.0131508	0.53012	14	75131101	75230842	1	Lcp1	lymphocyte cytosolic protein 1 [Source:MGI Symbol;Acc:MGI:104808]	19.5159	17.1542	11.1404	9.31227	9.02342	6.13488	16.4103	13.5135	14.2517	16.2503	18.711	17.4589	12.0468	16.0993
ENSMUSG00000024222	-13.7441	-3.78074	1.32578	6.13855	0.0132266	0.530426	17	28399095	28517524	-1	Fkbp5	FK506 binding protein 5 [Source:MGI Symbol;Acc:MGI:104670]	0.475997	0	0	0.665162	0	1.36331	0.431849	1.84275	1.52697	2.78577	2.079	0.581964	0.417411	1.54138
ENSMUSG00000081732	-31.2346	-4.96507	0.659372	6.14033	0.0132132	0.530426	7	25442152	25443463	-1	Gm15495	predicted gene 15495 [Source:MGI Symbol;Acc:MGI:3782941]	0	0	0	0	1.12793	0	1.29555	2.457	1.01798	0.464295	1.386	0	0.187988	1.10347
ENSMUSG00000104756	-2.97832	-1.5745	2.53502	6.11697	0.013389	0.53556		94421661	94422434	-1	RP23-298M23.8	3	1.90399	3.29889	5.5702	4.65613	3.38378	1.36331	5.18219	7.98526	7.12584	4.17865	3.46499	7.56553	3.36272	5.91708
ENSMUSG00000042751	4.12272	2.0436	2.31573	6.09095	0.0135876	0.542109	1	152954993	153119261	1	Nmnat2	nicotinamide nucleotide adenylyltransferase 2 [Source:MGI Symbol;Acc:MGI:2444155]	5.71197	5.938	6.12722	5.98646	2.81982	6.13488	6.47773	1.84275	3.56292	2.78577	0.692999	1.16393	5.45306	2.75435
ENSMUSG00000088354	41.4051	5.37174	1.13718	6.0642	0.0137949	0.548975	7	24336340	24336465	-1	Gm27592	predicted gene, 27592 [Source:MGI Symbol;Acc:MGI:5530974]	3.80798	0	1.11404	0.665162	2.25586	4.08992	3.45479	0.61425	0	0	0	0	1.98883	0.678174
ENSMUSG00000044067	6.18047	2.62772	1.98088	6.03231	0.0140464	0.551923	12	31706867	31713947	-1	Gpr22	G protein-coupled receptor 22 [Source:MGI Symbol;Acc:MGI:1920260]	7.13996	1.97933	5.01318	3.32581	5.07568	0.681654	2.15924	0.61425	1.52697	0.92859	2.079	1.74589	3.86927	1.50899
ENSMUSG00000032372	6.22377	2.63779	1.64939	6.04465	0.0139485	0.551923	9	92275602	92297752	1	Plscr2	phospholipid scramblase 2 [Source:MGI Symbol;Acc:MGI:1270860]	4.28398	1.97933	1.67106	3.32581	3.94775	4.08992	0.863698	2.457	1.01798	0.92859	0	2.32786	3.21631	1.26585
ENSMUSG00000031885	25.3117	4.66173	0.636606	6.03521	0.0140232	0.551923	8	105170674	105217989	1	Cbfb	core binding factor beta [Source:MGI Symbol;Acc:MGI:99851]	1.42799	0	0.55702	0	1.69189	0.681654	0	0.61425	0.508989	0	0	0	0.726426	0.187207
ENSMUSG00000070697	-4.59334	-2.19954	1.87673	6.03397	0.0140331	0.551923	5	88554462	88556090	1	Utp3	UTP3, small subunit (SSU) processome component, homolog (S. cerevisiae) [Source:MGI Symbol;Acc:MGI:1919230]	1.90399	1.97933	3.89914	1.33032	1.12793	0	5.61404	3.6855	2.54494	1.85718	2.079	4.07375	1.70679	3.30907
ENSMUSG00000096854	49.0356	5.61576	0.928749	6.04323	0.0139597	0.551923	4	88782131	88783592	1	Ifnz	interferon zeta [Source:MGI Symbol;Acc:MGI:2448469]	1.42799	0.659778	0	0	0	3.40827	0	0	0	0	0.692999	0	0.916006	0.1155
ENSMUSG00000031229	-1.70348	-0.768483	4.5864	5.76349	0.0163625	0.552083	X	105797615	105929403	-1	Atrx	alpha thalassemia/mental retardation syndrome X-linked homolog (human) [Source:MGI Symbol;Acc:MGI:103067]	24.7519	20.4531	20.6097	11.3078	17.4829	27.9478	26.7746	26.4128	28.5034	26.0005	29.1059	23.2786	20.4255	26.6793
ENSMUSG00000043929	-37.6002	-5.23267	0.678475	5.73739	0.0166074	0.552083	X	94234599	94277724	1	Klhl15	kelch-like 15 [Source:MGI Symbol;Acc:MGI:1923400]	0.475997	0	0	0	0	0	0.863698	0	0.508989	1.39288	0	1.74589	0.0793329	0.751911
ENSMUSG00000105873	37.8281	5.24139	0.949525	5.90038	0.0151376	0.552083		141297143	141298103	-1	RP23-49G7.2	5	0.475997	3.95867	0.55702	0	0.563964	1.36331	0	0	0	0.464295	0.692999	0	1.15316	0.192882
ENSMUSG00000106883	-81.3679	-6.34639	0.499815	5.94258	0.0147794	0.552083		127411130	127411733	1	RP23-223J11.1	6	0	0	0	0	0	0	0.431849	1.2285	1.01798	0.92859	0	0	0	0.601153
ENSMUSG00000106137	3.04191	1.60498	3.0067	5.84264	0.0156423	0.552083		101424615	101426936	-1	RP23-347G20.6	3	10.9479	11.2162	4.45616	15.9639	7.33153	5.45323	7.77328	7.98526	8.14382	1.85718	4.15799	4.65571	9.22816	5.76221
ENSMUSG00000104545	-19.46	-4.28244	0.851063	5.78099	0.0162004	0.552083		98346394	98349324	1	RP23-425F8.1	5	0	0.659778	0	0	0	0.681654	1.29555	0	1.52697	2.32147	0.692999	0.581964	0.223572	1.06983
ENSMUSG00000106947	58.9167	5.88061	0.678778	5.83817	0.0156822	0.552083		67607218	67607826	-1	RP23-213N8.1	5	2.85598	0	0	1.99549	0.563964	0	0	0	0.508989	0	0	0	0.902572	0.0848314
ENSMUSG00000106181	-29.915	-4.9028	0.773618	5.91338	0.0150263	0.552083		22693561	22694719	-1	RP24-324L19.2	5	0	0	0	0	0.563964	0	1.29555	0	0.508989	1.85718	0	0	0.093994	0.610286
ENSMUSG00000024712	-22.6428	-4.50098	0.777217	5.76927	0.0163088	0.552083	19	17394043	17401349	1	Rfk	riboflavin kinase [Source:MGI Symbol;Acc:MGI:1914688]	0.475997	0	0	0.665162	0	0	1.7274	1.2285	2.54494	0	0	2.32786	0.190193	1.30478
ENSMUSG00000025203	-1.64599	-0.718952	5.34948	5.89784	0.0151595	0.552083	19	44293676	44306864	1	Scd2	stearoyl-Coenzyme A desaturase 2 [Source:MGI Symbol;Acc:MGI:98240]	30.9398	34.9682	45.6756	31.2626	42.8613	30.6744	54.413	45.4545	49.3719	47.8224	36.7289	43.6473	36.0637	46.2397
ENSMUSG00000024240	-3.81652	-1.93226	2.32612	5.79012	0.0161165	0.552083	18	6435951	6516108	-1	Epc1	enhancer of polycomb homolog 1 (Drosophila) [Source:MGI Symbol;Acc:MGI:1278322]	2.37999	1.31956	0.55702	1.99549	2.81982	4.08992	6.90958	1.2285	3.05393	4.17865	4.15799	4.65571	2.19363	4.03073
ENSMUSG00000024621	1.37124	0.455485	6.42769	5.86102	0.0154798	0.552083	18	61105572	61132149	1	Csf1r	colony stimulating factor 1 receptor [Source:MGI Symbol;Acc:MGI:1339758]	99.9594	106.224	90.7943	86.4711	87.9784	93.3866	73.8462	80.4668	75.3303	79.8587	80.3878	92.5323	94.1357	80.4037
ENSMUSG00000097080	4.89647	2.29174	1.72461	5.75022	0.0164865	0.552083	18	38238405	38250565	-1	1700086O06Rik	RIKEN cDNA 1700086O06 gene [Source:MGI Symbol;Acc:MGI:1920766]	3.33198	3.29889	2.22808	3.99097	1.69189	3.40827	3.02294	3.07125	2.54494	0.464295	1.386	0	2.99168	1.74824
ENSMUSG00000003198	3.3523	1.74515	2.70933	5.73585	0.016622	0.552083	17	55892120	55898928	1	Zfp959	zinc finger protein 959 [Source:MGI Symbol;Acc:MGI:2385058]	7.13996	3.95867	7.24126	4.65613	5.63964	5.45323	4.31849	6.1425	2.03595	0	6.23699	1.74589	5.68148	3.4133
ENSMUSG00000005370	-2.77049	-1.47014	2.44174	5.74453	0.0165401	0.552083	17	87975050	87990883	1	Msh6	mutS homolog 6 (E. coli) [Source:MGI Symbol;Acc:MGI:1343961]	0.951995	3.29889	1.67106	7.31678	5.63964	4.77158	6.47773	6.1425	5.59888	5.10724	4.85099	5.23768	3.94166	5.56917
ENSMUSG00000062753	-22.492	-4.49134	1.0433	5.78111	0.0161993	0.552083	17	27563575	27565749	-1	AI413582	expressed sequence AI413582 [Source:MGI Symbol;Acc:MGI:2146839]	0	0	0	0.665162	0	2.04496	1.7274	0	1.52697	1.39288	2.079	0	0.451687	1.12104
ENSMUSG00000099159	-53.2737	-5.73535	0.502139	5.87533	0.0153545	0.552083	17	85613382	85613604	1	Gm27801	predicted gene, 27801 [Source:MGI Symbol;Acc:MGI:5531183]	0	0	0	0	0	0	0	0	1.01798	0.464295	0	1.16393	0	0.441033
ENSMUSG00000103753	-47.3258	-5.56456	0.672651	5.76117	0.0163842	0.552083	17	51832819	51834723	1	Gm6934	predicted gene 6934 [Source:MGI Symbol;Acc:MGI:3648115]	0	0.659778	0	0	0	0	0.431849	0.61425	1.52697	1.85718	0	0.581964	0.109963	0.835368
ENSMUSG00000012114	15.1791	3.92402	0.907464	5.91687	0.0149966	0.552083	16	17651221	17722930	-1	Med15	mediator complex subunit 15 [Source:MGI Symbol;Acc:MGI:2137379]	2.37999	0.659778	1.11404	0.665162	3.38378	0	0.863698	0	0.508989	0	0.692999	0	1.36713	0.344281
ENSMUSG00000033306	4.2826	2.09849	1.80059	5.80835	0.0159502	0.552083	16	24393350	24992576	1	Lpp	LIM domain containing preferred translocation partner in lipoma [Source:MGI Symbol;Acc:MGI:2441849]	1.90399	4.61845	4.45616	5.3213	3.38378	1.36331	1.7274	2.457	2.03595	1.85718	0.692999	1.16393	3.50783	1.65574
ENSMUSG00000046546	2.14282	1.09951	3.2071	5.80889	0.0159454	0.552083	16	30599723	30602797	1	Fam43a	family with sequence similarity 43, member A [Source:MGI Symbol;Acc:MGI:2676309]	10.4719	7.25756	7.79828	9.31227	8.45946	12.2698	9.06883	5.52825	4.07191	6.96442	5.54399	5.81964	9.26155	6.16617
ENSMUSG00000003882	22.6058	4.49862	0.94608	5.95638	0.0146641	0.552083	15	9506161	9529876	-1	Il7r	interleukin 7 receptor [Source:MGI Symbol;Acc:MGI:96562]	0.951995	2.63911	1.11404	0	2.25586	0	1.29555	0	1.01798	0	0	0	1.16017	0.385587
ENSMUSG00000022240	2.6679	1.4157	2.55138	5.9107	0.0150492	0.552083	15	30172593	31029311	1	Ctnnd2	catenin (cadherin associated protein), delta 2 [Source:MGI Symbol;Acc:MGI:1195966]	7.13996	7.91734	6.12722	4.65613	6.76757	5.45323	1.7274	3.07125	2.54494	7.42872	6.23699	4.65571	6.34358	4.2775
ENSMUSG00000022244	12.5944	3.65471	0.721992	5.79483	0.0160734	0.552083	15	10981756	10996624	1	Amacr	alpha-methylacyl-CoA racemase [Source:MGI Symbol;Acc:MGI:1098273]	1.42799	1.31956	0.55702	1.99549	0.563964	0.681654	0.431849	0.61425	0	0.464295	0	0	1.09095	0.251732
ENSMUSG00000038591	-28.1343	-4.81426	0.959779	5.86625	0.0154339	0.552083	15	54410774	54466358	1	Colec10	collectin sub-family member 10 [Source:MGI Symbol;Acc:MGI:3606482]	0	0	1.67106	0	0	0	1.29555	1.2285	0	2.32147	1.386	0	0.27851	1.03859
ENSMUSG00000034205	2.00066	1.00048	3.65544	5.78372	0.0161753	0.552083	14	69609068	69695834	1	Loxl2	lysyl oxidase-like 2 [Source:MGI Symbol;Acc:MGI:2137913]	12.8519	12.5358	13.3685	15.2987	10.1514	13.6331	13.3873	6.1425	11.7067	8.35731	8.31598	6.4016	12.9732	9.05191
ENSMUSG00000044934	-10.5834	-3.40374	1.07223	5.88394	0.0152796	0.552083	13	64133022	64153202	-1	Zfp367	zinc finger protein 367 [Source:MGI Symbol;Acc:MGI:2442266]	0.475997	0.659778	0	0.665162	0	1.36331	1.29555	0.61425	3.56292	2.78577	1.386	0.581964	0.527374	1.70441
ENSMUSG00000020629	-1.72375	-0.78555	4.97139	5.73224	0.0166562	0.552083	12	28675231	28682175	1	Adi1	acireductone dioxygenase 1 [Source:MGI Symbol;Acc:MGI:2144929]	18.5639	19.1336	22.2808	27.9368	32.7099	29.9928	36.7072	27.027	30.5393	31.5721	39.5009	28.5162	25.103	32.3105
ENSMUSG00000058260	9.63245	3.2679	1.43688	5.98726	0.0144096	0.552083	12	103994743	104013755	-1	Serpina9	serine (or cysteine) peptidase inhibitor, clade A (alpha-1 antiproteinase, antitrypsin), member 9 [Source:MGI Symbol;Acc:MGI:1919157]	4.28398	1.97933	0.55702	1.33032	1.12793	1.36331	0.431849	0.61425	0	0.92859	1.386	0	1.77365	0.560114
ENSMUSG00000062961	-15.356	-3.94073	1.2509	5.86378	0.0154556	0.552083	12	80754046	80760541	-1	Ccdc177	coiled-coil domain containing 177 [Source:MGI Symbol;Acc:MGI:2686414]	0	0	0.55702	1.33032	0.563964	0	2.15924	0.61425	4.07191	2.32147	0.692999	0	0.408551	1.64331
ENSMUSG00000020176	-4.95303	-2.30831	1.52096	5.97212	0.0145338	0.552083	11	11930508	12038683	-1	Grb10	growth factor receptor bound protein 10 [Source:MGI Symbol;Acc:MGI:103232]	1.42799	0	2.7851	1.33032	1.12793	0	3.02294	2.457	2.54494	1.85718	3.46499	2.32786	1.11189	2.61249
ENSMUSG00000020691	-7.09157	-2.82611	0.925793	5.75857	0.0164085	0.552083	11	105126425	105140394	1	Mettl2	methyltransferase like 2 [Source:MGI Symbol;Acc:MGI:1289171]	0.475997	1.31956	0	1.33032	0.563964	0	1.29555	1.84275	1.52697	2.32147	2.079	1.16393	0.614974	1.70494
ENSMUSG00000020721	-6.72456	-2.74944	1.72385	5.8944	0.0151891	0.552083	11	107547930	107693826	1	Helz	helicase with zinc finger domain [Source:MGI Symbol;Acc:MGI:1925705]	0.475997	1.31956	0.55702	0	4.51171	1.36331	1.7274	6.1425	1.52697	4.17865	2.77199	4.07375	1.37127	3.40354
ENSMUSG00000023723	-8.3591	-3.06335	1.16615	5.73015	0.016676	0.552083	11	88204388	88211507	1	Mrps23	mitochondrial ribosomal protein S23 [Source:MGI Symbol;Acc:MGI:1928138]	0.951995	1.31956	0	0.665162	0	0.681654	3.02294	1.2285	1.01798	1.39288	0	3.49178	0.603061	1.69235
ENSMUSG00000072902	28.304	4.82293	0.763655	5.93912	0.0148084	0.552083	11	59002910	59007293	1	Gm10435	predicted gene 10435 [Source:MGI Symbol;Acc:MGI:3642820]	0.951995	0	0.55702	0	1.69189	2.04496	0	0.61425	0.508989	0	0	0	0.874311	0.187207
ENSMUSG00000019852	3.15019	1.65544	2.7844	5.86685	0.0154286	0.552083	10	18588011	18743758	-1	Arfgef3	ARFGEF family member 3 [Source:MGI Symbol;Acc:MGI:106387]	4.75997	10.5565	7.24126	3.99097	1.69189	8.8615	5.18219	3.6855	4.07191	2.78577	1.386	2.90982	6.18367	3.33686
ENSMUSG00000001911	2.41491	1.27197	3.04682	5.82095	0.0158364	0.552083	8	84699876	84800344	-1	Nfix	nuclear factor I/X [Source:MGI Symbol;Acc:MGI:97311]	8.56795	11.2162	6.68424	6.65162	9.58739	6.81654	6.04589	7.98526	4.07191	6.50013	4.15799	2.90982	8.25399	5.2785
ENSMUSG00000036437	4.41309	2.14179	2.14863	5.92195	0.0149534	0.552083	8	66697422	66706798	1	Npy1r	neuropeptide Y receptor Y1 [Source:MGI Symbol;Acc:MGI:104963]	5.23597	1.97933	3.34212	2.66065	5.07568	5.45323	3.02294	5.52825	2.54494	0	2.77199	0.581964	3.95783	2.40835
ENSMUSG00000018995	-20.5972	-4.36438	0.677152	5.7665	0.0163345	0.552083	7	96951505	97064761	1	Nars2	asparaginyl-tRNA synthetase 2 (mitochondrial)(putative) [Source:MGI Symbol;Acc:MGI:2142075]	0	0	0.55702	0	0.563964	0	0.431849	1.84275	2.03595	0.92859	0	1.74589	0.186831	1.16417
ENSMUSG00000036427	-2.14172	-1.09877	3.49864	5.96573	0.0145866	0.552083	7	34202122	34230289	-1	Gpi1	glucose phosphate isomerase 1 [Source:MGI Symbol;Acc:MGI:95797]	6.18796	7.91734	7.79828	7.31678	10.1514	11.5881	11.6599	12.285	7.63483	17.6432	12.474	12.2212	8.49331	12.3197
ENSMUSG00000038663	25.2341	4.6573	0.898903	5.87414	0.0153649	0.552083	7	81533308	81566944	-1	Fsd2	fibronectin type III and SPRY domain containing 2 [Source:MGI Symbol;Acc:MGI:2444310]	0	1.97933	0	0.665162	2.81982	1.36331	0	0	0	0.464295	0.692999	0.581964	1.13794	0.289876
ENSMUSG00000073805	3.98347	1.99403	2.45212	5.85592	0.0155248	0.552083	7	134881926	134938430	-1	Fam196a	family with sequence similarity 196, member A [Source:MGI Symbol;Acc:MGI:3605068]	5.23597	3.95867	6.12722	11.3078	5.63964	3.40827	0	4.29975	5.08989	2.32147	4.15799	2.32786	5.94625	3.03283
ENSMUSG00000091811	27.3045	4.77107	0.9971	6.00882	0.0142346	0.552083	7	16272014	16273692	-1	Inafm1	InaF motif containing 1 [Source:MGI Symbol;Acc:MGI:1913550]	1.90399	1.31956	1.67106	1.33032	1.12793	0	0	0	0	0.92859	0.692999	0.581964	1.22548	0.367259
ENSMUSG00000098404	-139.852	-7.12775	0.477482	5.7469	0.0165178	0.552083	7	15288251	15289190	-1	Mrip-ps	Mom radiation induced polyposis, pseudogene [Source:MGI Symbol;Acc:MGI:3645947]	0	0	0	0	0	0	0	1.2285	1.01798	0	0	2.32786	0	0.762389
ENSMUSG00000001424	-5.61097	-2.48825	1.64567	5.78737	0.0161417	0.552083	6	28475139	28935162	1	Snd1	staphylococcal nuclease and tudor domain containing 1 [Source:MGI Symbol;Acc:MGI:1929266]	1.42799	0	2.7851	1.33032	0	1.36331	1.7274	1.2285	3.56292	2.78577	4.85099	2.90982	1.15112	2.84423
ENSMUSG00000029638	33.0026	5.04451	1.9418	5.75936	0.0164011	0.552083	6	8509600	8597548	1	Glcci1	glucocorticoid induced transcript 1 [Source:MGI Symbol;Acc:MGI:2179717]	8.09195	0	6.12722	0	0	2.04496	0.431849	0.61425	0	0	0	0.581964	2.71069	0.271344
ENSMUSG00000035158	-22.0161	-4.46048	0.631605	5.7553	0.016439	0.552083	6	97807052	98021349	1	Mitf	microphthalmia-associated transcription factor [Source:MGI Symbol;Acc:MGI:104554]	0.475997	1.31956	0.55702	0	0	0	1.7274	0.61425	0.508989	1.39288	0	1.74589	0.392096	0.998235
ENSMUSG00000040669	8.74995	3.12927	1.12894	5.76031	0.0163922	0.552083	6	122317731	122340561	-1	Phc1	polyhomeotic-like 1 (Drosophila) [Source:MGI Symbol;Acc:MGI:103248]	1.42799	3.29889	0	3.32581	1.69189	2.72662	0.431849	1.2285	0.508989	0.92859	0	0.581964	2.07853	0.613315
ENSMUSG00000083962	-6.57372	-2.71671	1.83484	6.00612	0.0142563	0.552083	6	145315613	145316608	-1	Gm15707	predicted gene 15707 [Source:MGI Symbol;Acc:MGI:3783147]	2.37999	2.63911	2.22808	0.665162	0.563964	0	2.59109	6.1425	2.03595	4.17865	0.692999	1.16393	1.41272	2.80086
ENSMUSG00000066894	-34.3361	-5.10165	0.738176	5.8304	0.0157516	0.552083	5	117319083	117355005	1	Vsig10	V-set and immunoglobulin domain containing 10 [Source:MGI Symbol;Acc:MGI:2448533]	0	0	0.55702	0	0	0	1.29555	0.61425	0	0.464295	0.692999	1.16393	0.0928367	0.70517
ENSMUSG00000073117	2.72617	1.44688	2.85312	5.75863	0.0164079	0.552083	5	26051883	26058581	-1	Gm7347	predicted gene 7347 [Source:MGI Symbol;Acc:MGI:3645983]	10.4719	7.91734	6.12722	7.31678	6.2036	3.40827	7.77328	4.914	7.63483	0.92859	2.079	4.65571	6.90753	4.66424
ENSMUSG00000028804	3.61748	1.85499	2.27814	6.01644	0.0141732	0.552083	4	127987857	128567656	1	Csmd2	CUB and Sushi multiple domains 2 [Source:MGI Symbol;Acc:MGI:2386401]	5.71197	4.61845	7.79828	2.66065	5.07568	5.45323	2.59109	1.84275	2.54494	1.39288	4.85099	3.49178	5.21971	2.78574
ENSMUSG00000029001	2.66969	1.41667	2.54146	5.78004	0.0162092	0.552083	4	148152800	148160482	-1	Fbxo44	F-box protein 44 [Source:MGI Symbol;Acc:MGI:1354744]	7.13996	4.61845	8.3553	5.3213	3.94775	5.45323	3.45479	4.914	4.07191	4.64295	1.386	2.32786	5.806	3.46625
ENSMUSG00000029022	34.5083	5.10887	0.527371	5.77215	0.0162821	0.552083	4	147860778	147868816	-1	Miip	migration and invasion inhibitory protein [Source:MGI Symbol;Acc:MGI:106506]	0	1.97933	0	0.665162	0.563964	1.36331	0	0	0	0.464295	0	0	0.761961	0.0773825
ENSMUSG00000048686	32.7381	5.0329	0.758323	5.87373	0.0153685	0.552083	4	128260212	128260957	-1	Hmgb4	high-mobility group box 4 [Source:MGI Symbol;Acc:MGI:1916567]	2.85598	0.659778	0	0	0.563964	1.36331	0.431849	0	0.508989	0	0	0	0.907172	0.156806
ENSMUSG00000086290	11.6701	3.54475	0.893418	5.96367	0.0146036	0.552083	4	132308678	132311024	1	Snhg12	small nucleolar RNA host gene 12 [Source:MGI Symbol;Acc:MGI:1916721]	1.90399	1.97933	1.11404	0	1.12793	2.72662	0	0.61425	0	0.464295	0.692999	1.16393	1.47532	0.489245
ENSMUSG00000087513	-2.7757	-1.47285	3.03236	5.8691	0.0154089	0.552083	4	145762929	145764958	1	Gm13236	predicted gene 13236 [Source:MGI Symbol;Acc:MGI:3705163]	4.28398	4.61845	1.11404	7.31678	3.38378	8.8615	6.04589	6.1425	7.12584	7.89301	9.70198	10.4754	4.92975	7.89743
ENSMUSG00000028124	-2.82962	-1.50061	2.95641	5.94934	0.0147228	0.552083	3	122245557	122270732	1	Gclm	glutamate-cysteine ligase, modifier subunit [Source:MGI Symbol;Acc:MGI:104995]	4.75997	4.61845	2.7851	3.32581	2.25586	3.40827	8.63698	4.29975	6.10786	5.57154	4.15799	5.81964	3.52558	5.76563
ENSMUSG00000040774	-4.2146	-2.0754	1.77596	5.74409	0.0165442	0.552083	3	106502260	106547802	-1	Cept1	choline/ethanolaminephosphotransferase 1 [Source:MGI Symbol;Acc:MGI:2139793]	4.28398	1.31956	0.55702	1.99549	0.563964	2.72662	5.18219	3.6855	2.03595	2.78577	4.85099	5.81964	1.90777	4.06001
ENSMUSG00000103082	-83.7111	-6.38735	0.39823	6.02671	0.0140909	0.552083	3	45269987	45272567	-1	Gm38124	predicted gene, 38124 [Source:MGI Symbol;Acc:MGI:5611352]	0	0	0	0	0	0	1.29555	0	0.508989	1.39288	0	0	0	0.532903
ENSMUSG00000027376	17.0538	4.09202	0.77921	5.7356	0.0166244	0.552083	2	127526473	127541467	-1	Prom2	prominin 2 [Source:MGI Symbol;Acc:MGI:2138997]	1.42799	0.659778	2.22808	0	1.69189	0.681654	0	0	0	1.85718	0	1.16393	1.1149	0.503518
ENSMUSG00000034032	-14.0135	-3.80874	1.10728	5.78378	0.0161747	0.552083	2	119763304	119787537	-1	Rpap1	RNA polymerase II associated protein 1 [Source:MGI Symbol;Acc:MGI:1916175]	0.475997	0	0.55702	0.665162	0	0	2.15924	1.2285	2.54494	0.464295	0.692999	1.16393	0.28303	1.37565
ENSMUSG00000034278	-77.0906	-6.26848	0.452266	5.96355	0.0146046	0.552083	2	119172500	119208795	-1	Dnajc17	DnaJ (Hsp40) homolog, subfamily C, member 17 [Source:MGI Symbol;Acc:MGI:1916658]	0	0	0	0	0	0	0.431849	0	1.01798	0.464295	1.386	0	0	0.55002
ENSMUSG00000038685	6.7562	2.75621	1.14097	5.89291	0.015202	0.552083	2	181319739	181356616	1	Rtel1	regulator of telomere elongation helicase 1 [Source:MGI Symbol;Acc:MGI:2139369]	1.42799	2.63911	1.67106	2.66065	1.69189	1.36331	2.15924	0.61425	0.508989	0.92859	0	0	1.909	0.701846
ENSMUSG00000050530	-10.0257	-3.32563	1.1371	5.81537	0.0158867	0.552083	2	3114224	3227806	1	Fam171a1	family with sequence similarity 171, member A1 [Source:MGI Symbol;Acc:MGI:2442917]	0.951995	0.659778	0	0	0.563964	0.681654	1.7274	0.61425	0.508989	3.25006	1.386	3.49178	0.476232	1.82975
ENSMUSG00000068882	-2.34362	-1.22874	3.0984	5.78173	0.0161936	0.552083	2	69861562	69871846	1	Ssb	Sjogren syndrome antigen B [Source:MGI Symbol;Acc:MGI:98423]	4.28398	6.59778	7.24126	3.99097	7.33153	4.08992	8.20513	12.285	8.65281	6.96442	9.70198	6.98357	5.58924	8.79882
ENSMUSG00000074625	-36.7459	-5.19951	0.872853	5.94829	0.0147316	0.552083	2	158512796	158550762	1	Arhgap40	Rho GTPase activating protein 40 [Source:MGI Symbol;Acc:MGI:3649852]	0.951995	0	0	0	0	0	1.29555	0.61425	0.508989	1.39288	2.079	0	0.158666	0.981778
ENSMUSG00000082596	-6.9948	-2.80628	1.58815	5.73148	0.0166634	0.552083	2	155198632	155199260	-1	Gm14227	predicted gene 14227 [Source:MGI Symbol;Acc:MGI:3649437]	3.33198	0	0.55702	0.665162	0.563964	1.36331	3.02294	0.61425	5.08989	2.32147	3.46499	3.49178	1.08024	3.00089
ENSMUSG00000085281	60.6202	5.92173	0.57062	5.79621	0.0160607	0.552083	2	14811848	14812538	-1	Gm13316	predicted gene 13316 [Source:MGI Symbol;Acc:MGI:3651097]	1.42799	0	1.67106	2.66065	0	0	0	0.61425	0	0	0	0	0.95995	0.102375
ENSMUSG00000085383	25.8944	4.69457	0.54928	5.93321	0.0148582	0.552083	2	136137006	136140161	1	Gm14218	predicted gene 14218 [Source:MGI Symbol;Acc:MGI:3650517]	0.475997	0.659778	1.11404	1.33032	1.12793	0	0.431849	0.61425	0	0	0	0	0.784678	0.17435
ENSMUSG00000087528	1.27176	0.346826	7.56297	6.01704	0.0141684	0.552083	2	129205958	129230579	-1	9830144P21Rik	RIKEN cDNA 9830144P21 gene [Source:MGI Symbol;Acc:MGI:3041171]	196.111	194.635	172.119	182.92	179.904	170.413	148.124	154.177	156.769	167.61	180.18	168.188	182.684	162.508
ENSMUSG00000025776	-6.80485	-2.76656	1.56422	5.95366	0.0146867	0.552083	1	17727045	17766344	1	Crispld1	cysteine-rich secretory protein LCCL domain containing 1 [Source:MGI Symbol;Acc:MGI:1934666]	1.42799	0	2.22808	1.33032	0	0	3.02294	3.07125	3.56292	1.39288	1.386	1.16393	0.831066	2.26665
ENSMUSG00000038702	-52.4304	-5.71233	0.4254	5.74176	0.0165662	0.552083	1	111858702	111864918	-1	Dsel	dermatan sulfate epimerase-like [Source:MGI Symbol;Acc:MGI:2442948]	0	0	0	0	0	0	0.863698	0	0.508989	0	0	1.16393	0	0.422769
ENSMUSG00000070939	-2.87568	-1.5239	2.53996	5.74648	0.0165217	0.552083	1	43047200	43098637	-1	Tgfbrap1	transforming growth factor, beta receptor associated protein 1 [Source:MGI Symbol;Acc:MGI:2447427]	4.75997	2.63911	3.89914	3.99097	3.94775	0.681654	5.18219	4.914	4.5809	6.96442	9.00898	4.65571	3.31977	5.88437
ENSMUSG00000029454	21.7696	4.44425	0.926418	5.72574	0.016718	0.552297	5	121525038	121545905	-1	Mapkapk5	MAP kinase-activated protein kinase 5 [Source:MGI Symbol;Acc:MGI:1333110]	0	0.659778	1.11404	1.99549	2.81982	1.36331	1.29555	0	1.01798	0	0	0	1.32541	0.385587
ENSMUSG00000031221	-6.66565	-2.73675	1.40354	5.68853	0.0170761	0.556387	X	100494291	100516125	1	Igbp1	immunoglobulin (CD79A) binding protein 1 [Source:MGI Symbol;Acc:MGI:1346500]	0.951995	0.659778	0	1.33032	1.12793	0.681654	1.7274	2.457	3.56292	0.92859	2.079	2.32786	0.791946	2.18046
ENSMUSG00000106459	-66.7164	-6.05997	0.401011	5.66719	0.0172851	0.556387		102389540	102390007	-1	RP24-409P22.2	3	0	0	0	0	0	0	0.863698	1.2285	1.52697	0.464295	0	0	0	0.680577
ENSMUSG00000023266	36.9532	5.20763	0.840641	5.67839	0.0171752	0.556387	17	47689030	47704286	1	Frs3	fibroblast growth factor receptor substrate 3 [Source:MGI Symbol;Acc:MGI:2135965]	0	3.29889	0	0.665162	1.12793	1.36331	0	0	0	0	1.386	0	1.07588	0.231
ENSMUSG00000039485	-1.69536	-0.761594	4.40248	5.70535	0.0169133	0.556387	10	34297442	34301320	1	Tspyl4	TSPY-like 4 [Source:MGI Symbol;Acc:MGI:106393]	19.5159	25.0716	26.1799	14.6336	15.791	20.4496	25.9109	31.941	26.9764	28.322	20.79	21.5327	20.2736	25.9122
ENSMUSG00000025898	-9.00511	-3.17074	1.07856	5.66501	0.0173067	0.556387	9	3404085	3479236	1	Cwf19l2	CWF19-like 2, cell cycle control (S. pombe) [Source:MGI Symbol;Acc:MGI:1918023]	0	0	1.11404	0	0.563964	1.36331	1.29555	1.84275	1.52697	2.32147	0.692999	1.74589	0.506885	1.57094
ENSMUSG00000025745	-2.55136	-1.35127	2.9975	5.66974	0.01726	0.556387	5	30118304	30155162	-1	Hadha	hydroxyacyl-Coenzyme A dehydrogenase/3-ketoacyl-Coenzyme A thiolase/enoyl-Coenzyme A hydratase (trifunctional protein), alpha subunit [Source:MGI Symbol;Acc:MGI:2135593]	4.28398	5.938	5.01318	5.3213	3.38378	4.77158	5.61404	7.98526	10.6888	7.42872	9.00898	5.23768	4.7853	7.66057
ENSMUSG00000081865	-4.1844	-2.06502	1.65777	5.6994	0.0169707	0.556387	5	110118022	110118849	-1	Gm15484	predicted gene 15484 [Source:MGI Symbol;Acc:MGI:3705726]	2.37999	1.97933	1.11404	0	1.69189	1.36331	3.45479	3.07125	2.54494	2.32147	4.15799	2.32786	1.42143	2.97972
ENSMUSG00000066315	-81.673	-6.35179	1.19339	5.69308	0.0170319	0.556387	4	10848420	10849055	1	Gm12918	predicted gene 12918 [Source:MGI Symbol;Acc:MGI:3652005]	0	0	0	1.99549	0	0	0	0	4.07191	0	2.079	6.4016	0.332581	2.09208
ENSMUSG00000087394	-24.6515	-4.62361	0.933142	5.66719	0.0172851	0.556387	4	126323599	126325237	1	Gm12945	predicted gene 12945 [Source:MGI Symbol;Acc:MGI:3704237]	0	0	0	0.665162	1.12793	0.681654	0.431849	4.29975	2.54494	0.464295	1.386	0	0.412457	1.52114
ENSMUSG00000027338	18.8105	4.23346	0.76426	5.68931	0.0170685	0.556387	2	131950861	131956130	1	Prnd	prion protein dublet [Source:MGI Symbol;Acc:MGI:1346999]	0.475997	0	1.11404	1.33032	1.12793	1.36331	0	0	0	0.464295	1.386	0	0.901933	0.308382
ENSMUSG00000026074	1.71913	0.781679	4.45889	5.66693	0.0172877	0.556387	1	39900913	40026310	1	Map4k4	mitogen-activated protein kinase kinase kinase kinase 4 [Source:MGI Symbol;Acc:MGI:1349394]	20.4679	21.1129	19.4957	25.2762	29.3261	20.4496	19.4332	17.8133	17.8146	9.75019	18.711	21.5327	22.6881	17.5091
ENSMUSG00000026639	-21.3533	-4.41639	1.07542	5.68214	0.0171384	0.556387	1	193207699	193343878	1	Lamb3	laminin, beta 3 [Source:MGI Symbol;Acc:MGI:99915]	1.90399	1.31956	0	0	0	0	2.59109	0.61425	0	0.464295	2.079	1.74589	0.537258	1.24909
ENSMUSG00000100980	-7.97762	-2.99596	1.41547	5.70301	0.0169358	0.556387	1	91798528	91802937	-1	Gm29100	predicted gene 29100 [Source:MGI Symbol;Acc:MGI:5579806]	1.42799	0	0.55702	0	1.12793	1.36331	1.7274	4.914	0.508989	0.92859	5.54399	1.16393	0.746041	2.46448
ENSMUSG00000027259	5.4728	2.45228	1.64985	5.65212	0.0174343	0.559334	2	121140428	121156680	1	Adal	adenosine deaminase-like [Source:MGI Symbol;Acc:MGI:1923144]	4.75997	1.97933	1.11404	4.65613	1.69189	2.04496	1.29555	2.457	3.05393	0.92859	0.692999	0	2.70772	1.40468
ENSMUSG00000031352	-12.0185	-3.58719	1.02819	5.5949	0.0180128	0.559624	X	169250193	169320372	-1	Hccs	holocytochrome c synthetase [Source:MGI Symbol;Acc:MGI:106911]	0.475997	1.31956	0.55702	0.665162	0	0	2.59109	0.61425	1.01798	1.85718	3.46499	0	0.502956	1.59092
ENSMUSG00000043313	-40.9452	-5.35562	0.780399	5.59255	0.018037	0.559624	18	37496991	37504128	1	Pcdhb19	protocadherin beta 19 [Source:MGI Symbol;Acc:MGI:2136757]	0	0	0.55702	0	0	0	0.431849	0.61425	1.01798	1.39288	0	1.16393	0.0928367	0.770148
ENSMUSG00000005716	-6.44105	-2.6873	1.79044	5.58968	0.0180666	0.559624	15	78191114	78206400	-1	Pvalb	parvalbumin [Source:MGI Symbol;Acc:MGI:97821]	0.475997	1.31956	1.67106	0.665162	1.12793	2.04496	6.04589	3.6855	2.03595	0.92859	0.692999	5.81964	1.21744	3.20143
ENSMUSG00000035067	5.686	2.50741	1.85133	5.60315	0.0179282	0.559624	14	63606503	63820809	1	Xkr6	X Kell blood group precursor related family member 6 homolog [Source:MGI Symbol;Acc:MGI:2447765]	3.80798	1.31956	5.01318	4.65613	1.69189	2.72662	3.02294	2.457	1.01798	0	1.386	1.16393	3.20256	1.50797
ENSMUSG00000098557	-1.84994	-0.887476	4.13064	5.61419	0.0178156	0.559624	14	102976581	102982637	-1	Kctd12	potassium channel tetramerisation domain containing 12 [Source:MGI Symbol;Acc:MGI:2145823]	12.8519	13.1956	16.1536	11.9729	12.4072	10.2248	11.6599	20.8845	13.2337	16.2503	25.6409	20.3687	12.801	18.0064
ENSMUSG00000020883	-3.35128	-1.74471	1.91683	5.64383	0.0175169	0.559624	11	98082556	98150403	-1	Fbxl20	F-box and leucine-rich repeat protein 20 [Source:MGI Symbol;Acc:MGI:1919444]	1.42799	2.63911	1.67106	1.99549	3.94775	2.72662	6.04589	4.29975	2.54494	5.57154	2.079	4.65571	2.40134	4.19947
ENSMUSG00000037750	-5.63357	-2.49405	1.95439	5.60685	0.0178904	0.559624	11	78094660	78156700	1	Fam222b	family with sequence similarity 222, member B [Source:MGI Symbol;Acc:MGI:2384939]	0.951995	2.63911	2.22808	0	2.25586	0	1.29555	4.914	4.07191	2.78577	4.15799	1.74589	1.34584	3.16185
ENSMUSG00000064090	-2.30068	-1.20206	3.66507	5.61178	0.0178401	0.559624	11	26471322	26593999	-1	Vrk2	vaccinia related kinase 2 [Source:MGI Symbol;Acc:MGI:1917172]	8.09195	13.1956	11.6974	6.65162	9.58739	7.49819	14.6829	17.8133	20.3595	14.8574	5.54399	12.8032	9.45369	14.3434
ENSMUSG00000031703	2.97853	1.5746	2.3702	5.62154	0.0177411	0.559624	8	85717557	85840949	-1	Itfg1	integrin alpha FG-GAP repeat containing 1 [Source:MGI Symbol;Acc:MGI:106419]	6.66396	5.938	5.01318	3.32581	5.63964	4.08992	1.7274	1.84275	4.07191	3.25006	1.386	5.23768	5.11175	2.9193
ENSMUSG00000097561	30.6886	4.93963	0.744341	5.63044	0.0176512	0.559624	5	29378699	29390488	1	4632411P08Rik	RIKEN cDNA 4632411P08 gene [Source:MGI Symbol;Acc:MGI:1925513]	0	2.63911	1.67106	0.665162	2.81982	0	0.431849	0	0	0	0	0.581964	1.29919	0.168969
ENSMUSG00000028691	6.4117	2.68071	1.63696	5.61791	0.0177779	0.559624	4	116685544	116700822	1	Prdx1	peroxiredoxin 1 [Source:MGI Symbol;Acc:MGI:99523]	3.80798	0.659778	2.7851	2.66065	6.2036	1.36331	0	2.457	0.508989	3.25006	0.692999	0	2.9134	1.15151
ENSMUSG00000028843	15.3103	3.93643	0.928381	5.61281	0.0178297	0.559624	4	134127406	134128789	-1	Sh3bgrl3	SH3 domain binding glutamic acid-rich protein-like 3 [Source:MGI Symbol;Acc:MGI:1920973]	1.42799	0.659778	1.11404	1.99549	0.563964	0	0	0	0	1.39288	0.692999	0.581964	0.96021	0.444641
ENSMUSG00000034210	10.7482	3.42603	0.927925	5.64291	0.0175261	0.559624	4	115737744	115777327	1	Efcab14	EF-hand calcium binding domain 14 [Source:MGI Symbol;Acc:MGI:2442397]	1.90399	0.659778	2.7851	0	1.69189	2.04496	0.863698	1.2285	0.508989	0.464295	0	0	1.51429	0.510914
ENSMUSG00000062627	-4.50223	-2.17064	1.86776	5.59734	0.0179877	0.559624	4	94942040	94979100	-1	Mysm1	myb-like, SWIRM and MPN domains 1 [Source:MGI Symbol;Acc:MGI:2444584]	3.80798	1.97933	2.7851	0	1.12793	0.681654	1.7274	2.457	3.56292	2.32147	4.15799	4.65571	1.73033	3.14708
ENSMUSG00000027698	3.45251	1.78764	2.30028	5.63771	0.0175781	0.559624	3	27182965	27284608	1	Nceh1	neutral cholesterol ester hydrolase 1 [Source:MGI Symbol;Acc:MGI:2443191]	4.28398	8.57712	6.12722	7.98194	3.94775	2.72662	3.02294	2.457	2.03595	4.17865	4.15799	1.74589	5.60744	2.93307
ENSMUSG00000027806	3.27891	1.71322	2.58114	5.59346	0.0180277	0.559624	3	58414715	58466783	1	Tsc22d2	TSC22 domain family, member 2 [Source:MGI Symbol;Acc:MGI:1919283]	9.04395	2.63911	5.01318	6.65162	5.63964	7.49819	5.18219	1.2285	2.03595	7.42872	1.386	1.74589	6.08095	3.16788
ENSMUSG00000100261	-6.08962	-2.60635	1.32504	5.58735	0.0180907	0.559624	1	30769687	30771815	1	Gm6473	predicted gene 6473 [Source:MGI Symbol;Acc:MGI:3645176]	0.475997	0	0.55702	1.99549	1.69189	0.681654	2.59109	0.61425	2.03595	1.39288	3.46499	1.74589	0.900342	1.97418
ENSMUSG00000103717	-25.4396	-4.669	0.696277	5.61772	0.0177798	0.559624	1	155855449	155855707	1	Gm38038	predicted gene, 38038 [Source:MGI Symbol;Acc:MGI:5611266]	0	0	0	0.665162	0	0.681654	2.15924	1.2285	0.508989	0.92859	0.692999	0	0.224469	0.91972
ENSMUSG00000015290	-37.4387	-5.22646	0.908665	5.4938	0.019084	0.559754	X	74365718	74373218	-1	Ubl4a	ubiquitin-like 4A [Source:MGI Symbol;Acc:MGI:95049]	0	1.31956	0.55702	0	0	0	0.863698	3.6855	0	2.32147	0.692999	0	0.312763	1.26061
ENSMUSG00000025287	-30.9951	-4.95397	0.675591	5.40749	0.0200506	0.559754	X	155262443	155297654	1	Acot9	acyl-CoA thioesterase 9 [Source:MGI Symbol;Acc:MGI:1928939]	0.951995	0	0	0	0	0	0.431849	1.84275	2.03595	0.92859	0.692999	0	0.158666	0.988691
ENSMUSG00000035246	-4.96662	-2.31227	1.76913	5.36488	0.0205462	0.559754	X	93654863	93749951	1	Pcyt1b	phosphate cytidylyltransferase 1, choline, beta isoform [Source:MGI Symbol;Acc:MGI:2147987]	0.951995	1.31956	2.22808	0	2.25586	1.36331	2.15924	2.457	1.52697	6.03583	2.079	5.81964	1.35313	3.34628
ENSMUSG00000108268	33.9088	5.08359	0.718483	5.53487	0.0186411	0.559754		88040539	88042467	-1	RP23-158G17.1	6	0.951995	0	0.55702	2.66065	1.69189	0	0.863698	0	0	0	0	0	0.976926	0.14395
ENSMUSG00000107171	-70.1835	-6.13306	0.616087	5.50254	0.0189889	0.559754		73041777	73045154	-1	RP23-300K5.1	5	0	0	0	0	0	0	0.863698	1.2285	0	0.464295	0.692999	0	0	0.541582
ENSMUSG00000105328	-9.44308	-3.23926	1.17767	5.36163	0.0205845	0.559754		52239336	52242221	1	RP24-309H3.6	5	0.475997	0	0	0.665162	2.25586	0	3.88664	1.2285	1.01798	1.39288	1.386	0.581964	0.566169	1.58233
ENSMUSG00000024854	-26.7896	-4.7436	0.616622	5.39532	0.0201909	0.559754	19	4231899	4233631	1	Pold4	polymerase (DNA-directed), delta 4 [Source:MGI Symbol;Acc:MGI:1916995]	0	0	0.55702	0	0	0	0.431849	1.2285	0.508989	0.464295	0	1.16393	0.0928367	0.632927
ENSMUSG00000040888	-1.23432	-0.303719	7.61848	5.35667	0.0206432	0.559754	17	24693191	24696156	-1	Gfer	growth factor, erv1 (S. cerevisiae)-like (augmenter of liver regeneration) [Source:MGI Symbol;Acc:MGI:107757]	185.163	187.377	189.944	186.911	200.207	196.316	199.082	219.287	210.721	217.754	227.997	200.778	190.986	212.603
ENSMUSG00000079657	10.194	3.34965	1.05952	5.47312	0.0193111	0.559754	17	24527241	24534210	-1	Rab26	RAB26, member RAS oncogene family [Source:MGI Symbol;Acc:MGI:2443284]	2.85598	1.97933	2.22808	0	2.25586	1.36331	0.431849	0	0	2.78577	0.692999	0	1.78043	0.65177
ENSMUSG00000101438	-3.45643	-1.78928	2.14241	5.36937	0.0204934	0.559754	17	33919279	33920289	-1	Gm19412	predicted gene, 19412 [Source:MGI Symbol;Acc:MGI:5011597]	2.37999	2.63911	3.34212	3.99097	1.12793	1.36331	7.77328	4.29975	3.56292	5.10724	2.079	4.07375	2.4739	4.48266
ENSMUSG00000022702	-17.6794	-4.144	0.868511	5.48838	0.0191432	0.559754	16	18877037	18970309	1	Hira	histone cell cycle regulation defective homolog A (S. cerevisiae) [Source:MGI Symbol;Acc:MGI:99430]	0.475997	0	0	0	0	0.681654	0.431849	0	3.05393	1.39288	1.386	0	0.192942	1.04411
ENSMUSG00000085732	17.4698	4.12679	1.33549	5.55453	0.0184329	0.559754	16	11688169	11691857	-1	Gm4279	predicted gene 4279 [Source:MGI Symbol;Acc:MGI:3782456]	2.37999	3.29889	2.22808	0.665162	0.563964	1.36331	0.431849	0	0	1.39288	0	0	1.7499	0.304122
ENSMUSG00000097332	-12.4616	-3.63942	1.11567	5.54196	0.0185657	0.559754	16	21907922	21908777	-1	2610020F03Rik	RIKEN cDNA 2610020F03 gene [Source:MGI Symbol;Acc:MGI:1917166]	0.475997	0	1.11404	0.665162	0	0	1.7274	0	1.52697	1.85718	2.77199	0.581964	0.375867	1.41092
ENSMUSG00000022377	3.62518	1.85805	2.06706	5.4197	0.0199108	0.559754	15	64086857	64382919	-1	Asap1	ArfGAP with SH3 domain, ankyrin repeat and PH domain1 [Source:MGI Symbol;Acc:MGI:1342335]	2.85598	4.61845	6.12722	4.65613	3.38378	3.40827	1.7274	3.6855	5.08989	1.39288	2.079	0.581964	4.17497	2.4261
ENSMUSG00000022610	15.0646	3.91309	1.10654	5.57534	0.0182151	0.559754	15	89130585	89140703	-1	Mapk12	mitogen-activated protein kinase 12 [Source:MGI Symbol;Acc:MGI:1353438]	0.475997	1.97933	1.67106	2.66065	1.12793	0	1.7274	1.2285	2.03595	0	0	0	1.31916	0.831975
ENSMUSG00000021553	-3.81856	-1.93303	1.99381	5.35251	0.0206925	0.559754	13	58545399	58610877	-1	Slc28a3	solute carrier family 28 (sodium-coupled nucleoside transporter), member 3 [Source:MGI Symbol;Acc:MGI:2137361]	1.90399	1.31956	1.67106	1.99549	0.563964	4.08992	3.45479	7.371	5.59888	3.71436	2.77199	1.16393	1.924	4.01249
ENSMUSG00000021587	-8.69927	-3.12089	1.13487	5.35011	0.020721	0.559754	13	75089826	75132498	1	Pcsk1	proprotein convertase subtilisin/kexin type 1 [Source:MGI Symbol;Acc:MGI:97511]	0.475997	0	0	0.665162	1.69189	1.36331	1.29555	2.457	2.54494	1.39288	1.386	1.16393	0.699393	1.70672
ENSMUSG00000042426	-20.7474	-4.37486	1.00608	5.47307	0.0193117	0.559754	13	112927730	112969431	1	Dhx29	DEAH (Asp-Glu-Ala-His) box polypeptide 29 [Source:MGI Symbol;Acc:MGI:2145374]	0.951995	0.659778	0	0	0	0	0.863698	0.61425	2.54494	0.92859	0	0.581964	0.268629	0.922241
ENSMUSG00000046573	-5.37866	-2.42725	1.43867	5.47655	0.0192732	0.559754	13	35978797	36117357	-1	Lyrm4	LYR motif containing 4 [Source:MGI Symbol;Acc:MGI:2683538]	2.37999	1.31956	1.11404	0.665162	1.12793	0	2.59109	1.84275	2.03595	3.25006	1.386	3.49178	1.10111	2.43294
ENSMUSG00000088527	67.7832	6.08286	0.42966	5.56805	0.0182911	0.559754	13	43052148	43052410	-1	Gm26086	predicted gene, 26086 [Source:MGI Symbol;Acc:MGI:5455863]	1.42799	1.97933	0	0	0.563964	0	0	0	0	0	0	0	0.661882	0
ENSMUSG00000021009	17.2008	4.10441	1.18837	5.45914	0.0194662	0.559754	12	98676741	98737405	-1	Ptpn21	protein tyrosine phosphatase, non-receptor type 21 [Source:MGI Symbol;Acc:MGI:1344406]	0.951995	0.659778	1.11404	1.99549	2.25586	0	1.29555	1.84275	0.508989	0	0	0	1.16286	0.607881
ENSMUSG00000064215	-24.7551	-4.62966	0.695169	5.52941	0.0186994	0.559754	12	103434211	103440239	1	Ifi27	interferon, alpha-inducible protein 27 [Source:MGI Symbol;Acc:MGI:1277180]	0.475997	0	1.11404	0	0	0	1.7274	1.2285	0	0.92859	0	1.74589	0.265006	0.938396
ENSMUSG00000018239	-52.0589	-5.70207	0.375888	5.39451	0.0202002	0.559754	11	53324679	53333301	1	Zcchc10	zinc finger, CCHC domain containing 10 [Source:MGI Symbol;Acc:MGI:1196228]	0	0	0	0	0	0	0.863698	0	0.508989	0	0	1.16393	0	0.422769
ENSMUSG00000020515	6.44454	2.68808	1.53566	5.38499	0.0203107	0.559754	11	58104153	58118594	1	Cnot8	CCR4-NOT transcription complex, subunit 8 [Source:MGI Symbol;Acc:MGI:1916375]	4.75997	4.61845	0.55702	1.33032	1.69189	2.72662	1.29555	1.84275	0.508989	0.464295	0	1.74589	2.61405	0.976246
ENSMUSG00000040599	4.07846	2.02803	2.11359	5.43437	0.0197442	0.559754	11	71019611	71027371	1	Mis12	MIS12 homolog (yeast) [Source:MGI Symbol;Acc:MGI:1914389]	6.18796	3.29889	5.01318	6.65162	3.38378	5.45323	2.15924	1.84275	1.01798	4.17865	2.77199	3.49178	4.99811	2.57707
ENSMUSG00000081929	6.47458	2.69479	1.34423	5.41844	0.0199251	0.559754	11	116382750	116383205	1	Rps11-ps2	ribosomal protein S11, pseudogene 2 [Source:MGI Symbol;Acc:MGI:3651796]	2.37999	1.97933	1.67106	1.99549	2.25586	2.72662	0	0.61425	1.52697	0	1.386	1.74589	2.16806	0.878851
ENSMUSG00000082364	-4.89403	-2.29102	1.77221	5.40158	0.0201185	0.559754	11	4107755	4108224	1	Gm11955	predicted gene 11955 [Source:MGI Symbol;Acc:MGI:3649568]	0	1.31956	0.55702	4.65613	2.25586	2.72662	3.88664	1.84275	1.52697	3.25006	5.54399	2.90982	1.9192	3.16004
ENSMUSG00000020115	-16.0634	-4.00571	1.12147	5.48852	0.0191418	0.559754	10	121546455	121586794	-1	Tbk1	TANK-binding kinase 1 [Source:MGI Symbol;Acc:MGI:1929658]	0.951995	0.659778	0.55702	0.665162	0	0	0.863698	1.84275	3.05393	0	1.386	4.07375	0.472326	1.87002
ENSMUSG00000035504	11.0489	3.46584	1.18442	5.39234	0.0202253	0.559754	10	80329953	80336441	1	Reep6	receptor accessory protein 6 [Source:MGI Symbol;Acc:MGI:1917585]	1.90399	1.31956	1.11404	1.33032	1.69189	2.04496	0	1.84275	1.01798	0	0	0.581964	1.56746	0.573782
ENSMUSG00000035620	-16.2662	-4.02381	1.03237	5.44448	0.0196303	0.559754	10	84917616	85016446	1	Ric8b	resistance to inhibitors of cholinesterase 8 homolog B (C. elegans) [Source:MGI Symbol;Acc:MGI:2682307]	0	0	0.55702	0.665162	0	1.36331	0.431849	2.457	2.54494	0.92859	2.079	1.74589	0.430915	1.69788
ENSMUSG00000060487	-8.50094	-3.08762	1.47495	5.35442	0.0206699	0.559754	10	9627259	9675208	-1	Samd5	sterile alpha motif domain containing 5 [Source:MGI Symbol;Acc:MGI:2444815]	0.475997	0.659778	0.55702	1.33032	0.563964	0.681654	4.75034	3.6855	3.56292	0.92859	0	2.32786	0.711456	2.54253
ENSMUSG00000032202	-20.5886	-4.36377	0.857633	5.44735	0.019598	0.559754	9	73044854	73097629	1	Rab27a	RAB27A, member RAS oncogene family [Source:MGI Symbol;Acc:MGI:1861441]	0	0	0	0	0.563964	1.36331	2.15924	1.84275	0.508989	0.464295	0.692999	0.581964	0.321212	1.04171
ENSMUSG00000032401	-6.47422	-2.69471	1.30796	5.53848	0.0186027	0.559754	9	64117147	64138118	1	Lctl	lactase-like [Source:MGI Symbol;Acc:MGI:2183549]	0	1.97933	0.55702	0	1.12793	1.36331	1.29555	2.457	2.54494	3.71436	1.386	1.16393	0.837932	2.09363
ENSMUSG00000034593	-1.6274	-0.702569	4.4867	5.55251	0.0184542	0.559754	9	75071015	75223688	1	Myo5a	myosin VA [Source:MGI Symbol;Acc:MGI:105976]	20.4679	21.7727	21.1668	18.6245	15.791	20.4496	27.2065	25.1843	18.8326	26.0005	28.4129	24.4425	19.7121	25.0132
ENSMUSG00000046785	-3.86536	-1.9506	1.95593	5.5479	0.0185028	0.559754	9	111271929	111279093	1	Epm2aip1	EPM2A (laforin) interacting protein 1 [Source:MGI Symbol;Acc:MGI:1925031]	1.90399	0.659778	1.67106	2.66065	3.38378	3.40827	3.02294	3.6855	4.07191	3.71436	9.70198	2.90982	2.28125	4.51775
ENSMUSG00000052698	-3.1038	-1.63404	2.39539	5.52445	0.0187525	0.559754	9	67217087	67559703	-1	Tln2	talin 2 [Source:MGI Symbol;Acc:MGI:1917799]	5.23597	4.61845	2.7851	3.32581	0.563964	4.08992	6.04589	4.29975	8.14382	4.64295	6.23699	5.81964	3.43654	5.86484
ENSMUSG00000094627	-6.02286	-2.59045	2.02458	5.40439	0.0200861	0.559754	9	22320314	22321410	-1	Gm10182	predicted pseudogene 10182 [Source:MGI Symbol;Acc:MGI:3704327]	1.90399	3.29889	1.11404	1.33032	1.12793	0.681654	3.88664	5.52825	2.03595	2.32147	4.85099	4.07375	1.57614	3.78284
ENSMUSG00000000740	2.58158	1.36825	3.40581	5.45886	0.0194694	0.559754	8	123102350	123105244	1	Rpl13	ribosomal protein L13 [Source:MGI Symbol;Acc:MGI:105922]	14.7559	11.2162	8.91232	5.98646	7.89549	14.9964	8.63698	11.6708	4.5809	6.50013	6.23699	2.90982	10.6271	6.75593
ENSMUSG00000031858	-2.20226	-1.13899	3.21518	5.35739	0.0206346	0.559754	8	70016123	70042734	-1	Mau2	MAU2 chromatid cohesion factor homolog (C. elegans) [Source:MGI Symbol;Acc:MGI:1921799]	6.18796	13.1956	10.0264	6.65162	3.38378	4.08992	9.50068	9.82801	10.1798	9.75019	10.395	9.89339	7.25587	9.9245
ENSMUSG00000033249	-33.9852	-5.08684	0.654631	5.51541	0.0188497	0.559754	8	105269801	105275845	1	Hsf4	heat shock transcription factor 4 [Source:MGI Symbol;Acc:MGI:1347058]	0	0.659778	0	0	0	0	0.863698	1.2285	0	0.92859	0.692999	0.581964	0.109963	0.715959
ENSMUSG00000039067	1.91653	0.938499	3.40176	5.39892	0.0201493	0.559754	8	107580381	107588482	-1	Psmd7	proteasome (prosome, macropain) 26S subunit, non-ATPase, 7 [Source:MGI Symbol;Acc:MGI:1351511]	11.4239	9.89667	10.0264	12.6381	11.8432	11.5881	8.20513	7.98526	8.14382	7.42872	4.85099	11.6393	11.2361	8.0422
ENSMUSG00000054408	27.6322	4.78828	0.720766	5.37774	0.0203953	0.559754	8	54520433	54529998	-1	Spcs3	signal peptidase complex subunit 3 homolog (S. cerevisiae) [Source:MGI Symbol;Acc:MGI:1923937]	0	0	1.11404	1.99549	1.12793	2.04496	0.431849	0	0.508989	0	0	0	1.04707	0.156806
ENSMUSG00000070056	-4.7422	-2.24556	1.88492	5.35886	0.0206173	0.559754	8	35587798	35679449	1	Mfhas1	malignant fibrous histiocytoma amplified sequence 1 [Source:MGI Symbol;Acc:MGI:1098644]	0.475997	1.31956	2.22808	0	3.94775	1.36331	4.75034	3.07125	1.52697	3.25006	5.54399	2.90982	1.55578	3.50874
ENSMUSG00000083922	-67.4214	-6.07513	0.635193	5.45424	0.0195209	0.559754	8	72429550	72429952	-1	Gm3835	predicted pseudogene 3835 [Source:MGI Symbol;Acc:MGI:3782007]	0	0	0	0	0	0	0.431849	0	0	1.85718	2.079	0	0	0.728004
ENSMUSG00000089857	-19.7033	-4.30037	1.23828	5.47361	0.0193057	0.559754	8	71908608	71916354	1	Zfp882	zinc finger protein 882 [Source:MGI Symbol;Acc:MGI:3642748]	2.85598	3.29889	0	0	0	0	0.863698	0.61425	4.07191	2.78577	0.692999	0.581964	1.02581	1.60176
ENSMUSG00000090039	29.2687	4.87129	0.893954	5.53092	0.0186833	0.559754	8	110754992	110758970	1	Gm15894	predicted gene 15894 [Source:MGI Symbol;Acc:MGI:3801859]	0	2.63911	1.11404	1.33032	1.69189	1.36331	0	0.61425	0	0	0.692999	0	1.35645	0.217875
ENSMUSG00000052429	4.52774	2.17879	1.81382	5.40921	0.0200308	0.559754	7	44975989	44986492	-1	Prmt1	protein arginine N-methyltransferase 1 [Source:MGI Symbol;Acc:MGI:107846]	4.28398	1.97933	1.11404	3.99097	6.76757	3.40827	1.7274	2.457	0.508989	1.85718	1.386	1.74589	3.59069	1.61374
ENSMUSG00000015733	-5.23275	-2.38757	1.86554	5.3785	0.0203864	0.559754	6	17636234	17666972	1	Capza2	capping protein (actin filament) muscle Z-line, alpha 2 [Source:MGI Symbol;Acc:MGI:106222]	1.90399	0	1.67106	0.665162	2.25586	2.72662	4.31849	4.29975	4.07191	3.71436	0.692999	4.65571	1.53711	3.62554
ENSMUSG00000030301	-6.75662	-2.7563	1.53249	5.52614	0.0187344	0.559754	6	147475828	147632612	1	Ccdc91	coiled-coil domain containing 91 [Source:MGI Symbol;Acc:MGI:1914265]	0.475997	0	1.67106	0.665162	0.563964	0.681654	2.15924	1.2285	0.508989	3.25006	4.15799	0.581964	0.676306	1.98113
ENSMUSG00000005057	47.94	5.58316	0.739484	5.40931	0.0200296	0.559754	5	136218147	136246556	-1	Sh2b2	SH2B adaptor protein 2 [Source:MGI Symbol;Acc:MGI:1345171]	1.90399	0	0.55702	2.66065	0	0	0	0	0	0	0	0.581964	0.85361	0.096994
ENSMUSG00000013629	3.31745	1.73008	2.11757	5.42309	0.0198721	0.559754	5	31054780	31078479	1	Cad	carbamoyl-phosphate synthetase 2, aspartate transcarbamylase, and dihydroorotase [Source:MGI Symbol;Acc:MGI:1916969]	4.28398	3.95867	6.12722	5.3213	2.81982	5.45323	3.02294	1.84275	4.07191	1.85718	1.386	2.90982	4.6607	2.5151
ENSMUSG00000025534	2.07077	1.05016	3.51772	5.56126	0.0183622	0.559754	5	129989011	130003049	-1	Gusb	glucuronidase, beta [Source:MGI Symbol;Acc:MGI:95872]	12.3759	14.5151	12.2544	9.97743	11.2793	17.0413	8.20513	8.59951	13.2337	8.35731	9.00898	6.4016	12.9073	8.96771
ENSMUSG00000047843	6.32225	2.66044	1.51602	5.48489	0.0191815	0.559754	5	144244437	144446757	1	Bri3	brain protein I3 [Source:MGI Symbol;Acc:MGI:1933174]	2.85598	1.97933	3.34212	1.99549	0.563964	3.40827	1.29555	0.61425	0	1.39288	2.079	0	2.35753	0.896946
ENSMUSG00000085099	44.8981	5.48858	0.663285	5.48724	0.0191558	0.559754	5	30240082	30240448	-1	Gm16288	predicted gene 16288 [Source:MGI Symbol;Acc:MGI:3826608]	0	1.31956	0.55702	1.33032	0	2.04496	0	0	0	0.464295	0	0	0.87531	0.0773825
ENSMUSG00000028863	-2.9003	-1.5362	2.43452	5.44356	0.0196406	0.559754	4	125085134	125113238	1	Meaf6	MYST/Esa1-associated factor 6 [Source:MGI Symbol;Acc:MGI:1917338]	3.80798	1.97933	2.7851	4.65613	1.12793	3.40827	4.75034	8.59951	3.05393	4.64295	4.85099	5.23768	2.96079	5.18923
ENSMUSG00000034171	6.64188	2.73159	1.46062	5.52676	0.0187277	0.559754	4	115967145	116017926	-1	Faah	fatty acid amide hydrolase [Source:MGI Symbol;Acc:MGI:109609]	2.37999	3.95867	1.11404	2.66065	2.25586	1.36331	0.431849	0.61425	0	0.92859	4.15799	1.16393	2.28875	1.2161
ENSMUSG00000041202	23.8323	4.57485	0.547867	5.39132	0.0202372	0.559754	4	138775735	138782046	1	Pla2g2d	phospholipase A2, group IID [Source:MGI Symbol;Acc:MGI:1341796]	0.475997	0.659778	1.11404	1.99549	0	1.36331	0.863698	0	0.508989	0	0	0	0.934768	0.228781
ENSMUSG00000058186	20.1479	4.33256	1.41305	5.48127	0.0192213	0.559754	4	145670685	145704441	1	Gm13242	predicted gene 13242 [Source:MGI Symbol;Acc:MGI:3712454]	1.42799	0.659778	3.89914	1.33032	1.12793	0.681654	1.29555	3.6855	0	0	0	0	1.52114	0.830175
ENSMUSG00000028013	13.3106	3.7345	0.868614	5.56226	0.0183518	0.559754	3	133310110	133378235	1	Ppa2	pyrophosphatase (inorganic) 2 [Source:MGI Symbol;Acc:MGI:1922026]	2.37999	0.659778	1.11404	1.33032	1.12793	0	0.431849	0.61425	0	0.464295	0	0	1.10201	0.251732
ENSMUSG00000033233	-11.6543	-3.54279	0.90941	5.3508	0.0207127	0.559754	3	100922202	100936920	1	Trim45	tripartite motif-containing 45 [Source:MGI Symbol;Acc:MGI:1918187]	0	0	0.55702	0.665162	0	0.681654	0.431849	0	1.52697	1.39288	1.386	2.90982	0.317306	1.27459
ENSMUSG00000087260	-2.95293	-1.56215	2.58534	5.43968	0.0196843	0.559754	3	107278858	107284082	1	Lamtor5	late endosomal/lysosomal adaptor, MAPK and MTOR activator 5 [Source:MGI Symbol;Acc:MGI:1915826]	2.37999	3.29889	2.7851	2.66065	6.76757	2.72662	3.02294	3.6855	8.65281	4.17865	6.92999	9.89339	3.43647	6.06055
ENSMUSG00000105265	7.62025	2.92984	1.45681	5.41988	0.0199087	0.559754	3	34104270	34682619	1	Sox2ot	SOX2 overlapping transcript (non-protein coding) [Source:MGI Symbol;Acc:MGI:2444112]	0	2.63911	3.89914	0.665162	2.25586	6.81654	0.863698	0.61425	1.01798	0.92859	2.079	0	2.71263	0.917252
ENSMUSG00000055926	-1.4396	-0.525667	5.44581	5.3757	0.0204191	0.559754	2	119174509	119177575	1	Gm14137	predicted gene 14137 [Source:MGI Symbol;Acc:MGI:3651144]	34.7478	43.5454	38.9914	47.2265	37.7856	38.1726	38.0027	47.2973	43.773	54.7868	53.3609	52.3768	40.0782	48.2662
ENSMUSG00000070730	-5.9325	-2.56864	1.09428	5.35861	0.0206202	0.559754	2	119137001	119157034	-1	Rmdn3	regulator of microtubule dynamics 3 [Source:MGI Symbol;Acc:MGI:1915059]	0	1.31956	1.67106	0	1.69189	0	1.7274	3.07125	1.01798	2.32147	2.079	1.74589	0.780418	1.99383
ENSMUSG00000074681	23.5633	4.55847	0.874012	5.35597	0.0206515	0.559754	2	152459055	152464620	-1	Defb23	defensin beta 23 [Source:MGI Symbol;Acc:MGI:3644405]	1.90399	0	2.22808	0	1.12793	0	0	0	0	0	0.692999	0.581964	0.876666	0.212494
ENSMUSG00000074736	-23.5603	-4.55829	0.699266	5.38401	0.0203221	0.559754	2	149829211	150004392	1	Syndig1	synapse differentiation inducing 1 [Source:MGI Symbol;Acc:MGI:3702158]	0	0.659778	0	0.665162	0	0	1.29555	3.07125	0	1.39288	0.692999	1.16393	0.220823	1.26944
ENSMUSG00000016918	11.6378	3.54075	1.19665	5.526	0.0187359	0.559754	1	12692277	12861192	1	Sulf1	sulfatase 1 [Source:MGI Symbol;Acc:MGI:2138563]	1.90399	2.63911	0.55702	0.665162	2.81982	3.40827	3.02294	0.61425	0	0	0.692999	0	1.9989	0.721699
ENSMUSG00000026077	9.30491	3.21799	0.944266	5.3935	0.0202119	0.559754	1	39193731	39363236	1	Npas2	neuronal PAS domain protein 2 [Source:MGI Symbol;Acc:MGI:109232]	0.951995	1.97933	1.11404	1.99549	2.25586	0.681654	0	0.61425	0.508989	0.92859	0	0.581964	1.49639	0.438965
ENSMUSG00000026172	5.04838	2.33582	1.57084	5.35912	0.0206142	0.559754	1	74588289	74592443	1	Bcs1l	BCS1-like (yeast) [Source:MGI Symbol;Acc:MGI:1914071]	4.28398	1.97933	4.45616	1.33032	1.69189	3.40827	1.7274	1.2285	1.52697	0.92859	2.079	0	2.85833	1.24841
ENSMUSG00000033813	5.374	2.426	2.06505	5.55819	0.0183944	0.559754	1	4857814	4897909	1	Tcea1	transcription elongation factor A (SII) 1 [Source:MGI Symbol;Acc:MGI:1196624]	5.23597	1.31956	2.22808	5.98646	4.51171	4.08992	1.7274	2.457	0.508989	1.85718	2.77199	0.581964	3.89528	1.65075
ENSMUSG00000056050	-3.43696	-1.78113	2.28479	5.49448	0.0190766	0.559754	1	183326725	183369553	-1	Mia3	melanoma inhibitory activity 3 [Source:MGI Symbol;Acc:MGI:2443183]	3.33198	1.31956	4.45616	0.665162	3.38378	3.40827	3.45479	5.52825	6.10786	6.96442	4.15799	5.23768	2.76082	5.24183
ENSMUSG00000097285	1.84014	0.879816	4.13752	5.57291	0.0182404	0.559754	1	91297203	91304405	-1	Gm26683	predicted gene, 26683 [Source:MGI Symbol;Acc:MGI:5477177]	20.9439	15.8347	21.1668	13.9684	18.6108	19.0863	13.8192	14.1278	13.2337	14.3931	11.088	13.9671	18.2685	13.4381
ENSMUSG00000099644	42.3493	5.40427	0.719169	5.42533	0.0198467	0.559754	1	86303195	86304059	-1	Gm28626	predicted gene 28626 [Source:MGI Symbol;Acc:MGI:5579332]	0.951995	0	3.89914	0	0.563964	2.04496	1.29555	0	0	0	0	0	1.24334	0.215924
ENSMUSG00000048279	3.63113	1.86042	1.82029	5.33758	0.0208704	0.560414	14	61138457	61240695	1	Sacs	sacsin [Source:MGI Symbol;Acc:MGI:1354724]	4.75997	3.95867	4.45616	1.33032	3.38378	4.08992	0.431849	1.2285	1.52697	4.64295	2.77199	2.32786	3.66314	2.15502
ENSMUSG00000020402	2.73667	1.45242	2.58132	5.33599	0.0208895	0.560414	11	52360860	52389397	1	Vdac1	voltage-dependent anion channel 1 [Source:MGI Symbol;Acc:MGI:106919]	5.71197	9.89667	5.01318	5.98646	3.94775	10.9065	3.88664	3.6855	2.03595	3.71436	6.23699	5.81964	6.91041	4.22985
ENSMUSG00000028568	-1.72289	-0.784827	4.90394	5.33745	0.020872	0.560414	4	108814295	108833614	-1	Btf3l4	basic transcription factor 3-like 4 [Source:MGI Symbol;Acc:MGI:1915312]	21.4199	29.69	30.0791	12.6381	31.018	23.8579	33.6842	25.7985	33.0843	33.8935	36.7289	31.4261	24.7838	32.4359
ENSMUSG00000043542	-27.22	-4.7666	0.616823	5.34352	0.0207994	0.560414	3	7503483	7553836	1	Zc2hc1a	zinc finger, C2HC-type containing 1A [Source:MGI Symbol;Acc:MGI:1914556]	0.475997	0	0	0	0	0	0.431849	1.2285	0.508989	0	0.692999	1.16393	0.0793329	0.671044
ENSMUSG00000034714	-21.2198	-4.40734	0.654305	5.32503	0.0210212	0.561046	11	114675431	114720977	1	Ttyh2	tweety homolog 2 (Drosophila) [Source:MGI Symbol;Acc:MGI:2157091]	0	0	0	0.665162	0.563964	0	0.863698	0.61425	1.01798	1.85718	0	0	0.204854	0.725518
ENSMUSG00000031024	-10.4411	-3.3842	0.980788	5.32778	0.0209881	0.561046	7	109523911	109617147	-1	St5	suppression of tumorigenicity 5 [Source:MGI Symbol;Acc:MGI:108517]	0.475997	0	0	0	0	2.72662	1.7274	1.2285	0.508989	1.39288	1.386	2.90982	0.533769	1.5256
ENSMUSG00000082052	19.2271	4.26507	0.802749	5.33071	0.0209529	0.561046	5	114828573	114829215	-1	Ywhaq-ps2	tyrosine 3-monooxygenase/tryptophan 5-monooxygenase activation protein, theta polypeptide, pseudogene [Source:MGI Symbol;Acc:MGI:3650308]	0.475997	0.659778	2.22808	0	1.12793	4.08992	0	0	0.508989	0	0.692999	0.581964	1.43028	0.297325
ENSMUSG00000026740	-1.3304	-0.411856	6.54328	5.31447	0.021149	0.56349	2	18195654	18392830	-1	Dnajc1	DnaJ (Hsp40) homolog, subfamily C, member 1 [Source:MGI Symbol;Acc:MGI:103268]	88.5355	77.8538	96.9215	85.8059	78.391	81.7985	97.166	103.194	109.433	93.7876	92.8618	92.5323	84.8844	98.1624
ENSMUSG00000052337	-2.95469	-1.563	2.21977	5.30762	0.0212324	0.564528	6	71831331	71875257	1	Immt	inner membrane protein, mitochondrial [Source:MGI Symbol;Acc:MGI:1923864]	3.80798	1.31956	2.22808	1.99549	2.81982	2.72662	4.31849	6.1425	5.59888	2.78577	2.77199	5.81964	2.48292	4.57288
ENSMUSG00000104295	26.692	4.73834	0.595679	5.30234	0.0212968	0.564528	3	25731243	25731696	1	Gm6197	predicted gene 6197 [Source:MGI Symbol;Acc:MGI:3647151]	1.42799	2.63911	0.55702	0.665162	0.563964	0	0	0.61425	0.508989	0	0	0	0.975542	0.187207
ENSMUSG00000056708	-7.48688	-2.90436	1.49662	5.30275	0.0212918	0.564528	1	155096361	155099636	-1	Ier5	immediate early response 5 [Source:MGI Symbol;Acc:MGI:1337072]	2.37999	1.97933	0.55702	1.33032	0	0	3.45479	1.2285	1.52697	2.32147	1.386	4.65571	1.04111	2.42891
ENSMUSG00000100084	2.29844	1.20066	2.83837	5.29362	0.0214037	0.566397	15	99972164	99973287	-1	2310068J16Rik	RIKEN cDNA 2310068J16 gene [Source:MGI Symbol;Acc:MGI:1917531]	8.56795	5.27823	6.68424	7.98194	7.33153	5.45323	3.02294	4.29975	4.07191	6.50013	4.15799	5.81964	6.88285	4.64539
ENSMUSG00000034121	31.0895	4.95835	0.63728	5.28953	0.021454	0.566763	11	87853215	87863803	1	Mks1	Meckel syndrome, type 1 [Source:MGI Symbol;Acc:MGI:3584243]	0.951995	1.31956	0.55702	0.665162	1.69189	0	0	0	1.01798	0	0	0	0.864271	0.169663
ENSMUSG00000031355	10.8219	3.43589	1.2656	5.25165	0.021926	0.569397	X	168795099	169304435	1	Arhgap6	Rho GTPase activating protein 6 [Source:MGI Symbol;Acc:MGI:1196332]	2.37999	3.95867	2.7851	1.33032	0.563964	1.36331	1.29555	0.61425	1.52697	0	0	0.581964	2.06356	0.669788
ENSMUSG00000096696	-64.7905	-6.01771	0.671893	5.25366	0.0219007	0.569397	17	17064113	17089628	1	Zfp960	zinc finger protein 960 [Source:MGI Symbol;Acc:MGI:3052731]	0	0	0	0	0	0	0.431849	0	0	1.85718	0	1.74589	0	0.672487
ENSMUSG00000106744	37.1944	5.21701	1.01516	5.23574	0.0221274	0.569397	17	17374332	17394898	1	Riok2	RIO kinase 2 (yeast) [Source:MGI Symbol;Acc:MGI:1914295]	1.42799	5.27823	0	0	0	2.72662	2.15924	0	0	0	0	0	1.57214	0.359874
ENSMUSG00000022525	-7.95697	-2.99222	1.2224	5.2669	0.0217347	0.569397	16	29209695	29230531	1	Hrasls	HRAS-like suppressor [Source:MGI Symbol;Acc:MGI:1351473]	1.42799	0.659778	0.55702	0.665162	0.563964	0	1.7274	3.6855	2.03595	1.85718	0	2.32786	0.645653	1.93898
ENSMUSG00000022884	-1.60743	-0.684759	5.67378	5.23157	0.0221805	0.569397	16	23107444	23114136	1	Eif4a2	eukaryotic translation initiation factor 4A2 [Source:MGI Symbol;Acc:MGI:106906]	45.6957	46.1845	55.145	40.5749	42.8613	40.8992	69.9595	42.9975	58.0247	54.7868	55.4399	60.5243	45.2268	56.9555
ENSMUSG00000055782	-7.21993	-2.85198	1.28014	5.2267	0.0222427	0.569397	15	91145884	91191807	-1	Abcd2	ATP-binding cassette, sub-family D (ALD), member 2 [Source:MGI Symbol;Acc:MGI:1349467]	1.90399	3.29889	1.67106	0	0	0.681654	3.02294	0	1.52697	3.25006	2.77199	1.74589	1.25927	2.05298
ENSMUSG00000086601	35.3672	5.14434	1.07878	5.2716	0.0216761	0.569397	15	97760408	97766961	1	Rapgef3os1	Rap guanine nucleotide exchange factor (GEF) 3, opposite strand 1 [Source:MGI Symbol;Acc:MGI:3826580]	2.85598	0.659778	1.11404	3.99097	0	0	0	0	2.54494	0	0	0	1.4368	0.424157
ENSMUSG00000021982	-18.1898	-4.18506	0.889234	5.26977	0.0216988	0.569397	14	59560896	59597836	-1	Cdadc1	cytidine and dCMP deaminase domain containing 1 [Source:MGI Symbol;Acc:MGI:1919141]	0	0	0	0.665162	0.563964	0.681654	1.7274	0.61425	0.508989	0.464295	1.386	0.581964	0.318463	0.880482
ENSMUSG00000046168	2.70077	1.43337	2.69746	5.27768	0.0216005	0.569397	14	61607482	61611916	1	Kcnrg	potassium channel regulator [Source:MGI Symbol;Acc:MGI:2685591]	6.18796	7.91734	4.45616	10.6426	5.63964	6.81654	6.47773	6.75675	3.56292	1.39288	4.85099	3.49178	6.94337	4.42218
ENSMUSG00000020116	13.3582	3.73965	1.43971	5.26544	0.021753	0.569397	11	17203198	17211568	-1	Pno1	partner of NOB1 homolog (S. cerevisiae) [Source:MGI Symbol;Acc:MGI:1913499]	2.37999	1.97933	0.55702	1.33032	3.38378	1.36331	2.59109	2.457	6.61685	0	0	0	1.83229	1.94416
ENSMUSG00000020882	3.61426	1.8537	2.03503	5.2379	0.0221	0.569397	11	98001508	98023034	-1	Cacnb1	calcium channel, voltage-dependent, beta 1 subunit [Source:MGI Symbol;Acc:MGI:102522]	4.28398	2.63911	4.45616	4.65613	3.94775	6.13488	4.31849	0.61425	2.54494	0.92859	2.079	2.90982	4.353	2.23251
ENSMUSG00000032500	-3.64977	-1.86781	1.98813	5.2489	0.0219606	0.569397	9	111439081	111489118	1	Dclk3	doublecortin-like kinase 3 [Source:MGI Symbol;Acc:MGI:3039580]	2.37999	0.659778	1.67106	1.99549	1.69189	3.40827	4.31849	1.2285	5.59888	3.71436	4.15799	3.49178	1.96775	3.75167
ENSMUSG00000028412	-4.586	-2.19724	1.51166	5.26323	0.0217806	0.569397	4	53440413	53622478	1	Slc44a1	solute carrier family 44, member 1 [Source:MGI Symbol;Acc:MGI:2140592]	0.475997	1.31956	1.11404	1.33032	2.25586	0.681654	1.7274	2.457	2.54494	2.32147	4.15799	2.90982	1.19624	2.68644
ENSMUSG00000027076	-72.391	-6.17774	0.429119	5.24457	0.0220153	0.569397	2	84826997	84830213	1	Timm10	translocase of inner mitochondrial membrane 10 [Source:MGI Symbol;Acc:MGI:1353429]	0	0	0	0	0	0	0	1.2285	0	0.92859	0	1.16393	0	0.553503
ENSMUSG00000027314	78.4702	6.29407	0.452159	5.24885	0.0219613	0.569397	2	119325784	119335962	1	Dll4	delta-like 4 (Drosophila) [Source:MGI Symbol;Acc:MGI:1859388]	1.42799	0	0.55702	1.33032	0	0	0	0	0	0	0	0	0.552556	0
ENSMUSG00000074872	19.6073	4.29332	1.07041	5.22621	0.0222489	0.569397	2	125136692	125147839	1	Ctxn2	cortexin 2 [Source:MGI Symbol;Acc:MGI:2139444]	0.475997	0.659778	0.55702	2.66065	0	2.72662	0	0	0	0.464295	0.692999	1.16393	1.18001	0.38687
ENSMUSG00000086418	-3.54367	-1.82525	2.42979	5.25617	0.0218691	0.569397	2	20709375	20713234	-1	Gm13362	predicted gene 13362 [Source:MGI Symbol;Acc:MGI:3652150]	2.37999	0.659778	4.45616	3.32581	0.563964	3.40827	3.88664	5.52825	2.03595	6.96442	8.31598	2.32786	2.46566	4.84319
ENSMUSG00000088571	-10.7812	-3.43045	1.07735	5.23226	0.0221718	0.569397	2	24601365	24601689	1	Gm25455	predicted gene, 25455 [Source:MGI Symbol;Acc:MGI:5455232]	0	1.31956	0.55702	0.665162	0.563964	0	0.863698	0	3.05393	1.39288	3.46499	2.32786	0.517617	1.85056
ENSMUSG00000097722	2.18089	1.12492	3.11634	5.23178	0.0221778	0.569397	2	152694733	152696692	-1	Gm26841	predicted gene, 26841 [Source:MGI Symbol;Acc:MGI:5477335]	8.56795	9.23689	8.3553	6.65162	8.45946	10.2248	6.90958	3.6855	6.61685	6.03583	6.23699	4.65571	8.58267	5.69008
ENSMUSG00000041115	-2.13999	-1.09761	3.01332	5.13729	0.0234171	0.570198	X	152144268	152225236	1	Iqsec2	IQ motif and Sec7 domain 2 [Source:MGI Symbol;Acc:MGI:3528396]	7.13996	9.89667	4.45616	3.99097	4.51171	4.77158	6.90958	7.371	7.63483	9.2859	9.00898	9.31142	5.79451	8.25362
ENSMUSG00000108210	15.6293	3.96618	1.0651	5.1497	0.0232504	0.570198		38533106	38535707	-1	RP23-42H18.5	2	0.475997	1.31956	2.7851	0.665162	0.563964	1.36331	0	0	0	2.78577	0.692999	0	1.19551	0.579795
ENSMUSG00000023307	-4.99561	-2.32066	1.72175	5.21043	0.0224518	0.570198	19	37207543	37222139	1	2019-03-05	membrane-associated ring finger (C3HC4) 5 [Source:MGI Symbol;Acc:MGI:1915207]	1.42799	0.659778	1.67106	0.665162	1.12793	2.72662	2.59109	3.6855	1.52697	4.64295	4.15799	2.90982	1.37976	3.25239
ENSMUSG00000050321	1.86691	0.900654	3.78975	5.15756	0.0231454	0.570198	18	86394952	86501897	1	Neto1	neuropilin (NRP) and tolloid (TLL)-like 1 [Source:MGI Symbol;Acc:MGI:2180216]	10.9479	13.1956	11.6974	16.6291	18.6108	11.5881	11.6599	9.21376	6.61685	9.2859	9.70198	13.3852	13.7781	9.97726
ENSMUSG00000023919	11.7967	3.56032	0.818042	5.1855	0.0227761	0.570198	17	40923051	40935047	-1	Cenpq	centromere protein Q [Source:MGI Symbol;Acc:MGI:1933744]	1.42799	1.31956	1.11404	1.99549	0	0.681654	0.431849	0	0	0.92859	0	0	1.08979	0.22674
ENSMUSG00000042564	6.88104	2.78263	1.46596	5.13194	0.0234895	0.570198	15	79609576	79658956	-1	Fam227a	family with sequence similarity 227, member A [Source:MGI Symbol;Acc:MGI:1922979]	3.80798	3.95867	0.55702	0.665162	5.07568	2.04496	1.7274	1.84275	1.52697	0	0	1.74589	2.68491	1.1405
ENSMUSG00000039081	-4.13871	-2.04918	2.50291	5.14002	0.0233803	0.570198	14	21983962	21989601	-1	Zfp503	zinc finger protein 503 [Source:MGI Symbol;Acc:MGI:1353644]	5.71197	0	1.11404	0.665162	2.25586	8.17985	5.18219	6.75675	3.56292	3.25006	6.92999	12.2212	2.98781	6.31719
ENSMUSG00000091732	-68.2626	-6.09302	0.402442	5.1934	0.0226728	0.570198	12	4689402	4689926	-1	Gm17541	predicted gene, 17541 [Source:MGI Symbol;Acc:MGI:4937175]	0	0	0	0	0	0	1.29555	0	0	0.464295	0	1.16393	0	0.487295
ENSMUSG00000014245	1.81555	0.860407	4.8937	5.16029	0.023109	0.570198	11	62458460	62514417	1	Pigl	phosphatidylinositol glycan anchor biosynthesis, class L [Source:MGI Symbol;Acc:MGI:2681271]	38.5558	27.7107	30.0791	44.5659	19.7387	29.9928	20.7288	23.3415	26.4674	20.8933	22.869	27.3523	31.7738	23.6087
ENSMUSG00000050663	1.73635	0.796058	4.66309	5.15731	0.0231487	0.570198	10	114398823	114802307	-1	Trhde	TRH-degrading enzyme [Source:MGI Symbol;Acc:MGI:2384311]	26.6558	20.4531	36.7633	29.2671	31.018	23.8579	25.9109	26.4128	19.8506	15.786	19.404	22.1146	28.0026	21.5798
ENSMUSG00000032607	-1.54569	-0.628252	5.10496	5.17446	0.0229213	0.570198	9	108296853	108302302	1	Amt	aminomethyltransferase [Source:MGI Symbol;Acc:MGI:3646700]	28.5598	33.6487	28.408	32.5929	26.5063	33.401	31.525	30.7125	40.2101	39.0008	49.8959	37.2457	30.5195	38.0983
ENSMUSG00000066607	-2.71885	-1.443	3.05775	5.18474	0.022786	0.570198	9	58488603	58499742	1	6030419C18Rik	RIKEN cDNA 6030419C18 gene [Source:MGI Symbol;Acc:MGI:2442108]	5.23597	3.95867	5.01318	5.98646	8.45946	1.36331	7.77328	7.371	4.5809	13.9288	11.781	6.4016	5.00284	8.63944
ENSMUSG00000099016	-72.4305	-6.17853	0.405086	5.21712	0.0223655	0.570198	9	80263306	80265450	-1	Gm27227	predicted gene 27227 [Source:MGI Symbol;Acc:MGI:5521070]	0	0	0	0	0	0	0	1.2285	0	0.92859	0	1.16393	0	0.553503
ENSMUSG00000103754	6.25588	2.64521	1.35925	5.13887	0.0233959	0.570198	9	108950003	108950541	-1	Gm37284	predicted gene, 37284 [Source:MGI Symbol;Acc:MGI:5610512]	1.42799	2.63911	0	1.33032	2.25586	2.72662	0.863698	0	0.508989	0.464295	0.692999	1.16393	1.72998	0.615651
ENSMUSG00000087687	1.4423	0.528373	5.92855	5.14798	0.0232734	0.570198	8	3621551	3624231	1	Pet100	PET100 homolog (S. cerevisiae) [Source:MGI Symbol;Acc:MGI:3615306]	68.5436	54.7616	72.9696	69.842	75.5712	74.3003	55.2767	60.8108	67.6955	54.7868	50.5889	58.1964	69.3314	57.8925
ENSMUSG00000042759	-31.3561	-4.97068	0.885571	5.20934	0.0224659	0.570198	7	126584942	126589112	1	Apobr	apolipoprotein B receptor [Source:MGI Symbol;Acc:MGI:2176230]	0.475997	0	0	0	0	0	1.7274	1.2285	0.508989	0.464295	0	0.581964	0.0793329	0.751857
ENSMUSG00000058325	-28.1956	-4.8174	0.836177	5.20244	0.0225552	0.570198	7	134670687	135173639	1	Dock1	dedicator of cytokinesis 1 [Source:MGI Symbol;Acc:MGI:2429765]	0	0	1.11404	0	0	0	0.431849	1.84275	1.01798	1.85718	0	0	0.185673	0.858293
ENSMUSG00000091474	-7.28601	-2.86513	1.38382	5.14404	0.0233263	0.570198	7	41599261	41628533	1	2610021A01Rik	RIKEN cDNA 2610021A01 gene [Source:MGI Symbol;Acc:MGI:1922662]	0.951995	1.31956	2.22808	1.33032	0	0	1.7274	4.29975	0.508989	0.92859	3.46499	3.49178	0.971659	2.40358
ENSMUSG00000030035	-20.0723	-4.32714	0.680931	5.17315	0.0229386	0.570198	6	83119044	83121559	-1	Wbp1	WW domain binding protein 1 [Source:MGI Symbol;Acc:MGI:104710]	0	0	1.11404	0	0	0	0.431849	1.2285	0.508989	1.39288	0.692999	0	0.185673	0.709204
ENSMUSG00000094868	-9.65849	-3.2718	1.17262	5.15044	0.0232405	0.570198	6	6863797	6865150	-1	Dlx6os2	distal-less homeobox 6, opposite strand 2 [Source:MGI Symbol;Acc:MGI:1195963]	0	0	0.55702	0	1.12793	1.36331	0.863698	1.84275	1.52697	1.85718	0.692999	1.74589	0.508043	1.42158
ENSMUSG00000029705	-2.89207	-1.5321	2.26613	5.18605	0.0227689	0.570198	5	136248135	136567490	-1	Cux1	cut-like homeobox 1 [Source:MGI Symbol;Acc:MGI:88568]	3.33198	3.29889	2.22808	2.66065	1.69189	4.08992	7.77328	4.29975	4.07191	5.57154	3.46499	3.49178	2.88357	4.77888
ENSMUSG00000081369	-78.4858	-6.29436	0.521764	5.19952	0.0225932	0.570198	4	25538850	25539669	1	Gm11896	predicted gene 11896 [Source:MGI Symbol;Acc:MGI:3651205]	0	0	0	0	0	0	1.29555	0	0	0	2.079	0	0	0.562424
ENSMUSG00000097911	1.27773	0.353587	7.94435	5.1757	0.0229049	0.570198	3	133830668	134240641	-1	Gm26691	predicted gene, 26691 [Source:MGI Symbol;Acc:MGI:5477185]	274.65	234.881	241.19	260.078	236.301	261.073	230.607	222.359	230.063	233.076	228.69	189.72	251.362	222.419
ENSMUSG00000016253	10.7923	3.43194	1.02716	5.1754	0.0229089	0.570198	2	174415804	174427502	1	Nelfcd	negative elongation factor complex member C/D, Th1l [Source:MGI Symbol;Acc:MGI:1926424]	0.951995	0.659778	3.89914	1.33032	1.12793	0.681654	0	0.61425	0	0.464295	0.692999	1.16393	1.4418	0.489245
ENSMUSG00000033396	1.56776	0.648709	5.13579	5.15713	0.0231511	0.570198	2	122053520	122118386	-1	Spg11	spastic paraplegia 11 [Source:MGI Symbol;Acc:MGI:2444989]	32.8438	46.1845	28.965	39.9097	39.4775	34.7643	27.2065	30.7125	34.6112	21.3576	30.4919	33.7539	37.0241	29.6889
ENSMUSG00000053545	-36.7933	-5.20137	0.479767	5.19041	0.0227118	0.570198	2	147187424	147188407	1	6430503K07Rik	RIKEN cDNA 6430503K07 gene [Source:MGI Symbol;Acc:MGI:1925318]	0	0	0.55702	0	0	0	0.431849	1.84275	0	0.464295	0.692999	1.16393	0.0928367	0.76597
ENSMUSG00000068966	13.5768	3.76308	1.10874	5.13306	0.0234743	0.570198	2	33406108	33431324	-1	Zbtb34	zinc finger and BTB domain containing 34 [Source:MGI Symbol;Acc:MGI:2685195]	4.28398	1.31956	1.11404	1.99549	2.25586	0	0.431849	0	0.508989	0	0.692999	1.16393	1.82815	0.466294
ENSMUSG00000026003	19.9432	4.31782	0.738543	5.13307	0.0234742	0.570198	1	66830839	66863277	-1	Acadl	acyl-Coenzyme A dehydrogenase, long-chain [Source:MGI Symbol;Acc:MGI:87866]	0.951995	0.659778	2.22808	0	1.12793	1.36331	1.7274	0.61425	0	0	0	0	1.05518	0.390274
ENSMUSG00000026641	20.2302	4.33844	0.874628	5.19653	0.0226321	0.570198	1	171411313	171419142	1	Usf1	upstream transcription factor 1 [Source:MGI Symbol;Acc:MGI:99542]	1.90399	1.97933	0	1.99549	0	0.681654	0.863698	0	1.52697	0	0	0	1.09341	0.398444
ENSMUSG00000033364	-2.21179	-1.14522	3.19057	5.19042	0.0227117	0.570198	1	74435511	74544284	-1	Usp37	ubiquitin specific peptidase 37 [Source:MGI Symbol;Acc:MGI:2442483]	6.18796	10.5565	10.0264	5.98646	3.38378	4.77158	8.63698	7.98526	13.2337	7.89301	10.395	9.31142	6.81877	9.57589
ENSMUSG00000102368	18.1301	4.18031	0.945983	5.1564	0.0231608	0.570198	1	140570176	140656404	-1	4930590L20Rik	RIKEN cDNA 4930590L20 gene [Source:MGI Symbol;Acc:MGI:1923160]	1.90399	0.659778	0.55702	0	0.563964	2.04496	0	0	0	0.464295	1.386	0.581964	0.954952	0.405376
ENSMUSG00000102618	3.34201	1.74071	2.19589	5.2121	0.0224302	0.570198	1	158548864	158551966	-1	Gm37848	predicted gene, 37848 [Source:MGI Symbol;Acc:MGI:5611076]	2.85598	7.91734	3.34212	5.98646	2.81982	6.13488	2.59109	1.84275	1.01798	1.39288	6.23699	3.49178	4.84277	2.76225
ENSMUSG00000103646	-26.8036	-4.74436	0.545512	5.14096	0.0233677	0.570198	1	177168098	177170862	-1	Gm37706	predicted gene, 37706 [Source:MGI Symbol;Acc:MGI:5610934]	0.475997	0	0	0	0	0	1.29555	0	0.508989	0	0.692999	1.16393	0.0793329	0.610244
ENSMUSG00000078813	1.45239	0.538428	5.77382	5.12366	0.0236018	0.572031	7	3660098	3665840	-1	Leng1	leukocyte receptor cluster (LRC) member 1 [Source:MGI Symbol;Acc:MGI:1917007]	51.4077	60.6996	63.5003	68.5117	58.6522	64.0755	38.4346	49.14	48.8629	53.8582	62.3699	54.1227	61.1412	51.1314
ENSMUSG00000022390	-2.26454	-1.17922	3.06948	5.11845	0.0236728	0.572859	15	81744848	81796269	1	Zc3h7b	zinc finger CCCH type containing 7B [Source:MGI Symbol;Acc:MGI:1328310]	7.61596	5.938	8.3553	5.3213	5.63964	4.08992	6.90958	2.457	12.7247	12.536	10.395	10.4754	6.16002	9.2496
ENSMUSG00000019359	-11.8393	-3.56551	0.791842	5.042	0.0247399	0.576818	X	100729873	100738895	1	Gdpd2	glycerophosphodiester phosphodiesterase domain containing 2 [Source:MGI Symbol;Acc:MGI:1918834]	0	0	1.11404	0	0.563964	0	1.7274	0	1.52697	1.85718	0.692999	0.581964	0.279667	1.06442
ENSMUSG00000031231	-7.69288	-2.94352	1.44581	5.06224	0.0244526	0.576818	X	106015700	106022450	1	Cox7b	cytochrome c oxidase subunit VIIb [Source:MGI Symbol;Acc:MGI:1913392]	0.475997	0.659778	1.67106	0	0.563964	0.681654	2.15924	0	1.52697	2.32147	2.079	3.49178	0.675409	1.92974
ENSMUSG00000104766	-22.2884	-4.47822	0.721234	5.05862	0.0245037	0.576818		97046656	97092785	-1	RP23-97A19.1	3	0	0	0	0	1.12793	0	0.863698	0	1.52697	0.464295	0.692999	1.16393	0.187988	0.785314
ENSMUSG00000063698	-2.30633	-1.2056	2.75792	5.04874	0.0246438	0.576818	19	60837277	60861479	-1	Sfxn4	sideroflexin 4 [Source:MGI Symbol;Acc:MGI:2137680]	4.75997	2.63911	4.45616	6.65162	6.76757	4.08992	7.34143	11.6708	7.12584	8.35731	4.85099	5.81964	4.89406	7.52766
ENSMUSG00000024176	4.63718	2.21325	1.57467	5.08973	0.024068	0.576818	17	25565892	25570686	-1	Sox8	SRY (sex determining region Y)-box 8 [Source:MGI Symbol;Acc:MGI:98370]	4.28398	3.95867	1.67106	3.32581	1.12793	2.72662	0	2.457	1.52697	1.39288	0	2.32786	2.84901	1.28412
ENSMUSG00000038954	-47.3524	-5.56537	0.584849	5.02232	0.0250226	0.576818	17	44777152	45119290	1	Supt3	suppressor of Ty 3 [Source:MGI Symbol;Acc:MGI:1923723]	0	0	0	0	0	0	0.863698	0	0	1.39288	0	0	0	0.376097
ENSMUSG00000044469	-18.4152	-4.20282	0.697336	5.07079	0.0243323	0.576818	17	56162477	56173955	1	Tnfaip8l1	tumor necrosis factor, alpha-induced protein 8-like 1 [Source:MGI Symbol;Acc:MGI:1913693]	0.475997	0.659778	0.55702	0	0	0	0.431849	0	1.01798	1.39288	0.692999	1.74589	0.282133	0.880267
ENSMUSG00000022434	-60.9943	-5.9306	0.35304	5.03994	0.0247694	0.576818	15	85037062	85062828	1	Fam118a	family with sequence similarity 118, member A [Source:MGI Symbol;Acc:MGI:1920475]	0	0	0	0	0	0	0	1.2285	0	0	0.692999	1.16393	0	0.514238
ENSMUSG00000054509	-27.7482	-4.79432	0.742769	5.04135	0.0247492	0.576818	14	56575619	56659794	1	Parp4	poly (ADP-ribose) polymerase family, member 4 [Source:MGI Symbol;Acc:MGI:2685589]	0.475997	0	0.55702	0	0	0	0.863698	2.457	0.508989	0	0	1.74589	0.17217	0.929263
ENSMUSG00000097929	6.44311	2.68776	1.22894	5.04298	0.0247259	0.576818	12	105336594	105383932	1	Tunar	Tcl1 upstream neural differentiation associated RNA [Source:MGI Symbol;Acc:MGI:1917202]	2.85598	1.97933	0	3.32581	2.81982	1.36331	0.431849	1.2285	1.52697	0.92859	0.692999	0	2.05738	0.801484
ENSMUSG00000017713	5.20378	2.37956	1.42123	5.06438	0.0244224	0.576818	11	117867952	117873481	-1	Tha1	threonine aldolase 1 [Source:MGI Symbol;Acc:MGI:1919026]	1.90399	1.97933	1.67106	4.65613	2.25586	1.36331	0.863698	1.84275	1.01798	0.92859	1.386	0	2.30495	1.0065
ENSMUSG00000032892	1.82558	0.868351	3.9463	5.0233	0.0250085	0.576818	11	68972484	68975185	-1	Rangrf	RAN guanine nucleotide release factor [Source:MGI Symbol;Acc:MGI:1889073]	10.9479	19.7933	11.1404	16.6291	17.4829	13.6331	9.50068	10.4423	9.67078	10.2145	11.781	14.5491	14.9378	11.0264
ENSMUSG00000044037	-6.42527	-2.68376	1.21603	5.03405	0.0248537	0.576818	9	110879870	110900530	1	Als2cl	ALS2 C-terminal like [Source:MGI Symbol;Acc:MGI:2447532]	0.475997	1.31956	0	1.33032	0.563964	0	1.29555	2.457	1.01798	0.92859	2.079	2.32786	0.614974	1.68433
ENSMUSG00000019433	13.1567	3.71773	1.08189	5.05894	0.0244993	0.576818	8	83652678	83664788	1	Gipc1	GIPC PDZ domain containing family, member 1 [Source:MGI Symbol;Acc:MGI:1926252]	0.475997	1.31956	1.11404	0.665162	3.38378	3.40827	0	0	0.508989	0.92859	1.386	0	1.7278	0.470596
ENSMUSG00000090778	4.96152	2.31078	1.56748	5.08388	0.0241492	0.576818	8	91621448	91629729	-1	Gm3235	predicted gene 3235 [Source:MGI Symbol;Acc:MGI:3781413]	1.90399	3.95867	2.7851	3.99097	1.12793	4.08992	0.431849	3.6855	2.54494	0.92859	1.386	0	2.9761	1.49615
ENSMUSG00000002266	-16.3413	-4.03045	0.699436	5.02235	0.0250222	0.576818	7	6671456	6696450	-1	Zim1	zinc finger, imprinted 1 [Source:MGI Symbol;Acc:MGI:1341879]	0	0	0	0.665162	0.563964	0.681654	0.863698	0	0.508989	1.39288	1.386	1.16393	0.318463	0.885916
ENSMUSG00000045252	-6.15026	-2.62065	1.24305	5.05966	0.024489	0.576818	7	25077205	25083492	1	Zfp574	zinc finger protein 574 [Source:MGI Symbol;Acc:MGI:2442951]	1.42799	1.31956	1.11404	0.665162	0.563964	0	1.29555	3.07125	1.52697	3.25006	0.692999	1.74589	0.848452	1.93045
ENSMUSG00000086844	-1.4076	-0.493235	6.01038	5.07787	0.0242332	0.576818	7	141359141	141365110	-1	B230206H07Rik	RIKEN cDNA B230206H07 gene [Source:MGI Symbol;Acc:MGI:2444929]	49.5037	59.38	53.4739	49.8872	64.2919	64.7571	65.641	76.7813	61.0786	62.6798	72.0718	67.5078	56.8823	67.6267
ENSMUSG00000038167	-61.0102	-5.93098	0.66207	5.06133	0.0244654	0.576818	6	125362660	125380793	-1	Plekhg6	pleckstrin homology domain containing, family G (with RhoGef domain) member 6 [Source:MGI Symbol;Acc:MGI:2682298]	0	0	0	0	0	0	0	0	0.508989	0.464295	1.386	1.74589	0	0.684195
ENSMUSG00000048108	-1.09862	-0.135693	11.6135	5.07048	0.0243367	0.576818	6	116679063	116716913	-1	Tmem72	transmembrane protein 72 [Source:MGI Symbol;Acc:MGI:2442707]	2943.09	3225	3140.48	3135.57	3227	3117.2	2989.69	3214.99	3285.01	3398.64	3457.37	3361.42	3131.39	3284.52
ENSMUSG00000038384	-1.82271	-0.866085	4.14854	5.09692	0.0239684	0.576818	5	123142193	123168629	1	Setd1b	SET domain containing 1B [Source:MGI Symbol;Acc:MGI:2652820]	16.1839	13.8553	13.9255	17.2942	12.9712	12.9514	28.9339	19.656	22.9045	15.786	18.018	14.5491	14.5303	19.9746
ENSMUSG00000097668	-39.1934	-5.29254	0.737966	5.0967	0.0239714	0.576818	5	64695461	64698521	-1	Gm26761	predicted gene, 26761 [Source:MGI Symbol;Acc:MGI:5477255]	0.475997	0	0	0	0	0	2.15924	0	2.03595	0.464295	0.692999	0	0.0793329	0.892082
ENSMUSG00000097825	-2.44254	-1.28838	3.18623	5.02325	0.0250092	0.576818	5	45638699	45645469	1	9630001P10Rik	RIKEN cDNA 9630001P10 gene [Source:MGI Symbol;Acc:MGI:2441755]	3.80798	7.91734	3.34212	4.65613	6.2036	4.08992	6.90958	4.914	8.14382	6.50013	11.088	9.89339	5.00285	7.90815
ENSMUSG00000028228	-29.2662	-4.87116	0.722977	5.07363	0.0242924	0.576818	4	19519254	19570108	-1	Cpne3	copine III [Source:MGI Symbol;Acc:MGI:1917818]	0	0	0	0.665162	0	0	0.431849	0	0.508989	0.464295	1.386	2.32786	0.11086	0.853164
ENSMUSG00000028518	-6.42996	-2.68481	1.26683	5.03768	0.0248017	0.576818	4	105029874	105109890	-1	Prkaa2	protein kinase, AMP-activated, alpha 2 catalytic subunit [Source:MGI Symbol;Acc:MGI:1336173]	0	0	1.67106	0.665162	1.69189	0	2.15924	1.2285	2.54494	2.32147	0.692999	1.74589	0.671352	1.78218
ENSMUSG00000033400	2.91332	1.54266	2.47023	5.07577	0.0242624	0.576818	3	116739999	116808166	-1	Agl	amylo-1,6-glucosidase, 4-alpha-glucanotransferase [Source:MGI Symbol;Acc:MGI:1924809]	7.13996	5.27823	4.45616	3.99097	3.38378	4.77158	5.18219	3.6855	2.03595	1.85718	2.079	2.32786	4.83678	2.86128
ENSMUSG00000057123	3.54268	1.82484	2.26871	5.09755	0.0239597	0.576818	3	96904693	97077416	1	Gja5	gap junction protein, alpha 5 [Source:MGI Symbol;Acc:MGI:95716]	5.23597	1.31956	4.45616	9.97743	2.81982	6.81654	2.59109	3.6855	3.56292	2.32147	3.46499	0.581964	5.10425	2.70132
ENSMUSG00000026896	-55.9948	-5.80722	0.523837	5.0418	0.0247428	0.576818	2	62595798	62646255	-1	Ifih1	interferon induced with helicase C domain 1 [Source:MGI Symbol;Acc:MGI:1918836]	0	0	0	0	0	0	0.863698	0	0	0	2.079	0	0	0.490449
ENSMUSG00000060336	8.78758	3.13547	1.30429	5.0711	0.0243279	0.576818	2	150218073	150240725	1	Zfp937	zinc finger protein 937 [Source:MGI Symbol;Acc:MGI:3644476]	0.475997	0	1.67106	3.32581	2.25586	5.45323	0.431849	1.2285	0.508989	0	1.386	0	2.19699	0.592556
ENSMUSG00000079442	-5.49792	-2.45889	1.53921	5.04994	0.0246268	0.576818	2	32587095	32599698	1	St6galnac4	ST6 (alpha-N-acetyl-neuraminyl-2,3-beta-galactosyl-1,3)-N-acetylgalactosaminide alpha-2,6-sialyltransferase 4 [Source:MGI Symbol;Acc:MGI:1341894]	0.475997	1.31956	1.67106	0.665162	0.563964	1.36331	1.29555	3.07125	1.52697	4.17865	3.46499	1.16393	1.00984	2.45022
ENSMUSG00000082724	73.2007	6.19379	0.408421	5.0473	0.0246643	0.576818	2	177138660	177142331	1	Gm14416	predicted gene 14416 [Source:MGI Symbol;Acc:MGI:3702407]	0	1.31956	0	0	0	2.04496	0	0	0	0	0	0	0.560753	0
ENSMUSG00000026021	2.04762	1.03395	3.68572	5.0228	0.0250158	0.576818	1	59586558	59670834	-1	Sumo1	small ubiquitin-like modifier 1 [Source:MGI Symbol;Acc:MGI:1197010]	10.4719	7.91734	16.1536	13.9684	12.4072	14.9964	10.7962	8.59951	11.1978	6.96442	6.92999	8.72946	12.6525	8.86956
ENSMUSG00000042686	-9.57703	-3.25958	1.10375	5.01275	0.0251612	0.579155	1	16964560	17097889	-1	Jph1	junctophilin 1 [Source:MGI Symbol;Acc:MGI:1891495]	0.475997	0	0	0	0	2.04496	1.29555	1.2285	1.01798	2.32147	0	1.16393	0.42016	1.17124
ENSMUSG00000049902	1.40635	0.49196	5.90464	5.00498	0.0252745	0.580903	13	59687402	59694101	-1	4921517D22Rik	RIKEN cDNA 4921517D22 gene [Source:MGI Symbol;Acc:MGI:1918150]	59.9757	63.9985	59.6012	63.8556	68.2396	67.4837	45.776	62.0393	56.4977	57.5726	53.3609	48.303	63.859	53.9249
ENSMUSG00000108269	-6.97459	-2.80211	1.16876	4.98556	0.0255596	0.586458		100247229	100250345	1	RP23-406J21.2	6	1.42799	1.97933	1.67106	0.665162	0	0	1.29555	1.2285	1.01798	3.25006	2.77199	1.74589	0.957258	1.885
ENSMUSG00000054115	7.10212	2.82825	1.67365	4.95866	0.0259604	0.586458	15	9111985	9155425	-1	Skp2	S-phase kinase-associated protein 2 (p45) [Source:MGI Symbol;Acc:MGI:1351663]	1.42799	3.95867	3.34212	1.33032	2.81982	0.681654	0.863698	1.2285	1.01798	0	1.386	0.581964	2.2601	0.846356
ENSMUSG00000078932	12.8968	3.68895	0.745929	4.96256	0.0259019	0.586458	15	91199494	91260894	1	CN725425	cDNA sequence CN725425 [Source:MGI Symbol;Acc:MGI:3613655]	0.951995	1.31956	0.55702	1.33032	1.12793	0	0	0	0	0.92859	0.692999	1.16393	0.881137	0.464253
ENSMUSG00000039275	-5.63493	-2.4944	1.26917	4.96509	0.025864	0.586458	11	121259990	121309896	1	Foxk2	forkhead box K2 [Source:MGI Symbol;Acc:MGI:1916087]	0	0.659778	2.22808	1.33032	0.563964	0.681654	1.7274	4.29975	2.03595	2.32147	2.079	1.16393	0.910633	2.27125
ENSMUSG00000090841	2.64197	1.40162	2.61465	4.95812	0.0259685	0.586458	10	128490860	128493875	-1	Myl6	myosin, light polypeptide 6, alkali, smooth muscle and non-muscle [Source:MGI Symbol;Acc:MGI:109318]	4.75997	7.91734	4.45616	2.66065	10.1514	6.81654	3.45479	4.29975	2.54494	5.57154	3.46499	2.90982	6.127	3.70764
ENSMUSG00000004994	-17.2653	-4.1098	0.761678	4.96699	0.0258356	0.586458	8	84257795	84270380	-1	Ccdc130	coiled-coil domain containing 130 [Source:MGI Symbol;Acc:MGI:1914986]	0	1.31956	0.55702	0	0	0	0.863698	0.61425	0.508989	0.92859	0	1.74589	0.312763	0.776903
ENSMUSG00000028999	-21.3195	-4.4141	1.02029	4.97135	0.0257706	0.586458	5	23787711	23820369	1	Rint1	RAD50 interactor 1 [Source:MGI Symbol;Acc:MGI:1916233]	0	2.63911	0.55702	0	0	0	0.431849	3.07125	2.03595	0.464295	1.386	0.581964	0.532689	1.32855
ENSMUSG00000084218	-64.0895	-6.00202	0.597013	4.96037	0.0259346	0.586458	5	107241623	107242367	1	Gm8145	predicted gene 8145 [Source:MGI Symbol;Acc:MGI:3644272]	0	0	0	0	0	0	0.863698	0	0	0.464295	0	1.74589	0	0.512314
ENSMUSG00000028333	-1.51095	-0.595459	5.43833	4.96926	0.0258017	0.586458	4	46450902	46472657	1	Anp32b	acidic (leucine-rich) nuclear phosphoprotein 32 family, member B [Source:MGI Symbol;Acc:MGI:1914878]	39.0318	38.2671	49.0178	42.5704	33.8378	28.6295	50.0945	49.7543	42.2461	49.6796	38.1149	52.3768	38.5591	47.0443
ENSMUSG00000027797	-2.02931	-1.02099	3.86753	4.97457	0.0257227	0.586458	3	55242364	55539068	1	Dclk1	doublecortin-like kinase 1 [Source:MGI Symbol;Acc:MGI:1330861]	15.2319	8.57712	17.8246	7.98194	7.33153	11.5881	14.6829	16.5848	14.7607	19.0361	10.395	19.7868	11.4225	15.8744
ENSMUSG00000074268	-54.42	-5.76607	0.543603	4.98038	0.0256363	0.586458	3	113247178	113258837	-1	Amy2a5	amylase 2a5 [Source:MGI Symbol;Acc:MGI:88020]	0	0	0	0	0	0	1.7274	0	1.01798	0.464295	0	0	0	0.534945
ENSMUSG00000100190	-49.0585	-5.61643	0.526597	4.97774	0.0256755	0.586458	1	83041524	83042480	-1	Krtap28-10	keratin associated protein 28-10 [Source:MGI Symbol;Acc:MGI:3779575]	0	0	0	0	0	0	0.431849	0	0	1.39288	0	1.16393	0	0.49811
ENSMUSG00000048490	-5.01001	-2.32481	1.991	4.95229	0.0260561	0.587585	16	76287400	76373827	-1	Nrip1	nuclear receptor interacting protein 1 [Source:MGI Symbol;Acc:MGI:1315213]	1.42799	1.31956	2.22808	3.32581	0.563964	1.36331	3.02294	7.98526	3.05393	1.39288	2.079	6.4016	1.70479	3.98927
ENSMUSG00000086767	15.7843	3.98042	0.980129	4.93957	0.0262486	0.591067	4	149904006	149908149	1	Gm13070	predicted gene 13070 [Source:MGI Symbol;Acc:MGI:3651970]	0.475997	1.31956	0.55702	1.33032	1.69189	0	0	0	0	0.464295	0.692999	1.16393	0.895798	0.38687
ENSMUSG00000052488	-5.02567	-2.32932	1.83714	4.93393	0.0263344	0.592143	8	72460489	72475233	-1	Cherp	calcium homeostasis endoplasmic reticulum protein [Source:MGI Symbol;Acc:MGI:106417]	2.85598	1.31956	0	1.99549	0.563964	2.04496	3.02294	3.07125	1.52697	7.89301	3.46499	1.74589	1.46333	3.45418
ENSMUSG00000069117	35.173	5.1364	0.59246	4.92812	0.0264231	0.593281	13	97760130	97760588	-1	Gm10260	predicted gene 10260 [Source:MGI Symbol;Acc:MGI:3642298]	0.951995	1.31956	0	1.99549	0	0	0	0	0.508989	0	0	0	0.711173	0.0848314
ENSMUSG00000049176	-3.7887	-1.9217	1.83417	4.90316	0.0268077	0.594122	X	167471309	168577231	-1	Frmpd4	FERM and PDZ domain containing 4 [Source:MGI Symbol;Acc:MGI:3042378]	2.85598	0.659778	1.11404	1.99549	1.12793	1.36331	1.29555	3.6855	3.05393	2.78577	3.46499	5.23768	1.51942	3.2539
ENSMUSG00000102697	6.65358	2.73413	1.71809	4.90328	0.0268057	0.594122	18	37143503	37187657	1	Pcdhac2	protocadherin alpha subfamily C, 2 [Source:MGI Symbol;Acc:MGI:1891443]	2.85598	3.29889	3.89914	1.99549	0	2.72662	0.863698	0	0.508989	0	0.692999	3.49178	2.46269	0.926245
ENSMUSG00000042203	6.77627	2.76049	1.29336	4.89792	0.0268891	0.594122	17	29549788	29606895	1	Tbc1d22b	TBC1 domain family, member 22B [Source:MGI Symbol;Acc:MGI:2681867]	0	2.63911	1.67106	3.32581	3.94775	3.40827	0.863698	0.61425	0.508989	0.92859	1.386	0.581964	2.49867	0.813915
ENSMUSG00000053774	6.02978	2.59211	1.52935	4.89357	0.0269569	0.594122	16	32332252	32393747	1	Ubxn7	UBX domain protein 7 [Source:MGI Symbol;Acc:MGI:2146388]	2.37999	1.97933	2.22808	2.66065	2.25586	6.81654	0.431849	2.457	0	0.92859	0	3.49178	3.05341	1.2182
ENSMUSG00000035840	-34.8591	-5.12346	0.910723	4.90537	0.0267733	0.594122	13	81657806	81671888	1	Lysmd3	LysM, putative peptidoglycan-binding, domain containing 3 [Source:MGI Symbol;Acc:MGI:1915906]	0	1.31956	0	0	0	0	0	1.84275	0	0.92859	1.386	2.90982	0.219926	1.17786
ENSMUSG00000052632	-1.34555	-0.428191	6.85635	4.91171	0.0266753	0.594122	12	21111748	21270171	1	Asap2	ArfGAP with SH3 domain, ankyrin repeat and PH domain 2 [Source:MGI Symbol;Acc:MGI:2685438]	104.243	96.3276	104.163	114.408	134.223	107.02	114.008	141.892	105.87	141.61	129.591	135.016	110.064	127.998
ENSMUSG00000056617	26.9448	4.75194	0.524059	4.89528	0.0269302	0.594122	9	46303361	46319986	-1	4931429L15Rik	RIKEN cDNA 4931429L15 gene [Source:MGI Symbol;Acc:MGI:1921611]	0.951995	0	2.22808	0.665162	1.12793	0	0	0	0	0.92859	0	0	0.828861	0.154765
ENSMUSG00000028637	-1.58444	-0.663977	5.27733	4.89874	0.0268763	0.594122	4	119322893	119415521	-1	Ccdc30	coiled-coil domain containing 30 [Source:MGI Symbol;Acc:MGI:1920582]	34.7478	46.1845	30.0791	31.9278	30.4541	23.8579	38.8664	46.683	36.6472	47.8224	31.8779	43.0653	32.8752	40.827
ENSMUSG00000028801	5.01395	2.32595	1.8856	4.91201	0.0266706	0.594122	4	135494790	135537803	1	Stpg1	sperm tail PG rich repeat containing 1 [Source:MGI Symbol;Acc:MGI:1926056]	4.75997	0.659778	3.89914	1.99549	3.38378	2.72662	1.29555	2.457	1.52697	0.464295	2.77199	0	2.90413	1.4193
ENSMUSG00000053965	4.12703	2.0451	1.60112	4.89525	0.0269306	0.594122	3	122728947	122859374	1	Pde5a	phosphodiesterase 5A, cGMP-specific [Source:MGI Symbol;Acc:MGI:2651499]	2.85598	0.659778	3.89914	3.32581	3.94775	3.40827	2.59109	3.07125	0	0.92859	2.079	0.581964	3.01612	1.54198
ENSMUSG00000090817	-7.70937	-2.94661	1.77064	4.91451	0.026632	0.594122	3	98445675	98457126	-1	Gm4450	predicted gene 4450 [Source:MGI Symbol;Acc:MGI:3782634]	6.18796	0	0	0	0	1.36331	3.45479	3.6855	1.52697	4.17865	1.386	2.90982	1.25855	2.85696
ENSMUSG00000026032	17.4473	4.12494	0.678053	4.91992	0.0265487	0.594122	1	58586384	58595964	1	Ndufb3	NADH dehydrogenase (ubiquinone) 1 beta subcomplex 3 [Source:MGI Symbol;Acc:MGI:1913745]	0.475997	0	0.55702	1.33032	2.25586	1.36331	0	0	0	0.464295	1.386	0	0.997084	0.308382
ENSMUSG00000061024	3.32407	1.73295	2.02883	4.906	0.0267635	0.594122	1	9545408	9547455	1	Rrs1	RRS1 ribosome biogenesis regulator homolog (S. cerevisiae) [Source:MGI Symbol;Acc:MGI:1929721]	6.66396	5.938	6.12722	3.32581	2.25586	4.08992	2.15924	2.457	1.01798	5.57154	1.386	1.74589	4.73346	2.38961
ENSMUSG00000021687	-2.03084	-1.02208	3.12346	4.86212	0.0274526	0.600792	13	94201310	94285857	-1	Scamp1	secretory carrier membrane protein 1 [Source:MGI Symbol;Acc:MGI:1349480]	3.80798	6.59778	6.68424	5.3213	6.76757	12.2698	11.6599	9.82801	11.1978	7.89301	9.00898	8.1475	6.90811	9.62253
ENSMUSG00000036181	-4.49153	-2.16721	1.85405	4.86285	0.027441	0.600792	13	23738808	23740367	1	Hist1h1c	histone cluster 1, H1c [Source:MGI Symbol;Acc:MGI:1931526]	2.37999	1.31956	1.67106	1.99549	1.69189	0	2.15924	2.457	3.56292	2.78577	4.15799	5.23768	1.50966	3.39343
ENSMUSG00000071203	-3.74284	-1.90413	2.33564	4.86505	0.027406	0.600792	13	100211739	100246323	-1	Naip5	NLR family, apoptosis inhibitory protein 5 [Source:MGI Symbol;Acc:MGI:1298220]	4.28398	2.63911	5.01318	1.99549	1.69189	0	7.34143	1.84275	4.5809	4.17865	4.85099	3.49178	2.60394	4.38108
ENSMUSG00000029557	-8.59553	-3.10359	1.40817	4.86265	0.0274442	0.600792	5	140327674	140331898	-1	Ftsj2	FtsJ homolog 2 (E. coli) [Source:MGI Symbol;Acc:MGI:1915267]	0.475997	0.659778	0	0	0.563964	2.72662	0.863698	0.61425	3.56292	3.71436	2.079	1.16393	0.737726	1.99969
ENSMUSG00000089730	-34.3287	-5.10134	0.70043	4.86726	0.0273709	0.600792	1	187125138	187127852	1	1700007P06Rik	RIKEN cDNA 1700007P06 gene [Source:MGI Symbol;Acc:MGI:1916558]	0	0	0	0	1.12793	0	0	3.07125	0.508989	1.85718	0	0.581964	0.187988	1.00323
ENSMUSG00000033272	-2.67908	-1.42174	2.77893	4.85837	0.0275123	0.601252	18	36679215	36683861	1	Slc35a4	solute carrier family 35, member A4 [Source:MGI Symbol;Acc:MGI:1915093]	2.85598	9.89667	2.22808	2.66065	3.94775	4.08992	6.47773	11.0565	6.61685	6.50013	5.54399	5.23768	4.27984	6.90548
ENSMUSG00000106874	-2.73846	-1.45337	2.4332	4.83198	0.0279365	0.606559		18845910	18848207	-1	RP23-148L8.3	6	4.75997	6.59778	2.7851	1.33032	2.81982	3.40827	6.47773	5.52825	7.12584	4.17865	4.15799	6.98357	3.61688	5.74201
ENSMUSG00000071653	-16.7361	-4.06489	1.03935	4.83657	0.0278623	0.606559	19	8888853	8890881	1	1810009A15Rik	RIKEN cDNA 1810009A15 gene [Source:MGI Symbol;Acc:MGI:1913526]	0	0	0	1.33032	1.69189	0	3.02294	1.2285	1.52697	0.464295	0	1.16393	0.503703	1.23444
ENSMUSG00000022779	-9.90882	-3.30871	1.50617	4.83853	0.0278306	0.606559	16	16870736	16892990	1	Top3b	topoisomerase (DNA) III beta [Source:MGI Symbol;Acc:MGI:1333803]	0.951995	0	0.55702	2.66065	0.563964	0	1.29555	3.07125	6.61685	3.71436	1.386	0	0.788938	2.68067
ENSMUSG00000103899	1.82872	0.870833	4.34084	4.83115	0.02795	0.606559	6	28796463	28799713	1	Gm37940	predicted gene, 37940 [Source:MGI Symbol;Acc:MGI:5611168]	29.0358	27.0509	15.0395	18.6245	25.9423	15.678	15.9784	12.8993	20.3595	20.429	11.088	15.1311	21.8952	15.9809
ENSMUSG00000027201	-1.97475	-0.981672	3.70243	4.83182	0.0279391	0.606559	2	125084628	125123661	-1	Myef2	myelin basic protein expression factor 2, repressor [Source:MGI Symbol;Acc:MGI:104592]	11.4239	10.5565	10.5834	12.6381	9.02342	6.81654	19.0014	17.199	9.1618	11.6074	18.018	11.6393	10.1736	14.4378
ENSMUSG00000041035	1.38917	0.474223	5.67651	4.80142	0.0284363	0.608622	19	45560615	45579763	1	Dpcd	deleted in primary ciliary dyskinesia [Source:MGI Symbol;Acc:MGI:1924407]	51.8837	51.4627	46.7897	53.8781	53.5766	55.214	50.9582	50.9828	41.2281	45.0366	40.8869	36.0818	52.1341	44.1957
ENSMUSG00000051401	7.04207	2.816	1.47276	4.80322	0.0284066	0.608622	18	40258361	40531168	1	Kctd16	potassium channel tetramerisation domain containing 16 [Source:MGI Symbol;Acc:MGI:1914659]	3.80798	3.29889	0.55702	4.65613	3.94775	2.04496	0.863698	0.61425	3.05393	0	1.386	1.16393	3.05212	1.1803
ENSMUSG00000047565	3.66845	1.87517	2.18958	4.80471	0.0283821	0.608622	15	20665219	20666750	-1	Acot10	acyl-CoA thioesterase 10 [Source:MGI Symbol;Acc:MGI:1928940]	3.33198	1.97933	4.45616	3.99097	7.33153	5.45323	1.29555	4.29975	4.5809	1.39288	0.692999	2.32786	4.42387	2.43166
ENSMUSG00000017176	-6.237	-2.64085	1.40043	4.82103	0.0281145	0.608622	11	100422321	100441808	-1	Nt5c3b	5'-nucleotidase, cytosolic IIIB [Source:MGI Symbol;Acc:MGI:1915356]	2.37999	1.97933	2.22808	0	0	0.681654	1.7274	1.84275	3.05393	2.32147	0.692999	1.74589	1.21151	1.89741
ENSMUSG00000037070	6.59354	2.72105	1.20117	4.81032	0.0282897	0.608622	8	78505271	78508928	-1	Rbmxl1	RNA binding motif protein, X linked-like-1 [Source:MGI Symbol;Acc:MGI:1343045]	2.37999	2.63911	1.67106	2.66065	2.25586	0.681654	1.29555	0	1.52697	0.464295	0.692999	0.581964	2.04805	0.760295
ENSMUSG00000006154	-1.51085	-0.595362	5.05289	4.81655	0.0281878	0.608622	7	4460674	4479404	1	Eps8l1	EPS8-like 1 [Source:MGI Symbol;Acc:MGI:1914675]	24.2759	29.0302	26.1799	22.6155	27.0703	39.5359	28.502	33.7838	38.1741	33.4292	29.7989	42.4834	28.118	34.3619
ENSMUSG00000018143	6.32715	2.66156	1.28117	4.80377	0.0283975	0.608622	5	139791513	139802653	1	Mafk	v-maf musculoaponeurotic fibrosarcoma oncogene family, protein K (avian) [Source:MGI Symbol;Acc:MGI:99951]	1.42799	1.31956	1.11404	0.665162	3.38378	3.40827	1.29555	1.2285	1.01798	0.464295	0	0.581964	1.88647	0.764714
ENSMUSG00000019518	1.35299	0.43615	6.33432	4.80513	0.028375	0.608622	5	138172002	138180429	1	Ap4m1	adaptor-related protein complex AP-4, mu 1 [Source:MGI Symbol;Acc:MGI:1337063]	77.1116	67.9572	96.3645	90.462	93.054	88.615	64.7773	62.0393	76.8573	84.0374	83.1598	71.5816	85.594	73.7421
ENSMUSG00000056413	-5.21691	-2.3832	1.51216	4.80435	0.028388	0.608622	5	139271876	139325622	-1	Adap1	ArfGAP with dual PH domains 1 [Source:MGI Symbol;Acc:MGI:2442201]	0.475997	0.659778	1.67106	1.99549	0.563964	1.36331	3.02294	0.61425	1.52697	3.71436	6.23699	1.16393	1.1216	2.71324
ENSMUSG00000078719	1.50378	0.588591	4.87381	4.80384	0.0283963	0.608622	4	43583216	43584494	-1	Msmp	microseminoprotein, prostate associated [Source:MGI Symbol;Acc:MGI:3652339]	28.0838	35.628	33.4212	29.9323	27.0703	30.6744	22.888	29.484	30.0303	21.3576	27.7199	20.3687	30.8017	25.3081
ENSMUSG00000106682	-49.1878	-5.62023	0.543835	4.79205	0.0285913	0.610262		65778014	65780518	1	RP23-42O8.7	5	0.475997	0	0	0	0	0	2.15924	0	0.508989	0	0	2.32786	0.0793329	0.832682
ENSMUSG00000030613	-2.40755	-1.26757	3.06437	4.7934	0.028569	0.610262	7	92561149	92582294	1	Ccdc90b	coiled-coil domain containing 90B [Source:MGI Symbol;Acc:MGI:1913615]	6.18796	3.29889	4.45616	3.99097	6.2036	4.08992	9.50068	7.371	8.14382	10.2145	4.15799	4.65571	4.70459	7.34062
ENSMUSG00000107705	-6.03075	-2.59234	2.35233	4.78961	0.0286319	0.61029	6	8259450	8597480	1	Umad1	UMAP1-MVP12 associated (UMA) domain containing 1 [Source:MGI Symbol;Acc:MGI:3840148]	0	1.97933	0	8.64711	4.51171	16.3597	3.88664	9.21376	7.12584	4.17865	8.31598	4.65571	5.24964	6.22943
ENSMUSG00000009549	6.12903	2.61566	1.59732	4.77744	0.0288349	0.613778	2	118475850	118479711	-1	Srp14	signal recognition particle 14 [Source:MGI Symbol;Acc:MGI:107169]	0.951995	2.63911	1.67106	1.99549	5.07568	0.681654	1.29555	1.84275	0.508989	0.92859	0	0.581964	2.16916	0.85964
ENSMUSG00000106750	-31.8912	-4.99509	0.611573	4.74088	0.029454	0.625269		149423363	149425099	-1	RP23-375E13.4	5	0	0	0	0	0	0.681654	2.15924	1.84275	0	0.464295	0.692999	0	0.113609	0.859882
ENSMUSG00000046541	-4.98884	-2.3187	1.14959	4.74081	0.0294552	0.625269	7	25221451	25227507	1	Zfp526	zinc finger protein 526 [Source:MGI Symbol;Acc:MGI:2445181]	0.951995	0.659778	1.67106	1.33032	0.563964	0	2.15924	1.2285	2.03595	2.78577	1.386	1.74589	0.862854	1.89023
ENSMUSG00000086220	1.81119	0.856936	3.8597	4.73595	0.0295386	0.625334	5	136274996	136417894	1	Gm16599	predicted gene, 16599 [Source:MGI Symbol;Acc:MGI:4439523]	15.7079	11.2162	22.2808	15.2987	13.5351	17.723	7.34143	12.285	10.1798	13.9288	13.167	16.295	15.9603	12.1995
ENSMUSG00000025977	-27.7215	-4.79293	0.614372	4.73701	0.0295204	0.625334	1	55248658	55363469	-1	Boll	bol, boule-like (Drosophila) [Source:MGI Symbol;Acc:MGI:1922638]	0.475997	0	0	0	0	0	1.29555	0	0	0	2.079	0.581964	0.0793329	0.659418
ENSMUSG00000099681	-14.3976	-3.84776	1.36181	4.72805	0.0296745	0.627358	11	105177726	105181433	-1	1700052K11Rik	RIKEN cDNA 1700052K11 gene [Source:MGI Symbol;Acc:MGI:1920681]	2.37999	0	2.7851	0	0	0	2.59109	3.07125	1.01798	0.464295	0.692999	1.16393	0.860848	1.50026
ENSMUSG00000102892	-4.57183	-2.19277	1.82324	4.72408	0.0297431	0.627954	3	50001972	50010783	1	Gm37854	predicted gene, 37854 [Source:MGI Symbol;Acc:MGI:5611082]	0	2.63911	1.11404	1.99549	0.563964	2.72662	3.45479	3.07125	4.07191	2.78577	2.77199	2.32786	1.50654	3.0806
ENSMUSG00000030386	-11.5931	-3.53519	1.1941	4.71929	0.029826	0.628404	7	12478293	12496235	1	Zfp606	zinc finger protein 606 [Source:MGI Symbol;Acc:MGI:1914620]	0.475997	0	0	0	0	1.36331	0.863698	1.84275	1.52697	1.39288	1.386	0	0.306551	1.16872
ENSMUSG00000029507	-5.36143	-2.42262	1.33899	4.71819	0.0298452	0.628404	5	110773667	110780659	-1	Pus1	pseudouridine synthase 1 [Source:MGI Symbol;Acc:MGI:1929237]	0.475997	1.31956	1.11404	1.99549	0.563964	0	1.7274	1.2285	2.54494	1.85718	3.46499	2.32786	0.911507	2.19181
ENSMUSG00000103273	1.7618	0.817054	4.10281	4.71026	0.029983	0.630454	3	93306468	93309011	1	Gm37913	predicted gene, 37913 [Source:MGI Symbol;Acc:MGI:5611141]	21.8959	9.89667	21.1668	17.9594	19.1748	17.0413	11.6599	9.21376	12.2157	19.0361	14.553	15.713	17.8558	13.7319
ENSMUSG00000099332	45.866	5.51935	0.380248	4.68664	0.0303981	0.631152	17	85618067	85618265	1	Gm27502	predicted gene, 27502 [Source:MGI Symbol;Acc:MGI:5530884]	0	1.31956	0	0	1.12793	0	0	0	0	0	0	0	0.407914	0
ENSMUSG00000013419	-2.53998	-1.34482	2.59684	4.68701	0.0303916	0.631152	9	121760033	121771742	1	Zfp651	zinc finger protein 651 [Source:MGI Symbol;Acc:MGI:2670992]	5.23597	2.63911	2.7851	6.65162	3.38378	2.72662	7.77328	9.21376	5.08989	4.17865	4.15799	8.1475	3.9037	6.42684
ENSMUSG00000074448	-15.7042	-3.97308	1.20562	4.69452	0.0302589	0.631152	9	36532397	36541963	-1	Gm5615	predicted gene 5615 [Source:MGI Symbol;Acc:MGI:3647347]	0	0	0	1.99549	2.25586	0.681654	0.863698	1.2285	1.52697	2.32147	0	1.74589	0.822166	1.28109
ENSMUSG00000025724	7.01627	2.81071	0.996094	4.69175	0.0303078	0.631152	7	80904889	80947780	-1	Sec11a	SEC11 homolog A (S. cerevisiae) [Source:MGI Symbol;Acc:MGI:1929464]	2.37999	1.31956	2.7851	0.665162	0.563964	2.04496	0.431849	0	1.01798	0.464295	0.692999	0.581964	1.62646	0.531514
ENSMUSG00000083875	32.1454	5.00654	0.549192	4.69284	0.0302886	0.631152	5	115263093	115263394	1	Gm13831	predicted gene 13831 [Source:MGI Symbol;Acc:MGI:3651085]	0	0	1.67106	0	1.69189	0.681654	0	0	0	0.464295	0	0	0.674101	0.0773825
ENSMUSG00000028899	-16.1708	-4.01532	0.798831	4.69064	0.0303273	0.631152	4	132274375	132295766	1	Taf12	TAF12 RNA polymerase II, TATA box binding protein (TBP)-associated factor [Source:MGI Symbol;Acc:MGI:1913714]	0	0	0	0	1.69189	0	0.863698	1.2285	0.508989	0	1.386	1.16393	0.281982	0.858519
ENSMUSG00000085918	-21.7338	-4.44187	0.870757	4.68494	0.0304282	0.631152	4	140810993	140817511	1	Gm13032	predicted gene 13032 [Source:MGI Symbol;Acc:MGI:3702685]	0	0.659778	1.11404	0	0	0	1.29555	0	1.01798	0	2.77199	0.581964	0.295636	0.94458
ENSMUSG00000103761	-63.6873	-5.99293	0.452662	4.68404	0.0304441	0.631152	3	108532648	108534820	-1	Gm37859	predicted gene, 37859 [Source:MGI Symbol;Acc:MGI:5611087]	0	0	0	0	0	0	0.863698	0	0.508989	1.39288	0	0	0	0.460929
ENSMUSG00000085151	-29.2792	-4.8718	0.569055	4.6966	0.0302224	0.631152	2	167188702	167192808	1	1110018N20Rik	RIKEN cDNA 1110018N20 gene [Source:MGI Symbol;Acc:MGI:1915753]	0	0	0	0	0.563964	0	0.863698	0	1.01798	1.39288	0	0.581964	0.093994	0.642754
ENSMUSG00000085498	-61.5052	-5.94264	0.379392	4.68787	0.0303763	0.631152	2	129297370	129307826	1	Gm14023	predicted gene 14023 [Source:MGI Symbol;Acc:MGI:3650639]	0	0	0	0	0	0	0	0.61425	1.01798	0	1.386	0	0	0.503037
ENSMUSG00000026667	-1.99381	-0.995527	3.7781	4.683	0.0304624	0.631152	1	170193420	170215397	-1	Uhmk1	U2AF homology motif (UHM) kinase 1 [Source:MGI Symbol;Acc:MGI:1341908]	9.99594	10.5565	11.1404	9.97743	11.8432	7.49819	23.3198	15.9705	9.67078	12.0717	11.088	14.5491	10.1686	14.445
ENSMUSG00000048878	1.3554	0.438715	6.30509	4.67741	0.0305618	0.631172	11	103116231	103119725	1	Hexim1	hexamethylene bis-acetamide inducible 1 [Source:MGI Symbol;Acc:MGI:2385923]	68.0676	65.318	75.1977	69.842	61.4721	59.9855	67.8003	57.1253	64.6416	56.1797	55.4399	42.4834	66.6472	57.2783
ENSMUSG00000022245	-47.4287	-5.56769	0.400142	4.67739	0.0305621	0.631172	9	63138170	63148961	-1	Skor1	SKI family transcriptional corepressor 1 [Source:MGI Symbol;Acc:MGI:2443473]	0	0	0	0	0	0	1.29555	1.2285	0	0.464295	0	0	0	0.498057
ENSMUSG00000081517	-10.9058	-3.44702	1.15739	4.6761	0.0305851	0.631172	8	38076714	38079639	1	Gm16204	predicted gene 16204 [Source:MGI Symbol;Acc:MGI:3801788]	1.42799	0.659778	0	0	0	0.681654	2.15924	1.84275	2.03595	1.39288	0	1.74589	0.461571	1.52945
ENSMUSG00000038239	5.54991	2.47246	1.51814	4.66294	0.0308204	0.632962	7	45335290	45338973	1	Hrc	histidine rich calcium binding protein [Source:MGI Symbol;Acc:MGI:96226]	3.33198	1.31956	2.7851	3.99097	1.12793	1.36331	0.431849	0.61425	0	1.85718	2.77199	2.90982	2.31981	1.43085
ENSMUSG00000053907	1.59413	0.672766	4.48413	4.66291	0.0308209	0.632962	6	72432799	72439558	-1	Mat2a	methionine adenosyltransferase II, alpha [Source:MGI Symbol;Acc:MGI:2443731]	25.7039	29.0302	26.1799	25.2762	25.3784	18.4047	13.8192	19.0418	20.3595	26.0005	16.632	22.6966	24.9955	19.7583
ENSMUSG00000092486	-2.0702	-1.04977	3.26197	4.66421	0.0307976	0.632962	5	114821935	114823468	-1	2610524H06Rik	RIKEN cDNA 2610524H06 gene [Source:MGI Symbol;Acc:MGI:2447819]	7.61596	3.95867	3.89914	12.6381	8.45946	8.17985	7.34143	13.5135	10.1798	11.6074	9.70198	10.4754	7.45852	10.4699
ENSMUSG00000074664	-1.49087	-0.576157	5.34815	4.66215	0.0308345	0.632962	3	26331150	26333377	1	A830092H15Rik	RIKEN cDNA A830092H15 gene [Source:MGI Symbol;Acc:MGI:3698881]	33.7958	40.2465	34.5352	27.9368	33.8378	33.401	36.7072	43.6118	44.282	39.4651	42.9659	41.9014	33.9589	41.4889
ENSMUSG00000024104	-2.22936	-1.15663	3.01883	4.65678	0.0309311	0.634108	6	116208038	116262686	1	Fam21	family with sequence similarity 21 [Source:MGI Symbol;Acc:MGI:106463]	5.23597	4.61845	4.45616	4.65613	6.76757	8.8615	10.3644	12.285	4.07191	8.35731	6.23699	9.89339	5.76596	8.53483
ENSMUSG00000055407	2.01291	1.00929	3.93328	4.65196	0.031018	0.634219	7	99267447	99337137	1	Map6	microtubule-associated protein 6 [Source:MGI Symbol;Acc:MGI:1201690]	21.8959	19.1336	17.2676	13.3032	21.9946	14.9964	14.6829	7.98526	17.3056	13.0003	15.246	8.1475	18.0985	12.7279
ENSMUSG00000074652	4.34753	2.1202	2.03818	4.65362	0.0309882	0.634219	2	155611212	155634307	1	Myh7b	myosin, heavy chain 7B, cardiac muscle, beta [Source:MGI Symbol;Acc:MGI:3710243]	1.90399	1.31956	3.89914	5.98646	2.81982	4.08992	3.45479	4.29975	1.01798	0.464295	1.386	0.581964	3.33648	1.86746
ENSMUSG00000106820	-11.465	-3.51917	1.33684	4.64943	0.0310639	0.634323		147418601	147423044	1	RP24-544J6.4	5	0	2.63911	0	0.665162	0	0.681654	1.29555	4.914	1.01798	2.32147	0	3.49178	0.664321	2.17346
ENSMUSG00000078931	5.42006	2.43831	1.6416	4.64261	0.0311875	0.636012	8	107044698	107048614	-1	Pdf	peptide deformylase (mitochondrial) [Source:MGI Symbol;Acc:MGI:1915273]	1.42799	3.29889	3.89914	5.98646	1.12793	0.681654	2.15924	1.84275	0	1.39288	0	1.16393	2.73701	1.09313
ENSMUSG00000040373	-56.8238	-5.82842	0.477912	4.64002	0.0312346	0.636139	11	107874605	107915055	-1	Cacng5	calcium channel, voltage-dependent, gamma subunit 5 [Source:MGI Symbol;Acc:MGI:2157946]	0	0	0	0	0	0	0.431849	1.2285	0	0	0	1.16393	0	0.470713
ENSMUSG00000090881	-63.6807	-5.99278	0.658506	4.62939	0.0314287	0.636176	14	59244441	59260216	-1	Gm6904	predicted gene 6904 [Source:MGI Symbol;Acc:MGI:3644962]	0	0	0	0	0	0	1.7274	0	1.52697	0	0	0.581964	0	0.639388
ENSMUSG00000058163	-7.88893	-2.97983	1.32083	4.62989	0.0314195	0.636176	11	48887422	48902152	-1	Gm5431	predicted gene 5431 [Source:MGI Symbol;Acc:MGI:3645205]	0.475997	0.659778	0	1.33032	1.12793	1.36331	2.15924	2.457	1.52697	3.71436	0	2.32786	0.826222	2.0309
ENSMUSG00000086500	87.6519	6.45371	0.327576	4.62999	0.0314178	0.636176	8	11838978	11840400	-1	Gm15875	predicted gene 15875 [Source:MGI Symbol;Acc:MGI:3801964]	0	2.63911	0	0	1.12793	0	0	0	0	0	0	0	0.62784	0
ENSMUSG00000036560	-5.67804	-2.50539	1.72436	4.63394	0.0313456	0.636176	7	31059342	31070935	1	Lgi4	leucine-rich repeat LGI family, member 4 [Source:MGI Symbol;Acc:MGI:2180197]	2.37999	3.29889	3.34212	0	0.563964	0.681654	2.59109	5.52825	2.03595	2.32147	2.77199	2.32786	1.7111	2.92944
ENSMUSG00000087138	-3.6199	-1.85595	2.23596	4.62873	0.0314408	0.636176	7	44986900	44994597	1	Gm15545	predicted gene 15545 [Source:MGI Symbol;Acc:MGI:3782994]	1.42799	1.97933	4.45616	0.665162	3.94775	3.40827	3.02294	7.98526	3.56292	2.32147	11.088	4.07375	2.64744	5.34239
ENSMUSG00000025421	-5.59363	-2.48379	1.53489	4.62219	0.031561	0.63695	18	76930126	76972902	1	Hdhd2	haloacid dehalogenase-like hydrolase domain containing 2 [Source:MGI Symbol;Acc:MGI:1924237]	0.951995	0.659778	0.55702	1.33032	1.12793	0.681654	3.02294	1.84275	2.03595	3.25006	1.386	1.16393	0.884783	2.11694
ENSMUSG00000021552	-6.89246	-2.78502	1.2151	4.62436	0.0315211	0.63695	13	58233351	58274188	-1	Gkap1	G kinase anchoring protein 1 [Source:MGI Symbol;Acc:MGI:1891694]	0.475997	0.659778	0.55702	0	0.563964	0.681654	1.7274	2.457	1.01798	1.39288	2.079	0	0.489736	1.44571
ENSMUSG00000058030	69.3507	6.11584	0.324047	4.61905	0.0316188	0.637291	17	21313963	21314912	1	Vmn1r237	vomeronasal 1 receptor 237 [Source:MGI Symbol;Acc:MGI:2159637]	1.90399	0	0	0	1.12793	0	0	0	0	0	0	0	0.505319	0
ENSMUSG00000037257	18.8493	4.23644	0.961371	4.61076	0.0317719	0.63765	9	63602655	63641889	1	Aagab	alpha- and gamma-adaptin binding protein [Source:MGI Symbol;Acc:MGI:1914189]	1.42799	2.63911	1.11404	0.665162	0.563964	0	0	0	0	0	1.386	0.581964	1.06838	0.327994
ENSMUSG00000091537	1.6664	0.736733	4.11127	4.61578	0.0316792	0.63765	9	109074568	109082587	-1	Tma7	translational machinery associated 7 homolog (S. cerevisiae) [Source:MGI Symbol;Acc:MGI:1913417]	18.5639	12.5358	18.3817	19.2897	18.0468	19.0863	12.5236	14.742	13.7427	16.2503	14.553	10.4754	17.6507	13.7145
ENSMUSG00000031807	-2.79775	-1.48427	2.73104	4.61163	0.0317558	0.63765	8	71592176	71601092	1	Pgls	6-phosphogluconolactonase [Source:MGI Symbol;Acc:MGI:1913421]	5.71197	3.29889	1.67106	4.65613	2.81982	6.13488	3.02294	10.4423	3.56292	8.35731	11.088	6.4016	4.04879	7.14583
ENSMUSG00000003184	3.92119	1.97129	1.96978	4.60922	0.0318006	0.63765	7	44997648	45002848	1	Irf3	interferon regulatory factor 3 [Source:MGI Symbol;Acc:MGI:1859179]	4.28398	5.27823	3.89914	7.31678	1.69189	1.36331	2.15924	1.84275	1.01798	3.25006	1.386	1.74589	3.97222	1.90032
ENSMUSG00000021614	13.5419	3.75936	0.996315	4.59938	0.0319836	0.638539	13	89655312	89742509	-1	Vcan	versican [Source:MGI Symbol;Acc:MGI:102889]	0.475997	1.31956	1.67106	1.33032	0.563964	0	0.431849	0	0	0	0	0.581964	0.893484	0.168969
ENSMUSG00000017802	4.07594	2.02713	1.78607	4.59369	0.0320898	0.638539	11	101096322	101119893	-1	Fam134c	family with sequence similarity 134, member C [Source:MGI Symbol;Acc:MGI:1915248]	3.80798	6.59778	3.89914	3.32581	2.25586	2.04496	1.7274	0.61425	1.52697	0.92859	0.692999	4.65571	3.65525	1.69099
ENSMUSG00000049577	3.24591	1.69862	2.15147	4.59362	0.0320911	0.638539	8	122282141	122337251	1	Zfpm1	zinc finger protein, multitype 1 [Source:MGI Symbol;Acc:MGI:1095400]	6.18796	3.29889	3.89914	4.65613	2.25586	4.08992	1.29555	0.61425	2.54494	1.39288	3.46499	5.23768	4.06465	2.42505
ENSMUSG00000099322	22.5891	4.49756	0.61882	4.60074	0.0319582	0.638539	4	129762311	129762436	-1	Gm28017	predicted gene, 28017 [Source:MGI Symbol;Acc:MGI:5531399]	0	0	1.67106	0.665162	1.12793	1.36331	0	0	0	0.464295	0.692999	0	0.804576	0.192882
ENSMUSG00000026786	-16.242	-4.02165	0.818878	4.59568	0.0320527	0.638539	2	22774094	22875653	1	Apbb1ip	amyloid beta (A4) precursor protein-binding, family B, member 1 interacting protein [Source:MGI Symbol;Acc:MGI:1861354]	0.475997	1.31956	1.11404	0	0	0	0	0	1.52697	1.39288	1.386	2.90982	0.484932	1.20261
ENSMUSG00000048222	-2.48905	-1.3156	3.77443	4.59482	0.0320687	0.638539	2	121460235	121474067	-1	Mfap1b	microfibrillar-associated protein 1B [Source:MGI Symbol;Acc:MGI:3694697]	9.99594	9.23689	14.4825	11.9729	5.63964	10.9065	22.4561	18.4275	12.7247	13.9288	16.632	13.9671	10.3724	16.3561
ENSMUSG00000104803	-101.099	-6.65963	0.352052	4.54348	0.0330443	0.639556		115913890	115914182	1	RP24-155C13.7	3	0	0	0	0	0	0	0	0	1.52697	0	0	2.32786	0	0.64247
ENSMUSG00000108014	-101.099	-6.65963	0.352052	4.54438	0.0330271	0.639556		4367774	4368066	1	RP23-447L9.2	6	0	0	0	0	0	0	0	0	1.52697	0	0	2.32786	0	0.64247
ENSMUSG00000024910	-13.8214	-3.78883	0.888577	4.58229	0.0323039	0.639556	19	5465240	5468498	-1	Ctsw	cathepsin W [Source:MGI Symbol;Acc:MGI:1338045]	0.475997	0	0.55702	0.665162	0	0	0.431849	0	3.56292	1.39288	1.386	0.581964	0.28303	1.22594
ENSMUSG00000023883	3.70175	1.88821	2.18685	4.53782	0.0331537	0.639556	17	14945009	14961273	-1	Phf10	PHD finger protein 10 [Source:MGI Symbol;Acc:MGI:1919307]	3.33198	7.25756	3.89914	4.65613	2.81982	7.49819	4.31849	4.29975	1.01798	0.92859	1.386	3.49178	4.91047	2.57377
ENSMUSG00000004187	2.30776	1.20649	2.67236	4.57468	0.0324478	0.639556	15	76660641	76668196	1	Kifc2	kinesin family member C2 [Source:MGI Symbol;Acc:MGI:109187]	7.61596	7.25756	7.24126	8.64711	6.76757	4.08992	3.02294	5.52825	5.08989	6.03583	3.46499	4.07375	6.93656	4.53594
ENSMUSG00000022194	2.5346	1.34176	2.8888	4.56386	0.0326535	0.639556	14	54892500	54898169	1	Pabpn1	poly(A) binding protein, nuclear 1 [Source:MGI Symbol;Acc:MGI:1859158]	7.13996	5.27823	7.24126	2.66065	11.8432	6.13488	2.59109	2.457	4.07191	6.50013	4.15799	6.98357	6.71637	4.46028
ENSMUSG00000021676	-8.5037	-3.08809	1.2025	4.54144	0.0330838	0.639556	13	95627177	95891922	-1	Iqgap2	IQ motif containing GTPase activating protein 2 [Source:MGI Symbol;Acc:MGI:2449975]	0	0	0.55702	0.665162	1.12793	2.72662	3.02294	2.457	0	1.85718	2.079	1.16393	0.846121	1.76334
ENSMUSG00000097399	6.15025	2.62065	1.44085	4.54047	0.0331025	0.639556	13	58281183	58299145	1	Gm26555	predicted gene, 26555 [Source:MGI Symbol;Acc:MGI:5477049]	1.90399	1.97933	1.67106	1.99549	2.25586	2.04496	1.29555	0.61425	1.01798	0.92859	0.692999	0	1.97511	0.758227
ENSMUSG00000039450	52.0799	5.70265	0.407477	4.57927	0.0323611	0.639556	11	120725399	120727281	-1	Dcxr	dicarbonyl L-xylulose reductase [Source:MGI Symbol;Acc:MGI:1915130]	0	0.659778	0	1.33032	0	1.36331	0	0	0	0	0	0	0.558902	0
ENSMUSG00000044084	-18.6797	-4.2234	0.721913	4.55005	0.0329178	0.639556	11	69816566	69818465	-1	4933402P03Rik	RIKEN cDNA 4933402P03 gene [Source:MGI Symbol;Acc:MGI:1918293]	0.475997	0.659778	0	0	0	0	0.863698	0	0.508989	1.39288	0.692999	0.581964	0.189296	0.673422
ENSMUSG00000085192	-3.92579	-1.97298	1.61168	4.53805	0.0331493	0.639556	11	50134082	50135004	-1	Gm12195	predicted gene 12195 [Source:MGI Symbol;Acc:MGI:3651100]	1.90399	1.31956	2.22808	0.665162	1.69189	0	1.7274	2.457	2.03595	2.32147	4.15799	3.49178	1.30145	2.6986
ENSMUSG00000020323	1.8	0.847994	3.72216	4.56946	0.0325468	0.639556	10	79781474	79790961	-1	Prss57	protease, serine 57 [Source:MGI Symbol;Acc:MGI:1920356]	11.8999	16.4945	14.4825	9.97743	11.8432	10.2248	9.06883	11.6708	8.65281	7.42872	9.70198	9.31142	12.4871	9.30575
ENSMUSG00000084764	17.4214	4.12278	0.763625	4.56363	0.0326578	0.639556	10	119746063	119761699	-1	Grip1os2	glutamate receptor interacting protein 1, opposite strand 2 [Source:MGI Symbol;Acc:MGI:1922571]	0	1.97933	1.11404	1.33032	1.12793	0	0.431849	1.84275	0	0	0	0	0.925271	0.3791
ENSMUSG00000031488	-8.39487	-3.06951	1.13746	4.55496	0.0328234	0.639556	8	27138773	27174646	-1	Rab11fip1	RAB11 family interacting protein 1 (class I) [Source:MGI Symbol;Acc:MGI:1923017]	0	0	0.55702	1.33032	0.563964	0	0.863698	0	2.03595	1.85718	0.692999	1.16393	0.408551	1.10229
ENSMUSG00000031700	3.04286	1.60543	2.21353	4.5412	0.0330884	0.639556	8	85492576	85527560	1	Gpt2	glutamic pyruvate transaminase (alanine aminotransferase) 2 [Source:MGI Symbol;Acc:MGI:1915391]	5.23597	5.27823	7.24126	6.65162	1.69189	4.08992	2.15924	2.457	2.54494	1.39288	3.46499	5.23768	5.03148	2.87612
ENSMUSG00000057093	18.0742	4.17586	1.08764	4.56306	0.0326686	0.639556	7	27689340	27706484	1	C030039L03Rik	RIKEN cDNA C030039L03 gene [Source:MGI Symbol;Acc:MGI:2148237]	2.85598	0.659778	0.55702	1.33032	0.563964	2.04496	0	0.61425	0	0.464295	0.692999	0	1.33534	0.295257
ENSMUSG00000061119	-31.0255	-4.95538	0.720954	4.57435	0.032454	0.639556	7	92875253	92934573	1	Prcp	prolylcarboxypeptidase (angiotensinase C) [Source:MGI Symbol;Acc:MGI:1919711]	0	0.659778	0	0	0	0	0.863698	0.61425	2.03595	0	0	1.16393	0.109963	0.779638
ENSMUSG00000029780	-2.65541	-1.40893	2.50112	4.54612	0.0329934	0.639556	6	56882400	56923932	-1	Nt5c3	5'-nucleotidase, cytosolic III [Source:MGI Symbol;Acc:MGI:1927186]	4.28398	3.95867	1.11404	3.99097	2.25586	4.08992	3.45479	4.914	8.14382	5.57154	5.54399	4.65571	3.28224	5.38064
ENSMUSG00000043298	-5.70465	-2.51214	3.1561	4.54584	0.0329988	0.639556	6	136829927	136835452	-1	Smco3	single-pass membrane protein with coiled-coil domains 3 [Source:MGI Symbol;Acc:MGI:2443451]	1.42799	0.659778	1.67106	0	1.12793	0	1.29555	1.84275	2.03595	1.85718	2.77199	1.74589	0.81446	1.92489
ENSMUSG00000029681	3.49295	1.80445	1.85296	4.54567	0.0330022	0.639556	5	135168283	135181855	1	Bcl7b	B cell CLL/lymphoma 7B [Source:MGI Symbol;Acc:MGI:1332238]	4.28398	1.31956	3.34212	3.32581	4.51171	5.45323	3.02294	1.2285	1.52697	0.92859	1.386	3.49178	3.70607	1.9308
ENSMUSG00000080967	-21.0562	-4.39618	0.545088	4.537	0.0331698	0.639556	4	100361362	100362059	-1	Gm12706	predicted gene 12706 [Source:MGI Symbol;Acc:MGI:3650672]	0	0	0	0.665162	0	0	0.431849	1.2285	1.01798	0.464295	0.692999	0	0.11086	0.63927
ENSMUSG00000032679	-28.7801	-4.847	0.522449	4.54632	0.0329896	0.639556	2	104095801	104115354	1	Cd59a	CD59a antigen [Source:MGI Symbol;Acc:MGI:109177]	0	0	0	0.665162	0	0	0.863698	1.2285	0	1.85718	0	0	0.11086	0.65823
ENSMUSG00000032666	-3.43135	-1.77878	2.16566	4.54769	0.0329632	0.639556	1	151852403	152090125	-1	1700025G04Rik	RIKEN cDNA 1700025G04 gene [Source:MGI Symbol;Acc:MGI:1916649]	3.33198	2.63911	1.67106	1.99549	2.25586	2.72662	4.75034	6.1425	1.52697	3.71436	5.54399	6.4016	2.43669	4.67996
ENSMUSG00000041879	-3.25902	-1.70444	2.11691	4.55972	0.0327324	0.639556	1	135382312	135430499	-1	Ipo9	importin 9 [Source:MGI Symbol;Acc:MGI:1918944]	5.23597	5.938	1.67106	2.66065	0	1.36331	4.75034	3.6855	2.54494	3.25006	4.85099	6.98357	2.8115	4.34423
ENSMUSG00000090071	1.78381	0.83496	3.81739	4.54226	0.0330679	0.639556	1	74854934	74857732	1	Cdk5r2	cyclin-dependent kinase 5, regulatory subunit 2 (p39) [Source:MGI Symbol;Acc:MGI:1330828]	18.5639	19.1336	9.46934	17.2942	15.791	13.6331	9.50068	10.4423	8.14382	14.3931	14.553	15.1311	15.6475	12.0273
ENSMUSG00000041229	-8.62491	-3.10851	1.15215	4.49335	0.0340268	0.641093	X	151520672	151633859	1	Phf8	PHD finger protein 8 [Source:MGI Symbol;Acc:MGI:2444341]	0	0.659778	0	1.99549	0.563964	1.36331	0.863698	0	3.56292	2.32147	0	2.90982	0.763756	1.60965
ENSMUSG00000050379	-4.98068	-2.31634	1.74748	4.44334	0.0350376	0.641093	X	36911326	36991794	-1	2019-09-06	septin 6 [Source:MGI Symbol;Acc:MGI:1888939]	1.42799	0.659778	1.67106	1.33032	1.69189	1.36331	7.77328	2.457	1.52697	2.78577	3.46499	1.16393	1.35739	3.19532
ENSMUSG00000105691	3.41707	1.77276	1.94576	4.43613	0.0351859	0.641093		132806253	132809467	1	RP23-447N11.5	3	1.90399	5.938	1.11404	3.99097	4.51171	4.77158	1.7274	1.2285	2.54494	0.92859	2.079	2.90982	3.70505	1.90304
ENSMUSG00000025007	-17.4576	-4.12578	1.04709	4.45484	0.0348025	0.641093	19	40550257	40588463	-1	Aldh18a1	aldehyde dehydrogenase 18 family, member A1 [Source:MGI Symbol;Acc:MGI:1888908]	0	0	0	0	1.69189	0.681654	1.29555	1.84275	0	1.39288	0.692999	0.581964	0.395591	0.967691
ENSMUSG00000025226	8.32599	3.05762	1.2968	4.4559	0.034781	0.641093	19	46328184	46330446	1	Fbxl15	F-box and leucine-rich repeat protein 15 [Source:MGI Symbol;Acc:MGI:1915681]	1.42799	0.659778	2.22808	2.66065	0.563964	1.36331	0	0.61425	0	1.39288	1.386	0.581964	1.48396	0.662516
ENSMUSG00000022507	-4.91037	-2.29583	1.5471	4.49189	0.0340561	0.641093	16	8830100	8858916	1	1810013L24Rik	RIKEN cDNA 1810013L24 gene [Source:MGI Symbol;Acc:MGI:1916303]	1.42799	0.659778	1.11404	0.665162	0.563964	1.36331	0.863698	1.84275	1.52697	2.32147	4.85099	4.07375	0.965707	2.57994
ENSMUSG00000022800	2.6826	1.42363	2.2657	4.47486	0.034397	0.641093	16	32877500	32908963	1	Fyttd1	forty-two-three domain containing 1 [Source:MGI Symbol;Acc:MGI:1917955]	5.71197	6.59778	4.45616	5.3213	3.94775	1.36331	3.88664	2.457	3.05393	1.85718	2.079	2.90982	4.56638	2.70726
ENSMUSG00000022856	-18.2542	-4.19016	0.679287	4.49687	0.0339569	0.641093	16	21934327	21947552	-1	Tmem41a	transmembrane protein 41a [Source:MGI Symbol;Acc:MGI:1913914]	0	0	0	0.665162	1.12793	0	0.431849	0.61425	2.03595	0.92859	0	1.16393	0.298848	0.862429
ENSMUSG00000103149	24.3607	4.60648	0.59147	4.45472	0.034805	0.641093	16	17922043	17923208	1	AA914427	EST AA914427 [Source:MGI Symbol;Acc:MGI:1858439]	0.475997	0	2.22808	0.665162	0	1.36331	0	0	0	0.92859	0	0	0.788758	0.154765
ENSMUSG00000039942	-1.96502	-0.974547	3.27885	4.43689	0.0351703	0.641093	15	5206661	5244187	-1	Ptger4	prostaglandin E receptor 4 (subtype EP4) [Source:MGI Symbol;Acc:MGI:104311]	9.04395	5.938	4.45616	3.99097	6.2036	10.9065	8.20513	11.6708	7.63483	10.6788	10.395	9.31142	6.75652	9.64932
ENSMUSG00000060735	-9.13197	-3.19093	1.011	4.50702	0.033756	0.641093	15	11033717	11037991	-1	Rxfp3	relaxin family peptide receptor 3 [Source:MGI Symbol;Acc:MGI:2441827]	0	0.659778	0	0.665162	0.563964	0.681654	1.29555	1.84275	1.52697	0	1.386	1.74589	0.428426	1.29953
ENSMUSG00000061510	-40.9433	-5.35555	0.271931	4.44112	0.0350833	0.641093	14	46829109	46832027	-1	Gm10101	predicted gene 10101 [Source:MGI Symbol;Acc:MGI:3641713]	0	0	0	0	0	0	0	1.2285	0	0	0	1.16393	0	0.398738
ENSMUSG00000090713	-20.8806	-4.38409	0.716017	4.45759	0.0347465	0.641093	14	43288312	43293813	-1	Gm8127	predicted gene 8127 [Source:MGI Symbol;Acc:MGI:3646865]	0.475997	0	1.11404	0	0	0	0.431849	1.2285	0.508989	1.85718	1.386	0	0.265006	0.902086
ENSMUSG00000048978	-2.87545	-1.52379	2.70115	4.45269	0.0348464	0.641093	13	25252040	25270502	-1	Nrsn1	neurensin 1 [Source:MGI Symbol;Acc:MGI:894662]	7.61596	3.95867	2.22808	1.33032	3.94775	6.13488	11.6599	8.59951	4.07191	7.42872	7.62298	4.07375	4.20261	7.2428
ENSMUSG00000035954	3.96405	1.98698	1.79456	4.44371	0.0350301	0.641093	12	40446053	40846486	1	Dock4	dedicator of cytokinesis 4 [Source:MGI Symbol;Acc:MGI:1918006]	3.33198	2.63911	2.22808	1.33032	2.81982	2.72662	3.02294	0	0.508989	0	3.46499	0.581964	2.51266	1.26315
ENSMUSG00000036136	2.68221	1.42342	2.13403	4.45671	0.0347645	0.641093	12	31073968	31079937	1	Fam110c	family with sequence similarity 110, member C [Source:MGI Symbol;Acc:MGI:1918813]	4.75997	3.95867	3.34212	5.3213	7.33153	3.40827	3.45479	1.84275	2.54494	3.71436	3.46499	1.74589	4.68698	2.79462
ENSMUSG00000037486	-3.6369	-1.86271	1.84243	4.50512	0.0337936	0.641093	12	3426857	3506852	1	Asxl2	additional sex combs like 2 (Drosophila) [Source:MGI Symbol;Acc:MGI:1922552]	2.37999	2.63911	2.22808	0.665162	1.69189	0.681654	4.31849	1.2285	3.05393	3.25006	2.77199	3.49178	1.71431	3.01913
ENSMUSG00000020330	-2.71009	-1.43834	2.87231	4.4506	0.0348891	0.641093	11	40701395	40733422	-1	Hmmr	hyaluronan mediated motility receptor (RHAMM) [Source:MGI Symbol;Acc:MGI:104667]	6.18796	1.97933	5.01318	2.66065	5.07568	6.13488	10.7962	5.52825	6.10786	7.89301	9.70198	5.23768	4.50861	7.54417
ENSMUSG00000040712	2.31527	1.21118	3.08124	4.47328	0.0344289	0.641093	11	70669463	70688105	-1	Camta2	calmodulin binding transcription activator 2 [Source:MGI Symbol;Acc:MGI:2135957]	9.99594	13.1956	7.79828	2.66065	8.45946	8.17985	6.90958	1.84275	3.56292	7.42872	6.92999	5.23768	8.38162	5.31861
ENSMUSG00000069892	-1.25737	-0.330409	7.376	4.51448	0.0336091	0.641093	11	49015874	49051242	-1	9930111J21Rik2	RIKEN cDNA 9930111J21 gene 2 [Source:MGI Symbol;Acc:MGI:3711310]	158.983	154.388	145.382	168.951	148.886	129.514	180.945	171.376	167.966	167.146	153.846	174.007	151.018	169.214
ENSMUSG00000092641	-26.5091	-4.72841	0.700399	4.47768	0.0343403	0.641093	11	102458724	102458974	-1	Gm23563	predicted gene, 23563 [Source:MGI Symbol;Acc:MGI:5453340]	0	0	0	0	1.12793	0	0	0.61425	1.01798	0.464295	2.079	1.74589	0.187988	0.986902
ENSMUSG00000019843	3.57572	1.83824	1.94548	4.47036	0.0344877	0.641093	10	39368855	39565381	1	Fyn	Fyn proto-oncogene [Source:MGI Symbol;Acc:MGI:95602]	2.85598	2.63911	6.68424	7.98194	3.94775	1.36331	2.59109	3.07125	0.508989	3.71436	2.079	1.16393	4.24539	2.1881
ENSMUSG00000085111	33.6572	5.07284	0.57397	4.43889	0.035129	0.641093	10	85927681	85946206	1	Ascl4	achaete-scute complex homolog 4 (Drosophila) [Source:MGI Symbol;Acc:MGI:1914591]	0.475997	0	0.55702	0	2.81982	1.36331	0	0	0	0	0.692999	0	0.869357	0.1155
ENSMUSG00000006675	-4.67403	-2.22467	1.69607	4.44176	0.0350702	0.641093	9	108578862	108597667	-1	P4htm	prolyl 4-hydroxylase, transmembrane (endoplasmic reticulum) [Source:MGI Symbol;Acc:MGI:1921693]	1.42799	0.659778	0	1.99549	0.563964	2.72662	0.863698	3.07125	0.508989	3.25006	4.15799	6.4016	1.22897	3.04227
ENSMUSG00000032816	4.35312	2.12205	1.31844	4.44918	0.0349179	0.641093	9	65101486	65137940	1	Igdcc4	immunoglobulin superfamily, DCC subclass, member 4 [Source:MGI Symbol;Acc:MGI:1858497]	1.90399	3.95867	2.22808	2.66065	0.563964	3.40827	1.29555	2.457	2.54494	0.464295	1.386	0	2.45394	1.35796
ENSMUSG00000034189	-18.5243	-4.21134	0.977648	4.47963	0.0343011	0.641093	8	119561979	119575200	-1	Hsdl1	hydroxysteroid dehydrogenase like 1 [Source:MGI Symbol;Acc:MGI:1919802]	0.475997	0.659778	2.22808	0	0	0	1.29555	1.84275	1.01798	0	1.386	1.74589	0.560643	1.21469
ENSMUSG00000056204	69.1717	6.11211	0.449823	4.52322	0.0334379	0.641093	8	70646436	70659738	-1	Pgpep1	pyroglutamyl-peptidase I [Source:MGI Symbol;Acc:MGI:1913772]	1.90399	0	0	0	1.12793	0	0	0	0	0	0	0	0.505319	0
ENSMUSG00000098149	73.2094	6.19396	0.328407	4.48021	0.0342895	0.641093	8	41608668	41609669	-1	Gapdh-ps14	glyceraldehyde-3-phosphate dehydrogenase, pseudogene 14 [Source:MGI Symbol;Acc:MGI:3780363]	0	1.31956	0	1.99549	0	0	0	0	0	0	0	0	0.552507	0
ENSMUSG00000004610	-32.1926	-5.00866	0.63567	4.52523	0.0333985	0.641093	7	43444108	43457800	1	Etfb	electron transferring flavoprotein, beta polypeptide [Source:MGI Symbol;Acc:MGI:106098]	0	0	0	0	0	1.36331	0	1.2285	1.01798	2.78577	0	1.16393	0.227218	1.0327
ENSMUSG00000038406	-1.80677	-0.853413	3.97378	4.50514	0.0337932	0.641093	7	45002948	45016363	-1	Scaf1	SR-related CTD-associated factor 1 [Source:MGI Symbol;Acc:MGI:2141980]	9.04395	13.8553	12.8115	9.97743	11.8432	12.2698	17.274	10.4423	12.7247	16.7146	19.404	16.877	11.6335	15.5727
ENSMUSG00000089948	6.30992	2.65762	1.15306	4.45253	0.0348496	0.641093	6	148060855	148067873	-1	Far2os1	fatty acyl CoA reductase 2, opposite strand 1 [Source:MGI Symbol;Acc:MGI:4415003]	1.42799	2.63911	1.67106	1.99549	1.12793	1.36331	0	0.61425	1.01798	0.92859	0	1.16393	1.70415	0.620791
ENSMUSG00000060152	1.6937	0.760175	4.15739	4.46218	0.0346532	0.641093	5	115235836	115245351	1	Pop5	processing of precursor 5, ribonuclease P/MRP family (S. cerevisiae) [Source:MGI Symbol;Acc:MGI:2151221]	13.3279	21.1129	16.7106	19.2897	26.5063	19.0863	11.2281	13.5135	12.2157	19.9647	18.018	14.5491	19.339	14.9148
ENSMUSG00000080736	-4.08439	-2.03012	2.08094	4.48805	0.0341326	0.641093	5	72032718	72033488	-1	Gm15617	predicted gene 15617 [Source:MGI Symbol;Acc:MGI:3783062]	2.85598	0.659778	2.22808	3.32581	1.12793	1.36331	1.7274	1.2285	8.14382	4.17865	4.15799	4.65571	1.92681	4.01535
ENSMUSG00000028612	-16.7501	-4.0661	0.871703	4.51193	0.0336593	0.641093	4	107827896	107830844	-1	Lrp8os1	low density lipoprotein receptor-related protein 8, apolipoprotein e receptor, opposite strand 1 [Source:MGI Symbol;Acc:MGI:1925359]	0	0	0	0	2.25586	0.681654	2.15924	0	0.508989	0	0.692999	2.90982	0.489585	1.04518
ENSMUSG00000041530	-3.26472	-1.70696	2.15475	4.44904	0.0349208	0.641093	4	126435012	126468583	-1	Ago1	argonaute RISC catalytic subunit 1 [Source:MGI Symbol;Acc:MGI:2446630]	2.85598	5.938	4.45616	0	2.25586	0.681654	5.61404	6.1425	3.56292	2.32147	2.77199	4.07375	2.69794	4.08111
ENSMUSG00000061859	-2.82911	-1.50035	2.50503	4.47456	0.0344031	0.641093	4	98395785	98719603	1	Inadl	InaD-like (Drosophila) [Source:MGI Symbol;Acc:MGI:1277960]	6.66396	2.63911	4.45616	3.32581	2.25586	2.72662	9.93253	4.29975	5.59888	8.8216	4.15799	2.90982	3.67792	5.95343
ENSMUSG00000028032	5.04935	2.3361	1.1994	4.46101	0.0346771	0.641093	3	131564768	131643671	1	Papss1	3'-phosphoadenosine 5'-phosphosulfate synthase 1 [Source:MGI Symbol;Acc:MGI:1330587]	1.90399	2.63911	1.11404	1.33032	2.81982	2.72662	0.431849	1.84275	2.03595	0.92859	0.692999	0	2.08898	0.988691
ENSMUSG00000033767	3.59018	1.84406	1.88076	4.47226	0.0344493	0.641093	3	83897655	84040175	-1	D930015E06Rik	RIKEN cDNA D930015E06 gene [Source:MGI Symbol;Acc:MGI:2443399]	4.75997	3.29889	2.22808	3.32581	3.38378	1.36331	1.7274	0.61425	1.52697	0.92859	2.079	2.90982	3.05997	1.631
ENSMUSG00000041977	-2.63618	-1.39845	2.4385	4.47894	0.0343149	0.641093	3	87617559	87738034	1	Arhgef11	Rho guanine nucleotide exchange factor (GEF) 11 [Source:MGI Symbol;Acc:MGI:2441869]	4.75997	3.95867	6.68424	1.33032	3.38378	2.72662	7.34143	3.07125	6.61685	7.42872	4.85099	5.23768	3.80727	5.75782
ENSMUSG00000027293	22.1856	4.47155	0.405993	4.4412	0.0350817	0.641093	2	120089175	120154606	-1	Ehd4	EH-domain containing 4 [Source:MGI Symbol;Acc:MGI:1919619]	0.475997	0.659778	0	0	1.12793	1.36331	0	0	0	0	0	0.581964	0.604502	0.096994
ENSMUSG00000036591	1.95713	0.968741	3.55189	4.49291	0.0340357	0.641093	2	20847919	20968881	-1	Arhgap21	Rho GTPase activating protein 21 [Source:MGI Symbol;Acc:MGI:1918685]	9.04395	15.8347	21.7238	11.9729	14.0991	11.5881	9.06883	11.0565	9.67078	9.75019	10.395	9.89339	14.0438	9.97245
ENSMUSG00000084946	1.53165	0.615085	5.4545	4.49316	0.0340306	0.641093	2	71516454	71537891	-1	Dlx1as	distal-less homeobox 1, antisense [Source:MGI Symbol;Acc:MGI:1195983]	58.0717	38.2671	48.4607	42.5704	48.5009	39.5359	37.139	49.14	35.6292	25.0719	40.1939	39.5736	45.9011	37.7913
ENSMUSG00000103935	-6.49554	-2.69945	1.25689	4.50565	0.033783	0.641093	2	169962015	169963187	-1	AY702102	cDNA sequence AY702102 [Source:MGI Symbol;Acc:MGI:3525150]	0	1.31956	0	0.665162	3.38378	0.681654	1.7274	3.6855	3.05393	1.85718	2.079	1.16393	1.00836	2.26116
ENSMUSG00000026360	5.17899	2.37267	1.49843	4.49859	0.0339227	0.641093	1	143999338	144004161	-1	Rgs2	regulator of G-protein signaling 2 [Source:MGI Symbol;Acc:MGI:1098271]	2.37999	1.97933	2.22808	2.66065	6.2036	0.681654	1.7274	2.457	1.01798	0.464295	1.386	0.581964	2.68888	1.27244
ENSMUSG00000031506	-10.4846	-3.3902	0.797026	4.50713	0.0337537	0.641093	1	135132700	135145317	1	Ptpn7	protein tyrosine phosphatase, non-receptor type 7 [Source:MGI Symbol;Acc:MGI:2156893]	0.951995	0	0	0	0	0.681654	1.7274	0.61425	0.508989	1.39288	1.386	0.581964	0.272275	1.03525
ENSMUSG00000038633	-5.33803	-2.41631	1.67349	4.51944	0.0335119	0.641093	1	182275772	182282804	-1	Degs1	degenerative spermatocyte homolog 1 (Drosophila) [Source:MGI Symbol;Acc:MGI:1097711]	0.475997	2.63911	2.22808	0	0.563964	1.36331	2.59109	4.29975	0.508989	3.25006	2.77199	1.74589	1.21174	2.52796
ENSMUSG00000102676	3.77676	1.91715	1.63184	4.50036	0.0338877	0.641093	1	40582895	40586841	-1	Gm37435	predicted gene, 37435 [Source:MGI Symbol;Acc:MGI:5610663]	2.37999	4.61845	2.22808	4.65613	5.07568	1.36331	0.863698	1.84275	2.54494	2.32147	1.386	1.16393	3.38694	1.68713
ENSMUSG00000039841	2.40006	1.26307	2.74816	4.43304	0.0352497	0.641503	6	28239927	28398005	-1	Zfp800	zinc finger protein 800 [Source:MGI Symbol;Acc:MGI:1889334]	5.71197	3.95867	5.01318	3.99097	7.89549	7.49819	2.59109	3.07125	4.5809	4.17865	2.77199	4.65571	5.67808	3.6416
ENSMUSG00000064360	-8.68051	-3.11778	6.18048	4.42841	0.0353454	0.642351	MT	9459	9806	1	mt-Nd3	mitochondrially encoded NADH dehydrogenase 3 [Source:MGI Symbol;Acc:MGI:102499]	130.423	0	21.1668	27.9368	70.4955	0	100.621	110.565	154.224	140.217	144.837	71.5816	41.6704	120.341
ENSMUSG00000022055	-1.42787	-0.513863	6.09896	4.4182	0.0355576	0.642351	14	68083863	68089095	1	Nefl	neurofilament, light polypeptide [Source:MGI Symbol;Acc:MGI:97313]	58.0717	54.1018	69.6275	64.5207	67.6757	59.3039	79.0284	89.0663	70.7494	67.7871	92.1688	51.2128	62.2169	75.0021
ENSMUSG00000060012	-5.68729	-2.50774	1.4258	4.42129	0.0354932	0.642351	14	64652531	64806296	1	Kif13b	kinesin family member 13B [Source:MGI Symbol;Acc:MGI:1098265]	0.951995	1.97933	0.55702	0.665162	0	1.36331	1.7274	1.2285	5.08989	2.78577	0.692999	1.16393	0.91947	2.11475
ENSMUSG00000038064	-8.92863	-3.15844	1.38186	4.41516	0.0356208	0.642351	8	47824482	47825475	1	Cldn22	claudin 22 [Source:MGI Symbol;Acc:MGI:1922927]	1.90399	0	1.11404	1.33032	0	0	0.431849	4.914	1.01798	1.39288	3.46499	2.32786	0.724726	2.25826
ENSMUSG00000025465	1.44646	0.532528	5.58242	4.41489	0.0356266	0.642351	7	140105710	140116476	-1	Echs1	enoyl Coenzyme A hydratase, short chain, 1, mitochondrial [Source:MGI Symbol;Acc:MGI:2136460]	54.2637	47.504	49.0178	62.5252	54.1405	51.124	34.9798	41.769	53.9528	44.108	49.2029	41.9014	53.0959	44.319
ENSMUSG00000041548	-12.3237	-3.62337	0.798395	4.42068	0.0355058	0.642351	5	116408491	116422864	-1	Hspb8	heat shock protein 8 [Source:MGI Symbol;Acc:MGI:2135756]	0	0	0.55702	0.665162	0	0	1.29555	0	1.52697	0.92859	0.692999	0.581964	0.203697	0.837678
ENSMUSG00000029053	-1.82245	-0.865875	3.86986	4.42027	0.0355143	0.642351	4	155260129	155361361	-1	Prkcz	protein kinase C, zeta [Source:MGI Symbol;Acc:MGI:97602]	14.7559	12.5358	11.1404	14.6336	6.76757	12.9514	18.1377	9.82801	16.7966	15.786	20.097	16.877	12.1308	16.2537
ENSMUSG00000038463	26.3694	4.72079	0.594375	4.41619	0.0355994	0.642351	1	170644532	170682789	1	Olfml2b	olfactomedin-like 2B [Source:MGI Symbol;Acc:MGI:2443310]	0	1.31956	1.67106	0.665162	1.12793	0	0.863698	0	0	0	0	0	0.797284	0.14395
ENSMUSG00000103706	3.19196	1.67444	2.83773	4.41279	0.0356704	0.642398	1	66793645	66796298	-1	6820402A03Rik	RIKEN cDNA 6820402A03 gene [Source:MGI Symbol;Acc:MGI:1922992]	7.13996	6.59778	6.12722	7.98194	9.02342	2.04496	9.06883	1.84275	5.59888	1.39288	3.46499	2.32786	6.48588	3.94936
ENSMUSG00000039126	-2.35642	-1.23659	3.12596	4.39536	0.0360368	0.64288	19	16956118	17223932	1	Prune2	prune homolog 2 (Drosophila) [Source:MGI Symbol;Acc:MGI:1925004]	5.23597	5.27823	12.2544	1.99549	4.51171	4.77158	6.90958	8.59951	12.7247	7.89301	6.92999	6.98357	5.67457	8.34006
ENSMUSG00000097363	60.1075	5.90947	0.376042	4.39869	0.0359665	0.64288	18	32153476	32160427	1	Gm26717	predicted gene, 26717 [Source:MGI Symbol;Acc:MGI:5477211]	1.42799	0	0	0	0	1.36331	0	0	0	0	0	0	0.465217	0
ENSMUSG00000024006	-4.05105	-2.01829	1.7694	4.40028	0.035933	0.64288	17	28970885	29007945	-1	Stk38	serine/threonine kinase 38 [Source:MGI Symbol;Acc:MGI:2442572]	0.951995	2.63911	0.55702	1.99549	1.12793	1.36331	2.15924	6.1425	1.52697	2.32147	2.77199	2.90982	1.43914	2.972
ENSMUSG00000022176	35.7318	5.15914	0.640873	4.39235	0.0361005	0.64288	14	54476100	54480431	1	Rem2	rad and gem related GTP binding protein 2 [Source:MGI Symbol;Acc:MGI:2155260]	0	3.29889	0	0.665162	0	2.04496	0	0	0	0.464295	0	0.581964	1.0015	0.174376
ENSMUSG00000020723	-2.33881	-1.22578	2.5572	4.40936	0.0357423	0.64288	11	107732357	107794557	-1	Cacng4	calcium channel, voltage-dependent, gamma subunit 4 [Source:MGI Symbol;Acc:MGI:1859167]	5.71197	3.29889	4.45616	3.99097	3.94775	2.72662	5.18219	6.1425	3.05393	10.6788	6.23699	6.98357	4.02206	6.37966
ENSMUSG00000087654	3.19296	1.6749	1.97714	4.40435	0.0358474	0.64288	11	58889710	58891548	1	Gm12256	predicted gene 12256 [Source:MGI Symbol;Acc:MGI:3649604]	5.23597	2.63911	2.7851	2.66065	1.69189	4.08992	1.7274	1.84275	0.508989	1.85718	1.386	3.49178	3.18377	1.80235
ENSMUSG00000011884	-21.9805	-4.45816	0.85346	4.39487	0.0360472	0.64288	5	114669398	114690984	-1	Gltp	glycolipid transfer protein [Source:MGI Symbol;Acc:MGI:1929253]	0	0	0	1.33032	0	0	0	0	2.54494	0.92859	1.386	0	0.221721	0.809922
ENSMUSG00000028957	12.628	3.65855	0.911562	4.399	0.03596	0.64288	4	151003652	151044665	-1	Per3	period circadian clock 3 [Source:MGI Symbol;Acc:MGI:1277134]	2.85598	1.31956	0	0.665162	0	2.04496	0	0	0	0.92859	1.386	2.32786	1.14761	0.77374
ENSMUSG00000036362	4.64326	2.21514	1.43044	4.39201	0.0361077	0.64288	3	59207892	59210882	-1	P2ry13	purinergic receptor P2Y, G-protein coupled 13 [Source:MGI Symbol;Acc:MGI:1921441]	1.42799	0.659778	1.67106	2.66065	3.94775	3.40827	1.7274	1.84275	1.01798	0	0.692999	1.16393	2.29592	1.07418
ENSMUSG00000014353	-12.9273	-3.69235	0.813382	4.39188	0.0361104	0.64288	2	128818118	128854261	1	Tmem87b	transmembrane protein 87B [Source:MGI Symbol;Acc:MGI:1919727]	0.951995	0.659778	1.11404	0	0	0	1.29555	0	0.508989	0.92859	0.692999	1.74589	0.454302	0.862003
ENSMUSG00000104574	-2.10099	-1.07107	2.93615	4.37538	0.0364617	0.643611		122426443	122459060	-1	RP23-192O12.4	3	4.28398	3.95867	4.45616	7.31678	5.07568	4.77158	5.61404	5.52825	6.61685	8.35731	8.31598	9.31142	4.97714	7.29064
ENSMUSG00000024952	13.0639	3.70751	0.76385	4.37371	0.0364974	0.643611	19	6829085	6840601	-1	Rps6ka4	ribosomal protein S6 kinase, polypeptide 4 [Source:MGI Symbol;Acc:MGI:1930076]	0.475997	1.97933	0.55702	0	1.12793	1.36331	0	0	0	0.92859	1.386	0.581964	0.917265	0.482758
ENSMUSG00000021239	-18.8762	-4.2385	0.639116	4.38781	0.0361968	0.643611	12	84569762	84595457	1	Vsx2	visual system homeobox 2 [Source:MGI Symbol;Acc:MGI:88401]	0	0	0	0	0.563964	0.681654	0.431849	0.61425	1.01798	0.464295	2.079	0	0.207603	0.767895
ENSMUSG00000020844	-4.80142	-2.26346	1.73557	4.36478	0.0366891	0.643611	11	76257198	76399140	-1	Nxn	nucleoredoxin [Source:MGI Symbol;Acc:MGI:109331]	0.475997	1.97933	0	1.33032	1.69189	1.36331	3.02294	1.2285	0.508989	3.25006	4.85099	2.32786	1.14014	2.53156
ENSMUSG00000034974	-9.04423	-3.177	1.12484	4.36803	0.0366193	0.643611	10	81183007	81193197	1	Dapk3	death-associated protein kinase 3 [Source:MGI Symbol;Acc:MGI:1203520]	0.951995	0.659778	1.67106	0	0.563964	0	0	3.07125	3.56292	1.85718	0	1.74589	0.641133	1.70621
ENSMUSG00000087651	25.2368	4.65746	0.570319	4.36537	0.0366766	0.643611	10	83722865	83762761	1	1500009L16Rik	RIKEN cDNA 1500009L16 gene [Source:MGI Symbol;Acc:MGI:1917034]	0.475997	0	1.67106	0	1.12793	1.36331	0.431849	0.61425	0	0	0	0	0.773049	0.17435
ENSMUSG00000039952	-3.48645	-1.80176	1.95665	4.36524	0.0366792	0.643611	9	108204634	108263958	-1	Dag1	dystroglycan 1 [Source:MGI Symbol;Acc:MGI:101864]	2.37999	0.659778	1.11404	1.99549	2.25586	2.72662	2.59109	3.07125	3.56292	6.96442	1.386	2.90982	1.85529	3.41425
ENSMUSG00000002221	2.80519	1.4881	3.12563	4.38322	0.0362943	0.643611	5	27740080	27791691	-1	Paxip1	PAX interacting (with transcription-activation domain) protein 1 [Source:MGI Symbol;Acc:MGI:1890430]	6.66396	7.91734	9.46934	7.31678	12.9712	11.5881	3.02294	3.6855	8.65281	3.71436	11.781	2.90982	9.32112	5.62773
ENSMUSG00000028786	-39.209	-5.29311	0.426078	4.37116	0.0365522	0.643611	4	129105548	129111626	1	Tmem54	transmembrane protein 54 [Source:MGI Symbol;Acc:MGI:1913510]	0	0	0	0	0	0	0.863698	1.2285	0	0.464295	0	0	0	0.426082
ENSMUSG00000027186	6.06762	2.60113	1.30738	4.36798	0.0366205	0.643611	2	103411688	103450989	1	Elf5	E74-like factor 5 [Source:MGI Symbol;Acc:MGI:1335079]	1.90399	1.97933	3.34212	0.665162	2.81982	1.36331	0.431849	1.2285	0	0.92859	2.079	0.581964	2.01229	0.874983
ENSMUSG00000060257	6.19736	2.63165	1.43039	4.37595	0.0364495	0.643611	2	152081529	152095802	1	Scrt2	scratch homolog 2, zinc finger protein (Drosophila) [Source:MGI Symbol;Acc:MGI:2139287]	0.475997	0	4.45616	2.66065	1.69189	4.08992	1.29555	0.61425	1.52697	0	0	1.74589	2.2291	0.863776
ENSMUSG00000082345	2.78958	1.48005	2.33001	4.37124	0.0365505	0.643611	2	69737357	69737789	-1	Gm13622	predicted gene 13622 [Source:MGI Symbol;Acc:MGI:3652182]	3.33198	3.95867	6.12722	4.65613	3.38378	3.40827	2.59109	4.29975	5.08989	1.85718	0.692999	1.74589	4.14434	2.7128
ENSMUSG00000006542	-11.5094	-3.52475	1.02862	4.37498	0.0364702	0.643611	1	74738922	74749221	-1	Prkag3	protein kinase, AMP-activated, gamma 3 non-catatlytic subunit [Source:MGI Symbol;Acc:MGI:1891343]	0	0	0.55702	0.665162	0.563964	0	0	0	2.54494	1.85718	1.386	1.16393	0.297691	1.15867
ENSMUSG00000024045	3.9672	1.98812	2.22966	4.36107	0.0367692	0.644288	17	32303676	32321153	-1	Akap8	A kinase (PRKA) anchor protein 8 [Source:MGI Symbol;Acc:MGI:1928488]	2.85598	5.938	5.01318	7.31678	1.69189	3.40827	3.02294	1.84275	1.52697	2.32147	2.77199	1.16393	4.37069	2.10834
ENSMUSG00000097794	-24.9595	-4.64152	0.426709	4.35203	0.0369648	0.646988	14	32465042	32483539	1	Gm2990	predicted gene 2990 [Source:MGI Symbol;Acc:MGI:3781168]	0	0	0	0	0.563964	0	1.29555	0.61425	0	0	0.692999	1.16393	0.093994	0.627787
ENSMUSG00000042763	4.04191	2.01504	1.51242	4.34993	0.0370104	0.647058	4	124855239	124862171	-1	Maneal	mannosidase, endo-alpha-like [Source:MGI Symbol;Acc:MGI:2684896]	2.85598	1.31956	2.7851	3.32581	3.38378	0.681654	2.15924	0.61425	2.54494	0.92859	0.692999	0.581964	2.39198	1.25367
ENSMUSG00000061613	2.79112	1.48084	2.21625	4.34736	0.0370664	0.647309	17	31647082	31658754	-1	U2af1	U2 small nuclear ribonucleoprotein auxiliary factor (U2AF) 1 [Source:MGI Symbol;Acc:MGI:98884]	4.75997	3.29889	5.01318	9.31227	4.51171	5.45323	3.45479	0.61425	2.03595	4.17865	5.54399	4.07375	5.39154	3.3169
ENSMUSG00000034551	1.5669	0.647917	4.67361	4.32831	0.0374833	0.647632	X	111569931	111697079	-1	Hdx	highly divergent homeobox [Source:MGI Symbol;Acc:MGI:2685226]	19.0399	26.3911	31.7501	27.9368	23.6865	33.401	21.5924	22.113	21.8865	25.5362	18.711	17.4589	27.0342	21.2163
ENSMUSG00000074909	-2.12081	-1.08461	2.91029	4.32781	0.0374944	0.647632	19	29808400	29812974	-1	Ranbp6	RAN binding protein 6 [Source:MGI Symbol;Acc:MGI:2683212]	3.80798	5.27823	7.79828	3.99097	5.07568	6.13488	6.90958	6.1425	8.14382	8.35731	6.92999	9.89339	5.34767	7.72943
ENSMUSG00000033918	-8.08126	-3.01458	0.764216	4.33361	0.0373669	0.647632	16	20279820	20302387	-1	Parl	presenilin associated, rhomboid-like [Source:MGI Symbol;Acc:MGI:1277152]	0	0.659778	0	0.665162	0.563964	0.681654	0.431849	1.2285	1.01798	1.39288	2.079	1.16393	0.428426	1.21902
ENSMUSG00000048424	3.31155	1.72751	2.03771	4.32544	0.0375467	0.647632	15	8968426	9066551	1	Ranbp3l	RAN binding protein 3-like [Source:MGI Symbol;Acc:MGI:2444654]	4.75997	1.97933	3.34212	4.65613	3.38378	3.40827	2.59109	3.6855	1.52697	1.39288	2.77199	0.581964	3.58827	2.09173
ENSMUSG00000102305	1.66679	0.737074	4.5719	4.33565	0.0373222	0.647632	9	73024293	73026139	1	Gm38192	predicted gene, 38192 [Source:MGI Symbol;Acc:MGI:5611420]	19.5159	24.4118	23.3948	23.2807	27.0703	20.4496	20.2969	11.6708	17.3056	16.2503	19.404	21.5327	23.0205	17.7434
ENSMUSG00000036528	-15.5274	-3.95675	0.959625	4.33855	0.0372587	0.647632	7	107595051	107748582	1	Ppfibp2	PTPRF interacting protein, binding protein 2 (liprin beta 2) [Source:MGI Symbol;Acc:MGI:894649]	0.951995	0.659778	1.67106	0	0	0	0.431849	0	2.54494	1.85718	1.386	0	0.547139	1.03666
ENSMUSG00000030079	9.80781	3.29393	1.05418	4.344	0.0371396	0.647632	6	88465409	88497572	1	Ruvbl1	RuvB-like protein 1 [Source:MGI Symbol;Acc:MGI:1928760]	0.951995	3.29889	0	3.99097	0	1.36331	0.431849	0	0.508989	0.464295	1.386	0	1.60086	0.465188
ENSMUSG00000090939	5.35414	2.42066	1.54019	4.33761	0.0372793	0.647632	6	65128571	65129002	1	Gm17147	predicted gene 17147 [Source:MGI Symbol;Acc:MGI:4937974]	1.90399	1.97933	0.55702	3.99097	2.81982	2.72662	1.7274	1.2285	3.05393	0.464295	0.692999	0	2.32963	1.19452
ENSMUSG00000029587	4.06836	2.02445	1.8094	4.3263	0.0375277	0.647632	5	143235163	143248834	1	Zfp12	zinc finger protein 12 [Source:MGI Symbol;Acc:MGI:99157]	0.951995	3.95867	2.7851	3.32581	2.81982	3.40827	0	3.07125	1.01798	2.32147	1.386	0.581964	2.87494	1.39644
ENSMUSG00000073775	-21.1436	-4.40215	0.780514	4.32374	0.0375843	0.647632	4	108847785	108849413	1	Kti12	KTI12 homolog, chromatin associated (S. cerevisiae) [Source:MGI Symbol;Acc:MGI:1923547]	0	0	0	0.665162	1.12793	0	0	1.2285	1.01798	0.464295	2.77199	0.581964	0.298848	1.01079
ENSMUSG00000038844	19.009	4.24861	0.548287	4.33228	0.0373962	0.647632	2	142617474	142901531	-1	Kif16b	kinesin family member 16B [Source:MGI Symbol;Acc:MGI:1098240]	1.42799	0	0.55702	0	1.69189	0	0.431849	0	0.508989	0	0	0	0.612817	0.156806
ENSMUSG00000055013	-2.19337	-1.13315	3.09522	4.32515	0.037553	0.647632	1	89454806	89897617	1	Agap1	ArfGAP with GTPase domain, ankyrin repeat and PH domain 1 [Source:MGI Symbol;Acc:MGI:2653690]	4.28398	7.25756	6.12722	6.65162	6.2036	4.08992	9.93253	5.52825	8.65281	9.2859	7.62298	9.31142	5.76898	8.38898
ENSMUSG00000009596	-7.58289	-2.92275	1.45082	4.32108	0.037643	0.647723	X	134460118	134476490	-1	Taf7l	TAF7-like RNA polymerase II, TATA box binding protein (TBP)-associated factor [Source:MGI Symbol;Acc:MGI:1921719]	1.42799	1.31956	0	0.665162	0.563964	0	3.02294	1.2285	1.52697	1.85718	3.46499	0	0.662779	1.8501
ENSMUSG00000041609	-7.46342	-2.89984	1.49332	4.31973	0.0376728	0.647723	5	115648175	115731621	-1	Ccdc64	coiled-coil domain containing 64 [Source:MGI Symbol;Acc:MGI:1922915]	0.475997	0	1.11404	0	2.25586	0.681654	2.15924	3.07125	1.01798	1.85718	3.46499	1.74589	0.754591	2.21942
ENSMUSG00000022383	-6.10611	-2.61025	1.35156	4.30995	0.0378902	0.648014	15	85734983	85802819	1	Ppara	peroxisome proliferator activated receptor alpha [Source:MGI Symbol;Acc:MGI:104740]	1.90399	0	1.11404	0	1.69189	0	1.7274	1.84275	1.52697	2.32147	4.15799	1.74589	0.784987	2.22041
ENSMUSG00000022568	-10.4122	-3.3802	1.22436	4.30959	0.037898	0.648014	15	76047158	76069784	-1	Scrib	scribbled homolog (Drosophila) [Source:MGI Symbol;Acc:MGI:2145950]	0.951995	0.659778	0	0.665162	0	0.681654	0.863698	1.84275	1.52697	3.25006	0	2.90982	0.493098	1.73222
ENSMUSG00000055745	6.37034	2.67137	1.16975	4.31266	0.0378297	0.648014	15	84553398	84557823	-1	Ldoc1l	leucine zipper, down-regulated in cancer 1-like [Source:MGI Symbol;Acc:MGI:2675858]	3.80798	1.97933	1.11404	1.33032	3.38378	0	0.431849	0	0.508989	0.464295	2.079	2.32786	1.93591	0.968664
ENSMUSG00000033595	3.64949	1.86769	1.75325	4.31396	0.037801	0.648014	14	70530821	70538323	1	Lgi3	leucine-rich repeat LGI family, member 3 [Source:MGI Symbol;Acc:MGI:2182619]	4.28398	4.61845	2.22808	1.33032	2.81982	6.13488	3.45479	2.457	1.52697	1.85718	1.386	0.581964	3.56926	1.87732
ENSMUSG00000029333	-11.5073	-3.52448	0.999244	4.31703	0.0377327	0.648014	5	99217426	99252927	-1	Rasgef1b	RasGEF domain family, member 1B [Source:MGI Symbol;Acc:MGI:2443755]	0.475997	0	0.55702	0	0	0.681654	1.29555	1.84275	1.01798	1.39288	0	1.16393	0.285779	1.11885
ENSMUSG00000074847	2.39227	1.25838	2.89176	4.3029	0.0380474	0.648181	13	65259539	65260826	1	Gm10775	predicted gene 10775 [Source:MGI Symbol;Acc:MGI:3642324]	7.61596	9.23689	8.91232	9.31227	6.2036	6.13488	8.20513	5.52825	6.61685	6.03583	0.692999	3.49178	7.90265	5.09514
ENSMUSG00000034664	-4.42017	-2.1441	1.71985	4.29242	0.0382826	0.648181	11	102453297	102470122	-1	Itga2b	integrin alpha 2b [Source:MGI Symbol;Acc:MGI:96601]	0.951995	0.659778	0.55702	3.32581	2.25586	0	1.7274	1.2285	4.07191	3.25006	2.079	2.90982	1.29174	2.54445
ENSMUSG00000069814	-7.18118	-2.84422	1.19927	4.2954	0.0382156	0.648181	11	74619605	74641516	1	E130309D14Rik	RIKEN cDNA E130309D14 gene [Source:MGI Symbol;Acc:MGI:3588240]	0.951995	0	1.11404	0.665162	0	0.681654	2.59109	3.6855	2.03595	0.464295	0.692999	1.74589	0.568808	1.86929
ENSMUSG00000033629	-1.9802	-0.98565	2.96668	4.30207	0.0380659	0.648181	9	64986985	65021717	-1	Hacd3	3-hydroxyacyl-CoA dehydratase 3 [Source:MGI Symbol;Acc:MGI:1889341]	5.71197	2.63911	6.12722	7.98194	7.89549	4.08992	6.90958	7.371	7.63483	8.8216	8.31598	10.4754	5.74094	8.25473
ENSMUSG00000101906	1.32301	0.403829	6.64601	4.29302	0.0382691	0.648181	7	47966679	47968194	-1	Mrgprc2-ps	MAS-related GPR, member C2, pseudogene [Source:MGI Symbol;Acc:MGI:3033137]	106.623	105.565	105.277	115.738	95.8739	93.3866	90.6883	97.0516	108.924	79.8587	79.0018	87.8766	103.744	90.5668
ENSMUSG00000028698	-3.04343	-1.6057	2.58347	4.299	0.0381347	0.648181	4	116221618	116303056	1	Pik3r3	phosphatidylinositol 3 kinase, regulatory subunit, polypeptide 3 (p55) [Source:MGI Symbol;Acc:MGI:109277]	3.80798	1.31956	1.11404	4.65613	1.69189	8.17985	6.04589	3.6855	3.56292	7.42872	5.54399	8.1475	3.46157	5.73575
ENSMUSG00000020423	-20.0494	-4.32549	0.83658	4.29426	0.0382413	0.648181	1	134075170	134079120	-1	Btg2	B cell translocation gene 2, anti-proliferative [Source:MGI Symbol;Acc:MGI:108384]	0	0.659778	0.55702	0	0	0	0.431849	1.2285	0.508989	0.464295	0	1.74589	0.2028	0.729921
ENSMUSG00000101693	-1.65512	-0.726936	4.32949	4.29449	0.038236	0.648181	1	133250398	133269808	-1	Gm19461	predicted gene, 19461 [Source:MGI Symbol;Acc:MGI:5011646]	17.1359	15.1749	14.4825	18.6245	19.7387	21.1313	22.4561	17.8133	22.3955	26.0005	27.7199	19.7868	17.7146	22.6954
ENSMUSG00000101846	12.6629	3.66254	0.931142	4.29475	0.0382303	0.648181	1	111385918	111386698	1	Gm19927	predicted gene, 19927 [Source:MGI Symbol;Acc:MGI:5012112]	1.42799	0	0	1.99549	1.69189	0.681654	1.29555	0.61425	1.01798	0	0	0	0.966171	0.487962
ENSMUSG00000105609	2.14098	1.09827	3.93757	4.27044	0.0387808	0.649419		143314839	143315864	1	RP23-301L9.6	5	23.3239	6.59778	24.5089	17.2942	17.4829	12.9514	5.61404	12.285	9.67078	16.2503	15.939	13.3852	17.0265	12.1907
ENSMUSG00000108037	-37.6742	-5.2355	0.630934	4.28046	0.0385529	0.649419		125039816	125051542	1	RP24-503A2.6	6	0	0	0	0	0	0.681654	1.29555	0.61425	0	2.78577	0	0	0.113609	0.782594
ENSMUSG00000067150	-10.9234	-3.44936	1.2411	4.26936	0.0388055	0.649419	17	46202855	46242299	1	Xpo5	exportin 5 [Source:MGI Symbol;Acc:MGI:1913789]	0	0.659778	0	0	0.563964	1.36331	0	1.2285	1.52697	2.32147	1.386	2.32786	0.431175	1.46513
ENSMUSG00000022858	-4.86356	-2.28201	1.46393	4.26647	0.0388716	0.649419	16	22244549	22266005	-1	Tra2b	transformer 2 beta homolog (Drosophila) [Source:MGI Symbol;Acc:MGI:106016]	0.951995	0.659778	0.55702	3.32581	0.563964	1.36331	1.29555	1.84275	2.03595	6.03583	3.46499	1.74589	1.23698	2.73683
ENSMUSG00000039637	3.99272	1.99737	1.98482	4.28464	0.0384582	0.649419	16	4626133	4679777	-1	Coro7	coronin 7 [Source:MGI Symbol;Acc:MGI:1926135]	2.85598	1.97933	3.89914	4.65613	4.51171	4.08992	1.7274	0.61425	2.54494	2.32147	2.079	1.16393	3.66537	1.74183
ENSMUSG00000087221	-1.77296	-0.826158	4.0836	4.26615	0.0388789	0.649419	15	4020114	4027405	-1	BC037032	cDNA Sequence BC037032 [Source:MGI Symbol;Acc:MGI:3040924]	18.5639	9.23689	16.7106	13.3032	9.02342	8.8615	18.1377	18.4275	11.7067	17.1789	20.79	14.5491	12.6166	16.7983
ENSMUSG00000039850	3.66262	1.87288	1.64023	4.26557	0.0388921	0.649419	11	119491347	119511437	1	Endov	endonuclease V [Source:MGI Symbol;Acc:MGI:2444688]	3.33198	3.95867	2.22808	3.32581	2.25586	0.681654	2.15924	1.2285	1.01798	0.464295	1.386	1.74589	2.63034	1.33365
ENSMUSG00000044950	-2.09926	-1.06988	3.71153	4.27273	0.0387286	0.649419	11	43681998	43721491	1	Pwwp2a	PWWP domain containing 2A [Source:MGI Symbol;Acc:MGI:1918052]	13.3279	7.91734	12.2544	11.3078	7.33153	5.45323	15.9784	9.82801	17.8146	16.2503	13.167	9.31142	9.5987	13.725
ENSMUSG00000046215	3.45652	1.78932	1.86171	4.26794	0.0388379	0.649419	11	103649570	103650579	1	Rprml	reprimo-like [Source:MGI Symbol;Acc:MGI:2144486]	3.80798	5.938	1.67106	3.99097	4.51171	2.04496	1.7274	3.07125	2.03595	2.32147	0.692999	1.74589	3.66078	1.93249
ENSMUSG00000067724	6.26941	2.64833	1.31031	4.27404	0.0386988	0.649419	5	24502757	24527202	-1	Gbx1	gastrulation brain homeobox 1 [Source:MGI Symbol;Acc:MGI:95667]	0.951995	3.29889	1.67106	0.665162	3.94775	1.36331	0.863698	0.61425	0	1.85718	0	1.16393	1.98303	0.749843
ENSMUSG00000093185	-30.056	-4.90958	0.923038	4.2754	0.038668	0.649419	4	45396994	45397118	-1	Gm25692	predicted gene, 25692 [Source:MGI Symbol;Acc:MGI:5455469]	1.90399	0	0	0	0	0	0.863698	0	2.54494	2.32147	0	1.16393	0.317332	1.14901
ENSMUSG00000036731	-3.89642	-1.96215	2.00953	4.28406	0.0384714	0.649419	2	25238818	25242452	-1	Cysrt1	cysteine rich tail 1 [Source:MGI Symbol;Acc:MGI:1915109]	3.33198	2.63911	4.45616	0.665162	1.12793	1.36331	3.45479	5.52825	3.56292	0.92859	2.77199	7.56553	2.26394	3.96868
ENSMUSG00000086161	-15.6709	-3.97001	0.945763	4.2653	0.0388984	0.649419	1	107687008	107693514	1	Gm15389	predicted gene 15389 [Source:MGI Symbol;Acc:MGI:3705287]	0.475997	0	0	0.665162	0	0	1.29555	1.2285	0	0.92859	1.386	1.16393	0.190193	1.00043
ENSMUSG00000024382	7.97735	2.99591	1.26792	4.25873	0.0390491	0.650465	18	32240300	32270151	1	Ercc3	excision repair cross-complementing rodent repair deficiency, complementation group 3 [Source:MGI Symbol;Acc:MGI:95414]	2.85598	1.97933	2.22808	0	2.81982	0.681654	0.863698	0	1.52697	0.464295	0	0.581964	1.76081	0.57282
ENSMUSG00000091531	-60.6391	-5.92218	0.321916	4.25711	0.0390864	0.650465	17	37313411	37314437	-1	Olfr102	olfactory receptor 102 [Source:MGI Symbol;Acc:MGI:2177485]	0	0	0	0	0	0	1.29555	0	0	1.39288	0	0	0	0.448072
ENSMUSG00000031799	-1.91288	-0.935749	3.4269	4.25839	0.039057	0.650465	8	72134975	72153142	1	Tpm4	tropomyosin 4 [Source:MGI Symbol;Acc:MGI:2449202]	3.80798	7.91734	10.0264	9.31227	7.89549	7.49819	12.0918	7.98526	7.63483	13.0003	11.088	11.0573	7.74294	10.4762
ENSMUSG00000036985	-7.70627	-2.94603	1.21582	4.25254	0.0391917	0.650824	X	48171969	48208878	-1	Zdhhc9	zinc finger, DHHC domain containing 9 [Source:MGI Symbol;Acc:MGI:2444393]	0	1.97933	0.55702	0.665162	0.563964	0.681654	2.59109	1.84275	0.508989	3.71436	2.079	1.74589	0.741189	2.08035
ENSMUSG00000038665	-15.3222	-3.93755	1.0949	4.25258	0.0391909	0.650824	6	36846022	37300184	-1	Dgki	diacylglycerol kinase, iota [Source:MGI Symbol;Acc:MGI:2443430]	0.951995	0.659778	0	0.665162	0	0	3.02294	0	0.508989	1.39288	3.46499	1.16393	0.379489	1.59229
ENSMUSG00000007030	-7.33348	-2.8745	1.232	4.24823	0.0392912	0.651303	17	35016579	35026741	1	Vwa7	von Willebrand factor A domain containing 7 [Source:MGI Symbol;Acc:MGI:1306798]	0	0	0.55702	3.32581	0.563964	1.36331	2.15924	0.61425	1.01798	1.85718	4.15799	1.16393	0.96835	1.82843
ENSMUSG00000018363	2.21102	1.14471	2.87403	4.24767	0.0393042	0.651303	11	106820066	106920715	-1	Smurf2	SMAD specific E3 ubiquitin protein ligase 2 [Source:MGI Symbol;Acc:MGI:1913563]	7.61596	6.59778	10.0264	9.31227	5.63964	7.49819	5.18219	3.07125	6.61685	3.25006	8.31598	5.23768	7.7817	5.279
ENSMUSG00000020741	-3.07497	-1.62057	2.0325	4.23794	0.0395301	0.651722	11	74649495	74670847	1	Cluh	clustered mitochondria (cluA/CLU1) homolog [Source:MGI Symbol;Acc:MGI:1921398]	3.33198	1.97933	1.11404	0.665162	2.81982	2.04496	4.31849	3.6855	1.52697	4.64295	3.46499	4.07375	1.99255	3.61877
ENSMUSG00000020074	-2.91163	-1.54183	2.45074	4.24271	0.0394193	0.651722	10	62743928	62792368	-1	Ccar1	cell division cycle and apoptosis regulator 1 [Source:MGI Symbol;Acc:MGI:1914750]	2.85598	7.25756	5.01318	3.32581	1.69189	3.40827	6.47773	4.29975	8.14382	6.50013	2.079	9.89339	3.92545	6.2323
ENSMUSG00000032754	-5.00857	-2.3244	1.6776	4.24325	0.0394068	0.651722	5	120511168	120534024	1	Slc8b1	solute carrier family 8 (sodium/lithium/calcium exchanger), member B1 [Source:MGI Symbol;Acc:MGI:2180781]	2.85598	2.63911	1.11404	0.665162	1.12793	0	1.7274	2.457	0.508989	6.03583	7.62298	1.16393	1.40037	3.25269
ENSMUSG00000040969	-12.5541	-3.65009	1.02894	4.23895	0.0395065	0.651722	3	133112278	133234949	-1	Arhgef38	Rho guanine nucleotide exchange factor (GEF) 38 [Source:MGI Symbol;Acc:MGI:1924919]	0	0	0	0.665162	2.25586	0.681654	2.59109	0	1.01798	0	0.692999	1.74589	0.600445	1.00799
ENSMUSG00000103400	1.92899	0.947845	3.85253	4.23756	0.0395389	0.651722	1	166377878	166379918	-1	Gm15853	predicted gene 15853 [Source:MGI Symbol;Acc:MGI:3801970]	17.1359	11.876	11.1404	20.62	12.9712	14.9964	11.6599	10.4423	12.2157	9.2859	10.395	9.89339	14.79	10.6487
ENSMUSG00000081052	7.66645	2.93856	1.19862	4.23314	0.039642	0.652182	16	11190254	11191265	-1	Gm6305	predicted gene 6305 [Source:MGI Symbol;Acc:MGI:3644967]	2.37999	0.659778	2.22808	2.66065	0	1.36331	0.863698	0	1.01798	0	0.692999	0.581964	1.54863	0.526106
ENSMUSG00000055319	2.54903	1.34995	2.7501	4.23277	0.0396507	0.652182	7	128744870	128784836	1	Sec23ip	Sec23 interacting protein [Source:MGI Symbol;Acc:MGI:2450915]	5.23597	11.876	7.79828	12.6381	5.63964	4.08992	3.02294	3.6855	9.67078	5.10724	3.46499	4.07375	7.87965	4.83754
ENSMUSG00000030409	-7.50634	-2.90811	1.13268	4.22789	0.0397649	0.652682	7	19083849	19093821	1	Dmpk	dystrophia myotonica-protein kinase [Source:MGI Symbol;Acc:MGI:94906]	0.951995	0.659778	1.11404	0	0.563964	0	2.15924	0.61425	0	1.85718	0.692999	2.90982	0.548296	1.37225
ENSMUSG00000047881	6.89211	2.78495	1.27437	4.22812	0.0397595	0.652682	5	63908897	63968897	-1	Rell1	RELT-like 1 [Source:MGI Symbol;Acc:MGI:2140767]	1.42799	3.29889	0.55702	1.99549	1.12793	4.77158	1.7274	0.61425	2.03595	0.92859	0	0	2.19648	0.884365
ENSMUSG00000040514	3.378	1.75617	2.16042	4.22543	0.0398225	0.652938	5	7304119	7311491	1	4921511H03Rik	RIKEN cDNA 4921511H03 gene [Source:MGI Symbol;Acc:MGI:1918170]	5.71197	5.27823	2.7851	2.66065	3.94775	7.49819	4.31849	3.07125	1.52697	2.32147	1.386	2.32786	4.64698	2.49201
ENSMUSG00000040740	17.3451	4.11645	0.801829	4.22234	0.0398951	0.65344	4	141618824	141623821	-1	Slc25a34	solute carrier family 25, member 34 [Source:MGI Symbol;Acc:MGI:2686215]	0.475997	0.659778	0	1.33032	1.12793	0.681654	0.431849	0.61425	0	0	0	0	0.712614	0.17435
ENSMUSG00000106205	10.8828	3.44397	0.853136	4.21962	0.0399591	0.6538		64804014	64805735	1	RP23-326O2.2	5	2.37999	0	2.22808	0.665162	0.563964	2.04496	0.863698	0	0	0.464295	0	0.581964	1.31369	0.318326
ENSMUSG00000021624	-2.82111	-1.49626	2.72423	4.21739	0.0400116	0.653971	13	102693558	102739629	1	Cd180	CD180 antigen [Source:MGI Symbol;Acc:MGI:1194924]	4.28398	8.57712	3.89914	1.99549	2.25586	5.45323	5.18219	6.1425	8.14382	5.57154	10.395	7.56553	4.4108	7.16676
ENSMUSG00000092474	1.99028	0.99297	3.36789	4.21143	0.0401525	0.654307	17	36167982	36171805	1	Gm20478	predicted gene 20478 [Source:MGI Symbol;Acc:MGI:5141943]	11.8999	8.57712	15.0395	9.97743	7.33153	13.6331	6.90958	10.4423	6.61685	6.03583	8.31598	9.31142	11.0764	7.93866
ENSMUSG00000018846	-4.80316	-2.26398	1.35283	4.20573	0.0402877	0.654307	11	35769484	35791285	1	Pank3	pantothenate kinase 3 [Source:MGI Symbol;Acc:MGI:2387464]	0.475997	0	1.11404	0	3.38378	2.04496	1.7274	3.6855	1.52697	1.85718	2.079	3.49178	1.1698	2.39464
ENSMUSG00000020812	-20.625	-4.36632	0.526846	4.20827	0.0402275	0.654307	11	116671660	116675799	1	1810032O08Rik	RIKEN cDNA 1810032O08 gene [Source:MGI Symbol;Acc:MGI:1913543]	0.475997	0	0.55702	0	0	0	0.431849	1.84275	0.508989	0	0.692999	1.16393	0.17217	0.773419
ENSMUSG00000089847	4.97016	2.31329	1.69365	4.20352	0.0403402	0.654307	7	105640056	105655748	1	Timm10b	translocase of inner mitochondrial membrane 10B [Source:MGI Symbol;Acc:MGI:1315196]	1.90399	1.31956	3.34212	3.99097	1.69189	2.04496	1.29555	4.29975	2.54494	0	1.386	0	2.38225	1.58771
ENSMUSG00000034724	-5.8197	-2.54094	1.44382	4.20745	0.0402468	0.654307	5	96070333	96164171	-1	Cnot6l	CCR4-NOT transcription complex, subunit 6-like [Source:MGI Symbol;Acc:MGI:2443154]	0.951995	1.31956	1.11404	0	2.25586	0	1.29555	3.07125	3.05393	0.464295	4.85099	2.32786	0.940241	2.51065
ENSMUSG00000104514	22.0339	4.46165	0.992466	4.20233	0.0403686	0.654307	3	13669509	13670145	-1	Gm37164	predicted gene, 37164 [Source:MGI Symbol;Acc:MGI:5610392]	0	3.29889	0.55702	1.33032	0.563964	1.36331	0	0.61425	0	0	0.692999	0	1.18558	0.217875
ENSMUSG00000026495	-11.8573	-3.5677	1.07216	4.20795	0.0402349	0.654307	1	178406085	178484513	1	Efcab2	EF-hand calcium binding domain 2 [Source:MGI Symbol;Acc:MGI:1915476]	0.951995	2.63911	1.67106	0	0	0	1.29555	1.84275	1.01798	0.92859	1.386	0.581964	0.877028	1.17547
ENSMUSG00000090323	-2.51938	-1.33307	2.40053	4.20442	0.0403188	0.654307	1	146420436	146421036	1	Gm5263	predicted gene 5263 [Source:MGI Symbol;Acc:MGI:3647343]	3.80798	6.59778	3.89914	3.32581	2.25586	3.40827	6.04589	4.914	4.07191	7.42872	6.92999	6.4016	3.88247	5.96535
ENSMUSG00000105981	2.20328	1.13965	3.43206	4.19346	0.0405802	0.654927		135425237	135427932	-1	RP24-372J15.5	3	5.23597	14.5151	13.3685	12.6381	10.7153	11.5881	11.2281	6.1425	13.2337	5.57154	5.54399	5.23768	11.3435	7.82625
ENSMUSG00000106986	1.46276	0.548692	6.31474	4.17149	0.0411096	0.654927		69503842	69504960	-1	RP24-351E22.1	5	85.6795	70.5963	88.5662	69.1769	93.054	81.7985	62.6181	70.0245	42.755	80.323	91.4758	63.4341	81.4786	68.4384
ENSMUSG00000052459	-2.59799	-1.3774	2.75474	4.17393	0.0410506	0.654927	16	44085402	44139705	-1	Atp6v1a	ATPase, H+ transporting, lysosomal V1 subunit A [Source:MGI Symbol;Acc:MGI:1201780]	6.66396	3.29889	5.01318	4.65613	0.563964	7.49819	6.47773	9.21376	7.12584	7.89301	5.54399	8.1475	4.61572	7.4003
ENSMUSG00000022469	-3.81277	-1.93084	1.88689	4.1942	0.0405626	0.654927	15	97744770	97767972	-1	Rapgef3	Rap guanine nucleotide exchange factor (GEF) 3 [Source:MGI Symbol;Acc:MGI:2441741]	0.951995	3.29889	0.55702	3.32581	0.563964	2.04496	2.15924	4.29975	5.08989	2.78577	3.46499	2.90982	1.79044	3.45158
ENSMUSG00000035184	5.95892	2.57505	1.69817	4.17389	0.0410515	0.654927	14	62555737	62608486	1	Fam124a	family with sequence similarity 124, member A [Source:MGI Symbol;Acc:MGI:3645930]	0.951995	4.61845	3.89914	2.66065	2.81982	0.681654	0.431849	1.2285	0	2.32147	2.079	1.16393	2.60528	1.20412
ENSMUSG00000019817	-2.2633	-1.17843	3.61642	4.16923	0.0411644	0.654927	10	13060504	13131694	1	Plagl1	pleiomorphic adenoma gene-like 1 [Source:MGI Symbol;Acc:MGI:1100874]	10.4719	3.29889	6.12722	11.3078	11.2793	12.2698	13.3873	12.285	8.65281	13.4646	16.632	17.4589	9.12581	13.6468
ENSMUSG00000020163	-4.64077	-2.21436	1.33912	4.17489	0.0410271	0.654927	10	80402997	80406830	-1	Uqcr11	ubiquinol-cytochrome c reductase, complex III subunit XI [Source:MGI Symbol;Acc:MGI:1913844]	0.951995	1.31956	1.67106	0.665162	1.12793	0.681654	1.29555	3.07125	3.05393	1.39288	1.386	4.07375	1.06956	2.37889
ENSMUSG00000055493	-19.4975	-4.28522	0.835274	4.19785	0.0404754	0.654927	10	11343404	11459644	1	Epm2a	epilepsy, progressive myoclonic epilepsy, type 2 gene alpha [Source:MGI Symbol;Acc:MGI:1341085]	0.475997	1.31956	0	0	0	0	1.7274	1.2285	0	0.92859	0.692999	0.581964	0.299259	0.859908
ENSMUSG00000066456	-3.94634	-1.98051	1.80115	4.17135	0.0411131	0.654927	9	83109948	83146685	-1	Hmgn3	high mobility group nucleosomal binding domain 3 [Source:MGI Symbol;Acc:MGI:2138069]	1.90399	1.31956	2.7851	0	2.25586	2.04496	4.75034	1.2285	3.56292	3.71436	0.692999	6.4016	1.71824	3.39179
ENSMUSG00000030357	-2.3005	-1.20195	2.79944	4.18493	0.0407849	0.654927	6	128429735	128438677	-1	Fkbp4	FK506 binding protein 4 [Source:MGI Symbol;Acc:MGI:95543]	4.75997	3.95867	2.22808	5.98646	9.02342	4.08992	6.47773	4.914	8.65281	9.75019	9.00898	5.81964	5.00775	7.43723
ENSMUSG00000039130	1.99983	0.999877	3.34616	4.17642	0.0409902	0.654927	6	30366380	30391028	-1	Zc3hc1	zinc finger, C3HC type 1 [Source:MGI Symbol;Acc:MGI:1916023]	12.8519	5.938	11.1404	12.6381	7.89549	12.9514	3.88664	11.0565	9.67078	8.8216	6.23699	5.81964	10.5692	7.58203
ENSMUSG00000039747	-2.66184	-1.41242	2.47894	4.19302	0.0405908	0.654927	5	136147459	136170713	-1	Orai2	ORAI calcium release-activated calcium modulator 2 [Source:MGI Symbol;Acc:MGI:2443195]	3.33198	2.63911	3.89914	1.99549	1.69189	6.13488	4.75034	2.457	5.59888	8.35731	6.92999	4.07375	3.28208	5.36121
ENSMUSG00000058503	-3.74274	-1.9041	1.85977	4.18295	0.0408326	0.654927	5	3543833	3570238	1	Fam133b	family with sequence similarity 133, member B [Source:MGI Symbol;Acc:MGI:1915402]	0.951995	0	1.11404	3.32581	5.07568	2.04496	5.18219	0	4.07191	3.71436	2.079	3.49178	2.08541	3.08987
ENSMUSG00000092939	39.5336	5.30501	0.526624	4.17019	0.0411413	0.654927	5	120852171	120852296	-1	Gm22907	predicted gene, 22907 [Source:MGI Symbol;Acc:MGI:5452684]	1.42799	0	0	0	2.81982	0.681654	0	0	0	0	0	0.581964	0.821578	0.096994
ENSMUSG00000027849	1.86242	0.897176	3.45961	4.1784	0.0409424	0.654927	3	103575231	103645569	1	Syt6	synaptotagmin VI [Source:MGI Symbol;Acc:MGI:1859544]	9.99594	6.59778	15.0395	12.6381	16.355	14.9964	9.06883	6.1425	12.2157	8.35731	11.781	7.56553	12.6038	9.18848
ENSMUSG00000026887	2.00623	1.00449	3.43982	4.17889	0.0409305	0.654927	2	36136389	36190647	1	Mrrf	mitochondrial ribosome recycling factor [Source:MGI Symbol;Acc:MGI:1915121]	11.4239	11.876	10.5834	8.64711	12.9712	14.9964	12.0918	6.75675	8.14382	10.6788	6.92999	4.07375	11.7497	8.11248
ENSMUSG00000104277	4.59033	2.1986	1.90375	4.188	0.0407111	0.654927	2	32998527	33002315	-1	Gm38299	predicted gene, 38299 [Source:MGI Symbol;Acc:MGI:5611527]	7.13996	3.29889	1.11404	6.65162	1.69189	2.04496	0	1.84275	4.07191	2.32147	0.692999	1.16393	3.65689	1.68218
ENSMUSG00000102508	8.36555	3.06446	0.977151	4.18727	0.0407288	0.654927	1	158534807	158537408	1	Gm37367	predicted gene, 37367 [Source:MGI Symbol;Acc:MGI:5610595]	0.951995	1.31956	1.67106	1.33032	0.563964	0.681654	0.863698	0.61425	0	0	0	0.581964	1.08643	0.343319
ENSMUSG00000063802	-12.316	-3.62246	0.888711	4.16729	0.0412117	0.655009	7	4660521	4684963	-1	Hspbp1	HSPA (heat shock 70kDa) binding protein, cytoplasmic cochaperone 1 [Source:MGI Symbol;Acc:MGI:1913495]	1.42799	1.31956	0.55702	0	0	0	0.863698	1.2285	2.54494	0.92859	0.692999	0	0.550761	1.04312
ENSMUSG00000025261	1.54769	0.630116	5.01295	4.14424	0.0417764	0.655283	X	151800807	151935417	1	Huwe1	HECT, UBA and WWE domain containing 1 [Source:MGI Symbol;Acc:MGI:1926884]	41.8878	34.3085	32.8642	21.2852	31.018	40.8992	38.4346	27.6413	22.3955	21.8219	24.2549	27.9343	33.7105	27.0804
ENSMUSG00000067194	-2.69929	-1.43258	2.94573	4.16258	0.0413264	0.655283	X	159372178	159389928	1	Eif1ax	eukaryotic translation initiation factor 1A, X-linked [Source:MGI Symbol;Acc:MGI:1913485]	6.66396	7.91734	3.89914	1.99549	3.38378	9.54315	12.9555	7.371	6.10786	13.4646	2.77199	10.4754	5.56714	8.85771
ENSMUSG00000105802	1.42302	0.508958	4.97282	4.1483	0.0416763	0.655283		137337409	137338345	1	RP24-210N1.3	5	32.3678	31.0096	31.1931	39.9097	31.018	38.1726	25.9109	30.0983	24.9404	30.1792	29.1059	30.2621	33.9451	28.4161
ENSMUSG00000057130	-3.20967	-1.68243	1.71172	4.14889	0.0416619	0.655283	18	80206795	80223533	1	Txnl4a	thioredoxin-like 4A [Source:MGI Symbol;Acc:MGI:1351613]	2.85598	3.95867	2.7851	1.99549	0.563964	0.681654	5.18219	4.914	4.5809	2.78577	2.77199	1.16393	2.14014	3.56646
ENSMUSG00000014763	5.47225	2.45213	1.58923	4.15541	0.0415018	0.655283	17	15396246	15433580	1	Fam120b	family with sequence similarity 120, member B [Source:MGI Symbol;Acc:MGI:1914794]	2.37999	4.61845	0.55702	1.33032	3.38378	3.40827	1.29555	1.2285	1.01798	0.464295	1.386	1.16393	2.61297	1.09271
ENSMUSG00000020537	-5.65988	-2.50077	1.16731	4.14561	0.0417427	0.655283	11	60454591	60468754	1	Drg2	developmentally regulated GTP binding protein 2 [Source:MGI Symbol;Acc:MGI:1342307]	0.475997	0	1.11404	0.665162	0	2.72662	3.02294	0.61425	2.03595	2.32147	2.77199	0.581964	0.830302	1.89143
ENSMUSG00000082715	14.4842	3.8564	0.656676	4.15567	0.0414954	0.655283	11	97968792	97969235	1	Gm11633	predicted gene 11633 [Source:MGI Symbol;Acc:MGI:3650676]	1.42799	1.31956	0	0.665162	1.69189	0	0.431849	0	0	0	0	0.581964	0.850767	0.168969
ENSMUSG00000014776	1.24666	0.318068	7.30219	4.14838	0.0416744	0.655283	8	105276447	105281939	1	Nol3	nucleolar protein 3 (apoptosis repressor with CARD domain) [Source:MGI Symbol;Acc:MGI:1925938]	184.687	166.924	155.409	180.924	150.578	158.825	150.283	152.334	159.822	151.824	140.679	137.925	166.225	148.811
ENSMUSG00000025586	-3.48222	-1.80001	1.93489	4.15146	0.0415985	0.655283	7	81347026	81455465	-1	Cpeb1	cytoplasmic polyadenylation element binding protein 1 [Source:MGI Symbol;Acc:MGI:108442]	3.33198	1.31956	1.67106	0.665162	1.12793	1.36331	1.7274	4.914	3.56292	3.25006	2.079	2.32786	1.57983	2.97687
ENSMUSG00000044134	19.3151	4.27166	0.735132	4.14667	0.0417164	0.655283	5	121848984	121854632	1	Fam109a	family with sequence similarity 109, member A [Source:MGI Symbol;Acc:MGI:2442708]	0.951995	1.31956	0	0	1.69189	0	0.431849	0.61425	0	0	0	0	0.660574	0.17435
ENSMUSG00000102775	-1.48361	-0.569114	5.1431	4.15546	0.0415006	0.655283	3	51482331	51484829	-1	Gm38160	predicted gene, 38160 [Source:MGI Symbol;Acc:MGI:5611388]	24.7519	31.0096	26.737	28.602	32.7099	27.9478	40.162	30.7125	26.9764	30.1792	36.0359	44.8112	28.6263	34.8129
ENSMUSG00000057738	-1.52436	-0.608206	4.99387	4.15932	0.0414059	0.655283	2	29965560	30031451	1	Sptan1	spectrin alpha, non-erythrocytic 1 [Source:MGI Symbol;Acc:MGI:98386]	34.7478	28.3705	25.0659	19.2897	24.8144	30.6744	40.162	40.5405	27.4854	32.5006	31.8779	29.0982	27.1605	33.6108
ENSMUSG00000078867	17.7892	4.15293	0.637659	4.1631	0.0413137	0.655283	2	177387124	177398320	-1	Gm14418	predicted gene 14418 [Source:MGI Symbol;Acc:MGI:3702408]	0.951995	0.659778	0	0	1.12793	2.04496	0.863698	0	0.508989	0	0	0	0.797444	0.228781
ENSMUSG00000003824	-2.21331	-1.1462	3.35682	4.14253	0.0418186	0.655285	8	84872111	84888221	1	Syce2	synaptonemal complex central element protein 2 [Source:MGI Symbol;Acc:MGI:1919096]	5.23597	7.91734	8.91232	4.65613	6.76757	6.13488	12.9555	12.8993	4.5809	10.6788	11.781	5.81964	6.60404	9.78584
ENSMUSG00000026938	14.5843	3.86634	0.657198	4.14055	0.0418675	0.655391	2	25624666	25628030	-1	Fcna	ficolin A [Source:MGI Symbol;Acc:MGI:1340905]	0.475997	0.659778	0	0.665162	1.12793	2.04496	0.431849	0.61425	0.508989	0	0	0	0.828971	0.259181
ENSMUSG00000022181	-2.577	-1.36569	2.35904	4.13288	0.0420577	0.656387	15	4727175	4815456	1	C6	complement component 6 [Source:MGI Symbol;Acc:MGI:88233]	2.37999	0.659778	4.45616	2.66065	3.94775	2.04496	4.31849	4.29975	6.61685	5.57154	2.77199	2.90982	2.69155	4.41474
ENSMUSG00000020072	3.99753	1.99911	2.21349	4.13424	0.042024	0.656387	10	63024315	63077962	1	Pbld2	phenazine biosynthesis-like protein domain containing 2 [Source:MGI Symbol;Acc:MGI:1914557]	2.85598	1.97933	5.5702	6.65162	5.63964	5.45323	2.15924	1.84275	4.5809	0.464295	2.079	2.90982	4.69167	2.33933
ENSMUSG00000037709	7.4478	2.89681	1.37108	4.13453	0.0420168	0.656387	6	58932090	59024549	-1	Fam13a	family with sequence similarity 13, member A [Source:MGI Symbol;Acc:MGI:1889842]	1.90399	3.95867	2.22808	3.32581	2.81982	0.681654	0	0	1.01798	0	4.15799	2.32786	2.48634	1.25064
ENSMUSG00000097147	-15.5341	-3.95737	0.72156	4.12938	0.0421447	0.657086	11	76614467	76622204	1	Gm26780	predicted gene, 26780 [Source:MGI Symbol;Acc:MGI:5477274]	0	1.97933	0.55702	0	0	0	1.29555	1.84275	1.01798	0.464295	0	1.16393	0.422726	0.964083
ENSMUSG00000020216	-6.42918	-2.68464	1.36341	4.12447	0.0422672	0.658337	10	80808496	80813498	-1	Jsrp1	junctional sarcoplasmic reticulum protein 1 [Source:MGI Symbol;Acc:MGI:1916700]	0.475997	0	0.55702	0	2.25586	0	0.863698	2.457	1.52697	1.39288	0.692999	2.32786	0.548146	1.54357
ENSMUSG00000025468	4.27158	2.09477	1.50298	4.11883	0.0424083	0.658557	7	140069880	140082548	-1	Caly	calcyon neuron-specific vesicular protein [Source:MGI Symbol;Acc:MGI:1915816]	3.33198	0	2.7851	3.99097	1.69189	2.72662	0	1.2285	1.01798	1.39288	3.46499	1.16393	2.42109	1.37805
ENSMUSG00000035585	-2.15695	-1.10899	3.21809	4.11917	0.0423998	0.658557	7	3693375	3701023	1	Tsen34	tRNA splicing endonuclease 34 homolog (S. cerevisiae) [Source:MGI Symbol;Acc:MGI:1913328]	10.9479	11.2162	7.24126	3.99097	4.51171	8.17985	16.8421	12.285	10.1798	10.2145	11.781	4.65571	7.68133	10.993
ENSMUSG00000090489	3.23034	1.69169	1.93007	4.1216	0.0423391	0.658557	1	93421700	93422488	1	Gm17415	predicted gene, 17415 [Source:MGI Symbol;Acc:MGI:4937049]	2.85598	3.29889	5.01318	3.99097	2.81982	2.72662	1.29555	3.07125	1.52697	2.32147	1.386	1.74589	3.45091	1.89119
ENSMUSG00000056130	9.94083	3.31337	1.18573	4.11676	0.0424604	0.658708	18	46559155	46574533	-1	Ticam2	toll-like receptor adaptor molecule 2 [Source:MGI Symbol;Acc:MGI:3040056]	1.42799	1.97933	0.55702	2.66065	2.25586	0	0.431849	0	0	0.92859	1.386	0.581964	1.48014	0.554733
ENSMUSG00000037071	1.93787	0.954474	3.3439	4.11427	0.0425229	0.65902	19	44394451	44407709	-1	Scd1	stearoyl-Coenzyme A desaturase 1 [Source:MGI Symbol;Acc:MGI:98239]	8.56795	11.876	16.1536	9.31227	11.8432	7.49819	9.06883	9.82801	7.12584	7.89301	5.54399	6.98357	10.8752	7.74054
ENSMUSG00000102183	-16.2071	-4.01856	0.836766	4.10862	0.0426651	0.660567	9	104301928	104304909	-1	Gm37188	predicted gene, 37188 [Source:MGI Symbol;Acc:MGI:5610416]	0.951995	0.659778	1.11404	0	0	0	0	0	3.05393	0.92859	1.386	0.581964	0.454302	0.991747
ENSMUSG00000085417	11.1573	3.47991	0.910348	4.10567	0.0427396	0.661062	2	102039629	102066725	1	Gm13919	predicted gene 13919 [Source:MGI Symbol;Acc:MGI:3651616]	0.475997	0.659778	1.11404	1.33032	1.69189	0	0	0	0	2.32147	0.692999	0	0.878672	0.502412
ENSMUSG00000028413	15.8262	3.98424	0.868903	4.10341	0.0427969	0.661291	4	40804602	40854005	-1	B4galt1	UDP-Gal:betaGlcNAc beta 1,4- galactosyltransferase, polypeptide 1 [Source:MGI Symbol;Acc:MGI:95705]	0	0.659778	2.22808	1.33032	0.563964	0.681654	0.431849	0	0	0.464295	0	0	0.910633	0.149357
ENSMUSG00000107756	-27.6438	-4.78889	0.653547	4.0485	0.0442107	0.662058		145238667	145241227	-1	RP24-359O2.7	6	0	0	0.55702	0	0	0	2.15924	0.61425	0	0	1.386	0	0.0928367	0.693249
ENSMUSG00000105368	-6.97298	-2.80178	0.799471	4.07929	0.0434119	0.662058		112367212	112368472	1	RP23-459I1.3	5	0.951995	0	0	0	0	1.36331	1.29555	1.2285	1.01798	0.92859	1.386	1.16393	0.385884	1.17009
ENSMUSG00000104837	-1.6642	-0.734827	4.18718	4.04932	0.0441891	0.662058		45556680	45558181	1	RP23-118K12.1	5	15.2319	19.1336	13.3685	6.65162	16.355	14.3147	20.2969	20.2703	16.7966	16.7146	17.325	18.0409	14.1759	18.2407
ENSMUSG00000105130	-4.40224	-2.13824	1.81217	4.05505	0.0440395	0.662058		3624630	3625363	-1	RP23-434H17.5	5	3.80798	0	2.22808	1.33032	0.563964	0	3.88664	1.2285	2.54494	2.32147	3.46499	1.74589	1.32172	2.53207
ENSMUSG00000025217	-3.33996	-1.73983	2.04042	4.07395	0.0435494	0.662058	19	45363734	45533341	1	Btrc	beta-transducin repeat containing protein [Source:MGI Symbol;Acc:MGI:1338871]	3.33198	3.29889	2.22808	2.66065	0.563964	2.72662	2.59109	8.59951	4.5809	1.39288	2.77199	7.56553	2.46836	4.58365
ENSMUSG00000032648	8.33533	3.05924	0.993878	4.0106	0.045215	0.662058	19	6384399	6398459	1	Pygm	muscle glycogen phosphorylase [Source:MGI Symbol;Acc:MGI:97830]	0.951995	0.659778	3.34212	1.33032	0	1.36331	0.863698	0	1.01798	0	0	0.581964	1.27459	0.410607
ENSMUSG00000047731	-3.62651	-1.85858	1.61399	4.07761	0.043455	0.662058	19	46599084	46657389	1	Wbp1l	WW domain binding protein 1 like [Source:MGI Symbol;Acc:MGI:107577]	0.951995	1.31956	1.67106	1.33032	1.12793	1.36331	3.45479	2.457	1.01798	1.39288	2.77199	4.07375	1.29403	2.52807
ENSMUSG00000024472	-3.25122	-1.70098	2.20933	4.08316	0.0433126	0.662058	18	44380502	44424969	1	Dcp2	DCP2 decapping enzyme homolog (S. cerevisiae) [Source:MGI Symbol;Acc:MGI:1917890]	1.90399	2.63911	4.45616	1.33032	1.12793	2.04496	5.61404	4.914	4.07191	2.78577	2.77199	3.49178	2.25041	3.94158
ENSMUSG00000024589	3.31089	1.72722	2.21073	4.02807	0.0447492	0.662058	18	64887756	65217826	1	Nedd4l	neural precursor cell expressed, developmentally down-regulated gene 4-like [Source:MGI Symbol;Acc:MGI:1933754]	7.61596	2.63911	2.7851	3.32581	3.38378	5.45323	2.59109	2.457	5.59888	2.32147	1.386	0.581964	4.2005	2.4894
ENSMUSG00000045215	5.4623	2.44951	1.22686	4.03365	0.0446014	0.662058	18	22344883	22530227	1	Asxl3	additional sex combs like 3 (Drosophila) [Source:MGI Symbol;Acc:MGI:2685175]	2.85598	1.97933	2.22808	0	2.81982	1.36331	1.29555	1.84275	0	0.92859	0.692999	0	1.87442	0.793314
ENSMUSG00000023942	6.15424	2.62158	1.36943	4.05561	0.0440247	0.662058	17	45585200	45599606	-1	Slc29a1	solute carrier family 29 (nucleoside transporters), member 1 [Source:MGI Symbol;Acc:MGI:1927073]	0.951995	1.97933	1.11404	3.32581	2.25586	3.40827	0.863698	0	0	3.25006	0.692999	0.581964	2.17255	0.898121
ENSMUSG00000037095	4.84462	2.27638	1.52003	4.05255	0.0441046	0.662058	17	56119680	56121946	-1	Lrg1	leucine-rich alpha-2-glycoprotein 1 [Source:MGI Symbol;Acc:MGI:1924155]	1.90399	1.31956	2.22808	3.99097	1.12793	2.72662	0.431849	1.2285	0	1.39288	2.77199	1.16393	2.21619	1.16486
ENSMUSG00000022587	-6.69153	-2.74234	1.11216	4.01268	0.0451593	0.662058	15	74955051	74959905	1	Ly6e	lymphocyte antigen 6 complex, locus E [Source:MGI Symbol;Acc:MGI:106651]	0.475997	0	0	2.66065	0	0.681654	0.863698	1.84275	0.508989	1.85718	1.386	1.74589	0.636383	1.36742
ENSMUSG00000021779	12.5855	3.6537	0.858569	4.04231	0.044373	0.662058	14	17660960	18038088	1	Thrb	thyroid hormone receptor beta [Source:MGI Symbol;Acc:MGI:98743]	0.475997	1.31956	1.11404	0.665162	1.69189	0	0	0	0	0.92859	2.079	0	0.877775	0.501264
ENSMUSG00000021803	22.8604	4.51478	0.573001	4.0605	0.0438976	0.662058	14	37077850	37098311	-1	Cdhr1	cadherin-related family member 1 [Source:MGI Symbol;Acc:MGI:2157782]	0.951995	0.659778	2.7851	0	0	2.04496	0	0	0	0	2.079	0	1.07364	0.346499
ENSMUSG00000044285	20.8974	4.38525	2.06557	4.09708	0.0429574	0.662058	14	46084126	46084815	1	Gm1821	predicted gene 1821 [Source:MGI Symbol;Acc:MGI:3037679]	0	3.29889	9.46934	1.33032	0	10.2248	0	9.21376	0	0	0	0.581964	4.05389	1.63262
ENSMUSG00000044551	3.51079	1.8118	1.88912	4.06568	0.0437629	0.662058	14	70154405	70159502	-1	9930012K11Rik	RIKEN cDNA 9930012K11 gene [Source:MGI Symbol;Acc:MGI:2145726]	3.80798	1.97933	3.34212	3.32581	1.69189	4.08992	1.29555	4.914	1.01798	0.92859	0.692999	1.74589	3.03951	1.76583
ENSMUSG00000010025	-6.19537	-2.63119	1.30764	4.05304	0.044092	0.662058	11	61223417	61267464	-1	Aldh3a2	aldehyde dehydrogenase family 3, subfamily A2 [Source:MGI Symbol;Acc:MGI:1353452]	1.90399	0.659778	1.67106	0	0.563964	1.36331	2.59109	1.2285	2.54494	2.32147	4.85099	1.74589	1.02702	2.54715
ENSMUSG00000010554	-4.90598	-2.29454	1.15077	4.07127	0.0436185	0.662058	11	74770830	74828525	1	Mettl16	methyltransferase like 16 [Source:MGI Symbol;Acc:MGI:1914743]	2.85598	0.659778	1.11404	0	1.12793	0	1.7274	1.84275	2.54494	0.92859	2.77199	2.32786	0.959622	2.02392
ENSMUSG00000020549	3.03821	1.60322	2.0963	4.01718	0.0450391	0.662058	11	64979038	65002069	1	Elac2	elaC homolog 2 (E. coli) [Source:MGI Symbol;Acc:MGI:1890496]	2.37999	5.938	3.34212	3.99097	2.25586	9.54315	1.7274	4.29975	4.07191	1.85718	3.46499	0.581964	4.57502	2.6672
ENSMUSG00000020708	-2.40988	-1.26896	2.52679	4.04061	0.0444178	0.662058	11	106256154	106263120	1	Psmc5	protease (prosome, macropain) 26S subunit, ATPase 5 [Source:MGI Symbol;Acc:MGI:105047]	5.71197	3.29889	5.5702	1.99549	2.25586	2.72662	7.77328	4.914	3.56292	4.17865	4.85099	6.4016	3.59317	5.28024
ENSMUSG00000020925	-8.30758	-3.05443	0.79909	4.0352	0.0445603	0.662058	11	102684686	102697782	-1	Ccdc43	coiled-coil domain containing 43 [Source:MGI Symbol;Acc:MGI:1289318]	0.951995	0	0.55702	0.665162	0	0	0.431849	0.61425	1.52697	1.39288	1.386	1.74589	0.362363	1.18297
ENSMUSG00000034285	-6.85447	-2.77705	1.47887	4.06739	0.0437189	0.662058	11	4873951	4894200	1	Nipsnap1	4-nitrophenylphosphatase domain and non-neuronal SNAP25-like protein homolog 1 (C. elegans) [Source:MGI Symbol;Acc:MGI:1278344]	0.951995	0.659778	1.67106	0	0.563964	0.681654	3.88664	1.84275	1.52697	1.39288	0	2.90982	0.754742	1.92651
ENSMUSG00000048763	-2.28767	-1.19388	2.61703	4.0728	0.043579	0.662058	11	96323326	96347930	1	Hoxb3	homeobox B3 [Source:MGI Symbol;Acc:MGI:96184]	2.85598	1.31956	5.01318	7.31678	5.07568	5.45323	5.61404	4.29975	5.08989	9.2859	10.395	5.81964	4.50573	6.7507
ENSMUSG00000060727	-10.7798	-3.43026	0.777197	4.0371	0.0445103	0.662058	11	78149196	78149438	-1	Gm12571	predicted gene 12571 [Source:MGI Symbol;Acc:MGI:3649675]	0	0	1.11404	0.665162	0	0	0.431849	1.2285	0.508989	1.85718	2.079	1.16393	0.296534	1.21157
ENSMUSG00000087242	-4.15504	-2.05486	2.05712	4.02867	0.0447332	0.662058	11	68192193	68196153	-1	C78197	expressed sequence C78197 [Source:MGI Symbol;Acc:MGI:2144636]	0.475997	3.29889	1.67106	1.99549	0.563964	4.08992	2.59109	6.75675	1.52697	1.85718	6.92999	5.23768	2.01589	4.14994
ENSMUSG00000019944	-22.9783	-4.5222	0.699097	4.03505	0.0445644	0.662058	10	69151434	69291791	1	Rhobtb1	Rho-related BTB domain containing 1 [Source:MGI Symbol;Acc:MGI:1916538]	0	0	0	0	0.563964	0	0.863698	0	0.508989	1.39288	0.692999	0	0.093994	0.576428
ENSMUSG00000032714	28.8399	4.85	0.571257	4.09137	0.0431026	0.662058	10	78584503	78591964	-1	Syde1	synapse defective 1, Rho GTPase, homolog 1 (C. elegans) [Source:MGI Symbol;Acc:MGI:1918959]	0	1.31956	0.55702	0.665162	0	1.36331	0	0	0.508989	0	0	0	0.650841	0.0848314
ENSMUSG00000025240	-5.02407	-2.32886	1.29645	4.0118	0.0451828	0.662058	9	123529882	123592598	1	Sacm1l	SAC1 (suppressor of actin mutations 1, homolog)-like (S. cerevisiae) [Source:MGI Symbol;Acc:MGI:1933169]	1.42799	0	2.22808	0.665162	0.563964	0.681654	2.59109	0.61425	2.54494	2.32147	0.692999	3.49178	0.927809	2.04276
ENSMUSG00000032383	2.27696	1.18711	2.98797	4.08328	0.0433095	0.662058	9	66060169	66066629	1	Ppib	peptidylprolyl isomerase B [Source:MGI Symbol;Acc:MGI:97750]	8.56795	9.23689	3.34212	6.65162	7.89549	8.8615	2.59109	4.29975	6.10786	7.89301	6.23699	2.32786	7.42593	4.90943
ENSMUSG00000034837	-1.91963	-0.940826	3.56486	4.09371	0.0430429	0.662058	9	107674474	107679712	-1	Gnat1	guanine nucleotide binding protein, alpha transducing 1 [Source:MGI Symbol;Acc:MGI:95778]	9.51995	6.59778	8.91232	8.64711	9.02342	8.8615	6.04589	14.1278	13.7427	10.6788	18.018	11.6393	8.59368	12.3754
ENSMUSG00000046240	2.46739	1.30299	2.14254	4.08508	0.0432633	0.662058	9	37367368	37386572	1	Hepacam	hepatocyte cell adhesion molecule [Source:MGI Symbol;Acc:MGI:1920177]	3.80798	4.61845	6.12722	4.65613	4.51171	4.08992	3.02294	4.914	2.03595	3.25006	2.77199	1.74589	4.63524	2.95681
ENSMUSG00000091659	-21.368	-4.41738	0.402023	4.06398	0.0438072	0.662058	9	45172997	45175161	1	Gm17099	predicted gene 17099 [Source:MGI Symbol;Acc:MGI:4937926]	0	0	0	0	0.563964	0	0.863698	0	1.52697	0	0.692999	0.581964	0.093994	0.610938
ENSMUSG00000031785	-16.4041	-4.03599	0.854075	4.03224	0.0446387	0.662058	8	94977109	95014208	1	Adgrg1	adhesion G protein-coupled receptor G1 [Source:MGI Symbol;Acc:MGI:1340051]	0.951995	1.31956	1.67106	0	0	0	0	1.2285	3.05393	0	1.386	1.74589	0.657102	1.23572
ENSMUSG00000039509	2.98953	1.57992	2.15927	4.0432	0.0443497	0.662058	8	123897123	123949265	-1	Nup133	nucleoporin 133 [Source:MGI Symbol;Acc:MGI:2442620]	6.66396	2.63911	2.7851	7.31678	3.94775	3.40827	2.15924	3.07125	2.03595	3.25006	0.692999	4.07375	4.46016	2.54721
ENSMUSG00000074064	-10.5504	-3.39922	0.523028	4.03523	0.0445595	0.662058	8	119394878	119411102	1	Mlycd	malonyl-CoA decarboxylase [Source:MGI Symbol;Acc:MGI:1928485]	0	0.659778	0	0	0	0.681654	0.863698	0.61425	0.508989	1.39288	0.692999	0.581964	0.223572	0.775797
ENSMUSG00000025485	3.22492	1.68926	2.63066	4.08534	0.0432568	0.662058	7	140856957	140863730	1	Ric8	resistance to inhibitors of cholinesterase 8 homolog (C. elegans) [Source:MGI Symbol;Acc:MGI:2141866]	3.80798	11.876	7.24126	2.66065	2.25586	10.9065	2.15924	2.457	5.08989	2.78577	5.54399	2.90982	6.45804	3.49095
ENSMUSG00000083669	6.96478	2.80008	1.42943	4.0174	0.0450331	0.662058	7	29965218	29965565	-1	Gm10169	predicted pseudogene 10169 [Source:MGI Symbol;Acc:MGI:3642393]	3.80798	7.91734	1.11404	1.33032	0	2.04496	0.431849	1.2285	0	0.92859	0.692999	1.74589	2.70244	0.837972
ENSMUSG00000051695	1.83015	0.871965	3.25165	4.01791	0.0450196	0.662058	6	86524492	86526321	-1	Pcbp1	poly(rC) binding protein 1 [Source:MGI Symbol;Acc:MGI:1345635]	7.13996	9.23689	9.46934	7.98194	12.9712	10.9065	6.90958	6.1425	7.12584	6.50013	8.31598	7.56553	9.61763	7.09326
ENSMUSG00000097354	30.8868	4.94892	0.638473	4.06924	0.043671	0.662058	6	129208412	129238725	-1	2310001H17Rik	RIKEN cDNA 2310001H17 gene [Source:MGI Symbol;Acc:MGI:1923682]	1.42799	0	3.34212	1.99549	0	0	0.431849	0	1.01798	0	0	0	1.1276	0.241638
ENSMUSG00000004530	2.23829	1.1624	2.8162	4.06435	0.0437974	0.662058	5	113842436	113908758	-1	Coro1c	coronin, actin binding protein 1C [Source:MGI Symbol;Acc:MGI:1345964]	8.09195	5.938	6.12722	4.65613	7.33153	8.17985	7.34143	5.52825	3.05393	4.17865	4.85099	2.32786	6.72078	4.54685
ENSMUSG00000029642	6.54505	2.7104	1.40041	4.01007	0.0452293	0.662058	5	147077050	147111597	1	Polr1d	polymerase (RNA) I polypeptide D [Source:MGI Symbol;Acc:MGI:108403]	2.37999	1.31956	2.7851	1.33032	1.12793	2.72662	0.863698	0	0	2.32147	0.692999	1.16393	1.94492	0.84035
ENSMUSG00000085227	-1.86514	-0.899288	3.79593	4.02556	0.0448157	0.662058	5	138264043	138266661	1	6330418K02Rik	RIKEN cDNA 6330418K02 gene [Source:MGI Symbol;Acc:MGI:3697416]	10.4719	11.876	11.1404	6.65162	10.7153	13.6331	18.1377	9.82801	13.7427	12.536	15.246	18.0409	10.7481	14.5885
ENSMUSG00000028322	-2.91691	-1.54444	2.40436	4.03414	0.0445885	0.662058	4	45316613	45342732	-1	Exosc3	exosome component 3 [Source:MGI Symbol;Acc:MGI:1913612]	3.80798	3.29889	1.67106	3.99097	5.07568	0	3.88664	2.457	9.1618	5.57154	4.15799	5.81964	2.9741	5.17577
ENSMUSG00000028654	15.0347	3.91023	0.65858	4.0843	0.0432834	0.662058	4	122995652	123002485	1	Mycl	v-myc myelocytomatosis viral oncogene homolog, lung carcinoma derived (avian) [Source:MGI Symbol;Acc:MGI:96799]	1.42799	0	0.55702	1.33032	0.563964	4.08992	0	0.61425	0	0.92859	0	0	1.3282	0.25714
ENSMUSG00000083473	-3.16979	-1.66439	1.7653	4.07988	0.0433967	0.662058	4	148031554	148032326	1	Gm13207	predicted gene 13207 [Source:MGI Symbol;Acc:MGI:3651232]	1.42799	2.63911	2.22808	0.665162	2.81982	1.36331	5.61404	2.457	2.03595	3.71436	2.77199	2.90982	1.85725	3.25053
ENSMUSG00000097995	9.01958	3.17306	1.14129	4.01375	0.0451307	0.662058	4	136018071	136018486	-1	Gm24362	predicted gene, 24362 [Source:MGI Symbol;Acc:MGI:5454139]	0.475997	1.97933	0.55702	2.66065	0	1.36331	0	0.61425	0	0.92859	0.692999	0	1.17272	0.37264
ENSMUSG00000025758	1.7873	0.83778	4.015	4.02194	0.0449122	0.662058	3	40800019	40816883	1	Plk4	polo-like kinase 4 [Source:MGI Symbol;Acc:MGI:101783]	14.7559	19.1336	20.6097	25.2762	25.3784	17.0413	14.251	7.98526	16.7966	23.2147	10.395	16.877	20.3659	14.9199
ENSMUSG00000027896	-1.49391	-0.57909	4.88853	4.07233	0.0435911	0.662058	3	107291230	107312115	1	Slc16a4	solute carrier family 16 (monocarboxylic acid transporters), member 4 [Source:MGI Symbol;Acc:MGI:2385183]	20.4679	20.4531	23.9519	25.9413	20.3027	21.1313	25.4791	34.398	31.0483	22.7505	30.4919	20.3687	22.0414	27.4228
ENSMUSG00000090095	14.1945	3.82726	0.598019	4.01305	0.0451494	0.662058	3	152780774	152782061	-1	Rpl29-ps1	ribosomal protein L29, pseudogene 1 [Source:MGI Symbol;Acc:MGI:99686]	0.475997	1.31956	0	0.665162	0.563964	2.72662	0	0	0.508989	0.464295	0	0	0.958549	0.162214
ENSMUSG00000027007	-5.11714	-2.35534	1.68898	4.02089	0.0449401	0.662058	2	79635352	79672966	1	Ssfa2	sperm specific antigen 2 [Source:MGI Symbol;Acc:MGI:1917849]	0.951995	0	1.11404	2.66065	0	3.40827	4.31849	0.61425	1.01798	4.17865	3.46499	3.49178	1.35583	2.84769
ENSMUSG00000068040	-5.79383	-2.53452	1.53938	4.01831	0.0450088	0.662058	2	153161303	153210466	1	Tm9sf4	transmembrane 9 superfamily protein member 4 [Source:MGI Symbol;Acc:MGI:2139220]	1.42799	0.659778	1.67106	0.665162	0.563964	1.36331	2.59109	4.29975	1.52697	1.85718	2.079	3.49178	1.05854	2.64096
ENSMUSG00000090077	-22.2877	-4.47817	0.738884	4.04708	0.0442479	0.662058	2	181380078	181383628	1	Lime1	Lck interacting transmembrane adaptor 1 [Source:MGI Symbol;Acc:MGI:1919949]	0	0	0	0	0	1.36331	0.431849	0	1.52697	2.78577	0	0	0.227218	0.790764
ENSMUSG00000006005	-1.86197	-0.896832	3.87629	4.02735	0.0447681	0.662058	1	150392838	150449935	1	Tpr	translocated promoter region, nuclear basket protein [Source:MGI Symbol;Acc:MGI:1922066]	16.6599	15.1749	10.5834	7.98194	11.2793	8.8615	19.8651	13.5135	11.7067	14.8574	17.325	17.4589	11.7568	15.7878
ENSMUSG00000026494	-2.0914	-1.06447	3.38975	4.04316	0.0443507	0.662058	1	178529125	178939200	1	Kif26b	kinesin family member 26B [Source:MGI Symbol;Acc:MGI:2447076]	10.4719	3.29889	8.3553	6.65162	5.63964	6.81654	8.20513	11.0565	14.2517	8.8216	6.92999	11.6393	6.87232	10.1507
ENSMUSG00000040836	-3.27647	-1.71214	1.99574	4.05531	0.0440327	0.662058	1	165295789	165326745	1	Gpr161	G protein-coupled receptor 161 [Source:MGI Symbol;Acc:MGI:2685054]	1.42799	1.97933	1.67106	2.66065	3.94775	1.36331	3.02294	5.52825	4.5809	2.78577	2.079	5.81964	2.17501	3.96942
ENSMUSG00000031157	-1.7603	-0.815819	4.10703	4.0061	0.0453359	0.662372	X	7894519	7899269	-1	Pqbp1	polyglutamine binding protein 1 [Source:MGI Symbol;Acc:MGI:1859638]	9.04395	10.5565	13.3685	13.3032	12.9712	17.0413	18.1377	19.0418	20.3595	17.6432	8.31598	16.295	12.7141	16.6322
ENSMUSG00000020653	-3.34175	-1.74061	2.19295	4.00756	0.0452967	0.662372	12	24651371	24662774	1	Klf11	Kruppel-like factor 11 [Source:MGI Symbol;Acc:MGI:2653368]	0.951995	1.31956	3.89914	2.66065	3.94775	4.77158	3.45479	6.75675	2.54494	7.89301	9.00898	2.32786	2.92511	5.33106
ENSMUSG00000041679	-7.42617	-2.89262	1.11998	4.00018	0.0454955	0.662837	8	105312341	105326276	-1	Lrrc29	leucine rich repeat containing 29 [Source:MGI Symbol;Acc:MGI:2443262]	0	0.659778	0	1.33032	1.12793	0	1.29555	1.2285	1.52697	0.464295	2.079	1.16393	0.519672	1.29304
ENSMUSG00000030330	1.33615	0.418079	6.38996	4.0031	0.0454166	0.662837	6	125039760	125049265	1	Ing4	inhibitor of growth family, member 4 [Source:MGI Symbol;Acc:MGI:107307]	97.1034	92.3689	71.2986	102.435	86.2865	77.0269	71.2551	78.6241	77.3663	75.2158	71.3788	82.0569	87.7532	75.9828
ENSMUSG00000059182	10.2127	3.35229	0.877059	4.00078	0.0454792	0.662837	6	51857422	52012549	-1	Skap2	src family associated phosphoprotein 2 [Source:MGI Symbol;Acc:MGI:1889206]	0.951995	0	2.22808	0.665162	2.25586	0.681654	0	0.61425	1.01798	0.464295	0	0	1.13046	0.34942
ENSMUSG00000030657	-6.01361	-2.58823	1.43176	3.99598	0.0456089	0.663868	7	117380979	117667751	1	Xylt1	xylosyltransferase 1 [Source:MGI Symbol;Acc:MGI:2451073]	0.951995	0	0.55702	2.66065	1.69189	0	1.7274	2.457	1.01798	2.32147	5.54399	1.74589	0.976926	2.46895
ENSMUSG00000042506	3.08216	1.62394	1.5977	3.98892	0.0458004	0.66479	11	61151785	61175055	-1	Usp22	ubiquitin specific peptidase 22 [Source:MGI Symbol;Acc:MGI:2144157]	2.85598	3.29889	3.34212	1.99549	2.81982	4.08992	1.7274	2.457	2.54494	1.39288	0.692999	1.74589	3.06704	1.76019
ENSMUSG00000029163	-6.89644	-2.78585	1.29264	3.99088	0.0457473	0.66479	5	30913402	30921277	1	Emilin1	elastin microfibril interfacer 1 [Source:MGI Symbol;Acc:MGI:1926189]	1.90399	1.31956	0	0.665162	0.563964	0.681654	3.02294	1.2285	3.05393	3.25006	0	2.90982	0.855721	2.24421
ENSMUSG00000027502	-3.33187	-1.73633	2.20592	3.99011	0.0457681	0.66479	2	172440556	172469908	1	Rtfdc1	replication termination factor 2 domain containing 1 [Source:MGI Symbol;Acc:MGI:1913654]	1.42799	1.31956	1.11404	1.99549	3.94775	3.40827	2.15924	6.1425	4.07191	4.64295	3.46499	2.32786	2.20218	3.80158
ENSMUSG00000035235	-1.71713	-0.779999	4.05535	3.98432	0.0459256	0.665985	14	61598226	61605946	1	Trim13	tripartite motif-containing 13 [Source:MGI Symbol;Acc:MGI:1913847]	14.7559	17.814	12.2544	13.3032	13.5351	10.9065	16.4103	22.113	21.3775	15.786	11.088	21.5327	13.7615	18.0512
ENSMUSG00000103103	31.8112	4.99146	0.681389	3.98075	0.0460231	0.666158	9	108567533	108569174	1	4833445I07Rik	RIKEN cDNA 4833445I07 gene [Source:MGI Symbol;Acc:MGI:2143268]	0	1.31956	1.67106	0	0	1.36331	0	0	0.508989	0	0	0	0.725654	0.0848314
ENSMUSG00000029478	-1.53103	-0.614498	4.30506	3.98103	0.0460155	0.666158	5	125017153	125179219	-1	Ncor2	nuclear receptor co-repressor 2 [Source:MGI Symbol;Acc:MGI:1337080]	19.5159	19.1336	15.0395	13.9684	16.9189	19.768	23.7517	22.7273	19.3416	20.429	20.097	22.6966	17.3907	21.5072
ENSMUSG00000029401	4.61701	2.20696	1.44156	3.97834	0.0460889	0.66649	5	124463265	124478366	-1	Rilpl2	Rab interacting lysosomal protein-like 2 [Source:MGI Symbol;Acc:MGI:1933112]	2.85598	3.95867	1.11404	2.66065	1.12793	1.36331	0.431849	0	1.01798	1.39288	1.386	2.32786	2.1801	1.09276
ENSMUSG00000030898	-17.8787	-4.16017	0.978614	3.97515	0.0461764	0.667136	7	105425817	105470898	1	Cckbr	cholecystokinin B receptor [Source:MGI Symbol;Acc:MGI:99479]	0.951995	0	1.11404	0	0	0	0.431849	1.84275	0.508989	0.92859	1.386	0.581964	0.344339	0.94669
ENSMUSG00000079553	-3.1549	-1.65759	2.18305	3.96366	0.0464925	0.67092	17	33875666	33890661	-1	Kifc1	kinesin family member C1 [Source:MGI Symbol;Acc:MGI:109596]	2.37999	3.29889	1.11404	1.99549	2.25586	2.72662	5.18219	3.6855	5.08989	4.17865	3.46499	2.90982	2.29515	4.08517
ENSMUSG00000053093	3.15514	1.6577	2.36098	3.95745	0.0466643	0.67092	14	54970688	54994634	-1	Myh7	myosin, heavy polypeptide 7, cardiac muscle, beta [Source:MGI Symbol;Acc:MGI:2155600]	1.90399	2.63911	8.3553	5.98646	4.51171	5.45323	3.45479	1.84275	0	3.25006	5.54399	2.90982	4.8083	2.83357
ENSMUSG00000035189	-3.23165	-1.69227	1.91487	3.95472	0.0467402	0.67092	10	88948994	89344762	-1	Ano4	anoctamin 4 [Source:MGI Symbol;Acc:MGI:2443344]	3.33198	1.97933	2.22808	1.99549	0	2.04496	5.61404	1.84275	3.05393	3.71436	1.386	3.49178	1.92997	3.18381
ENSMUSG00000097597	2.43121	1.28167	3.6676	3.95679	0.0466827	0.67092	10	8884594	8886880	1	Gm26674	predicted gene, 26674 [Source:MGI Symbol;Acc:MGI:5477168]	19.9919	7.91734	17.8246	28.602	10.7153	11.5881	8.63698	14.1278	6.10786	13.0003	6.23699	13.9671	16.1065	10.3462
ENSMUSG00000074280	13.1608	3.71818	0.889803	3.95534	0.0467228	0.67092	9	57483913	57484585	1	Gm6166	predicted gene 6166 [Source:MGI Symbol;Acc:MGI:3645893]	1.90399	0	0.55702	1.33032	1.12793	0	0	1.2285	1.52697	0	0	0	0.819877	0.459244
ENSMUSG00000073728	4.0651	2.02329	1.42877	3.95766	0.0466586	0.67092	4	142083972	142088099	1	Tmem51os1	Tmem51 opposite strand 1 [Source:MGI Symbol;Acc:MGI:3642733]	1.90399	1.31956	2.22808	1.33032	1.69189	4.08992	0.863698	0	0.508989	0.92859	2.079	2.90982	2.09396	1.21502
ENSMUSG00000040434	-11.2879	-3.49671	0.780049	3.95546	0.0467194	0.67092	2	92365046	92374869	-1	Gyltl1b	glycosyltransferase-like 1B [Source:MGI Symbol;Acc:MGI:2443769]	0	0.659778	0	0	0.563964	0	0.431849	0.61425	0.508989	0.92859	2.079	1.16393	0.203957	0.954434
ENSMUSG00000024293	-13.1107	-3.71267	1.33806	3.94763	0.0469374	0.670957	18	10566602	10610352	-1	Esco1	establishment of cohesion 1 homolog 1 (S. cerevisiae) [Source:MGI Symbol;Acc:MGI:1925055]	0.951995	1.97933	3.89914	0	0	0	0.863698	1.84275	0.508989	2.32147	1.386	1.74589	1.13841	1.4448
ENSMUSG00000045763	1.2243	0.291959	8.50121	3.94514	0.047007	0.670957	15	25363285	25413764	-1	Basp1	brain abundant, membrane attached signal protein 1 [Source:MGI Symbol;Acc:MGI:1917600]	425.066	378.713	358.721	423.708	359.809	366.73	344.184	352.58	313.028	363.079	331.253	387.006	385.458	348.522
ENSMUSG00000034274	-9.29557	-3.21654	0.961241	3.93786	0.0472107	0.670957	11	4895320	4928867	1	Thoc5	THO complex 5 [Source:MGI Symbol;Acc:MGI:1351333]	0.475997	0	0	1.33032	0	0.681654	1.7274	2.457	0	1.85718	0	1.16393	0.414663	1.20092
ENSMUSG00000092042	-9.23725	-3.20746	0.946144	3.94465	0.0470205	0.670957	9	121820289	121831193	1	Gm17163	predicted gene 17163 [Source:MGI Symbol;Acc:MGI:4937990]	1.42799	0	0.55702	0	1.12793	0	0.863698	1.2285	2.03595	0.92859	2.079	4.07375	0.518823	1.86825
ENSMUSG00000003444	7.6953	2.94398	1.24064	3.9361	0.0472602	0.670957	7	28386146	28392708	-1	Med29	mediator complex subunit 29 [Source:MGI Symbol;Acc:MGI:1914474]	0.951995	1.31956	2.7851	0.665162	5.07568	1.36331	1.29555	0	2.03595	0	1.386	0	2.0268	0.78625
ENSMUSG00000028339	-24.3081	-4.60336	0.613525	3.94158	0.0471066	0.670957	4	47208161	47313167	1	Col15a1	collagen, type XV, alpha 1 [Source:MGI Symbol;Acc:MGI:88449]	0.475997	0.659778	0	0	0	0	0	1.2285	2.03595	0.464295	1.386	0	0.189296	0.852458
ENSMUSG00000085819	1.45834	0.54433	5.38445	3.94282	0.0470717	0.670957	4	149347885	149365277	1	Ube4bos1	ubiquitination factor E4B, opposite strand 1 [Source:MGI Symbol;Acc:MGI:1925072]	49.5037	44.2051	38.9914	43.9007	50.7568	38.8543	34.5479	30.0983	47.8449	40.3937	34.6499	32.59	44.3687	36.6874
ENSMUSG00000027784	-1.99833	-0.998794	3.69093	3.94156	0.0471071	0.670957	3	69316861	69560802	1	Ppm1l	protein phosphatase 1 (formerly 2C)-like [Source:MGI Symbol;Acc:MGI:2139740]	13.8039	6.59778	7.79828	4.65613	9.58739	12.9514	16.4103	11.6708	7.63483	10.2145	16.632	17.4589	9.23249	13.3369
ENSMUSG00000082394	-22.5945	-4.4979	0.732101	3.9431	0.047064	0.670957	3	116528137	116528578	-1	Gm4596	predicted gene 4596 [Source:MGI Symbol;Acc:MGI:3782779]	0	0	0.55702	0	0	0	0.431849	1.2285	1.01798	0.92859	0	0	0.0928367	0.601153
ENSMUSG00000004105	1.69477	0.761092	4.02296	3.9441	0.0470361	0.670957	2	33216069	33247717	1	Angptl2	angiopoietin-like 2 [Source:MGI Symbol;Acc:MGI:1347002]	15.7079	17.1542	15.0395	18.6245	18.6108	14.3147	17.274	10.4423	13.7427	12.536	11.781	9.89339	16.5753	12.6115
ENSMUSG00000026814	-18.6131	-4.21825	0.868864	3.93649	0.0472492	0.670957	2	32646595	32682669	1	Eng	endoglin [Source:MGI Symbol;Acc:MGI:95392]	0	1.31956	0	0	0	0	1.29555	1.2285	0	0.464295	1.386	0	0.219926	0.729057
ENSMUSG00000086436	4.27245	2.09506	2.23724	3.93845	0.0471944	0.670957	2	80629284	80629568	-1	Gm13690	predicted gene 13690 [Source:MGI Symbol;Acc:MGI:3652065]	2.85598	0.659778	4.45616	9.31227	2.25586	6.81654	0.431849	0	2.03595	6.96442	2.079	3.49178	4.39276	2.5005
ENSMUSG00000020520	-6.72213	-2.74892	1.1774	3.93057	0.0474158	0.672552	11	57645442	57787514	1	Galnt10	UDP-N-acetyl-alpha-D-galactosamine:polypeptide N-acetylgalactosaminyltransferase 10 [Source:MGI Symbol;Acc:MGI:1890480]	0.951995	0.659778	1.67106	0.665162	0	0	1.7274	0.61425	2.03595	0.464295	2.079	1.74589	0.657999	1.44446
ENSMUSG00000045019	7.52844	2.91235	1.34336	3.92593	0.047547	0.673798	17	56953490	56982126	-1	Acer1	alkaline ceramidase 1 [Source:MGI Symbol;Acc:MGI:2181962]	1.42799	4.61845	3.89914	1.99549	1.12793	0	1.7274	1.2285	0	0	1.386	0	2.17817	0.723649
ENSMUSG00000019831	-3.27613	-1.71199	1.80776	3.92388	0.0476048	0.674004	10	40883475	40938570	1	Wasf1	WAS protein family, member 1 [Source:MGI Symbol;Acc:MGI:1890563]	4.75997	2.63911	2.22808	1.33032	0.563964	0.681654	2.59109	2.457	3.05393	3.25006	4.15799	3.49178	2.03385	3.16698
ENSMUSG00000105440	-1.68994	-0.756974	3.92146	3.91914	0.0477393	0.6749		21702815	21712460	1	RP23-458I4.3	3	13.8039	16.4945	10.0264	9.97743	15.227	11.5881	19.8651	15.9705	17.8146	16.7146	11.088	18.0409	12.8529	16.5823
ENSMUSG00000052516	-2.08424	-1.05952	3.45353	3.91409	0.0478829	0.6749	16	73892306	74411825	-1	Robo2	roundabout homolog 2 (Drosophila) [Source:MGI Symbol;Acc:MGI:1890110]	6.66396	7.25756	6.68424	8.64711	10.7153	12.2698	12.0918	15.9705	12.2157	12.536	8.31598	12.8032	8.70633	12.3222
ENSMUSG00000022197	2.37512	1.248	2.75671	3.90578	0.0481203	0.6749	15	12359711	12739924	-1	Pdzd2	PDZ domain containing 2 [Source:MGI Symbol;Acc:MGI:1922394]	7.13996	8.57712	7.24126	3.32581	10.1514	4.08992	4.75034	1.2285	2.54494	8.35731	6.92999	3.49178	6.75424	4.55048
ENSMUSG00000082605	-2.5878	-1.37173	2.3458	3.90668	0.0480946	0.6749	10	3946199	3947091	-1	Gm16148	predicted gene 16148 [Source:MGI Symbol;Acc:MGI:3801829]	2.85598	4.61845	2.22808	2.66065	1.69189	2.04496	4.75034	3.07125	3.05393	3.71436	6.23699	4.65571	2.68334	4.2471
ENSMUSG00000097869	-1.61327	-0.689991	5.02653	3.91162	0.0479533	0.6749	10	106466939	106470768	-1	C230021G24Rik	RIKEN cDNA C230021G24 gene [Source:MGI Symbol;Acc:MGI:3697434]	30.4638	26.3911	27.851	29.9323	32.7099	25.2212	31.0931	38.6978	31.5573	32.9649	36.7289	50.6309	28.7616	36.9455
ENSMUSG00000032060	-4.42131	-2.14447	1.41155	3.9101	0.0479967	0.6749	9	50752758	50756633	1	Cryab	crystallin, alpha B [Source:MGI Symbol;Acc:MGI:88516]	1.42799	0	1.67106	0.665162	0.563964	2.04496	2.59109	1.2285	1.52697	4.17865	3.46499	1.16393	1.06219	2.35902
ENSMUSG00000007458	1.42894	0.514943	5.12165	3.9056	0.0481253	0.6749	6	122308720	122317680	1	M6pr	mannose-6-phosphate receptor, cation dependent [Source:MGI Symbol;Acc:MGI:96904]	30.4638	33.6487	32.8642	33.2581	37.2216	40.2176	28.502	19.656	31.0483	37.6079	26.3339	27.3523	34.6123	28.4167
ENSMUSG00000064037	-3.20605	-1.6808	2.2982	3.90491	0.0481452	0.6749	5	31494741	31512904	1	Gpn1	GPN-loop GTPase 1 [Source:MGI Symbol;Acc:MGI:1921504]	3.80798	5.27823	5.01318	1.99549	2.25586	0	3.45479	7.371	4.07191	5.10724	3.46499	5.23768	3.05845	4.7846
ENSMUSG00000028030	3.62105	1.85641	2.4792	3.91005	0.0479981	0.6749	3	132684144	132841688	1	Tbck	TBC1 domain containing kinase [Source:MGI Symbol;Acc:MGI:2445052]	1.42799	13.8553	2.22808	7.31678	3.38378	17.723	3.02294	2.457	3.56292	4.17865	4.15799	5.81964	7.65583	3.86653
ENSMUSG00000027014	-3.75267	-1.90792	1.95785	3.91431	0.0478766	0.6749	2	77881159	77946375	-1	Cwc22	CWC22 spliceosome-associated protein homolog (S. cerevisiae) [Source:MGI Symbol;Acc:MGI:2136773]	2.37999	1.97933	2.22808	0.665162	2.25586	2.04496	8.63698	1.84275	2.54494	3.25006	2.77199	3.49178	1.92556	3.75642
ENSMUSG00000102336	-37.3268	-5.22214	0.56918	3.91838	0.0477609	0.6749	1	34427002	34433264	-1	Gm37233	predicted gene, 37233 [Source:MGI Symbol;Acc:MGI:5610461]	0	0	0	0.665162	0	0	0.863698	0	1.52697	0	0	2.32786	0.11086	0.78642
ENSMUSG00000034931	-2.6176	-1.38825	2.71801	3.89801	0.0483435	0.675156	11	101732919	101767358	1	Dhx8	DEAH (Asp-Glu-Ala-His) box polypeptide 8 [Source:MGI Symbol;Acc:MGI:1306823]	4.75997	3.95867	3.34212	7.31678	1.69189	3.40827	7.34143	3.07125	6.61685	11.1431	4.15799	6.4016	4.07962	6.45537
ENSMUSG00000046167	-19.4704	-4.28321	0.569996	3.89672	0.0483804	0.675156	9	54286486	54341786	1	Gldn	gliomedin [Source:MGI Symbol;Acc:MGI:2388361]	0	0.659778	0	0	0	0	1.29555	0	0	0.464295	0	1.16393	0.109963	0.487295
ENSMUSG00000055003	6.09088	2.60665	0.964973	3.89888	0.0483183	0.675156	6	119315133	119330766	-1	Lrtm2	leucine-rich repeats and transmembrane domains 2 [Source:MGI Symbol;Acc:MGI:2141485]	0.951995	3.29889	1.11404	1.33032	1.69189	2.72662	0.863698	0	1.52697	0.464295	0.692999	0.581964	1.85229	0.68832
ENSMUSG00000028541	-3.30412	-1.72427	1.96329	3.89942	0.0483027	0.675156	4	117869260	117883487	-1	B4galt2	UDP-Gal:betaGlcNAc beta 1,4- galactosyltransferase, polypeptide 2 [Source:MGI Symbol;Acc:MGI:1858493]	0.951995	0.659778	3.89914	1.33032	1.69189	2.72662	3.02294	1.84275	3.56292	2.78577	4.85099	5.23768	1.87662	3.55051
ENSMUSG00000028137	-1.75886	-0.814643	4.31187	3.90131	0.0482485	0.675156	3	94478295	94492198	1	Celf3	CUGBP, Elav-like family member 3 [Source:MGI Symbol;Acc:MGI:1926034]	15.2319	15.8347	20.6097	12.6381	13.5351	11.5881	21.1606	25.1843	25.4494	20.8933	11.088	15.1311	14.9063	19.8178
ENSMUSG00000037007	-2.03017	-1.0216	3.2666	3.89349	0.0484736	0.675849	5	138139702	138155744	-1	Zfp113	zinc finger protein 113 [Source:MGI Symbol;Acc:MGI:1929116]	5.23597	2.63911	9.46934	7.98194	5.07568	12.2698	8.63698	11.0565	12.7247	8.35731	12.474	7.56553	7.11197	10.1358
ENSMUSG00000050822	-8.67398	-3.11669	0.870098	3.89199	0.0485169	0.675849	5	142692512	142722490	1	Slc29a4	solute carrier family 29 (nucleoside transporters), member 4 [Source:MGI Symbol;Acc:MGI:2385330]	0.475997	0.659778	0.55702	0	0	0.681654	0.431849	1.2285	2.03595	1.39288	2.079	0	0.395742	1.1947
ENSMUSG00000037771	3.10231	1.63334	2.09657	3.8875	0.0486467	0.677051	2	158610767	158615748	1	Slc32a1	solute carrier family 32 (GABA vesicular transporter), member 1 [Source:MGI Symbol;Acc:MGI:1194488]	1.90399	5.938	3.89914	4.65613	1.69189	4.77158	3.02294	1.84275	2.54494	2.32147	0.692999	1.74589	3.81012	2.0285
ENSMUSG00000031165	12.9768	3.69786	0.926428	3.87946	0.0488802	0.677847	X	8081453	8090498	-1	Was	Wiskott-Aldrich syndrome homolog (human) [Source:MGI Symbol;Acc:MGI:105059]	0.475997	1.97933	0	1.33032	0.563964	2.72662	0.863698	0	0	0	0	0.581964	1.17937	0.240944
ENSMUSG00000089993	4.04488	2.0161	1.40503	3.877	0.048952	0.677847	19	28862330	28863707	-1	Gm5822	predicted gene 5822 [Source:MGI Symbol;Acc:MGI:3648836]	2.85598	1.31956	1.11404	1.99549	2.25586	2.04496	0.431849	1.2285	2.03595	0.464295	0.692999	1.16393	1.93098	1.00292
ENSMUSG00000033065	-2.23973	-1.16333	3.07566	3.87883	0.0488985	0.677847	15	98092589	98132447	1	Pfkm	phosphofructokinase, muscle [Source:MGI Symbol;Acc:MGI:97548]	8.09195	3.29889	3.89914	9.97743	5.63964	4.77158	8.20513	9.21376	7.12584	7.42872	9.70198	12.8032	5.94644	9.07977
ENSMUSG00000021069	-24.0571	-4.58839	0.719995	3.88293	0.0487794	0.677847	12	70190811	70231488	-1	Pygl	liver glycogen phosphorylase [Source:MGI Symbol;Acc:MGI:97829]	0	0	0	0	0	1.36331	0	1.2285	2.54494	0	0	1.74589	0.227218	0.919889
ENSMUSG00000030671	1.698	0.763834	3.6227	3.87654	0.0489653	0.677847	7	114415281	114539251	1	Pde3b	phosphodiesterase 3B, cGMP-inhibited [Source:MGI Symbol;Acc:MGI:1333863]	12.3759	11.2162	13.3685	13.9684	12.9712	6.81654	9.93253	4.914	9.1618	8.35731	10.395	11.6393	11.7861	9.06665
ENSMUSG00000086697	-2.18662	-1.1287	2.76441	3.88167	0.0488161	0.677847	5	23815618	23831897	-1	4933427G23Rik	RIKEN cDNA 4933427G23 gene [Source:MGI Symbol;Acc:MGI:3036235]	3.33198	5.938	1.67106	3.99097	6.2036	4.08992	7.77328	3.6855	5.59888	6.96442	4.15799	7.56553	4.20426	5.9576
ENSMUSG00000047534	1.83804	0.878166	3.41532	3.87128	0.0491192	0.678188	12	65132734	65172604	-1	Mis18bp1	MIS18 binding protein 1 [Source:MGI Symbol;Acc:MGI:2145099]	7.61596	13.8553	10.0264	9.97743	10.1514	11.5881	8.20513	9.82801	9.67078	8.8216	4.15799	5.23768	10.5358	7.65353
ENSMUSG00000020846	-15.4931	-3.95355	0.677911	3.87236	0.0490875	0.678188	11	76019194	76027782	-1	Fam101b	family with sequence similarity 101, member B [Source:MGI Symbol;Acc:MGI:1923816]	0	0	1.11404	0	0	0	0.863698	0	0.508989	0.464295	1.386	0.581964	0.185673	0.634157
ENSMUSG00000050552	-15.799	-3.98176	0.868665	3.87122	0.0491207	0.678188	5	138255482	138259398	1	Lamtor4	late endosomal/lysosomal adaptor, MAPK and MTOR activator 4 [Source:MGI Symbol;Acc:MGI:1913346]	0	0	0	0.665162	1.12793	0	1.7274	1.84275	1.52697	0.92859	0	0	0.298848	1.00428
ENSMUSG00000053477	-1.72662	-0.787949	3.73823	3.86971	0.0491649	0.678197	18	69343356	69689079	1	Tcf4	transcription factor 4 [Source:MGI Symbol;Acc:MGI:98506]	12.8519	15.1749	15.0395	7.31678	8.45946	9.54315	15.1147	12.8993	14.2517	14.3931	15.246	14.5491	11.3976	14.409
ENSMUSG00000107504	-2.64256	-1.40193	2.23141	3.86051	0.0494354	0.678323		122837653	122844035	-1	RP23-438P19.4	9	2.37999	0.659778	3.34212	2.66065	4.51171	3.40827	3.88664	3.07125	5.08989	4.64295	2.079	8.72946	2.82709	4.5832
ENSMUSG00000021782	4.14922	2.05284	1.57136	3.86551	0.0492883	0.678323	14	24133953	24245920	-1	Dlg5	discs, large homolog 5 (Drosophila) [Source:MGI Symbol;Acc:MGI:1918478]	0.475997	3.29889	2.22808	3.32581	2.25586	5.45323	1.29555	1.2285	1.01798	0.92859	0.692999	2.32786	2.83964	1.24858
ENSMUSG00000025348	-8.95535	-3.16275	0.774877	3.86161	0.0494029	0.678323	10	128933813	128958277	1	Itga7	integrin alpha 7 [Source:MGI Symbol;Acc:MGI:102700]	0.475997	0	0	0	1.12793	0	1.7274	1.84275	1.52697	0.464295	1.386	0	0.267321	1.1579
ENSMUSG00000031527	-15.7933	-3.98124	0.680497	3.8605	0.0494356	0.678323	8	35465265	35495533	-1	Eri1	exoribonuclease 1 [Source:MGI Symbol;Acc:MGI:1914526]	0.951995	0	0	0	0	0	0.431849	1.2285	0	0.92859	0	1.16393	0.158666	0.625478
ENSMUSG00000043456	8.62112	3.10788	0.946344	3.8674	0.0492328	0.678323	7	37472135	37773641	-1	Zfp536	zinc finger protein 536 [Source:MGI Symbol;Acc:MGI:1926102]	0.475997	1.31956	1.11404	0	1.69189	0.681654	0	0.61425	0.508989	0.464295	0	0	0.880523	0.264589
ENSMUSG00000064267	1.3293	0.410667	6.76903	3.86116	0.0494162	0.678323	5	122206804	122242297	1	Hvcn1	hydrogen voltage-gated channel 1 [Source:MGI Symbol;Acc:MGI:1921346]	105.195	91.7092	98.0355	135.693	86.8504	110.428	94.1431	98.2801	83.4741	92.3947	76.2298	97.77	104.652	90.382
ENSMUSG00000097288	3.96361	1.98682	1.87017	3.85029	0.0497373	0.678845	X	56371620	56374790	-1	Gm2155	predicted gene 2155 [Source:MGI Symbol;Acc:MGI:3780324]	4.75997	1.31956	1.67106	1.33032	2.81982	6.81654	0.431849	2.457	0.508989	2.78577	2.77199	1.16393	3.11955	1.68659
ENSMUSG00000047879	-2.25086	-1.17048	2.65256	3.84693	0.0498372	0.678845	18	9995432	10045119	-1	Usp14	ubiquitin specific peptidase 14 [Source:MGI Symbol;Acc:MGI:1928898]	4.75997	5.938	6.12722	3.99097	2.81982	4.08992	8.20513	7.98526	7.12584	5.57154	5.54399	6.4016	4.62099	6.80556
ENSMUSG00000043144	3.18979	1.67346	2.13101	3.84853	0.0497897	0.678845	15	99601400	99605477	1	Aqp6	aquaporin 6 [Source:MGI Symbol;Acc:MGI:1341204]	5.71197	2.63911	3.34212	1.99549	6.2036	2.72662	2.15924	0.61425	1.01798	3.25006	3.46499	3.49178	3.76982	2.33305
ENSMUSG00000020955	9.05283	3.17837	1.27934	3.85712	0.0495352	0.678845	12	51690966	51738939	1	Ap4s1	adaptor-related protein complex AP-4, sigma 1 [Source:MGI Symbol;Acc:MGI:1337065]	0	4.61845	3.89914	1.33032	5.07568	0	0.431849	1.2285	0	0.92859	0.692999	1.74589	2.48726	0.837972
ENSMUSG00000086330	4.1862	2.06564	1.14271	3.85304	0.0496558	0.678845	11	59725917	59740154	-1	1700007J10Rik	RIKEN cDNA 1700007J10 gene [Source:MGI Symbol;Acc:MGI:1916570]	1.42799	1.97933	2.7851	3.32581	2.25586	0.681654	1.29555	0	1.01798	0.464295	0.692999	2.32786	2.07596	0.966446
ENSMUSG00000008429	4.86114	2.2813	1.4532	3.8555	0.0495831	0.678845	9	25108130	25151781	-1	Herpud2	HERPUD family member 2 [Source:MGI Symbol;Acc:MGI:1915393]	0.475997	1.31956	1.67106	3.99097	2.81982	4.08992	0.431849	1.84275	0	1.85718	0.692999	0.581964	2.39455	0.901124
ENSMUSG00000060380	1.25942	0.332765	6.88422	3.85411	0.0496243	0.678845	9	44477924	44482180	1	C030014I23Rik	RIKEN cDNA C030014I23 gene [Source:MGI Symbol;Acc:MGI:1924631]	108.527	96.9874	113.075	117.069	100.95	98.1581	95.0068	88.4521	93.6539	91.0018	88.0108	109.409	105.794	94.2558
ENSMUSG00000031780	-25.0653	-4.64762	0.501926	3.84448	0.0499099	0.678845	8	94810453	94812035	1	Ccl17	chemokine (C-C motif) ligand 17 [Source:MGI Symbol;Acc:MGI:1329039]	0.475997	0.659778	0	0	0	0	0	1.84275	0.508989	1.85718	0.692999	0	0.189296	0.816986
ENSMUSG00000048200	2.43525	1.28407	2.67692	3.84595	0.0498664	0.678845	7	141461094	141466613	1	Cracr2b	calcium release activated channel regulator 2B [Source:MGI Symbol;Acc:MGI:2446129]	7.61596	2.63911	6.12722	5.98646	9.58739	6.13488	5.18219	5.52825	5.08989	3.71436	3.46499	2.32786	6.3485	4.21792
ENSMUSG00000070372	-18.9788	-4.24632	0.660188	3.84571	0.0498735	0.678845	3	104822779	104864505	-1	Capza1	capping protein (actin filament) muscle Z-line, alpha 1 [Source:MGI Symbol;Acc:MGI:106227]	0	0	1.11404	0	0	0	0.863698	0.61425	0	0.92859	1.386	0.581964	0.185673	0.729083
ENSMUSG00000106433	-4.61881	-2.20752	1.51933	3.83921	0.050067	0.678864		19203672	19203912	1	RP23-350E1.3	5	1.42799	0	0.55702	0.665162	1.69189	0	1.7274	1.84275	0	2.32147	4.15799	1.74589	0.723678	1.96592
ENSMUSG00000003778	-2.07221	-1.05117	3.30434	3.83145	0.0502993	0.678864	18	34598615	34624601	-1	Brd8	bromodomain containing 8 [Source:MGI Symbol;Acc:MGI:1925906]	12.8519	6.59778	4.45616	5.98646	6.2036	7.49819	13.3873	12.8993	12.2157	6.96442	6.92999	12.2212	7.26569	10.7697
ENSMUSG00000056153	-3.18021	-1.66912	1.94708	3.83089	0.0503161	0.678864	18	88665224	88927481	-1	Socs6	suppressor of cytokine signaling 6 [Source:MGI Symbol;Acc:MGI:1924885]	0.951995	0.659778	2.7851	2.66065	1.69189	2.72662	3.88664	3.07125	2.03595	5.10724	3.46499	2.32786	1.91267	3.31566
ENSMUSG00000022210	-12.9582	-3.69579	0.99368	3.82474	0.0505011	0.678864	14	55478758	55490338	1	Dhrs4	dehydrogenase/reductase (SDR family) member 4 [Source:MGI Symbol;Acc:MGI:90169]	1.42799	1.31956	0.55702	0	0	0	1.29555	0.61425	1.01798	1.39288	0.692999	0.581964	0.550761	0.932604
ENSMUSG00000021485	27.351	4.77352	0.776022	3.83693	0.0501353	0.678864	13	55325168	55329758	-1	Mxd3	Max dimerization protein 3 [Source:MGI Symbol;Acc:MGI:104987]	2.37999	0.659778	0	0.665162	1.12793	0	0.431849	0	0.508989	0	0	0	0.805476	0.156806
ENSMUSG00000041747	-27.8197	-4.79803	0.528117	3.83294	0.0502548	0.678864	13	98246845	98262992	-1	Utp15	UTP15, U3 small nucleolar ribonucleoprotein, homolog (yeast) [Source:MGI Symbol;Acc:MGI:2145443]	0	0.659778	0	0	0	0	0.863698	0.61425	0	0	2.079	0.581964	0.109963	0.689818
ENSMUSG00000004040	-5.37714	-2.42684	1.315	3.83623	0.0501563	0.678864	11	100885098	100939540	-1	Stat3	signal transducer and activator of transcription 3 [Source:MGI Symbol;Acc:MGI:103038]	0.475997	1.97933	0	0.665162	1.69189	0	1.7274	1.84275	2.03595	3.71436	0.692999	1.16393	0.802064	1.8629
ENSMUSG00000030800	6.22654	2.63843	0.962196	3.8226	0.0505658	0.678864	7	127925725	127930113	-1	Prss8	protease, serine 8 (prostasin) [Source:MGI Symbol;Acc:MGI:1923810]	0.951995	1.31956	1.11404	1.33032	3.38378	0	0.863698	0.61425	0.508989	0.92859	0	0	1.34995	0.485921
ENSMUSG00000029999	14.3181	3.83977	0.855805	3.82725	0.0504257	0.678864	6	86195223	86275719	1	Tgfa	transforming growth factor alpha [Source:MGI Symbol;Acc:MGI:98724]	1.90399	1.31956	0	0	0.563964	0.681654	0.863698	0.61425	0	0	0	0	0.744861	0.246325
ENSMUSG00000028463	5.62233	2.49117	1.01836	3.82912	0.0503693	0.678864	4	43506966	43513729	1	Car9	carbonic anhydrase 9 [Source:MGI Symbol;Acc:MGI:2447188]	2.37999	0.659778	1.67106	1.33032	1.69189	0.681654	0.863698	1.2285	0.508989	0.464295	0	0.581964	1.40245	0.607908
ENSMUSG00000040738	-3.98464	-1.99445	1.67705	3.82555	0.0504768	0.678864	4	11199158	11254258	-1	Ints8	integrator complex subunit 8 [Source:MGI Symbol;Acc:MGI:1919906]	0	1.31956	1.67106	1.33032	1.69189	1.36331	3.45479	1.84275	1.01798	1.39288	3.46499	3.49178	1.22936	2.4442
ENSMUSG00000026766	6.20871	2.63429	1.31587	3.82689	0.0504363	0.678864	2	50279881	50296801	-1	Mmadhc	methylmalonic aciduria (cobalamin deficiency) cblD type, with homocystinuria [Source:MGI Symbol;Acc:MGI:1923786]	1.42799	1.31956	0.55702	1.33032	3.38378	1.36331	1.7274	0.61425	2.03595	0	0.692999	0	1.56366	0.8451
ENSMUSG00000068735	-6.83951	-2.77389	1.24833	3.82885	0.0503776	0.678864	2	93187548	93201759	1	Trp53i11	transformation related protein 53 inducible protein 11 [Source:MGI Symbol;Acc:MGI:2670995]	0.951995	0.659778	0	0	0.563964	1.36331	3.88664	1.84275	2.54494	0.464295	2.079	0.581964	0.589841	1.89993
ENSMUSG00000078897	-22.9089	-4.51784	0.718407	3.82278	0.0505602	0.678864	2	175422300	175435807	-1	Gm4724	predicted gene 4724 [Source:MGI Symbol;Acc:MGI:3782904]	1.90399	1.97933	0	0	0	0	0.863698	0	3.56292	0.464295	0	3.49178	0.647221	1.39712
ENSMUSG00000084837	13.177	3.71995	0.804248	3.83943	0.0500604	0.678864	2	144331459	144332639	1	1700108N11Rik	RIKEN cDNA 1700108N11 gene [Source:MGI Symbol;Acc:MGI:1921551]	0.475997	1.31956	0.55702	1.33032	0.563964	0	0	0	0	0.464295	0	1.16393	0.70781	0.27137
ENSMUSG00000047798	-1.59721	-0.675556	4.17415	3.81926	0.0506665	0.67963	11	115116214	115133992	-1	Cd300lf	CD300 antigen like family member F [Source:MGI Symbol;Acc:MGI:2442359]	12.3759	16.4945	15.5966	13.9684	16.355	18.4047	19.0014	17.8133	20.3595	15.786	24.2549	20.9507	15.5325	19.6943
ENSMUSG00000097566	2.05351	1.03809	3.62223	3.81755	0.0507184	0.67974	17	15375000	15379475	1	A930024N18Rik	RIKEN cDNA A930024N18 gene [Source:MGI Symbol;Acc:MGI:4360907]	10.4719	19.7933	15.0395	15.2987	6.76757	12.2698	6.47773	9.82801	10.1798	7.42872	11.781	9.31142	13.2735	9.16777
ENSMUSG00000058670	-4.87681	-2.28594	1.18201	3.80978	0.050954	0.680425	X	126812462	126815868	-1	4932411N23Rik	RIKEN cDNA 4932411N23 gene [Source:MGI Symbol;Acc:MGI:3045322]	0.951995	1.31956	0	0.665162	0	1.36331	2.59109	1.2285	1.01798	1.39288	2.77199	0.581964	0.71667	1.5974
ENSMUSG00000091367	-2.40193	-1.26419	2.34796	3.80945	0.0509643	0.680425	10	18011268	18011505	1	Gm17711	predicted gene, 17711 [Source:MGI Symbol;Acc:MGI:4937345]	3.33198	3.95867	3.89914	2.66065	1.12793	4.77158	6.90958	4.29975	3.56292	4.64295	6.23699	4.07375	3.29166	4.95432
ENSMUSG00000031976	-55.1513	-5.78532	0.425449	3.81206	0.0508848	0.680425	8	124021508	124048505	1	Urb2	URB2 ribosome biogenesis 2 homolog (S. cerevisiae) [Source:MGI Symbol;Acc:MGI:2681124]	0	0	0	0	0	0	0.863698	0	0	1.85718	0	0	0	0.45348
ENSMUSG00000028082	-6.93806	-2.79453	1.1212	3.80866	0.0509881	0.680425	3	85971109	86130526	1	Sh3d19	SH3 domain protein D19 [Source:MGI Symbol;Acc:MGI:1350923]	0	0	1.11404	0	0	1.36331	1.7274	1.2285	0.508989	0.92859	1.386	1.16393	0.412891	1.15723
ENSMUSG00000026247	-20.2486	-4.33975	0.5737	3.81359	0.0508383	0.680425	1	87147655	87156521	-1	Ecel1	endothelin converting enzyme-like 1 [Source:MGI Symbol;Acc:MGI:1343461]	0	0	0	0.665162	0	0.681654	0	0.61425	1.52697	0	2.77199	0	0.224469	0.818868
ENSMUSG00000025289	7.46706	2.90054	1.24295	3.72428	0.0536269	0.680615	X	155323918	155340754	-1	Prdx4	peroxiredoxin 4 [Source:MGI Symbol;Acc:MGI:1859815]	0.951995	0.659778	0.55702	3.32581	1.69189	0.681654	0	0	0	4.17865	2.079	2.32786	1.31136	1.43092
ENSMUSG00000106024	-15.8714	-3.98836	0.546761	3.80014	0.0512484	0.680615		153309370	153312745	-1	RP24-303G10.1	3	0.475997	0	0.55702	0	0	0	0.431849	0.61425	1.01798	0	0	1.74589	0.17217	0.634995
ENSMUSG00000105166	-1.61764	-0.693894	4.33853	3.7859	0.0516861	0.680615		129354004	129355105	1	RP24-140K12.4	3	13.3279	22.4325	13.9255	21.2852	14.6631	11.5881	24.6154	22.7273	13.7427	19.9647	22.176	19.2048	16.2037	20.4051
ENSMUSG00000024970	6.99194	2.80569	1.1057	3.74971	0.0528166	0.680615	19	7356464	7383026	-1	AI846148	expressed sequence AI846148 [Source:MGI Symbol;Acc:MGI:2147611]	1.90399	1.31956	2.7851	0	1.69189	1.36331	0.863698	0.61425	0.508989	0	0	1.16393	1.51064	0.525144
ENSMUSG00000066878	-11.6203	-3.53858	1.18488	3.79081	0.0515346	0.680615	17	89908511	89910449	-1	Gm10184	predicted pseudogene 10184 [Source:MGI Symbol;Acc:MGI:3704480]	0	0	0	0.665162	0	4.77158	1.29555	0.61425	1.52697	0.92859	0.692999	1.74589	0.906123	1.13404
ENSMUSG00000022311	9.1917	3.20033	0.910806	3.7509	0.052779	0.680615	15	47580637	48792063	-1	Csmd3	CUB and Sushi multiple domains 3 [Source:MGI Symbol;Acc:MGI:2386403]	2.37999	1.31956	0.55702	1.33032	1.12793	0.681654	1.7274	0	0	0	0	0.581964	1.23274	0.384893
ENSMUSG00000033707	1.82167	0.865258	3.40883	3.7533	0.0527033	0.680615	15	76715276	76723845	-1	Lrrc24	leucine rich repeat containing 24 [Source:MGI Symbol;Acc:MGI:3605040]	10.9479	10.5565	11.6974	8.64711	11.2793	10.2248	7.77328	10.4423	7.12584	6.50013	10.395	5.81964	10.5588	8.00935
ENSMUSG00000042303	-4.83224	-2.27269	1.35853	3.7833	0.0517665	0.680615	15	80977765	81012289	1	Sgsm3	small G protein signaling modulator 3 [Source:MGI Symbol;Acc:MGI:1916329]	1.42799	2.63911	0.55702	1.99549	0	0	1.29555	3.07125	2.03595	2.78577	2.079	2.32786	1.10327	2.2659
ENSMUSG00000021786	13.342	3.7379	0.964314	3.77556	0.0520064	0.680615	14	16238656	16249808	-1	Oxsm	3-oxoacyl-ACP synthase, mitochondrial [Source:MGI Symbol;Acc:MGI:1918397]	0.951995	0	0	2.66065	0	2.04496	1.29555	0	0.508989	0	0	0	0.942934	0.300756
ENSMUSG00000098609	-1.87978	-0.910567	3.15072	3.75042	0.0527943	0.680615	14	25856777	25870266	-1	Anxa11os	annexin A11, opposite strand [Source:MGI Symbol;Acc:MGI:3642737]	6.18796	7.91734	3.89914	5.98646	6.76757	8.17985	6.90958	12.285	8.65281	8.8216	8.31598	8.72946	6.48972	8.95241
ENSMUSG00000097788	-1.81444	-0.859526	4.23178	3.78568	0.0516928	0.680615	12	108536400	108555614	-1	Gm16596	predicted gene, 16596 [Source:MGI Symbol;Acc:MGI:4439520]	13.3279	14.5151	21.1668	17.9594	7.89549	17.0413	23.7517	18.4275	12.7247	20.8933	23.5619	23.8605	15.3177	20.5366
ENSMUSG00000000631	-1.638	-0.711931	4.49922	3.72442	0.0536223	0.680615	11	77763246	77865980	1	Myo18a	myosin XVIIIA [Source:MGI Symbol;Acc:MGI:2667185]	19.0399	9.89667	14.4825	23.2807	16.9189	24.5395	15.1147	26.4128	24.4315	22.7505	18.711	30.2621	18.0264	22.9471
ENSMUSG00000001583	-6.07768	-2.60352	1.50525	3.73003	0.0534423	0.680615	11	69851005	69858730	-1	Tnk1	tyrosine kinase, non-receptor, 1 [Source:MGI Symbol;Acc:MGI:1930958]	0.951995	1.31956	0	1.33032	0.563964	0	0.431849	4.29975	1.52697	2.78577	0.692999	1.16393	0.694306	1.81688
ENSMUSG00000018451	2.67162	1.41772	1.97455	3.73944	0.0531423	0.680615	11	71031941	71033513	-1	6330403K07Rik	RIKEN cDNA 6330403K07 gene [Source:MGI Symbol;Acc:MGI:1918001]	4.28398	3.29889	3.89914	1.99549	4.51171	3.40827	3.02294	3.6855	1.01798	2.32147	1.386	1.74589	3.56625	2.19663
ENSMUSG00000020271	-3.60176	-1.8487	1.99311	3.72667	0.0535501	0.680615	11	32642724	32746816	1	Fbxw11	F-box and WD-40 domain protein 11 [Source:MGI Symbol;Acc:MGI:2144023]	1.42799	2.63911	1.67106	0.665162	1.12793	2.72662	3.45479	3.07125	2.03595	6.03583	0	4.07375	1.70964	3.11193
ENSMUSG00000020311	2.41068	1.26944	2.28364	3.73519	0.0532777	0.680615	11	30930774	30954335	-1	Erlec1	endoplasmic reticulum lectin 1 [Source:MGI Symbol;Acc:MGI:1914003]	6.66396	1.31956	3.34212	4.65613	4.51171	5.45323	3.88664	3.07125	3.56292	2.78577	1.386	2.32786	4.32445	2.83674
ENSMUSG00000020778	12.2674	3.61675	0.892003	3.78236	0.0517956	0.680615	11	116198855	116215318	1	Ten1	TEN1 telomerase capping complex subunit [Source:MGI Symbol;Acc:MGI:1916785]	0.951995	1.31956	0	2.66065	0.563964	1.36331	0.863698	0	0	0	0.692999	0	1.14325	0.259449
ENSMUSG00000020803	10.2462	3.35701	1.00719	3.7886	0.0516028	0.680615	11	72207547	72210015	1	Txndc17	thioredoxin domain containing 17 [Source:MGI Symbol;Acc:MGI:1289248]	1.42799	3.29889	0.55702	1.99549	1.12793	0	0.431849	0	0	0.464295	0.692999	1.16393	1.40122	0.458845
ENSMUSG00000075570	1.9684	0.977026	3.15876	3.7919	0.0515011	0.680615	11	99328550	99337966	-1	Krt26	keratin 26 [Source:MGI Symbol;Acc:MGI:2444913]	7.61596	9.89667	7.79828	9.31227	7.89549	10.9065	6.47773	6.75675	9.1618	6.50013	4.15799	4.65571	8.90419	6.28502
ENSMUSG00000020151	8.01218	3.00219	0.925447	3.77726	0.0519535	0.680615	10	116018213	116274932	1	Ptprr	protein tyrosine phosphatase, receptor type, R [Source:MGI Symbol;Acc:MGI:109559]	2.85598	0.659778	2.22808	0	1.12793	0.681654	0.863698	0	0	0	0.692999	0.581964	1.2589	0.356443
ENSMUSG00000020260	-21.6115	-4.43373	0.631166	3.80597	0.0510701	0.680615	10	77259300	77269586	1	Pofut2	protein O-fucosyltransferase 2 [Source:MGI Symbol;Acc:MGI:1916863]	0.475997	0	0	0	0	0	0.863698	0	0.508989	0	1.386	0.581964	0.0793329	0.556775
ENSMUSG00000044499	14.5965	3.86755	0.78179	3.74808	0.0528682	0.680615	10	36506814	36834397	1	Hs3st5	heparan sulfate (glucosamine) 3-O-sulfotransferase 5 [Source:MGI Symbol;Acc:MGI:2441996]	0.475997	2.63911	0.55702	0	1.12793	0	0.431849	0.61425	0.508989	0	0	0	0.80001	0.259181
ENSMUSG00000032232	5.79777	2.5355	1.50271	3.76981	0.0521856	0.680615	9	71626509	71771602	-1	Cgnl1	cingulin-like 1 [Source:MGI Symbol;Acc:MGI:1915428]	1.90399	0.659778	2.7851	4.65613	2.81982	2.04496	3.88664	2.457	0.508989	0.464295	0	0.581964	2.4783	1.31648
ENSMUSG00000081343	8.48535	3.08497	0.681747	3.76618	0.0522989	0.680615	9	31094202	31094994	1	Gm16071	predicted gene 16071 [Source:MGI Symbol;Acc:MGI:3801777]	1.42799	0.659778	0.55702	0	1.69189	2.04496	0	0	0.508989	0	0.692999	1.16393	1.06361	0.394319
ENSMUSG00000096472	-16.5519	-4.04892	0.569213	3.72506	0.0536017	0.680615	9	21288463	21291209	-1	Cdkn2d	cyclin-dependent kinase inhibitor 2D (p19, inhibits CDK4) [Source:MGI Symbol;Acc:MGI:105387]	0	0	0	0	0	0.681654	0.863698	0	1.01798	0.464295	0	0.581964	0.113609	0.487989
ENSMUSG00000096655	24.416	4.60976	0.635635	3.79998	0.051253	0.680615	9	95855418	95858322	-1	1700065D16Rik	RIKEN cDNA 1700065D16 gene [Source:MGI Symbol;Acc:MGI:1920660]	0	0.659778	1.67106	0	1.12793	0	0.431849	0	0	0	0	0	0.576461	0.0719748
ENSMUSG00000001909	3.11357	1.63857	2.23219	3.75067	0.0527865	0.680615	8	84686307	84699808	1	Trmt1	tRNA methyltransferase 1 [Source:MGI Symbol;Acc:MGI:1289155]	5.23597	0.659778	3.89914	2.66065	3.94775	8.17985	3.02294	2.457	2.03595	2.32147	2.77199	1.16393	4.09719	2.29555
ENSMUSG00000007721	-3.12555	-1.64411	2.18652	3.76004	0.0524914	0.680615	8	70868227	70873490	-1	Ccdc124	coiled-coil domain containing 124 [Source:MGI Symbol;Acc:MGI:1916403]	1.90399	0.659778	0.55702	3.99097	2.81982	4.77158	6.90958	6.75675	3.05393	2.78577	3.46499	1.16393	2.45053	4.02249
ENSMUSG00000031577	1.52097	0.604995	4.141	3.77718	0.0519561	0.680615	8	31150316	31164702	1	Tti2	TELO2 interacting protein 2 [Source:MGI Symbol;Acc:MGI:2384576]	20.9439	18.4738	17.2676	16.6291	17.4829	19.0863	20.2969	16.5848	19.3416	10.6788	13.86	11.0573	18.3139	15.3032
ENSMUSG00000031889	2.34352	1.22868	2.8869	3.72763	0.0535192	0.680615	8	105225145	105253053	1	D230025D16Rik	RIKEN cDNA D230025D16 gene [Source:MGI Symbol;Acc:MGI:2443049]	11.4239	4.61845	6.12722	9.31227	5.63964	4.77158	6.04589	7.98526	3.56292	1.85718	5.54399	4.07375	6.98218	4.84483
ENSMUSG00000060924	3.88143	1.95659	1.8447	3.78339	0.0517637	0.680615	8	15892537	17535586	-1	Csmd1	CUB and Sushi multiple domains 1 [Source:MGI Symbol;Acc:MGI:2137383]	1.90399	1.97933	4.45616	3.99097	5.07568	0.681654	1.7274	3.07125	1.52697	2.32147	0.692999	0	3.01463	1.55668
ENSMUSG00000097500	16.7689	4.06772	0.758817	3.74092	0.0530952	0.680615	8	120643950	120653687	1	Gm26537	predicted gene, 26537 [Source:MGI Symbol;Acc:MGI:5477031]	0	1.97933	0	3.32581	1.69189	0	2.15924	0	0.508989	0	0	0	1.16617	0.444706
ENSMUSG00000004473	5.01743	2.32695	1.03257	3.74141	0.0530797	0.680615	7	44303770	44306959	-1	Clec11a	C-type lectin domain family 11, member a [Source:MGI Symbol;Acc:MGI:1298219]	1.90399	0.659778	1.11404	1.33032	2.25586	1.36331	0	1.84275	0	0.92859	0.692999	0.581964	1.43788	0.674384
ENSMUSG00000051550	3.55849	1.83126	1.61089	3.73331	0.0533377	0.680615	7	4983483	4996158	-1	Zfp579	zinc finger protein 579 [Source:MGI Symbol;Acc:MGI:1915740]	2.37999	1.31956	5.01318	2.66065	1.69189	3.40827	2.15924	0.61425	1.01798	1.85718	1.386	1.16393	2.74559	1.36643
ENSMUSG00000097864	3.58939	1.84374	2.22955	3.73193	0.0533818	0.680615	7	49856162	49857600	-1	Gm26856	predicted gene, 26856 [Source:MGI Symbol;Acc:MGI:5477350]	0.951995	9.23689	5.5702	4.65613	3.38378	4.08992	4.75034	1.84275	1.01798	1.39288	2.77199	2.32786	4.64816	2.35063
ENSMUSG00000030088	4.52169	2.17686	1.4918	3.73415	0.0533108	0.680615	6	90486427	90600203	1	Aldh1l1	aldehyde dehydrogenase 1 family, member L1 [Source:MGI Symbol;Acc:MGI:1340024]	1.42799	3.29889	3.89914	1.99549	3.94775	1.36331	0.863698	3.07125	2.03595	0.464295	0.692999	1.16393	2.65543	1.38202
ENSMUSG00000030096	2.40572	1.26647	2.49182	3.7706	0.052161	0.680615	6	91684067	91759063	1	Slc6a6	solute carrier family 6 (neurotransmitter transporter, taurine), member 6 [Source:MGI Symbol;Acc:MGI:98488]	8.09195	5.938	3.89914	5.98646	3.38378	5.45323	2.15924	4.914	4.5809	1.85718	4.85099	3.49178	5.45876	3.64235
ENSMUSG00000057223	8.45777	3.08028	0.776828	3.73779	0.0531948	0.680615	6	12099518	12109583	-1	Gm6578	predicted gene 6578 [Source:MGI Symbol;Acc:MGI:3643037]	1.42799	1.31956	1.11404	0	1.12793	2.04496	0.431849	0.61425	0	0.464295	0	0.581964	1.17241	0.348726
ENSMUSG00000072476	-33.5239	-5.06712	0.674872	3.76899	0.0522112	0.680615	6	76495432	76497784	-1	Gm9008	predicted pseudogene 9008 [Source:MGI Symbol;Acc:MGI:3644000]	0	0	1.11404	0	0	0	0	0	3.05393	1.39288	0	1.16393	0.185673	0.935124
ENSMUSG00000072872	-4.18782	-2.0662	1.32027	3.73908	0.0531538	0.680615	6	100228565	100287485	-1	Rybp	RING1 and YY1 binding protein [Source:MGI Symbol;Acc:MGI:1929059]	1.42799	0.659778	0.55702	0	1.69189	1.36331	1.29555	4.29975	2.54494	1.85718	1.386	1.74589	0.949998	2.18822
ENSMUSG00000001467	-3.08929	-1.62727	1.65779	3.74193	0.0530632	0.680615	5	4081145	4104746	-1	Cyp51	cytochrome P450, family 51 [Source:MGI Symbol;Acc:MGI:106040]	0.475997	1.31956	1.67106	1.33032	2.81982	2.72662	3.02294	3.6855	3.56292	1.85718	4.15799	1.74589	1.7239	3.0054
ENSMUSG00000029334	-19.7819	-4.30611	0.545645	3.73972	0.0531333	0.680615	5	98929773	99037351	-1	Prkg2	protein kinase, cGMP-dependent, type II [Source:MGI Symbol;Acc:MGI:108173]	0.951995	0	0	0	0	0	0.863698	0	0.508989	0.92859	2.079	0	0.158666	0.730045
ENSMUSG00000044197	2.55927	1.35573	2.672	3.76666	0.0522839	0.680615	5	139377697	139396415	1	Gpr146	G protein-coupled receptor 146 [Source:MGI Symbol;Acc:MGI:1933113]	3.80798	8.57712	7.24126	7.31678	8.45946	5.45323	3.45479	3.6855	3.05393	3.71436	8.31598	4.07375	6.8093	4.38305
ENSMUSG00000059645	-21.1994	-4.40595	0.761791	3.74459	0.0529786	0.680615	5	26257691	26264308	1	Gm7361	predicted gene 7361 [Source:MGI Symbol;Acc:MGI:3805965]	0	0	0	0.665162	0.563964	0	0	0	1.01798	0.92859	0	4.07375	0.204854	1.00339
ENSMUSG00000028688	-2.826	-1.49876	2.15858	3.73519	0.0532777	0.680615	4	116794310	116807640	-1	Toe1	target of EGR1, member 1 (nuclear) [Source:MGI Symbol;Acc:MGI:1915526]	1.42799	3.29889	2.22808	1.99549	2.25586	0.681654	4.31849	1.84275	2.54494	2.78577	4.15799	4.07375	1.98133	3.28728
ENSMUSG00000035495	1.16923	0.225564	8.48308	3.78563	0.0516945	0.680615	4	46114746	46138694	-1	Tstd2	thiosulfate sulfurtransferase (rhodanese)-like domain containing 2 [Source:MGI Symbol;Acc:MGI:3039624]	413.166	387.95	360.949	353.866	373.344	340.827	318.273	372.236	347.13	356.579	334.718	335.211	371.684	344.024
ENSMUSG00000040410	-7.53089	-2.91282	1.24982	3.7918	0.0515041	0.680615	4	22357543	22434091	1	Fbxl4	F-box and leucine-rich repeat protein 4 [Source:MGI Symbol;Acc:MGI:2140367]	0.475997	0	0.55702	0.665162	2.25586	0	2.59109	1.84275	2.03595	1.39288	2.079	1.16393	0.659006	1.85093
ENSMUSG00000004892	-2.30144	-1.20254	2.34446	3.75434	0.0526706	0.680615	3	87987531	88000230	-1	Bcan	brevican [Source:MGI Symbol;Acc:MGI:1096385]	3.33198	5.27823	1.11404	3.32581	5.07568	3.40827	5.61404	3.6855	7.12584	5.57154	6.23699	4.07375	3.589	5.38461
ENSMUSG00000007379	-8.2348	-3.04173	0.913248	3.78594	0.0516847	0.680615	3	103102604	103169769	1	Dennd2c	DENN/MADD domain containing 2C [Source:MGI Symbol;Acc:MGI:3036254]	0.475997	1.31956	1.11404	0	0	0.681654	0.863698	1.84275	1.52697	1.39288	3.46499	0	0.598541	1.51522
ENSMUSG00000027883	2.03197	1.02288	2.96366	3.77115	0.0521438	0.680615	3	108678638	108722309	-1	Gpsm2	G-protein signalling modulator 2 (AGS3-like, C. elegans) [Source:MGI Symbol;Acc:MGI:1923373]	10.9479	8.57712	6.12722	9.97743	5.63964	6.13488	4.75034	3.07125	7.63483	7.89301	4.85099	4.07375	7.9007	5.37903
ENSMUSG00000026893	-1.50202	-0.586902	5.83322	3.72832	0.0534973	0.680615	2	62664285	62694109	1	Gca	grancalcin [Source:MGI Symbol;Acc:MGI:1918521]	64.7356	53.442	40.6625	52.5478	46.245	42.2625	63.4818	66.339	50.3899	47.8224	71.3788	69.8357	49.9826	61.5413
ENSMUSG00000026940	2.01963	1.01409	3.86587	3.77941	0.051887	0.680615	2	25608635	25617678	-1	Ccdc183	coiled-coil domain containing 183 [Source:MGI Symbol;Acc:MGI:1924308]	13.3279	7.25756	13.9255	21.2852	18.0468	8.8615	10.7962	7.98526	8.14382	11.6074	8.31598	10.4754	13.7841	9.554
ENSMUSG00000027522	-3.98572	-1.99484	1.48808	3.7249	0.0536068	0.680615	2	174076308	174099771	1	Stx16	syntaxin 16 [Source:MGI Symbol;Acc:MGI:1923396]	0.951995	1.97933	0.55702	0	0	2.72662	2.59109	2.457	2.03595	2.32147	1.386	1.16393	1.03583	1.99257
ENSMUSG00000048316	1.48275	0.568273	4.69138	3.72626	0.0535633	0.680615	2	29738335	29738665	-1	Gm9823	predicted gene 9823 [Source:MGI Symbol;Acc:MGI:3708656]	25.2279	26.3911	21.7238	35.2536	27.0703	33.401	23.3198	23.9558	20.8685	22.7505	24.9479	21.5327	28.1779	22.8959
ENSMUSG00000085010	40.6602	5.34555	0.595494	3.78993	0.0515618	0.680615	2	155592319	155594955	1	Gssos1	glutathione synthase, opposite strand 1 [Source:MGI Symbol;Acc:MGI:1915623]	2.37999	0	0.55702	0	0	2.04496	0	0	0	0	0.692999	0	0.830328	0.1155
ENSMUSG00000086329	-1.7939	-0.843102	4.07448	3.75542	0.0526366	0.680615	2	131298545	131299835	1	Gm14233	predicted gene 14233 [Source:MGI Symbol;Acc:MGI:3705115]	8.56795	10.5565	14.4825	17.2942	14.6631	15.678	21.1606	14.742	18.3236	24.6076	10.395	15.713	13.5404	17.4903
ENSMUSG00000026083	1.27137	0.346378	6.88158	3.73757	0.0532018	0.680615	1	37998010	38055579	1	Eif5b	eukaryotic translation initiation factor 5B [Source:MGI Symbol;Acc:MGI:2441772]	108.051	123.379	122.544	142.345	139.299	124.061	116.599	100.123	121.648	102.145	116.424	114.647	126.613	111.931
ENSMUSG00000039395	-10.5932	-3.40507	0.695595	3.77181	0.0521231	0.680615	1	72159442	72212307	-1	Mreg	melanoregulin [Source:MGI Symbol;Acc:MGI:2151839]	0.475997	0	0	0	0.563964	0	0.863698	1.2285	0.508989	0.92859	0	1.16393	0.173327	0.782284
ENSMUSG00000040265	-2.32985	-1.22023	2.95505	3.73726	0.0532116	0.680615	1	161982453	162478034	-1	Dnm3	dynamin 3 [Source:MGI Symbol;Acc:MGI:1341299]	6.18796	5.27823	2.7851	2.66065	6.76757	5.45323	6.47773	3.6855	6.61685	14.8574	9.00898	5.23768	4.85546	7.64736
ENSMUSG00000052423	1.62823	0.7033	4.53106	3.79282	0.051473	0.680615	1	171270328	171276896	1	B4galt3	UDP-Gal:betaGlcNAc beta 1,4-galactosyltransferase, polypeptide 3 [Source:MGI Symbol;Acc:MGI:1928767]	21.8959	32.9889	17.2676	25.9413	27.0703	19.768	19.4332	20.8845	16.7966	14.8574	23.5619	18.6228	24.1553	19.0261
ENSMUSG00000081605	2.11624	1.08151	2.92391	3.71938	0.0537844	0.682058	16	38512565	38514296	1	Gm15953	predicted gene 15953 [Source:MGI Symbol;Acc:MGI:3802150]	3.80798	9.23689	5.5702	7.31678	7.89549	8.8615	3.88664	3.07125	6.10786	4.64295	4.85099	5.81964	7.11481	4.72989
ENSMUSG00000006315	-22.3813	-4.48422	0.521472	3.71555	0.053908	0.683036	7	30727701	30729534	-1	Tmem147	transmembrane protein 147 [Source:MGI Symbol;Acc:MGI:1915011]	0.475997	0	0	0	0	0	0	0	1.01798	1.85718	0	0.581964	0.0793329	0.576187
ENSMUSG00000037519	-8.66859	-3.1158	1.10955	3.71427	0.0539493	0.683036	7	144476758	144553729	-1	Ppfia1	protein tyrosine phosphatase, receptor type, f polypeptide (PTPRF), interacting protein (liprin), alpha 1 [Source:MGI Symbol;Acc:MGI:1924750]	2.37999	0	0.55702	0.665162	0	0	0	3.07125	1.52697	0.464295	1.386	3.49178	0.600361	1.65672
ENSMUSG00000083374	-30.5927	-4.93512	0.454066	3.71187	0.0540267	0.68346	2	161482563	161483038	-1	Gm11449	predicted gene 11449 [Source:MGI Symbol;Acc:MGI:3651346]	0	0	0.55702	0	0	0	0	1.84275	0.508989	0.464295	1.386	0	0.0928367	0.700339
ENSMUSG00000047434	19.9471	4.31811	0.478136	3.69934	0.0544341	0.686517	16	30955627	31081432	-1	Xxylt1	xyloside xylosyltransferase 1 [Source:MGI Symbol;Acc:MGI:2146443]	0	1.31956	0	0	0.563964	1.36331	0.431849	0	0	0	0	0	0.541138	0.0719748
ENSMUSG00000022476	-3.06626	-1.61648	2.25248	3.69901	0.0544449	0.686517	15	81915030	81926213	-1	Polr3h	polymerase (RNA) III (DNA directed) polypeptide H [Source:MGI Symbol;Acc:MGI:1926179]	2.85598	1.97933	3.89914	1.33032	3.94775	0.681654	5.18219	4.29975	3.56292	2.78577	4.85099	5.81964	2.44903	4.41688
ENSMUSG00000052593	-3.08709	-1.62625	2.17964	3.69928	0.0544359	0.686517	12	21323509	21373632	-1	Adam17	a disintegrin and metallopeptidase domain 17 [Source:MGI Symbol;Acc:MGI:1096335]	0.951995	2.63911	3.34212	2.66065	3.94775	2.04496	6.47773	3.6855	6.10786	3.25006	3.46499	4.65571	2.59776	4.60698
ENSMUSG00000056608	-2.77804	-1.47407	2.49411	3.70053	0.0543952	0.686517	8	90828835	91054508	1	Chd9	chromodomain helicase DNA binding protein 9 [Source:MGI Symbol;Acc:MGI:1924001]	2.85598	2.63911	2.7851	3.32581	2.81982	4.77158	4.31849	1.2285	4.5809	8.8216	7.62298	7.56553	3.19957	5.68967
ENSMUSG00000106234	4.33459	2.1159	2.0416	3.68786	0.0548099	0.686844		110974432	110974595	1	RP24-166N8.8	9	2.85598	5.27823	2.22808	7.98194	2.81982	0	1.7274	0.61425	0.508989	0.92859	1.386	5.81964	3.52734	1.83081
ENSMUSG00000024524	1.33824	0.420338	6.4751	3.67806	0.0551329	0.686844	18	67088336	67226792	1	Gnal	guanine nucleotide binding protein, alpha stimulating, olfactory type [Source:MGI Symbol;Acc:MGI:95774]	81.3955	110.843	89.6802	87.8014	90.7982	85.2067	79.8921	73.0958	66.6775	87.2874	76.2298	86.7126	90.9541	78.3159
ENSMUSG00000101012	-5.99727	-2.58431	1.32866	3.69502	0.0545751	0.686844	17	49112263	49113535	-1	1700008K24Rik	RIKEN cDNA 1700008K24 gene [Source:MGI Symbol;Acc:MGI:1916561]	0	0	0.55702	1.33032	1.12793	3.40827	1.7274	3.6855	2.03595	0	2.079	1.74589	1.07059	1.87896
ENSMUSG00000034422	6.28794	2.65259	1.2637	3.68982	0.0547454	0.686844	16	35832874	35871544	-1	Parp14	poly (ADP-ribose) polymerase family, member 14 [Source:MGI Symbol;Acc:MGI:1919489]	2.37999	1.97933	1.67106	1.33032	1.12793	1.36331	3.45479	0.61425	0.508989	0	0.692999	0	1.64199	0.878505
ENSMUSG00000020978	-2.21885	-1.14981	2.72737	3.6892	0.054766	0.686844	12	69296681	69310687	1	Klhdc2	kelch domain containing 2 [Source:MGI Symbol;Acc:MGI:1916804]	5.23597	2.63911	6.68424	4.65613	7.33153	1.36331	6.90958	6.1425	8.14382	4.64295	5.54399	11.6393	4.65172	7.17035
ENSMUSG00000058669	-19.8978	-4.31454	0.634618	3.68107	0.0550337	0.686844	12	56611389	56613284	-1	Nkx2-9	NK2 homeobox 9 [Source:MGI Symbol;Acc:MGI:1270158]	0	0	0	0.665162	0	0.681654	0.431849	0	1.52697	1.85718	0.692999	0	0.224469	0.751499
ENSMUSG00000030510	-4.02236	-2.00804	1.57528	3.6846	0.054917	0.686844	7	66743504	66823692	1	Cers3	ceramide synthase 3 [Source:MGI Symbol;Acc:MGI:2681008]	0.951995	1.31956	1.11404	1.33032	0.563964	2.04496	2.15924	1.84275	4.07191	2.32147	0	4.07375	1.22081	2.41152
ENSMUSG00000058050	5.98474	2.58129	1.23461	3.67957	0.055083	0.686844	7	121015139	121015633	-1	Gm9234	predicted pseudogene 9234 [Source:MGI Symbol;Acc:MGI:3648545]	2.37999	2.63911	2.22808	2.66065	0.563964	2.72662	0.863698	2.457	0.508989	0.464295	1.386	0	2.19973	0.946663
ENSMUSG00000051586	-1.89727	-0.923923	3.14748	3.69482	0.0545815	0.686844	6	120931707	121130999	-1	Mical3	microtubule associated monooxygenase, calponin and LIM domain containing 3 [Source:MGI Symbol;Acc:MGI:2442733]	6.66396	9.23689	6.12722	8.64711	4.51171	4.77158	9.50068	10.4423	6.61685	7.89301	11.088	9.31142	6.65975	9.14203
ENSMUSG00000028670	-9.05597	-3.17887	1.07843	3.68576	0.0548791	0.686844	4	135968224	135972626	-1	Lypla2	lysophospholipase 2 [Source:MGI Symbol;Acc:MGI:1347000]	0.951995	0	0.55702	0.665162	0	0	0.431849	0	2.54494	0.464295	2.77199	1.16393	0.362363	1.2295
ENSMUSG00000028832	1.57255	0.653103	4.33192	3.67874	0.0551105	0.686844	4	134468320	134473843	1	Stmn1	stathmin 1 [Source:MGI Symbol;Acc:MGI:96739]	22.3719	27.7107	27.294	18.6245	18.0468	13.6331	14.251	17.8133	14.7607	17.1789	19.404	16.877	21.2802	16.7141
ENSMUSG00000054405	-2.40944	-1.2687	3.02498	3.67845	0.0551201	0.686844	4	132535550	132553742	1	Dnajc8	DnaJ (Hsp40) homolog, subfamily C, member 8 [Source:MGI Symbol;Acc:MGI:1915848]	5.23597	7.25756	4.45616	2.66065	7.33153	5.45323	12.0918	6.75675	7.12584	6.50013	4.15799	13.3852	5.39918	8.33628
ENSMUSG00000085386	-7.9891	-2.99803	1.51707	3.68942	0.0547588	0.686844	2	66409494	66421588	1	Gm13630	predicted gene 13630 [Source:MGI Symbol;Acc:MGI:3650561]	1.42799	0	4.45616	0	0	0.681654	1.7274	2.457	3.05393	2.78577	1.386	1.16393	1.0943	2.09567
ENSMUSG00000087465	-15.6715	-3.97007	0.480409	3.68238	0.0549903	0.686844	2	101872175	101883256	1	Gm13905	predicted gene 13905 [Source:MGI Symbol;Acc:MGI:3651198]	0	1.31956	0	0	0	0	0	0.61425	1.01798	0.464295	1.386	0.581964	0.219926	0.677414
ENSMUSG00000098977	-14.1555	-3.82329	0.848826	3.68682	0.0548442	0.686844	2	26206702	26209283	1	Gm27196	predicted gene 27196 [Source:MGI Symbol;Acc:MGI:5521039]	0	0	0	0	2.81982	0	0.863698	1.2285	0.508989	1.85718	0	1.16393	0.46997	0.937049
ENSMUSG00000089824	17.4003	4.12104	0.781963	3.6767	0.055178	0.686855	2	156091958	156111978	-1	Rbm12	RNA binding motif protein 12 [Source:MGI Symbol;Acc:MGI:1922960]	0.475997	0.659778	1.11404	1.33032	0	3.40827	0	0	3.05393	0	0	0	1.16473	0.508989
ENSMUSG00000017715	5.12403	2.35728	1.31265	3.66967	0.0554112	0.687355	11	117986292	118024011	1	Pgs1	phosphatidylglycerophosphate synthase 1 [Source:MGI Symbol;Acc:MGI:1921701]	2.37999	3.95867	1.11404	0.665162	3.94775	1.36331	1.29555	0	1.01798	1.85718	0	1.16393	2.23815	0.889105
ENSMUSG00000039055	1.56692	0.647927	4.13991	3.67223	0.0553261	0.687355	11	94644996	94653964	-1	Eme1	essential meiotic endonuclease 1 homolog 1 (S. pombe) [Source:MGI Symbol;Acc:MGI:3576783]	19.9919	26.3911	18.9387	15.2987	16.355	20.4496	14.251	13.5135	12.7247	14.8574	14.553	23.2786	19.5708	15.5297
ENSMUSG00000006445	5.12265	2.35689	1.21637	3.67253	0.0553162	0.687355	4	141301240	141329384	1	Epha2	Eph receptor A2 [Source:MGI Symbol;Acc:MGI:95278]	0.951995	1.97933	1.11404	0.665162	1.12793	3.40827	0.863698	0	1.01798	0.92859	0	0.581964	1.54112	0.565372
ENSMUSG00000027840	-1.34262	-0.42505	6.079	3.66883	0.0554389	0.687355	3	104945272	104961921	-1	Wnt2b	wingless-type MMTV integration site family, member 2B [Source:MGI Symbol;Acc:MGI:1261834]	58.0717	55.4214	62.9433	80.4846	55.8324	59.3039	71.6869	58.968	74.3123	80.323	68.6069	74.4914	62.0095	71.3981
ENSMUSG00000103493	14.2452	3.83241	0.818699	3.66995	0.0554017	0.687355	1	164424713	164426994	1	Gm37411	predicted gene, 37411 [Source:MGI Symbol;Acc:MGI:5610639]	0.475997	0.659778	0	1.99549	1.69189	0	0	0.61425	1.01798	0	0	0	0.803859	0.272038
ENSMUSG00000096910	-12.2674	-3.61676	0.719705	3.66695	0.0555015	0.687582	17	33289649	33303196	1	Zfp955b	zinc finger protein 955B [Source:MGI Symbol;Acc:MGI:4834573]	0	0.659778	1.67106	0	0	0	0.863698	0.61425	0	0.92859	2.079	0.581964	0.388473	0.844583
ENSMUSG00000104882	-38.8986	-5.28165	0.297951	3.6648	0.0555734	0.687682		27860018	27860438	-1	RP23-397C5.5	5	0	0	0	0	0	0	0.863698	0	0	0	1.386	0	0	0.374949
ENSMUSG00000063556	9.06085	3.17965	2.08256	3.66274	0.0556422	0.687682	14	77251847	77252314	-1	Gm10132	predicted gene 10132 [Source:MGI Symbol;Acc:MGI:3704449]	7.13996	5.27823	3.89914	11.9729	7.33153	0	3.88664	0	1.52697	0	1.386	4.65571	5.93696	1.90922
ENSMUSG00000087103	-1.85299	-0.889855	3.49787	3.66362	0.0556128	0.687682	2	19429104	19431983	-1	Gm13344	predicted gene 13344 [Source:MGI Symbol;Acc:MGI:3649239]	6.66396	6.59778	5.5702	8.64711	6.2036	6.81654	8.63698	9.21376	10.1798	9.2859	5.54399	11.6393	6.74987	9.08328
ENSMUSG00000024587	-2.0711	-1.0504	3.00721	3.65685	0.0558392	0.689023	18	64499665	64516557	-1	Nars	asparaginyl-tRNA synthetase [Source:MGI Symbol;Acc:MGI:1917473]	6.18796	4.61845	5.5702	5.98646	8.45946	6.81654	6.04589	4.29975	11.7067	10.6788	9.00898	13.3852	6.27318	9.18755
ENSMUSG00000054619	-4.80994	-2.26602	1.30694	3.65794	0.0558027	0.689023	15	100304817	100314348	1	Mettl7a1	methyltransferase like 7A1 [Source:MGI Symbol;Acc:MGI:1916523]	0.475997	0.659778	1.67106	0.665162	1.69189	0	2.59109	1.2285	1.01798	3.25006	2.77199	1.16393	0.860648	2.00393
ENSMUSG00000021972	-2.91961	-1.54578	2.1878	3.65365	0.0559464	0.689592	14	64811600	64949871	-1	Hmbox1	homeobox containing 1 [Source:MGI Symbol;Acc:MGI:2445066]	2.85598	3.29889	1.11404	2.66065	3.38378	1.36331	1.29555	5.52825	2.54494	3.71436	7.62298	7.56553	2.44611	4.71194
ENSMUSG00000046079	-1.36825	-0.452335	7.51236	3.65141	0.0560218	0.689592	5	105699969	105832436	1	Lrrc8d	leucine rich repeat containing 8D [Source:MGI Symbol;Acc:MGI:1922368]	150.891	207.17	150.395	159.639	143.811	152.009	155.034	208.845	167.966	198.718	197.505	199.032	160.653	187.85
ENSMUSG00000091985	1.38053	0.465219	5.25209	3.6501	0.0560658	0.689592	4	108633843	108637441	-1	Gm17354	predicted gene, 17354 [Source:MGI Symbol;Acc:MGI:4936988]	39.0318	34.9682	40.6625	38.5794	34.9658	32.0377	32.3887	27.6413	39.7011	27.8577	34.6499	26.1884	36.7076	31.4045
ENSMUSG00000083973	11.4855	3.52174	0.95632	3.64888	0.0561069	0.689592	2	24674701	24675346	1	Gm13459	predicted gene 13459 [Source:MGI Symbol;Acc:MGI:3651862]	0	0.659778	1.11404	0	1.12793	2.04496	1.7274	0	0.508989	0	0	0	0.824451	0.372731
ENSMUSG00000042429	-1.86176	-0.896663	3.28829	3.65007	0.0560668	0.689592	1	134199223	134235431	-1	Adora1	adenosine A1 receptor [Source:MGI Symbol;Acc:MGI:99401]	8.09195	5.938	5.01318	9.97743	6.76757	9.54315	14.251	12.8993	10.6888	9.2859	6.92999	8.1475	7.55521	10.3671
ENSMUSG00000086503	-1.94183	-0.957415	4.44073	3.64187	0.0563437	0.689779	X	103460375	103483217	-1	Xist	inactive X specific transcripts [Source:MGI Symbol;Acc:MGI:98974]	38.5558	32.3291	38.9914	4.65613	4.51171	1.36331	47.9352	36.855	42.2461	5.10724	6.92999	6.4016	20.0679	24.2459
ENSMUSG00000023018	-3.40741	-1.76868	1.99614	3.64264	0.0563176	0.689779	15	99702287	99713995	1	Smarcd1	SWI/SNF related, matrix associated, actin dependent regulator of chromatin, subfamily d, member 1 [Source:MGI Symbol;Acc:MGI:1933623]	0.951995	2.63911	0.55702	0.665162	4.51171	2.04496	4.75034	3.07125	4.07191	1.39288	3.46499	4.07375	1.89499	3.47085
ENSMUSG00000097057	1.39511	0.48038	5.31335	3.64332	0.0562946	0.689779	15	77961674	77967126	1	Gm17638	predicted gene, 17638 [Source:MGI Symbol;Acc:MGI:4937272]	43.3158	35.628	36.2063	41.24	42.2973	44.3075	28.502	27.027	40.2101	37.1436	37.4219	36.0818	40.4992	34.3977
ENSMUSG00000021670	2.94687	1.55918	1.81417	3.64219	0.0563328	0.689779	13	96648967	96670936	-1	Hmgcr	3-hydroxy-3-methylglutaryl-Coenzyme A reductase [Source:MGI Symbol;Acc:MGI:96159]	2.37999	3.95867	2.7851	4.65613	2.25586	2.04496	2.59109	0.61425	1.52697	0.92859	1.386	2.90982	3.01345	1.65945
ENSMUSG00000097770	-1.26618	-0.340484	6.35947	3.64517	0.056232	0.689779	2	5137749	5230864	-1	Gm26776	predicted gene, 26776 [Source:MGI Symbol;Acc:MGI:5477270]	78.5395	70.5963	85.2241	81.8149	68.2396	79.7535	77.7328	83.5381	76.8573	99.3591	88.0108	98.3519	77.3613	87.3083
ENSMUSG00000013698	-1.45	-0.536055	4.99622	3.64043	0.0563925	0.689833	1	172196728	172206804	-1	Pea15a	phosphoprotein enriched in astrocytes 15A [Source:MGI Symbol;Acc:MGI:104799]	23.7999	25.7313	22.2808	33.9233	29.8901	24.5395	38.8664	28.2555	36.6472	31.1078	22.869	32.59	26.6942	31.7226
ENSMUSG00000004951	-16.4084	-4.03636	0.951107	3.6287	0.0567912	0.693787	5	135887919	135889563	1	Hspb1	heat shock protein 1 [Source:MGI Symbol;Acc:MGI:96240]	0	0	0.55702	0	0.563964	0	0.863698	0	2.54494	1.85718	0	0.581964	0.186831	0.974631
ENSMUSG00000093594	-5.24283	-2.39035	1.4041	3.62699	0.0568495	0.693787	4	147782319	147809840	-1	Gm20707	predicted gene 20707 [Source:MGI Symbol;Acc:MGI:5313154]	1.90399	0	0.55702	0.665162	2.81982	0	2.15924	3.6855	1.01798	0.92859	4.15799	3.49178	0.990998	2.57351
ENSMUSG00000047676	-12.2846	-3.61878	0.971044	3.62771	0.0568251	0.693787	3	150072658	150073542	-1	Rpsa-ps10	ribosomal protein SA, pseudogene 10 [Source:MGI Symbol;Acc:MGI:3704228]	2.85598	1.31956	2.22808	0	0	0	2.15924	1.2285	1.01798	0	0	3.49178	1.06727	1.31625
ENSMUSG00000060121	3.28272	1.71489	1.95848	3.61989	0.0570928	0.694034	12	59013393	59028470	1	Gemin2	gem (nuclear organelle) associated protein 2 [Source:MGI Symbol;Acc:MGI:1913853]	2.37999	2.63911	5.01318	1.33032	3.38378	2.72662	0.863698	3.6855	1.52697	2.32147	0.692999	0.581964	2.91217	1.6121
ENSMUSG00000032171	6.42369	2.6834	1.47065	3.62022	0.0570814	0.694034	9	20652130	20666584	1	Pin1	protein (peptidyl-prolyl cis/trans isomerase) NIMA-interacting 1 [Source:MGI Symbol;Acc:MGI:1346036]	0	1.31956	6.12722	1.99549	2.25586	4.08992	1.7274	0.61425	1.52697	0.92859	0	1.16393	2.63134	0.993522
ENSMUSG00000062867	5.05646	2.33813	1.3993	3.62008	0.0570863	0.694034	9	108560286	108565584	1	Impdh2	inosine 5'-phosphate dehydrogenase 2 [Source:MGI Symbol;Acc:MGI:109367]	3.80798	5.27823	1.67106	3.32581	0	1.36331	0.431849	2.457	0.508989	0.92859	0.692999	1.16393	2.5744	1.03056
ENSMUSG00000097992	-3.23531	-1.69391	1.86628	3.62265	0.0569979	0.694034	8	87476055	87495462	-1	Gm27016	predicted gene, 27016 [Source:MGI Symbol;Acc:MGI:5504131]	1.42799	1.97933	1.67106	1.99549	2.81982	1.36331	3.88664	4.29975	3.56292	3.25006	2.77199	2.90982	1.87617	3.44687
ENSMUSG00000015766	7.75967	2.95599	1.14271	3.62317	0.0569804	0.694034	6	137477245	137654876	-1	Eps8	epidermal growth factor receptor pathway substrate 8 [Source:MGI Symbol;Acc:MGI:104684]	0.951995	1.31956	5.01318	1.99549	1.12793	1.36331	0.863698	1.2285	0	0	1.386	0.581964	1.96191	0.676693
ENSMUSG00000103677	-12.8849	-3.68761	0.696367	3.61711	0.0571881	0.69465	18	37685210	37841873	1	Pcdhga4	protocadherin gamma subfamily A, 4 [Source:MGI Symbol;Acc:MGI:1935216]	0.475997	0.659778	0.55702	0	0	0	1.29555	1.2285	1.01798	0	0.692999	0.581964	0.282133	0.802831
ENSMUSG00000022514	4.75182	2.24848	1.06332	3.6129	0.057333	0.695868	16	26581704	26730117	1	Il1rap	interleukin 1 receptor accessory protein [Source:MGI Symbol;Acc:MGI:104975]	1.42799	1.97933	1.11404	1.33032	2.81982	2.04496	0.431849	0	0.508989	2.78577	0.692999	1.16393	1.78608	0.930589
ENSMUSG00000021194	-1.6743	-0.743561	4.23662	3.61135	0.0573866	0.695974	12	102554969	102565027	1	Chga	chromogranin A [Source:MGI Symbol;Acc:MGI:88394]	17.6119	25.0716	9.46934	17.9594	16.9189	17.723	24.6154	20.2703	25.4494	19.5004	31.1849	14.5491	17.459	22.5949
ENSMUSG00000038264	-2.86889	-1.52049	2.12464	3.60918	0.0574613	0.696311	9	57940113	57962864	1	Sema7a	sema domain, immunoglobulin domain (Ig), and GPI membrane anchor, (semaphorin) 7A [Source:MGI Symbol;Acc:MGI:1306826]	2.85598	3.29889	2.22808	0.665162	2.25586	2.04496	3.88664	3.07125	3.05393	5.57154	1.386	4.65571	2.22482	3.60418
ENSMUSG00000074461	-6.56947	-2.71578	1.44605	3.60666	0.0575486	0.696311	8	14090461	14092590	1	Gm10699	predicted gene 10699 [Source:MGI Symbol;Acc:MGI:3642530]	2.37999	1.31956	1.67106	0	0.563964	0.681654	1.29555	3.07125	2.54494	1.85718	4.15799	1.74589	1.1027	2.44547
ENSMUSG00000036615	1.47656	0.562235	4.73818	3.60747	0.0575205	0.696311	3	54803115	54807791	-1	Rfxap	regulatory factor X-associated protein [Source:MGI Symbol;Acc:MGI:2180854]	19.9919	33.6487	27.851	29.9323	28.7622	29.3111	23.7517	15.3563	20.8685	28.7863	18.711	29.0982	28.2495	22.762
ENSMUSG00000028737	-10.9802	-3.45684	0.719813	3.60378	0.0576484	0.696714	4	139622866	139649690	1	Aldh4a1	aldehyde dehydrogenase 4 family, member A1 [Source:MGI Symbol;Acc:MGI:2443883]	0	0.659778	0	0	0	0.681654	0.431849	1.2285	2.03595	0.92859	0	0.581964	0.223572	0.86781
ENSMUSG00000038764	-3.33918	-1.73949	1.77876	3.60311	0.0576714	0.696714	4	57190841	57301837	-1	Ptpn3	protein tyrosine phosphatase, non-receptor type 3 [Source:MGI Symbol;Acc:MGI:105307]	1.42799	4.61845	3.34212	0.665162	1.12793	0.681654	3.02294	4.29975	4.5809	1.39288	2.079	3.49178	1.97722	3.14454
ENSMUSG00000001420	-1.68284	-0.750902	3.71747	3.6016	0.0577241	0.696809	3	88328655	88336148	-1	Tmem79	transmembrane protein 79 [Source:MGI Symbol;Acc:MGI:1919163]	12.8519	8.57712	15.0395	13.3032	5.63964	10.2248	15.1147	11.6708	13.2337	13.9288	15.246	15.1311	10.9394	14.0542
ENSMUSG00000019984	2.5189	1.33279	2.72954	3.59828	0.0578394	0.697177	10	24869986	24913681	1	Med23	mediator complex subunit 23 [Source:MGI Symbol;Acc:MGI:1917458]	5.23597	3.95867	5.01318	3.99097	7.89549	6.81654	1.29555	4.29975	1.52697	1.85718	11.088	4.07375	5.48514	4.02353
ENSMUSG00000097815	-1.37934	-0.463979	9.41961	3.59814	0.0578442	0.697177	6	18844220	18847360	1	Gm26809	predicted gene, 26809 [Source:MGI Symbol;Acc:MGI:5477303]	488.849	572.028	741.951	781.565	461.886	629.166	560.54	617.936	658.631	967.591	855.853	708.832	612.574	728.231
ENSMUSG00000022100	1.39631	0.48162	5.91978	3.59155	0.0580741	0.698866	14	70654246	70766628	-1	Xpo7	exportin 7 [Source:MGI Symbol;Acc:MGI:1929705]	56.1677	50.8029	60.1582	71.8375	67.1117	59.9855	60.8907	46.0688	63.1146	37.6079	53.3609	50.0489	61.0106	51.8486
ENSMUSG00000029862	1.25755	0.33061	6.94016	3.59277	0.0580314	0.698866	6	42286685	42315756	1	Clcn1	chloride channel 1 [Source:MGI Symbol;Acc:MGI:88417]	145.655	130.636	128.672	115.738	124.072	130.196	111.417	119.165	125.211	100.752	115.731	121.049	129.162	115.554
ENSMUSG00000052133	-15.7484	-3.97713	0.777471	3.58652	0.0582502	0.69897	16	35541145	35664732	1	Sema5b	sema domain, seven thrombospondin repeats (type 1 and type 1-like), transmembrane domain (TM) and short cytoplasmic domain, (semaphorin) 5B [Source:MGI Symbol;Acc:MGI:107555]	0	0	1.11404	0	0	0	0.431849	0	0.508989	1.39288	1.386	0.581964	0.185673	0.716947
ENSMUSG00000000530	-19.0217	-4.24958	0.801778	3.58489	0.0583074	0.69897	15	101128522	101145336	1	Acvrl1	activin A receptor, type II-like 1 [Source:MGI Symbol;Acc:MGI:1338946]	0	0	1.11404	0	0	0	0	1.2285	0.508989	1.85718	0.692999	0	0.185673	0.714611
ENSMUSG00000035027	-5.79158	-2.53396	1.09229	3.58743	0.0582182	0.69897	10	81105915	81124697	1	Map2k2	mitogen-activated protein kinase kinase 2 [Source:MGI Symbol;Acc:MGI:1346867]	0.951995	0.659778	1.11404	1.33032	0	0	1.7274	1.84275	1.01798	1.39288	2.079	1.74589	0.676023	1.63432
ENSMUSG00000008305	3.38574	1.75947	1.92512	3.58879	0.0581706	0.69897	4	72117142	72200919	-1	Tle1	transducin-like enhancer of split 1, homolog of Drosophila E(spl) [Source:MGI Symbol;Acc:MGI:104636]	4.28398	1.97933	7.79828	5.98646	1.12793	4.77158	3.45479	2.457	1.01798	1.85718	1.386	3.49178	4.32459	2.27746
ENSMUSG00000097456	-4.05359	-2.0192	1.74576	3.58573	0.0582776	0.69897	3	127161304	127168288	1	Gm16958	predicted gene, 16958 [Source:MGI Symbol;Acc:MGI:4439882]	0.475997	1.31956	2.7851	0.665162	1.12793	3.40827	1.7274	2.457	4.07191	6.50013	1.386	3.49178	1.63034	3.27237
ENSMUSG00000035914	2.32432	1.21681	3.20408	3.58256	0.0583892	0.699412	9	58524300	58555132	-1	Cd276	CD276 antigen [Source:MGI Symbol;Acc:MGI:2183926]	7.13996	7.25756	7.24126	8.64711	4.51171	11.5881	4.31849	6.75675	9.67078	2.32147	6.23699	2.90982	7.73095	5.36905
ENSMUSG00000105230	-14.7512	-3.88276	0.716407	3.57785	0.0585549	0.700839		110005974	110006913	1	RP24-421E18.5	9	1.90399	0	0.55702	0	0	0	0.431849	1.2285	1.01798	0.464295	0.692999	1.74589	0.410168	0.930252
ENSMUSG00000084755	8.37	3.06523	0.977902	3.57367	0.0587024	0.700839	17	56014283	56014544	-1	Gm16276	predicted gene 16276 [Source:MGI Symbol;Acc:MGI:3826598]	0.475997	1.31956	2.22808	0.665162	1.69189	0	0.863698	0.61425	0	0	0	0.581964	1.06345	0.343319
ENSMUSG00000007682	3.32156	1.73186	1.8172	3.57398	0.0586914	0.700839	12	90724554	90738438	-1	Dio2	deiodinase, iodothyronine, type II [Source:MGI Symbol;Acc:MGI:1338833]	6.66396	2.63911	5.01318	1.99549	2.25586	2.72662	3.02294	2.457	1.01798	0.92859	1.386	2.32786	3.54904	1.85673
ENSMUSG00000001983	-12.4095	-3.63338	0.848137	3.57404	0.0586893	0.700839	11	106066061	106073612	1	Taco1	translational activator of mitochondrially encoded cytochrome c oxidase I [Source:MGI Symbol;Acc:MGI:1917457]	0	0	0.55702	0	0.563964	0.681654	2.15924	0	1.52697	1.85718	0.692999	0.581964	0.30044	1.13639
ENSMUSG00000040731	-2.27909	-1.18846	2.746	3.57279	0.0587336	0.700839	5	134619721	134639490	-1	Eif4h	eukaryotic translation initiation factor 4H [Source:MGI Symbol;Acc:MGI:1341822]	6.18796	5.938	6.12722	3.99097	2.25586	5.45323	6.90958	6.1425	9.1618	6.03583	8.31598	7.56553	4.99221	7.35521
ENSMUSG00000030505	-31.5744	-4.98068	0.591769	3.56972	0.0588421	0.701596	7	49778346	49858265	1	Prmt3	protein arginine N-methyltransferase 3 [Source:MGI Symbol;Acc:MGI:1919224]	0.475997	0	0	0	0	0	0.863698	0.61425	0	0	2.77199	0	0.0793329	0.708324
ENSMUSG00000107719	2.33178	1.22143	2.51605	3.54943	0.0595658	0.701818		88784330	88787451	-1	RP23-82I13.5	6	3.33198	5.938	5.5702	3.99097	6.76757	5.45323	1.7274	2.457	2.03595	6.03583	6.92999	3.49178	5.17533	3.77966
ENSMUSG00000041180	2.22732	1.15531	2.92769	3.5427	0.0598079	0.701818	19	36554639	36621135	1	Hectd2	HECT domain containing 2 [Source:MGI Symbol;Acc:MGI:2442663]	7.13996	11.2162	7.24126	3.99097	9.58739	6.13488	6.04589	6.1425	5.08989	4.64295	6.23699	2.32786	7.55178	5.08101
ENSMUSG00000093884	6.59555	2.72149	1.41923	3.556	0.0593306	0.701818	17	33199062	33200009	1	Olfr239	olfactory receptor 239 [Source:MGI Symbol;Acc:MGI:3030073]	1.90399	4.61845	0	0.665162	5.07568	2.04496	0.863698	0	1.01798	0.464295	1.386	1.74589	2.38471	0.912977
ENSMUSG00000022827	24.8631	4.63594	0.570935	3.56417	0.0590393	0.701818	16	37539885	37572385	1	Rabl3	RAB, member RAS oncogene family-like 3 [Source:MGI Symbol;Acc:MGI:1914907]	0.475997	0	0	1.33032	0.563964	3.40827	0	0	0	0	0	0.581964	0.963092	0.096994
ENSMUSG00000022386	-12.1215	-3.59949	0.700413	3.5671	0.0589353	0.701818	15	85879312	85897394	1	Trmu	tRNA 5-methylaminomethyl-2-thiouridylate methyltransferase [Source:MGI Symbol;Acc:MGI:1919276]	0	0	0	0	2.25586	0	0.431849	0.61425	1.52697	0.92859	0	1.16393	0.375976	0.777597
ENSMUSG00000019027	-3.10489	-1.63454	2.19686	3.54323	0.059789	0.701818	14	31260375	31323896	-1	Dnah1	dynein, axonemal, heavy chain 1 [Source:MGI Symbol;Acc:MGI:107721]	2.37999	3.95867	6.12722	0.665162	1.12793	0.681654	3.88664	4.29975	2.54494	5.10724	3.46499	0.581964	2.4901	3.31426
ENSMUSG00000094590	2.88097	1.52655	2.03468	3.56344	0.0590652	0.701818	14	6638420	6684170	-1	Gm10251	predicted gene 10251 [Source:MGI Symbol;Acc:MGI:3704424]	1.42799	5.27823	6.12722	5.98646	2.25586	3.40827	0.863698	2.457	3.05393	3.71436	2.079	1.74589	4.08067	2.31898
ENSMUSG00000020680	-1.9624	-0.972621	3.56798	3.54354	0.0597776	0.701818	11	83473086	83506743	1	Taf15	TAF15 RNA polymerase II, TATA box binding protein (TBP)-associated factor [Source:MGI Symbol;Acc:MGI:1917689]	6.66396	9.89667	10.5834	10.6426	6.76757	6.81654	19.8651	9.82801	10.6888	7.89301	13.167	10.4754	8.56179	11.9862
ENSMUSG00000003344	3.24231	1.69702	1.97293	3.56364	0.0590581	0.701818	10	80642617	80657071	-1	Btbd2	BTB (POZ) domain containing 2 [Source:MGI Symbol;Acc:MGI:1933831]	5.71197	5.938	0.55702	3.32581	4.51171	2.72662	2.15924	5.52825	2.54494	1.85718	1.386	0.581964	3.79519	2.34293
ENSMUSG00000040813	5.39785	2.43238	1.03785	3.54398	0.059762	0.701818	9	106658746	106685927	-1	Tex264	testis expressed gene 264 [Source:MGI Symbol;Acc:MGI:1096570]	1.42799	0.659778	1.11404	1.33032	1.69189	1.36331	0	1.2285	0	0	1.386	1.16393	1.26456	0.629738
ENSMUSG00000006273	-1.7015	-0.766804	4.16969	3.55875	0.0592323	0.701818	8	69088646	69113711	1	Atp6v1b2	ATPase, H+ transporting, lysosomal V1 subunit B2 [Source:MGI Symbol;Acc:MGI:109618]	12.8519	17.1542	13.3685	19.9549	14.0991	12.9514	17.274	17.8133	15.7786	26.0005	19.404	21.5327	15.0633	19.6338
ENSMUSG00000049482	1.69184	0.758591	3.82584	3.55177	0.0594821	0.701818	8	122476143	122484138	1	Ctu2	cytosolic thiouridylase subunit 2 homolog (S. pombe) [Source:MGI Symbol;Acc:MGI:1914215]	9.51995	15.8347	12.2544	13.9684	14.0991	19.0863	14.6829	13.5135	7.12584	11.1431	7.62298	9.31142	14.1271	10.5666
ENSMUSG00000048022	2.64045	1.40078	2.41287	3.5474	0.059639	0.701818	6	24951141	24956297	-1	Tmem229a	transmembrane protein 229A [Source:MGI Symbol;Acc:MGI:2442812]	4.75997	4.61845	3.89914	1.33032	6.76757	7.49819	3.88664	2.457	2.03595	2.78577	4.15799	2.32786	4.81227	2.94187
ENSMUSG00000104195	2.5018	1.32297	3.35973	3.55554	0.0593471	0.701818	5	134176346	134177709	1	B230377A18Rik	RIKEN cDNA B230377A18 gene [Source:MGI Symbol;Acc:MGI:3704260]	20.9439	2.63911	8.3553	17.9594	7.89549	5.45323	3.45479	6.75675	4.07191	11.1431	9.00898	8.72946	10.5411	7.19416
ENSMUSG00000034853	-3.1932	-1.675	1.53785	3.55119	0.0595028	0.701818	4	106744555	106804998	-1	Acot11	acyl-CoA thioesterase 11 [Source:MGI Symbol;Acc:MGI:1913736]	0.475997	1.31956	1.67106	1.33032	2.25586	2.04496	3.45479	4.29975	3.56292	1.85718	1.386	2.32786	1.51629	2.81475
ENSMUSG00000066026	8.67936	3.11759	0.904441	3.54899	0.0595819	0.701818	4	144892827	144928209	1	Dhrs3	dehydrogenase/reductase (SDR family) member 3 [Source:MGI Symbol;Acc:MGI:1315215]	0.951995	1.31956	1.11404	1.99549	1.12793	0	0	0.61425	0	0.464295	0	1.16393	1.08483	0.373746
ENSMUSG00000097280	1.26476	0.33886	6.91715	3.55365	0.0594144	0.701818	3	88199102	88204595	-1	AI849053	expressed sequence AI849053 [Source:MGI Symbol;Acc:MGI:2139818]	129.947	113.482	137.027	128.376	124.636	115.881	101.916	121.007	101.289	113.288	105.336	125.704	124.892	111.423
ENSMUSG00000026805	8.42655	3.07494	1.05838	3.55093	0.059512	0.701818	2	28907679	28916668	-1	Barhl1	BarH-like 1 (Drosophila) [Source:MGI Symbol;Acc:MGI:1859288]	2.85598	0	3.89914	0	0.563964	2.72662	1.7274	0.61425	1.01798	0	0.692999	0	1.67428	0.675437
ENSMUSG00000061411	2.43306	1.28277	2.71949	3.5596	0.059202	0.701818	2	153407462	153529971	-1	Nol4l	nucleolar protein 4-like [Source:MGI Symbol;Acc:MGI:1918765]	9.04395	4.61845	4.45616	5.98646	5.63964	8.17985	3.45479	5.52825	5.08989	3.71436	3.46499	3.49178	6.32075	4.12401
ENSMUSG00000015222	-1.45954	-0.54551	5.59611	3.55187	0.0594784	0.701818	1	66175273	66442583	1	Map2	microtubule-associated protein 2 [Source:MGI Symbol;Acc:MGI:97175]	49.5037	46.8443	39.5484	29.9323	51.8847	36.8093	53.5493	57.7395	51.4079	56.644	38.8079	49.4669	42.4204	51.2693
ENSMUSG00000100444	-19.7511	-4.30386	0.612983	3.544	0.0597613	0.701818	1	73522095	73529790	-1	C530043A13Rik	RIKEN cDNA C530043A13 gene [Source:MGI Symbol;Acc:MGI:2441914]	0.475997	0	0	0	0	0	1.29555	0.61425	0	0	1.386	0	0.0793329	0.549299
ENSMUSG00000073988	-22.7222	-4.50603	0.479978	3.54134	0.0598573	0.701868	4	20007938	20030785	1	Ttpa	tocopherol (alpha) transfer protein [Source:MGI Symbol;Acc:MGI:1354168]	0	0	1.11404	0	0	0	0	1.2285	0.508989	0	2.77199	0.581964	0.185673	0.848575
ENSMUSG00000097418	3.50324	1.80869	1.68991	3.53925	0.0599324	0.70222	16	84703167	84715245	1	Gm26667	predicted gene, 26667 [Source:MGI Symbol;Acc:MGI:5477161]	0.951995	3.29889	0.55702	3.99097	3.38378	6.81654	2.59109	0	2.03595	0.92859	2.079	0.581964	3.16653	1.36943
ENSMUSG00000018861	9.29855	3.21701	0.873645	3.53428	0.0601126	0.702744	11	115268024	115277050	-1	Fdxr	ferredoxin reductase [Source:MGI Symbol;Acc:MGI:104724]	0.475997	1.97933	0.55702	0.665162	1.69189	0	2.15924	1.2285	0.508989	0	0	0	0.894901	0.649456
ENSMUSG00000048661	2.85445	1.51321	2.35201	3.53467	0.0600985	0.702744	10	120923413	120979332	-1	Lemd3	LEM domain containing 3 [Source:MGI Symbol;Acc:MGI:3580376]	2.85598	1.97933	8.3553	9.97743	2.81982	6.13488	2.15924	3.6855	5.08989	2.78577	2.77199	2.32786	5.35379	3.13671
ENSMUSG00000029575	-14.6838	-3.87615	0.743254	3.53631	0.0600389	0.702744	5	114431034	114444060	-1	Mmab	methylmalonic aciduria (cobalamin deficiency) type B homolog (human) [Source:MGI Symbol;Acc:MGI:1924947]	0	0	0	1.33032	0	1.36331	0.431849	3.07125	0	0.464295	0	1.74589	0.448939	0.952215
ENSMUSG00000056812	-3.03216	-1.60035	2.26418	3.53	0.0602678	0.704002	18	64254359	64276146	1	St8sia3	ST8 alpha-N-acetyl-neuraminide alpha-2,8-sialyltransferase 3 [Source:MGI Symbol;Acc:MGI:106019]	6.66396	3.29889	2.22808	1.33032	0.563964	2.04496	4.31849	6.75675	3.56292	5.57154	1.386	2.90982	2.68836	4.08425
ENSMUSG00000059811	4.57781	2.19466	1.4935	3.52599	0.0604138	0.704002	17	79848392	79896123	-1	Atl2	atlastin GTPase 2 [Source:MGI Symbol;Acc:MGI:1929492]	2.37999	0.659778	2.22808	3.32581	2.25586	4.77158	0.863698	0.61425	1.01798	0.92859	0	3.49178	2.60351	1.15272
ENSMUSG00000083149	18.1021	4.17808	0.615246	3.52391	0.0604895	0.704002	13	31884225	31885224	1	Gm11380	predicted gene 11380 [Source:MGI Symbol;Acc:MGI:3650782]	2.37999	0	0	0	0.563964	2.04496	0	0	0	0	0.692999	1.16393	0.831485	0.309488
ENSMUSG00000004798	-6.25957	-2.64606	1.38124	3.51973	0.0606425	0.704002	11	61775649	61855073	-1	Ulk2	unc-51 like kinase 2 [Source:MGI Symbol;Acc:MGI:1352758]	1.90399	3.95867	0.55702	0	0.563964	0	2.15924	1.2285	1.01798	0.92859	2.079	4.07375	1.16394	1.91451
ENSMUSG00000078439	4.57909	2.19506	1.33189	3.5221	0.0605558	0.704002	10	81393051	81395392	1	Smim24	small integral membrane protein 24 [Source:MGI Symbol;Acc:MGI:1919523]	0.951995	1.97933	2.7851	1.99549	1.12793	2.04496	1.29555	0.61425	0.508989	1.39288	0.692999	0	1.81413	0.750778
ENSMUSG00000033313	-3.1492	-1.65499	2.07669	3.5189	0.0606726	0.704002	8	105264648	105269326	1	Fbxl8	F-box and leucine-rich repeat protein 8 [Source:MGI Symbol;Acc:MGI:1354697]	2.37999	1.31956	0.55702	1.33032	1.12793	2.04496	2.59109	1.84275	3.05393	3.71436	3.46499	1.16393	1.45996	2.63851
ENSMUSG00000035151	1.27665	0.352358	7.13076	3.5255	0.0604314	0.704002	8	83312632	83332486	-1	Elmod2	ELMO/CED-12 domain containing 2 [Source:MGI Symbol;Acc:MGI:2445165]	138.515	153.069	123.658	130.372	176.521	133.604	116.167	113.636	127.247	143.931	121.968	134.434	142.623	126.231
ENSMUSG00000079215	-2.92643	-1.54914	1.89559	3.52106	0.0605937	0.704002	5	124862691	124902693	1	Zfp664	zinc finger protein 664 [Source:MGI Symbol;Acc:MGI:2442505]	3.80798	3.29889	2.7851	0	2.25586	0.681654	6.04589	3.6855	2.03595	2.32147	2.77199	2.90982	2.13825	3.29511
ENSMUSG00000063019	5.10991	2.3533	1.45634	3.52698	0.0603777	0.704002	2	157367594	157396763	1	Manbal	mannosidase, beta A, lysosomal-like [Source:MGI Symbol;Acc:MGI:1916411]	1.42799	0.659778	2.22808	1.99549	1.12793	1.36331	0.863698	0	0.508989	1.39288	0	0.581964	1.4671	0.557923
ENSMUSG00000068115	-25.1401	-4.65192	0.632385	3.52291	0.060526	0.704002	2	150934519	151039382	-1	Ninl	ninein-like [Source:MGI Symbol;Acc:MGI:1925427]	0.475997	0	0	0	0	0	0	0	1.52697	1.85718	0	0	0.0793329	0.564024
ENSMUSG00000107766	23.9231	4.58033	0.660053	3.51335	0.0608761	0.705836		55296262	55307886	-1	RP23-132J21.3	6	1.42799	0	0	1.33032	0	0.681654	0	0.61425	0	0	0	0	0.573328	0.102375
ENSMUSG00000023036	-3.99353	-1.99766	2.16329	3.51153	0.0609431	0.706087	18	37815079	37841873	1	Pcdhga8	protocadherin gamma subfamily A, 8 [Source:MGI Symbol;Acc:MGI:1935221]	1.42799	4.61845	1.67106	0.665162	1.12793	1.36331	3.02294	3.07125	3.56292	6.50013	2.079	1.16393	1.81232	3.23336
ENSMUSG00000039458	9.70797	3.27917	0.926723	3.50909	0.0610329	0.706209	15	12205028	12272240	1	Mtmr12	myotubularin related protein 12 [Source:MGI Symbol;Acc:MGI:2443034]	0.951995	0	0.55702	1.99549	1.69189	0.681654	1.7274	0.61425	1.52697	0	0	0	0.979674	0.644769
ENSMUSG00000021577	-1.85512	-0.891509	3.57389	3.50878	0.0610444	0.706209	13	74322254	74350280	-1	Sdha	succinate dehydrogenase complex, subunit A, flavoprotein (Fp) [Source:MGI Symbol;Acc:MGI:1914195]	9.99594	9.23689	9.46934	5.3213	7.89549	16.3597	18.1377	10.4423	13.2337	14.3931	9.70198	12.2212	9.71311	13.0217
ENSMUSG00000082277	3.03852	1.60337	2.14755	3.50649	0.0611288	0.706347	16	14037734	14038861	-1	Gm15807	predicted gene 15807 [Source:MGI Symbol;Acc:MGI:3802044]	1.90399	7.25756	2.22808	5.3213	2.25586	4.08992	5.18219	3.6855	4.5809	0.464295	0	2.32786	3.84278	2.70679
ENSMUSG00000097165	12.5061	3.64456	0.637703	3.50599	0.0611471	0.706347	11	77489854	77491409	1	2210008F06Rik	RIKEN cDNA 2210008F06 gene [Source:MGI Symbol;Acc:MGI:1917307]	0.475997	0.659778	0.55702	1.33032	1.12793	0	0	0	0	0.464295	1.386	0	0.691841	0.308382
ENSMUSG00000099039	7.16529	2.84102	0.871303	3.49792	0.061446	0.707175	14	61666387	61666642	1	Gm27928	predicted gene, 27928 [Source:MGI Symbol;Acc:MGI:5531310]	0.951995	0.659778	1.67106	1.33032	1.69189	0	0.431849	0.61425	0	0	0	1.16393	1.05084	0.368338
ENSMUSG00000021488	-1.38927	-0.474329	5.397	3.50091	0.0613352	0.707175	13	55209782	55318325	1	Nsd1	nuclear receptor-binding SET-domain protein 1 [Source:MGI Symbol;Acc:MGI:1276545]	39.5078	45.5247	33.4212	29.2671	41.7333	44.9892	39.7301	44.8403	49.3719	52.9296	46.4309	42.4834	39.0739	45.9644
ENSMUSG00000069769	-1.94206	-0.957587	3.18358	3.50261	0.0612721	0.707175	11	88339382	88718513	-1	Msi2	musashi RNA-binding protein 2 [Source:MGI Symbol;Acc:MGI:1923876]	10.4719	7.91734	7.79828	4.65613	3.38378	5.45323	10.7962	7.371	12.7247	7.42872	7.62298	6.98357	6.61345	8.8212
ENSMUSG00000032220	2.66199	1.4125	2.54234	3.49808	0.0614399	0.707175	9	70207350	70400067	1	Myo1e	myosin IE [Source:MGI Symbol;Acc:MGI:106621]	4.28398	4.61845	12.8115	6.65162	0.563964	8.17985	3.45479	4.29975	3.56292	3.71436	2.77199	4.07375	6.18489	3.64626
ENSMUSG00000068328	-3.55557	-1.83008	1.79415	3.49968	0.0613806	0.707175	6	83054521	83057808	1	Aup1	ancient ubiquitous protein 1 [Source:MGI Symbol;Acc:MGI:107789]	1.42799	0.659778	3.34212	0.665162	2.25586	0	0.863698	2.457	4.07191	3.71436	4.15799	1.16393	1.39182	2.73815
ENSMUSG00000035238	-30.8209	-4.94584	0.503643	3.49618	0.0615105	0.707394	2	163853651	163859746	1	Kcnk15	potassium channel, subfamily K, member 15 [Source:MGI Symbol;Acc:MGI:2675209]	0.475997	0	0	0	0	0	0	0	2.03595	0	1.386	0.581964	0.0793329	0.667319
ENSMUSG00000043384	-1.36097	-0.444632	5.09804	3.48946	0.0617608	0.707656	X	135742733	135803474	1	Gprasp1	G protein-coupled receptor associated sorting protein 1 [Source:MGI Symbol;Acc:MGI:1917418]	40.4598	34.9682	38.9914	27.9368	27.0703	29.3111	43.6167	33.7838	37.6652	39.0008	37.4219	36.6637	33.1229	38.0254
ENSMUSG00000024787	-9.24885	-3.20927	1.17639	3.4929	0.0616325	0.707656	19	6119399	6128304	-1	Snx15	sorting nexin 15 [Source:MGI Symbol;Acc:MGI:1916274]	0.951995	2.63911	1.67106	0	0	0	2.15924	0.61425	2.03595	0.92859	0.692999	0	0.877028	1.07184
ENSMUSG00000091549	9.3253	3.22115	1.06554	3.4899	0.0617444	0.707656	17	78850792	78851956	-1	Gm6548	predicted gene 6548 [Source:MGI Symbol;Acc:MGI:3644071]	0.475997	1.31956	0.55702	0	3.38378	1.36331	0.863698	0.61425	0	0	0.692999	0	1.18328	0.361824
ENSMUSG00000044573	2.13868	1.09672	3.13151	3.49415	0.0615861	0.707656	12	30893326	30911612	-1	Acp1	acid phosphatase 1, soluble [Source:MGI Symbol;Acc:MGI:87881]	15.2319	8.57712	5.01318	15.2987	9.58739	7.49819	5.61404	5.52825	6.10786	6.03583	5.54399	13.9671	10.2011	7.13285
ENSMUSG00000028161	-1.43182	-0.517854	5.53508	3.4905	0.0617219	0.707656	3	136670124	136937727	1	Ppp3ca	protein phosphatase 3, catalytic subunit, alpha isoform [Source:MGI Symbol;Acc:MGI:107164]	45.2197	37.6074	36.2063	31.9278	49.0649	56.5773	48.3671	49.7543	44.282	65.0013	45.7379	53.5407	42.7672	51.1139
ENSMUSG00000100931	3.31968	1.73105	1.9421	3.48618	0.0618832	0.708273	9	96027101	96040673	-1	Gm28085	predicted gene 28085 [Source:MGI Symbol;Acc:MGI:5578791]	5.23597	1.31956	5.01318	5.98646	1.69189	4.77158	2.59109	1.2285	3.56292	0.92859	0	4.65571	4.00311	2.16114
ENSMUSG00000030846	-3.45689	-1.78947	2.04688	3.48558	0.0619056	0.708273	7	128439777	128461717	-1	Tial1	Tia1 cytotoxic granule-associated RNA binding protein-like 1 [Source:MGI Symbol;Acc:MGI:107913]	0.951995	1.97933	1.67106	1.33032	2.81982	2.04496	4.75034	3.07125	2.03595	2.78577	0.692999	6.4016	1.79958	3.28965
ENSMUSG00000085884	3.90122	1.96393	2.45523	3.48277	0.0620109	0.708436	16	96036090	96038743	1	Gm15342	predicted gene 15342 [Source:MGI Symbol;Acc:MGI:3705188]	5.71197	7.25756	5.5702	1.99549	7.89549	2.72662	2.15924	3.6855	4.07191	0.464295	4.85099	1.16393	5.19289	2.73264
ENSMUSG00000022193	-17.0121	-4.08849	0.638682	3.48334	0.0619896	0.708436	14	54614120	54617995	-1	Psmb5	proteasome (prosome, macropain) subunit, beta type 5 [Source:MGI Symbol;Acc:MGI:1194513]	0	0	0.55702	0	0	0.681654	0	3.07125	0.508989	0.464295	0.692999	1.74589	0.206446	1.08057
ENSMUSG00000005262	-4.80533	-2.26464	1.27848	3.48127	0.0620672	0.708559	16	18811779	18835261	1	Ufd1l	ubiquitin fusion degradation 1 like [Source:MGI Symbol;Acc:MGI:109353]	0.475997	1.97933	1.67106	0.665162	0.563964	0.681654	2.15924	0.61425	1.01798	5.10724	1.386	2.90982	1.0062	2.19909
ENSMUSG00000070298	-4.6855	-2.2282	1.4848	3.47994	0.0621171	0.708608	9	57236556	57249863	1	Trcg1	taste receptor cell gene 1 [Source:MGI Symbol;Acc:MGI:3576664]	2.85598	1.97933	0.55702	0	1.12793	0	1.7274	1.2285	1.01798	2.78577	2.079	4.07375	1.08671	2.15206
ENSMUSG00000021116	2.94343	1.5575	2.21661	3.47672	0.0622382	0.708629	12	78861819	78887010	1	Eif2s1	eukaryotic translation initiation factor 2, subunit 1 alpha [Source:MGI Symbol;Acc:MGI:95299]	3.80798	1.97933	6.68424	3.32581	6.76757	2.72662	2.15924	1.84275	2.03595	2.78577	2.77199	3.49178	4.21526	2.51458
ENSMUSG00000042138	4.52665	2.17844	1.94479	3.47625	0.0622555	0.708629	9	37489321	37524148	1	Msantd2	Myb/SANT-like DNA-binding domain containing 2 [Source:MGI Symbol;Acc:MGI:2384579]	0.951995	4.61845	6.12722	3.32581	1.12793	0	0	1.2285	1.52697	0	1.386	2.90982	2.6919	1.17521
ENSMUSG00000038371	-1.91183	-0.934954	2.79385	3.47805	0.062188	0.708629	7	110308013	110614922	-1	Sbf2	SET binding factor 2 [Source:MGI Symbol;Acc:MGI:1921831]	10.9479	5.938	7.79828	3.32581	4.51171	2.72662	7.34143	7.98526	5.59888	8.8216	8.31598	8.1475	5.87473	7.70177
ENSMUSG00000100825	17.068	4.09322	0.658584	3.47389	0.0623447	0.709125	9	95675429	95676017	-1	Itpa-ps2	inosine triphosphatase (nucleoside triphosphate pyrophosphatase) pseudogene 2 [Source:MGI Symbol;Acc:MGI:3613364]	0	0	1.11404	0	1.69189	1.36331	0	0	1.01798	0	0	0	0.694873	0.169663
ENSMUSG00000031365	12.9023	3.68955	0.720417	3.44442	0.0634655	0.709552	X	73342621	73359080	1	Zfp275	zinc finger protein 275 [Source:MGI Symbol;Acc:MGI:1350985]	0.475997	0.659778	2.7851	0	0	1.36331	0.431849	1.2285	0.508989	0	0	0	0.880697	0.361556
ENSMUSG00000108235	4.55143	2.18632	1.26256	3.44129	0.0635859	0.709552		129848693	129850241	1	RP23-298B23.7	6	1.90399	2.63911	1.67106	0	2.25586	1.36331	0.431849	1.84275	0	0.92859	0.692999	0.581964	1.63889	0.746359
ENSMUSG00000025076	-9.97888	-3.31888	0.637473	3.44206	0.0635565	0.709552	19	56397129	56442344	1	Casp7	caspase 7 [Source:MGI Symbol;Acc:MGI:109383]	0.951995	0	0	0	0	0.681654	0.863698	0	1.01798	0.464295	2.77199	1.74589	0.272275	1.14398
ENSMUSG00000024155	18.5543	4.21368	0.405447	3.44914	0.0632846	0.709552	17	24804382	24839787	1	Meiob	meiosis specific with OB domains [Source:MGI Symbol;Acc:MGI:1922428]	0	1.31956	0	1.33032	0	0.681654	0	0	0	0	0	0.581964	0.555256	0.096994
ENSMUSG00000022354	9.90404	3.30802	0.994782	3.45356	0.0631157	0.709552	15	58933810	58939489	1	Ndufb9	NADH dehydrogenase (ubiquinone) 1 beta subcomplex, 9 [Source:MGI Symbol;Acc:MGI:1913468]	3.80798	3.29889	1.67106	0	0	1.36331	0	0.61425	1.01798	0	0	0.581964	1.69021	0.369032
ENSMUSG00000021891	-16.7681	-4.06765	0.956664	3.45446	0.0630814	0.709552	14	31478320	31495030	-1	Mettl6	methyltransferase like 6 [Source:MGI Symbol;Acc:MGI:1914261]	1.90399	0	1.11404	0	0	0	0	0	4.07191	2.32147	0	0	0.503005	1.06556
ENSMUSG00000036339	12.2503	3.61474	0.636219	3.47077	0.0624622	0.709552	14	48446128	48515135	1	Tmem260	transmembrane protein 260 [Source:MGI Symbol;Acc:MGI:2443219]	1.42799	1.31956	0	0.665162	0	0.681654	0.863698	0.61425	0	0	0	0	0.682394	0.246325
ENSMUSG00000097136	-1.90242	-0.927834	3.3444	3.46893	0.0625317	0.709552	14	25548390	25554369	-1	Gm26772	predicted gene, 26772 [Source:MGI Symbol;Acc:MGI:5477266]	7.61596	7.25756	10.0264	3.99097	12.9712	8.17985	9.93253	10.4423	10.6888	17.6432	11.781	9.31142	8.34031	11.6332
ENSMUSG00000021575	17.198	4.10417	0.525816	3.46195	0.0627961	0.709552	13	74211118	74292331	-1	Ahrr	aryl-hydrocarbon receptor repressor [Source:MGI Symbol;Acc:MGI:1333776]	0.475997	0	1.11404	1.33032	0	1.36331	0	0	0	0	1.386	0	0.713945	0.231
ENSMUSG00000066441	-9.96144	-3.31635	0.78243	3.45707	0.0629819	0.709552	12	79174337	79192293	-1	Rdh11	retinol dehydrogenase 11 [Source:MGI Symbol;Acc:MGI:102581]	0.475997	0.659778	1.67106	0	0	0	0.863698	1.2285	1.01798	0	1.386	0.581964	0.467806	0.846356
ENSMUSG00000018339	3.77307	1.91574	1.30069	3.44345	0.0635029	0.709552	11	54902453	54910377	1	Gpx3	glutathione peroxidase 3 [Source:MGI Symbol;Acc:MGI:105102]	1.90399	1.31956	2.22808	1.99549	2.25586	4.08992	1.29555	2.457	0.508989	1.85718	0	0.581964	2.29882	1.11678
ENSMUSG00000020461	9.79298	3.29175	0.76122	3.46211	0.0627902	0.709552	11	29547950	29578367	1	Clhc1	clathrin heavy chain linker domain containing 1 [Source:MGI Symbol;Acc:MGI:1920574]	0.951995	0.659778	2.7851	2.66065	0.563964	0	0	0.61425	0.508989	0.92859	0	0	1.27025	0.341971
ENSMUSG00000020052	-2.87997	-1.52606	2.48231	3.44058	0.0636134	0.709552	10	87490819	87493660	-1	Ascl1	achaete-scute complex homolog 1 (Drosophila) [Source:MGI Symbol;Acc:MGI:96919]	3.80798	3.95867	5.01318	0.665162	3.38378	1.36331	1.29555	6.1425	10.1798	5.10724	4.15799	2.90982	3.03201	4.96548
ENSMUSG00000039552	-5.53816	-2.46941	1.28467	3.46008	0.0628673	0.709552	10	33905111	33916021	1	Rsph4a	radial spoke head 4 homolog A (Chlamydomonas) [Source:MGI Symbol;Acc:MGI:3027894]	0.951995	1.31956	2.7851	0	0.563964	0	1.29555	0.61425	1.52697	1.85718	3.46499	1.16393	0.936769	1.65381
ENSMUSG00000040433	2.06244	1.04435	3.00206	3.44273	0.0635308	0.709552	9	96682770	96752831	-1	Zbtb38	zinc finger and BTB domain containing 38 [Source:MGI Symbol;Acc:MGI:2442866]	8.09195	5.27823	8.3553	7.31678	5.63964	8.8615	4.75034	6.75675	6.61685	6.96442	2.079	2.90982	7.25723	5.01286
ENSMUSG00000014633	2.19684	1.13543	3.06949	3.4512	0.0632057	0.709552	8	116888685	116921455	-1	Cmc2	COX assembly mitochondrial protein 2 [Source:MGI Symbol;Acc:MGI:1913781]	14.7559	7.25756	8.3553	11.3078	6.76757	6.81654	3.88664	9.82801	6.10786	5.57154	4.15799	8.1475	9.21011	6.28326
ENSMUSG00000031808	-4.87245	-2.28465	1.22035	3.46777	0.0625756	0.709552	8	71568927	71586708	1	Slc27a1	solute carrier family 27 (fatty acid transporter), member 1 [Source:MGI Symbol;Acc:MGI:1347098]	0.951995	0.659778	1.67106	0.665162	0	1.36331	3.02294	1.84275	0.508989	2.32147	2.079	1.74589	0.885217	1.92017
ENSMUSG00000033998	2.31737	1.21249	2.61749	3.45291	0.0631407	0.709552	8	125995102	126030683	1	Kcnk1	potassium channel, subfamily K, member 1 [Source:MGI Symbol;Acc:MGI:109322]	5.71197	7.25756	6.68424	7.31678	10.7153	4.08992	3.02294	3.6855	5.59888	4.17865	4.85099	6.4016	6.96263	4.62309
ENSMUSG00000092086	-1.56328	-0.644573	4.36693	3.46546	0.062663	0.709552	8	112013433	112015036	-1	Gm6793	predicted gene 6793 [Source:MGI Symbol;Acc:MGI:3643578]	12.3759	21.1129	21.1668	16.6291	16.355	12.2698	22.4561	14.1278	21.8865	18.1075	24.9479	22.1146	16.6516	20.6067
ENSMUSG00000030522	-3.98541	-1.99473	2.03695	3.44356	0.0634986	0.709552	7	64287670	64340806	1	Mtmr10	myotubularin related protein 10 [Source:MGI Symbol;Acc:MGI:2142292]	2.85598	1.97933	2.7851	1.33032	0.563964	0.681654	6.47773	0	2.54494	1.85718	3.46499	3.49178	1.69939	2.97277
ENSMUSG00000066735	-6.52966	-2.70701	0.963117	3.4485	0.0633093	0.709552	5	129941970	129986692	1	Vkorc1l1	vitamin K epoxide reductase complex, subunit 1-like 1 [Source:MGI Symbol;Acc:MGI:1916818]	0	0.659778	0	1.99549	0.563964	0	0.431849	1.84275	1.01798	1.39288	2.079	0.581964	0.536538	1.2244
ENSMUSG00000028745	3.18335	1.67054	2.11116	3.44502	0.0634425	0.709552	4	139192899	139291818	1	Capzb	capping protein (actin filament) muscle Z-line, beta [Source:MGI Symbol;Acc:MGI:104652]	3.33198	5.938	5.01318	1.33032	2.81982	7.49819	3.02294	6.1425	2.03595	1.39288	1.386	1.74589	4.32192	2.62103
ENSMUSG00000061894	-12.054	-3.59144	0.77871	3.44428	0.0634712	0.709552	4	128583539	128610098	-1	Zscan20	zinc finger and SCAN domains 20 [Source:MGI Symbol;Acc:MGI:2679268]	0	0	0.55702	1.33032	0	0	0.863698	3.07125	0	1.39288	0	1.74589	0.314557	1.17895
ENSMUSG00000094271	14.5686	3.86479	0.97791	3.45009	0.0632485	0.709552	4	88773834	88774801	1	Gm13290	predicted gene 13290 [Source:MGI Symbol;Acc:MGI:3701990]	0	1.97933	1.67106	0.665162	0.563964	1.36331	0	0	0	1.39288	0	1.74589	1.04047	0.523129
ENSMUSG00000017412	-1.5438	-0.626484	4.61396	3.44288	0.063525	0.709552	2	52428320	52676831	-1	Cacnb4	calcium channel, voltage-dependent, beta 4 subunit [Source:MGI Symbol;Acc:MGI:103301]	13.8039	25.7313	22.2808	13.9684	18.0468	22.4946	22.888	30.0983	21.3775	20.8933	25.6409	23.2786	19.3876	24.0294
ENSMUSG00000026492	-7.25062	-2.8581	0.890044	3.45454	0.0630782	0.709552	1	179528055	179546267	-1	Tfb2m	transcription factor B2, mitochondrial [Source:MGI Symbol;Acc:MGI:107937]	0.475997	1.31956	0	0.665162	0.563964	0	0.863698	0.61425	2.54494	0.92859	0.692999	2.90982	0.504113	1.42572
ENSMUSG00000026659	3.03146	1.60001	2.23956	3.46686	0.0626102	0.709552	1	170873498	170885540	-1	Dusp12	dual specificity phosphatase 12 [Source:MGI Symbol;Acc:MGI:1890614]	4.28398	4.61845	2.7851	3.99097	2.81982	4.77158	3.88664	0.61425	6.10786	2.78577	0	0.581964	3.87832	2.32941
ENSMUSG00000100967	1.30782	0.387164	6.63403	3.43618	0.063783	0.71017	15	84910438	84920038	-1	Gm29666	predicted gene 29666 [Source:MGI Symbol;Acc:MGI:5580372]	128.043	116.121	104.72	126.381	103.205	115.199	98.4616	99.5086	88.055	108.181	112.959	100.68	115.612	101.307
ENSMUSG00000020368	-1.44051	-0.526584	5.09527	3.43776	0.0637219	0.71017	11	50293961	50325673	-1	Canx	calnexin [Source:MGI Symbol;Acc:MGI:88261]	38.0798	24.4118	34.5352	28.602	28.1982	27.9478	33.2524	39.312	35.6292	40.858	33.2639	36.6637	30.2958	36.4965
ENSMUSG00000054942	1.14992	0.201536	8.7028	3.43559	0.0638058	0.71017	3	152273849	152340407	-1	Fam73a	family with sequence similarity 73, member A [Source:MGI Symbol;Acc:MGI:1924567]	390.318	430.835	471.239	437.011	396.467	425.352	380.891	384.521	394.975	410.901	414.413	391.08	425.204	396.13
ENSMUSG00000079480	20.2476	4.33968	0.634034	3.40378	0.0650474	0.71026	X	102119447	102127669	1	Pin4	protein (peptidyl-prolyl cis/trans isomerase) NIMA-interacting, 4 (parvulin) [Source:MGI Symbol;Acc:MGI:1916963]	2.37999	1.97933	1.11404	0	0	1.36331	1.7274	0	0	0	0	0	1.13944	0.287899
ENSMUSG00000018822	12.2659	3.61658	0.679755	3.39421	0.0654255	0.71026	19	42197971	42202252	-1	Sfrp5	secreted frizzled-related sequence protein 5 [Source:MGI Symbol;Acc:MGI:1860298]	0	1.31956	0	1.33032	0.563964	1.36331	0	0	0	1.39288	0	0	0.762859	0.232147
ENSMUSG00000071650	-4.08665	-2.03092	1.22443	3.40966	0.0648158	0.71026	19	8898090	8916663	1	Ganab	alpha glucosidase 2 alpha neutral subunit [Source:MGI Symbol;Acc:MGI:1097667]	1.90399	0.659778	0	1.33032	1.12793	0	1.7274	0.61425	2.03595	2.32147	1.386	2.90982	0.837003	1.83248
ENSMUSG00000024423	-1.96094	-0.971545	3.42905	3.4028	0.0650859	0.71026	18	12972252	12992948	1	Impact	impact, RWD domain protein [Source:MGI Symbol;Acc:MGI:1098233]	7.13996	7.91734	4.45616	8.64711	10.7153	10.9065	15.1147	6.75675	7.63483	10.2145	15.246	13.3852	8.29706	11.392
ENSMUSG00000024454	4.10844	2.03859	1.32789	3.42702	0.0641376	0.71026	18	37935844	37954988	-1	Hdac3	histone deacetylase 3 [Source:MGI Symbol;Acc:MGI:1343091]	1.42799	2.63911	1.11404	2.66065	2.25586	2.72662	1.7274	0.61425	0.508989	0	2.079	1.16393	2.13738	1.01559
ENSMUSG00000024014	9.16663	3.19639	1.22533	3.4139	0.0646496	0.71026	17	29490812	29496111	1	Pim1	proviral integration site 1 [Source:MGI Symbol;Acc:MGI:97584]	0.475997	0	1.11404	1.99549	0.563964	2.72662	2.59109	1.2285	1.01798	0	0	0	1.14602	0.806262
ENSMUSG00000038805	8.56352	3.0982	1.01912	3.38962	0.065608	0.71026	17	85613608	85629302	1	Six3	sine oculis-related homeobox 3 [Source:MGI Symbol;Acc:MGI:102764]	0.475997	4.61845	1.11404	2.66065	0.563964	0	0.431849	0.61425	0.508989	0	1.386	0	1.57218	0.490181
ENSMUSG00000080316	2.18844	1.1299	3.08479	3.40194	0.0651198	0.71026	17	17830719	17843009	1	Spaca6	sperm acrosome associated 6 [Source:MGI Symbol;Acc:MGI:1922452]	8.56795	7.91734	5.01318	10.6426	8.45946	8.8615	5.18219	7.98526	8.14382	4.64295	4.15799	4.07375	8.24367	5.69766
ENSMUSG00000022466	-12.048	-3.59072	0.743711	3.40191	0.0651209	0.71026	15	97675105	97705822	-1	Rpap3	RNA polymerase II associated protein 3 [Source:MGI Symbol;Acc:MGI:1277218]	0	0	0	0.665162	0	0.681654	0.863698	1.2285	0.508989	0	0.692999	0.581964	0.224469	0.646025
ENSMUSG00000055024	1.91546	0.937689	3.46872	3.41289	0.064689	0.71026	15	81585351	81652072	1	Ep300	E1A binding protein p300 [Source:MGI Symbol;Acc:MGI:1276116]	13.8039	9.89667	11.1404	10.6426	5.07568	10.2248	8.63698	6.1425	5.59888	6.50013	4.15799	11.6393	10.1307	7.11263
ENSMUSG00000059301	18.7174	4.22631	0.428759	3.39544	0.0653768	0.71026	12	36090379	36091829	1	Gm5434	predicted gene 5434 [Source:MGI Symbol;Acc:MGI:3646221]	0.475997	1.31956	0	1.33032	0	0	0	0	0	0.464295	0	0	0.52098	0.0773825
ENSMUSG00000020473	-2.6348	-1.39769	2.57865	3.42748	0.0641199	0.71026	11	5861947	5872088	1	Aebp1	AE binding protein 1 [Source:MGI Symbol;Acc:MGI:1197012]	0	1.97933	5.01318	8.64711	3.38378	5.45323	5.61404	6.75675	6.10786	5.57154	6.92999	4.65571	4.07944	5.93932
ENSMUSG00000036860	16.4541	4.04038	0.879794	3.39799	0.0652759	0.71026	11	59202486	59206134	1	Mrpl55	mitochondrial ribosomal protein L55 [Source:MGI Symbol;Acc:MGI:1914462]	1.42799	3.95867	0	0	2.25586	0.681654	0	1.2285	0	0	0.692999	0	1.38736	0.32025
ENSMUSG00000056579	1.52033	0.604381	4.82141	3.41126	0.064753	0.71026	11	3639785	3649673	-1	Tug1	taurine upregulated gene 1 [Source:MGI Symbol;Acc:MGI:2144114]	29.5118	18.4738	31.1931	34.5884	24.8144	27.9478	15.1147	18.4275	19.8506	34.3578	22.176	28.5162	27.7549	23.0738
ENSMUSG00000080115	1.74657	0.804527	4.03556	3.41341	0.0646687	0.71026	10	127031004	127041513	-1	Mettl21b	methyltransferase like 21B [Source:MGI Symbol;Acc:MGI:3645330]	13.3279	26.3911	15.5966	13.9684	18.6108	19.0863	10.3644	14.1278	12.7247	12.536	11.781	19.2048	17.8302	13.4564
ENSMUSG00000031442	-2.74683	-1.45777	2.49982	3.39842	0.0652589	0.71026	8	12873806	13020905	1	Mcf2l	mcf.2 transforming sequence-like [Source:MGI Symbol;Acc:MGI:103263]	4.75997	5.27823	4.45616	3.32581	1.69189	2.04496	4.31849	7.371	3.56292	2.78577	11.088	5.81964	3.59284	5.8243
ENSMUSG00000031529	3.70667	1.89012	1.56337	3.39247	0.0654947	0.71026	8	34829179	34965690	-1	Tnks	tankyrase, TRF1-interacting ankyrin-related ADP-ribose polymerase [Source:MGI Symbol;Acc:MGI:1341087]	1.42799	1.97933	2.22808	3.32581	1.69189	1.36331	0.431849	0	1.01798	1.39288	2.77199	1.74589	2.00274	1.22677
ENSMUSG00000037492	-4.3618	-2.12492	1.37227	3.43136	0.0639695	0.71026	8	23636019	24156585	1	Zmat4	zinc finger, matrin type 4 [Source:MGI Symbol;Acc:MGI:2443497]	0.951995	1.31956	2.22808	0.665162	1.12793	0	1.29555	2.457	2.03595	4.64295	0.692999	1.16393	1.04879	2.04806
ENSMUSG00000096188	-2.54323	-1.34666	2.73235	3.39789	0.0652799	0.71026	8	104348191	104395807	-1	Cmtm4	CKLF-like MARVEL transmembrane domain containing 4 [Source:MGI Symbol;Acc:MGI:2142888]	9.51995	5.27823	7.79828	0	6.76757	1.36331	10.3644	7.371	6.61685	7.42872	6.23699	6.98357	5.12122	7.50025
ENSMUSG00000044317	-2.46457	-1.30134	2.73423	3.39439	0.0654185	0.71026	7	19212538	19224176	1	Gpr4	G protein-coupled receptor 4 [Source:MGI Symbol;Acc:MGI:2441992]	3.33198	1.97933	3.89914	4.65613	5.07568	1.36331	4.31849	2.457	4.5809	9.75019	6.92999	5.81964	3.38426	5.6427
ENSMUSG00000044881	26.0435	4.70285	0.574074	3.41884	0.0644563	0.71026	7	100537100	100540369	1	Coa4	cytochrome c oxidase assembly factor 4 [Source:MGI Symbol;Acc:MGI:1915435]	0	2.63911	2.22808	0	0	0.681654	0	0	0	0	0	0.581964	0.924808	0.096994
ENSMUSG00000066571	1.96659	0.975699	3.16596	3.40161	0.0651326	0.71026	7	34236707	34313551	-1	4931406P16Rik	RIKEN cDNA 4931406P16 gene [Source:MGI Symbol;Acc:MGI:1924311]	8.56795	3.95867	8.3553	8.64711	11.8432	4.77158	5.61404	6.75675	5.59888	6.50013	3.46499	5.23768	7.69064	5.52874
ENSMUSG00000029661	-10.6962	-3.41902	0.695338	3.40478	0.0650078	0.71026	6	4504814	4541544	1	Col1a2	collagen, type I, alpha 2 [Source:MGI Symbol;Acc:MGI:88468]	0	0	0	0.665162	0	0.681654	0.431849	0	1.01798	0.464295	0	1.16393	0.224469	0.513008
ENSMUSG00000048668	-13.2608	-3.72909	1.05226	3.41269	0.0646971	0.71026	6	128357000	128362911	-1	Rhno1	RAD9-HUS1-RAD1 interacting nuclear orphan 1 [Source:MGI Symbol;Acc:MGI:1915315]	0	1.31956	2.22808	0	0	0	0	3.07125	1.01798	0.92859	1.386	0	0.591273	1.0673
ENSMUSG00000097635	-5.30734	-2.40799	1.50606	3.41765	0.0645028	0.71026	6	122813619	122820614	-1	Gm26826	predicted gene, 26826 [Source:MGI Symbol;Acc:MGI:5477320]	1.90399	0	1.67106	1.99549	0	0	0.863698	2.457	4.07191	4.17865	0	1.16393	0.928423	2.12253
ENSMUSG00000029455	-4.21798	-2.07655	1.51213	3.38977	0.0656022	0.71026	5	121566027	121593824	-1	Aldh2	aldehyde dehydrogenase 2, mitochondrial [Source:MGI Symbol;Acc:MGI:99600]	1.90399	0	0	1.99549	1.69189	1.36331	2.15924	1.2285	2.03595	3.71436	3.46499	1.74589	1.15911	2.39149
ENSMUSG00000029712	-4.49559	-2.16851	1.74421	3.40345	0.0650601	0.71026	5	137553517	137569582	1	Actl6b	actin-like 6B [Source:MGI Symbol;Acc:MGI:1933548]	0	1.97933	2.22808	2.66065	0.563964	1.36331	2.15924	4.914	0.508989	4.17865	1.386	5.81964	1.46589	3.16109
ENSMUSG00000087281	-15.2262	-3.92848	0.477092	3.40805	0.0648792	0.71026	5	43909215	43909885	-1	Gm16015	predicted gene 16015 [Source:MGI Symbol;Acc:MGI:3801811]	0	0.659778	0.55702	0	0	0	0.863698	0.61425	0.508989	0	0	1.74589	0.2028	0.622138
ENSMUSG00000097029	1.56306	0.644374	4.40355	3.39093	0.065556	0.71026	5	38317333	38320897	-1	Gm26560	predicted gene, 26560 [Source:MGI Symbol;Acc:MGI:5477054]	19.5159	20.4531	17.8246	21.9503	29.8901	20.4496	19.0014	16.5848	13.2337	17.6432	17.325	19.7868	21.6806	17.2625
ENSMUSG00000028809	1.88895	0.917581	3.18634	3.42166	0.0643464	0.71026	4	135320484	135353321	-1	Srrm1	serine/arginine repetitive matrix 1 [Source:MGI Symbol;Acc:MGI:1858303]	11.8999	9.89667	10.0264	8.64711	10.1514	9.54315	9.93253	6.1425	7.63483	6.50013	9.00898	4.65571	10.0274	7.31245
ENSMUSG00000028920	5.78754	2.53295	1.46877	3.38882	0.0656397	0.71026	4	141147913	141204062	1	Fbxo42	F-box protein 42 [Source:MGI Symbol;Acc:MGI:1924992]	1.42799	0.659778	4.45616	0	2.81982	0.681654	0	2.457	1.01798	0	1.386	0	1.67423	0.810163
ENSMUSG00000063077	-1.61006	-0.687117	4.8716	3.39007	0.0655903	0.71026	4	149176319	149307693	-1	Kif1b	kinesin family member 1B [Source:MGI Symbol;Acc:MGI:108426]	32.8438	28.3705	20.6097	13.3032	29.3261	24.5395	40.162	33.1695	26.4674	31.1078	22.176	35.4998	24.8322	31.4304
ENSMUSG00000086682	-1.30902	-0.38849	6.01343	3.42941	0.064045	0.71026	4	155608300	155624755	-1	Gm16023	predicted gene 16023 [Source:MGI Symbol;Acc:MGI:3802146]	45.6957	62.0192	62.9433	67.1814	69.3676	65.4388	48.7989	65.7248	64.6416	82.1802	86.6248	83.8028	62.1076	71.9622
ENSMUSG00000042784	10.2142	3.35251	0.638247	3.42269	0.0643062	0.71026	3	89229057	89233381	1	Muc1	mucin 1, transmembrane [Source:MGI Symbol;Acc:MGI:97231]	0.475997	1.97933	0	1.33032	0	1.36331	0.863698	0.61425	1.52697	0	0	0	0.858161	0.500819
ENSMUSG00000016349	1.44983	0.535882	5.39909	3.39615	0.0653486	0.71026	2	181147653	181157014	-1	Eef1a2	eukaryotic translation elongation factor 1 alpha 2 [Source:MGI Symbol;Acc:MGI:1096317]	38.5558	36.9476	55.145	43.9007	49.6288	45.6708	32.3887	41.769	30.0303	40.3937	43.6589	37.8277	44.9748	37.678
ENSMUSG00000027318	14.0748	3.81504	0.620895	3.41339	0.0646696	0.71026	2	131050591	131063814	-1	Adam33	a disintegrin and metallopeptidase domain 33 [Source:MGI Symbol;Acc:MGI:1341813]	0	1.31956	0	1.99549	0.563964	2.04496	0.431849	0	1.52697	0	0	0	0.987328	0.326469
ENSMUSG00000038900	-7.7074	-2.94624	1.02723	3.41858	0.0644664	0.71026	2	32961559	32965345	1	Rpl12	ribosomal protein L12 [Source:MGI Symbol;Acc:MGI:98002]	0.951995	1.31956	1.11404	0	0.563964	0	2.59109	0	3.05393	0.464295	2.77199	0.581964	0.658259	1.57721
ENSMUSG00000082499	9.42317	3.23621	1.12097	3.40604	0.0649583	0.71026	2	55970695	55972994	-1	Gm13615	predicted gene 13615 [Source:MGI Symbol;Acc:MGI:3650493]	2.85598	2.63911	0	1.99549	1.12793	0	1.7274	0	0.508989	0	0	0.581964	1.43642	0.469725
ENSMUSG00000100554	5.94542	2.57178	1.02833	3.40032	0.0651836	0.71026	1	17947041	17948439	1	Gm7690	predicted gene 7690 [Source:MGI Symbol;Acc:MGI:3648169]	0.951995	0.659778	1.11404	0.665162	1.69189	2.04496	0.863698	0	0	0.464295	0.692999	0.581964	1.18797	0.433826
ENSMUSG00000103308	-3.37813	-1.75622	2.06827	3.41746	0.0645103	0.71026	1	184610280	184629473	-1	Gm37800	predicted gene, 37800 [Source:MGI Symbol;Acc:MGI:5611028]	3.80798	1.31956	1.67106	0.665162	2.25586	2.72662	3.88664	3.6855	5.08989	1.85718	4.15799	5.23768	2.07437	3.98581
ENSMUSG00000054676	-9.52565	-3.25182	0.910509	3.38604	0.0657506	0.710965	7	38183217	38197568	1	1600014C10Rik	RIKEN cDNA 1600014C10 gene [Source:MGI Symbol;Acc:MGI:1919494]	0	0	0	0.665162	0.563964	1.36331	0.863698	1.2285	0	1.39288	0.692999	0	0.432072	0.696347
ENSMUSG00000060090	-10.5039	-3.39285	1.06182	3.38353	0.0658509	0.711556	X	20364481	20405653	1	Rp2h	retinitis pigmentosa 2 homolog (human) [Source:MGI Symbol;Acc:MGI:1277953]	0.475997	2.63911	1.11404	0	0	0	2.15924	0.61425	1.52697	0	2.079	0	0.704858	1.06324
ENSMUSG00000022949	6.68527	2.74099	1.21395	3.38019	0.0659844	0.712504	16	92485736	92541243	1	Clic6	chloride intracellular channel 6 [Source:MGI Symbol;Acc:MGI:2146607]	0.951995	0.659778	2.22808	0.665162	0.563964	2.72662	0.863698	0	2.03595	0.464295	0	0	1.29927	0.560658
ENSMUSG00000106037	23.4525	4.55167	0.719225	3.37565	0.0661663	0.712856		119709516	119709861	1	RP23-235E15.1	3	1.42799	0.659778	1.67106	0	0	0.681654	0.431849	0	0	0	0	0	0.740081	0.0719748
ENSMUSG00000024962	4.6127	2.20561	1.29542	3.3692	0.066426	0.712856	19	6982473	6987651	-1	Vegfb	vascular endothelial growth factor B [Source:MGI Symbol;Acc:MGI:106199]	2.85598	0.659778	2.22808	0.665162	2.81982	4.08992	2.15924	0.61425	1.01798	0	0	2.32786	2.21979	1.01989
ENSMUSG00000103088	-2.1967	-1.13534	2.483	3.3702	0.0663857	0.712856	18	37742094	37841873	1	Pcdhgb6	protocadherin gamma subfamily B, 6 [Source:MGI Symbol;Acc:MGI:1935197]	3.80798	4.61845	3.34212	3.99097	3.94775	4.08992	5.61404	6.1425	6.10786	6.03583	6.23699	5.23768	3.9662	5.89582
ENSMUSG00000023927	2.93083	1.55131	2.02676	3.37342	0.0662563	0.712856	17	51736187	51833290	-1	Satb1	special AT-rich sequence binding protein 1 [Source:MGI Symbol;Acc:MGI:105084]	5.23597	2.63911	3.34212	5.3213	3.38378	1.36331	3.02294	4.29975	2.54494	1.39288	2.079	0.581964	3.5476	2.32025
ENSMUSG00000059456	1.74222	0.800927	3.24885	3.36912	0.0664293	0.712856	14	66153257	66281052	-1	Ptk2b	PTK2 protein tyrosine kinase 2 beta [Source:MGI Symbol;Acc:MGI:104908]	9.04395	11.876	10.5834	7.98194	7.89549	10.9065	9.06883	9.82801	8.14382	5.10724	9.70198	3.49178	9.71454	7.55694
ENSMUSG00000064138	-4.42311	-2.14506	1.47495	3.37009	0.0663902	0.712856	13	77708690	78166238	1	Fam172a	family with sequence similarity 172, member A [Source:MGI Symbol;Acc:MGI:1915925]	0.951995	0	1.11404	0.665162	1.12793	0	1.7274	1.2285	1.01798	0.92859	2.079	2.32786	0.643187	1.55155
ENSMUSG00000028419	4.9959	2.32075	1.33281	3.36927	0.0664232	0.712856	4	40948407	40965303	1	Chmp5	charged multivesicular body protein 5 [Source:MGI Symbol;Acc:MGI:1924209]	0.951995	1.97933	1.11404	2.66065	2.81982	2.72662	0.863698	1.84275	0	0	0.692999	1.74589	2.04208	0.857557
ENSMUSG00000028011	2.60437	1.38094	2.2518	3.37268	0.0662858	0.712856	3	81957090	81976202	-1	Tdo2	tryptophan 2,3-dioxygenase [Source:MGI Symbol;Acc:MGI:1928486]	3.80798	5.27823	11.1404	2.66065	3.94775	4.08992	3.02294	3.6855	1.01798	4.17865	3.46499	2.90982	5.15415	3.04665
ENSMUSG00000103719	-1.51688	-0.601106	5.02772	3.37542	0.0661756	0.712856	1	159928390	159931726	-1	Gm38039	predicted gene, 38039 [Source:MGI Symbol;Acc:MGI:5611267]	32.3678	32.9889	21.1668	28.602	21.4306	30.6744	22.4561	33.7838	40.7191	27.3934	40.1939	43.0653	27.8718	34.6019
ENSMUSG00000097859	4.75646	2.24989	1.54324	3.36669	0.0665275	0.713416	13	9387139	9391741	1	Gm26601	predicted gene, 26601 [Source:MGI Symbol;Acc:MGI:5477095]	3.80798	1.97933	1.11404	1.99549	0.563964	1.36331	0.863698	0.61425	1.52697	0.464295	0.692999	0.581964	1.80402	0.790695
ENSMUSG00000043290	1.46368	0.549598	5.16244	3.35993	0.0668009	0.715363	7	5034439	5038446	-1	Zfp784	zinc finger protein 784 [Source:MGI Symbol;Acc:MGI:3606042]	28.0838	31.0096	27.294	33.2581	38.9135	38.1726	28.9339	27.6413	29.5213	25.5362	31.1849	19.2048	32.7886	27.0037
ENSMUSG00000026499	1.81572	0.860544	3.2652	3.36018	0.0667906	0.715363	1	180726043	180754204	1	Acbd3	acyl-Coenzyme A binding domain containing 3 [Source:MGI Symbol;Acc:MGI:2181074]	10.9479	7.91734	10.5834	13.9684	7.33153	10.2248	6.04589	9.82801	11.1978	7.89301	7.62298	3.49178	10.1622	7.6799
ENSMUSG00000032615	5.45012	2.44629	1.19992	3.35729	0.0669079	0.716016	11	59839447	59880968	1	Nt5m	5',3'-nucleotidase, mitochondrial [Source:MGI Symbol;Acc:MGI:1917127]	0.951995	1.31956	1.11404	3.32581	0	1.36331	0	0.61425	0.508989	0.92859	1.386	0	1.34578	0.572971
ENSMUSG00000003062	-6.21444	-2.63562	0.812637	3.35462	0.0670167	0.716429	13	19357676	19395795	-1	Stard3nl	STARD3 N-terminal like [Source:MGI Symbol;Acc:MGI:1923455]	0.475997	0.659778	0.55702	0	1.12793	0	1.29555	0.61425	1.52697	2.78577	0	1.16393	0.470121	1.23108
ENSMUSG00000078870	-5.56121	-2.4754	1.8054	3.35408	0.0670386	0.716429	2	177183453	177206421	-1	Gm14410	predicted gene 14410 [Source:MGI Symbol;Acc:MGI:3709158]	1.42799	0	1.67106	3.32581	2.81982	0	6.04589	2.457	3.05393	2.32147	6.23699	1.74589	1.54078	3.64353
ENSMUSG00000087174	11.531	3.52745	1.06795	3.34711	0.0673232	0.717499	X	105037197	105079609	-1	5530601H04Rik	RIKEN cDNA 5530601H04 gene [Source:MGI Symbol;Acc:MGI:1918695]	0.475997	4.61845	0.55702	1.99549	0	0	0.431849	2.457	2.03595	0	0	0	1.27449	0.820801
ENSMUSG00000098238	-14.6822	-3.876	0.592237	3.34847	0.0672676	0.717499	13	97458149	97459077	-1	Gm8756	predicted gene 8756 [Source:MGI Symbol;Acc:MGI:3644333]	0	1.31956	0	0	0	0	0.863698	0	1.01798	0	0	1.74589	0.219926	0.604595
ENSMUSG00000032298	-14.2392	-3.83179	0.699233	3.34777	0.0672961	0.717499	9	57142800	57148305	-1	Neil1	nei endonuclease VIII-like 1 (E. coli) [Source:MGI Symbol;Acc:MGI:1920024]	0.951995	0	0	0	0	0	0	0.61425	0.508989	0.464295	1.386	1.16393	0.158666	0.689577
ENSMUSG00000028771	4.93904	2.30423	1.198	3.34836	0.0672719	0.717499	5	20986645	21055911	-1	Ptpn12	protein tyrosine phosphatase, non-receptor type 12 [Source:MGI Symbol;Acc:MGI:104673]	2.37999	1.31956	0.55702	1.33032	2.25586	0.681654	1.7274	0.61425	0.508989	0.464295	0	0.581964	1.42073	0.649482
ENSMUSG00000022051	-3.253	-1.70177	1.51047	3.34588	0.0673736	0.717545	14	66985239	67008877	-1	Bnip3l	BCL2/adenovirus E1B interacting protein 3-like [Source:MGI Symbol;Acc:MGI:1332659]	0.475997	1.97933	0.55702	1.33032	1.69189	2.04496	2.15924	2.457	1.52697	3.25006	2.079	2.32786	1.34659	2.30002
ENSMUSG00000102543	-3.97653	-1.99151	1.72474	3.33908	0.0676525	0.718779	18	37819513	37841873	1	Pcdhgc5	protocadherin gamma subfamily C, 5 [Source:MGI Symbol;Acc:MGI:1935205]	3.80798	1.97933	1.11404	1.33032	0.563964	0	1.7274	2.457	3.56292	0.464295	3.46499	4.07375	1.46594	2.62506
ENSMUSG00000037601	-2.89474	-1.53343	2.25378	3.34004	0.067613	0.718779	11	93956979	93968521	-1	Nme1	NME/NM23 nucleoside diphosphate kinase 1 [Source:MGI Symbol;Acc:MGI:97355]	2.37999	0.659778	3.89914	3.99097	2.81982	2.72662	3.88664	3.6855	4.07191	6.50013	2.77199	7.56553	2.74605	4.74695
ENSMUSG00000010651	14.6918	3.87694	0.762684	3.33667	0.0677515	0.718779	9	119148023	119157093	-1	Acaa1b	acetyl-Coenzyme A acyltransferase 1B [Source:MGI Symbol;Acc:MGI:3605455]	0.475997	1.31956	0.55702	0.665162	0	2.04496	0.431849	1.2285	0.508989	0	0	0	0.843783	0.361556
ENSMUSG00000031823	-7.93017	-2.98735	1.22344	3.33608	0.0677761	0.718779	8	120081095	120101482	-1	Zdhhc7	zinc finger, DHHC domain containing 7 [Source:MGI Symbol;Acc:MGI:2142662]	0.475997	0.659778	1.67106	0	1.12793	0	0.431849	3.07125	1.52697	5.57154	0	0.581964	0.655794	1.86393
ENSMUSG00000028708	-13.4235	-3.74669	0.841913	3.33518	0.0678128	0.718779	4	115839198	115879250	1	Mknk1	MAP kinase-interacting serine/threonine kinase 1 [Source:MGI Symbol;Acc:MGI:894316]	0	0	0	1.33032	0	0.681654	0.863698	3.07125	0.508989	0.464295	0.692999	0	0.33533	0.933539
ENSMUSG00000005501	-1.48589	-0.571328	5.00957	3.33818	0.0676896	0.718779	1	87945119	88008551	-1	Usp40	ubiquitin specific peptidase 40 [Source:MGI Symbol;Acc:MGI:2443184]	28.5598	33.6487	27.851	35.9188	34.9658	24.5395	30.6613	38.6978	32.5753	46.4295	38.8079	40.1555	30.9139	37.8879
ENSMUSG00000102723	7.75611	2.95533	0.721937	3.34023	0.067605	0.718779	1	126070140	126071461	-1	Gm37936	predicted gene, 37936 [Source:MGI Symbol;Acc:MGI:5611164]	1.42799	0.659778	1.11404	0.665162	1.12793	0	0.431849	0	0	0	0.692999	0.581964	0.832483	0.284469
ENSMUSG00000044139	-14.4223	-3.85023	0.873873	3.33252	0.0679226	0.718864	7	127885841	127890970	-1	Prss53	protease, serine 53 [Source:MGI Symbol;Acc:MGI:2652890]	0	0	1.67106	0	0	0	1.29555	0	0	1.85718	0.692999	0.581964	0.27851	0.737948
ENSMUSG00000073152	-1.83802	-0.878151	3.39055	3.3322	0.0679358	0.718864	5	21910931	21954014	1	Gm10475	predicted gene 10475 [Source:MGI Symbol;Acc:MGI:3642283]	10.4719	7.91734	3.89914	7.98194	7.33153	4.77158	9.50068	8.59951	8.14382	12.536	11.088	8.1475	7.06225	9.66924
ENSMUSG00000093031	4.94226	2.30517	1.47997	3.33163	0.0679595	0.718864	4	133654002	133654257	1	Gm22662	predicted gene, 22662 [Source:MGI Symbol;Acc:MGI:5452439]	2.85598	1.31956	2.22808	1.99549	2.81982	0	1.29555	2.457	1.52697	0.464295	0	0.581964	1.86982	1.0543
ENSMUSG00000031812	1.34728	0.430048	5.22212	3.32952	0.0680469	0.7193	8	121590361	121598760	1	Map1lc3b	microtubule-associated protein 1 light chain 3 beta [Source:MGI Symbol;Acc:MGI:1914693]	42.3638	47.504	33.4212	33.9233	29.8901	40.2176	30.2294	29.484	32.5753	32.9649	34.6499	34.3359	37.8867	32.3732
ENSMUSG00000084842	-14.7826	-3.88583	1.11141	3.31148	0.0687977	0.719407	X	103013698	103014387	1	Pabpc1l2b-ps	poly(A) binding protein, cytoplasmic 1-like 2B, pseudogene [Source:MGI Symbol;Acc:MGI:3644774]	0	0	0	0	1.69189	1.36331	1.29555	0	0	1.39288	0	4.65571	0.5092	1.22402
ENSMUSG00000107870	-1.41359	-0.499365	5.61965	3.30935	0.0688867	0.719407		139830387	139830551	1	CH25-241D1.2	6	51.8837	38.9269	39.5484	47.8917	45.6811	47.0341	65.641	47.9115	55.4798	54.3225	54.7469	44.2293	45.161	53.7218
ENSMUSG00000069833	-2.66821	-1.41587	2.30368	3.30418	0.0691038	0.719407	19	8989284	9076919	1	Ahnak	AHNAK nucleoprotein (desmoyokin) [Source:MGI Symbol;Acc:MGI:1316648]	4.75997	0.659778	6.68424	3.32581	1.12793	2.72662	4.75034	3.6855	5.59888	6.03583	5.54399	5.23768	3.21406	5.14204
ENSMUSG00000097430	-1.44023	-0.526302	4.72867	3.31739	0.0685504	0.719407	18	37159854	37178522	-1	Gm10544	predicted gene 10544 [Source:MGI Symbol;Acc:MGI:3642892]	21.8959	27.7107	25.0659	24.611	27.6342	20.4496	34.5479	31.941	35.1202	25.5362	21.483	29.0982	24.5612	29.6211
ENSMUSG00000015478	4.06467	2.02314	1.50511	3.32397	0.0682769	0.719407	17	34601091	34603690	-1	Rnf5	ring finger protein 5 [Source:MGI Symbol;Acc:MGI:1860076]	0.951995	4.61845	2.22808	1.33032	3.38378	2.72662	2.59109	1.84275	1.01798	0	2.079	0.581964	2.53987	1.35213
ENSMUSG00000090877	-3.87347	-1.95363	2.18264	3.32034	0.0684278	0.719407	17	34956436	34959238	-1	Hspa1b	heat shock protein 1B [Source:MGI Symbol;Acc:MGI:99517]	4.28398	0.659778	0.55702	0	2.25586	4.08992	0	3.07125	4.5809	8.35731	5.54399	5.81964	1.97443	4.56218
ENSMUSG00000085169	1.64622	0.719159	3.82525	3.30276	0.0691635	0.719407	16	91688911	91715642	1	Gm10785	predicted gene 10785 [Source:MGI Symbol;Acc:MGI:3642149]	9.99594	17.1542	15.5966	15.2987	14.0991	14.9964	13.8192	8.59951	10.6888	13.0003	11.781	8.1475	14.5235	11.006
ENSMUSG00000039100	-2.17451	-1.12069	2.72866	3.31317	0.0687267	0.719407	15	31455899	31531037	-1	2019-03-06	membrane-associated ring finger (C3HC4) 6 [Source:MGI Symbol;Acc:MGI:2442773]	1.90399	2.63911	6.12722	4.65613	6.2036	5.45323	4.31849	4.29975	7.12584	9.75019	9.70198	4.65571	4.49722	6.64199
ENSMUSG00000021870	-2.82904	-1.50031	2.25356	3.32324	0.068307	0.719407	14	26413168	26534931	-1	Slmap	sarcolemma associated protein [Source:MGI Symbol;Acc:MGI:1933549]	2.37999	1.31956	3.89914	0.665162	2.81982	5.45323	4.75034	4.914	3.05393	6.03583	3.46499	5.81964	2.75615	4.67312
ENSMUSG00000104389	1.28633	0.363256	7.2817	3.32523	0.0682245	0.719407	14	55082745	55084926	-1	Gm37034	predicted gene, 37034 [Source:MGI Symbol;Acc:MGI:5610262]	146.607	155.048	141.483	136.358	130.276	133.604	144.669	141.892	134.373	103.538	130.977	94.2782	140.563	124.954
ENSMUSG00000039182	-7.14139	-2.8362	0.945528	3.30328	0.0691418	0.719407	13	14630245	14638202	1	AW209491	expressed sequence AW209491 [Source:MGI Symbol;Acc:MGI:2145422]	0.475997	0.659778	0.55702	0	0.563964	0.681654	2.15924	0	1.01798	0.92859	2.77199	1.74589	0.489736	1.43728
ENSMUSG00000086693	1.88504	0.914596	3.57107	3.32036	0.068427	0.719407	13	40956414	41001151	-1	A730081D07Rik	RIKEN cDNA A730081D07 gene [Source:MGI Symbol;Acc:MGI:2441825]	10.9479	9.23689	15.5966	10.6426	12.9712	9.54315	12.0918	6.1425	7.12584	7.89301	9.70198	6.98357	11.4897	8.32311
ENSMUSG00000097033	1.21145	0.276729	7.72622	3.3157	0.0686212	0.719407	13	69809914	69816094	-1	Gm26819	predicted gene, 26819 [Source:MGI Symbol;Acc:MGI:5477313]	189.923	196.614	204.426	226.82	231.789	233.807	165.398	183.661	190.871	222.397	185.724	215.909	213.897	193.993
ENSMUSG00000089669	-3.71665	-1.894	1.96355	3.30159	0.0692129	0.719407	11	69682846	69685784	-1	Tnfsf13	tumor necrosis factor (ligand) superfamily, member 13 [Source:MGI Symbol;Acc:MGI:1916833]	1.90399	0.659778	0	0	1.69189	4.08992	3.88664	2.457	2.54494	1.85718	2.079	2.90982	1.39093	2.62243
[truncated: 14,074 more rows]

## Sheet: DEgenes
Feature.ID	FC	logFC_F.TM1D_M.TM1D_vs_F.WT_M.WT	logCPM	LR	PValue	FDR	CHR	START	END	STRAND	SYMBOL	DESCRIPTION	X18579B.genes.results_counts_cpm	X18580B.genes.results_counts_cpm	X18581B.genes.results_counts_cpm	X18584B.genes.results_counts_cpm	X18585B.genes.results_counts_cpm	X18586B.genes.results_counts_cpm	X18925B.genes.results_counts_cpm	X18927B.genes.results_counts_cpm	X18929B.genes.results_counts_cpm	X19024B.genes.results_counts_cpm	X19025B.genes.results_counts_cpm	X19026B.genes.results_counts_cpm	pos.mean	neg.mean
[truncated: 5 more rows]
