# Supplementary material for: A novel mouse model expressing human forms for complement receptors CR1 and CR2
Source: BMC Genet. 2020 Sep 9;21:101. doi: 10.1186/s12863-020-00893-9 (PMC7487969; doi:10.1186/s12863-020-00893-9)
Supplement: Supplementary file 9 — Additional file 9. [file 12863_2020_893_MOESM9_ESM.xlsx]

## Sheet: Sheet1
	GO Biological Process Terms	Number of genes				GO Biological Process Terms	Number of genes
Spleen	cellular oxidant detoxification	3			Brain	regulation of transcription, DNA-templated	23
	carbohydrate catabolic process	3				phosphorylation	9
	erythrocyte development	3				cellular response to DNA damage stimulus	7
	activation of cysteine-type endopeptidase activity involved in apoptotic process	3				Wnt signaling pathway	5
	positive regulation of protein binding	3				skeletal system morphogenesis	3
	positive regulation of fibroblast growth factor receptor signaling pathway	2				cellular response to pH	2
	protein homotetramerization	3				protein phosphorylation	8
	negative regulation of histone acetylation	2
	hemopoiesis	3
	GO Molecular Function Terms					GO Molecular Function Terms	Number of genes
	haptoglobin binding	3				protein serine/threonine kinase activity	8
	alpha-amylase activity	3				Rab guanyl-nucleotide exchange factor activity	3
	amylase activity	3				nucleic acid binding	14
	oxygen transporter activity	3				DNA binding	18
	chloride ion binding	3				kinase activity	9
	oxygen binding	3
	peroxidase activity	3
	histone binding	4
	organic acid binding	2
	copper ion binding	3
	protein homodimerization activity	8
